# Supplementary material for: A New Chicken Genome Assembly Provides Insight into Avian Genome Structure
Source: G3 (Bethesda). 2016 Nov 14;7(1):109–17. doi: 10.1534/g3.116.035923 (PMC5217101; doi:10.1534/g3.116.035923)
Supplement: Supplementary file 7 [file 109FileS1.xls]

## Sheet: Current-novel
ptn_ID	sequence_md5	ptn_len	library	library_acc	library_des	start	end	evalue	date	IPR_acc	IPR_desc	GO_terms	Pathways
XP_015149050.1	4f3dab7aab8fc3ce469129cad5c0d13a	934	Pfam	PF16492	Cadherin cytoplasmic C-terminal	703	786	1.8e-17	2016-02-03	IPR032455	Cadherin, cytoplasmic C-terminal domain
XP_015149050.1	4f3dab7aab8fc3ce469129cad5c0d13a	934	Pfam	PF00028	Cadherin domain	248	339	1.7e-17	2016-02-03	IPR002126	Cadherin	GO:0005509|GO:0007156|GO:0016020
XP_015149050.1	4f3dab7aab8fc3ce469129cad5c0d13a	934	Pfam	PF00028	Cadherin domain	155	234	1.2e-08	2016-02-03	IPR002126	Cadherin	GO:0005509|GO:0007156|GO:0016020
XP_015149050.1	4f3dab7aab8fc3ce469129cad5c0d13a	934	Pfam	PF00028	Cadherin domain	598	679	1.6e-10	2016-02-03	IPR002126	Cadherin	GO:0005509|GO:0007156|GO:0016020
XP_015149050.1	4f3dab7aab8fc3ce469129cad5c0d13a	934	Pfam	PF00028	Cadherin domain	458	552	7.1e-15	2016-02-03	IPR002126	Cadherin	GO:0005509|GO:0007156|GO:0016020
XP_015149050.1	4f3dab7aab8fc3ce469129cad5c0d13a	934	Pfam	PF00028	Cadherin domain	356	443	1.7e-12	2016-02-03	IPR002126	Cadherin	GO:0005509|GO:0007156|GO:0016020
XP_015149050.1	4f3dab7aab8fc3ce469129cad5c0d13a	934	Gene3D	G3DSA:2.60.40.60		451	563	9.4e-32	2016-02-03	IPR002126	Cadherin	GO:0005509|GO:0007156|GO:0016020
XP_015149050.1	4f3dab7aab8fc3ce469129cad5c0d13a	934	Gene3D	G3DSA:2.60.40.60		126	240	6.1e-24	2016-02-03	IPR002126	Cadherin	GO:0005509|GO:0007156|GO:0016020
XP_015149050.1	4f3dab7aab8fc3ce469129cad5c0d13a	934	Gene3D	G3DSA:2.60.40.60		344	450	7.1e-28	2016-02-03	IPR002126	Cadherin	GO:0005509|GO:0007156|GO:0016020
XP_015149050.1	4f3dab7aab8fc3ce469129cad5c0d13a	934	Gene3D	G3DSA:2.60.40.60		241	343	8.8e-35	2016-02-03	IPR002126	Cadherin	GO:0005509|GO:0007156|GO:0016020
XP_015149050.1	4f3dab7aab8fc3ce469129cad5c0d13a	934	SUPERFAMILY	SSF49313		442	565	8.7e-29	2016-02-03	IPR015919	Cadherin-like	GO:0005509|GO:0016020
XP_015149050.1	4f3dab7aab8fc3ce469129cad5c0d13a	934	SUPERFAMILY	SSF49313		595	680	7.98e-15	2016-02-03	IPR015919	Cadherin-like	GO:0005509|GO:0016020
XP_015149050.1	4f3dab7aab8fc3ce469129cad5c0d13a	934	SUPERFAMILY	SSF49313		128	235	1.57e-20	2016-02-03	IPR015919	Cadherin-like	GO:0005509|GO:0016020
XP_015149050.1	4f3dab7aab8fc3ce469129cad5c0d13a	934	PRINTS	PR00205	Cadherin signature	327	346	7.4e-51	2016-02-03	IPR002126	Cadherin	GO:0005509|GO:0007156|GO:0016020
XP_015149050.1	4f3dab7aab8fc3ce469129cad5c0d13a	934	PRINTS	PR00205	Cadherin signature	451	464	7.4e-51	2016-02-03	IPR002126	Cadherin	GO:0005509|GO:0007156|GO:0016020
XP_015149050.1	4f3dab7aab8fc3ce469129cad5c0d13a	934	PRINTS	PR00205	Cadherin signature	511	537	7.4e-51	2016-02-03	IPR002126	Cadherin	GO:0005509|GO:0007156|GO:0016020
XP_015149050.1	4f3dab7aab8fc3ce469129cad5c0d13a	934	PRINTS	PR00205	Cadherin signature	74	93	7.4e-51	2016-02-03	IPR002126	Cadherin	GO:0005509|GO:0007156|GO:0016020
XP_015149050.1	4f3dab7aab8fc3ce469129cad5c0d13a	934	PRINTS	PR00205	Cadherin signature	545	562	7.4e-51	2016-02-03	IPR002126	Cadherin	GO:0005509|GO:0007156|GO:0016020
XP_015149050.1	4f3dab7aab8fc3ce469129cad5c0d13a	934	PRINTS	PR00205	Cadherin signature	243	272	7.4e-51	2016-02-03	IPR002126	Cadherin	GO:0005509|GO:0007156|GO:0016020
XP_015149050.1	4f3dab7aab8fc3ce469129cad5c0d13a	934	PRINTS	PR00205	Cadherin signature	315	327	7.4e-51	2016-02-03	IPR002126	Cadherin	GO:0005509|GO:0007156|GO:0016020
XP_015149050.1	4f3dab7aab8fc3ce469129cad5c0d13a	934	Gene3D	G3DSA:2.60.40.60		31	125	5.1e-05	2016-02-03	IPR002126	Cadherin	GO:0005509|GO:0007156|GO:0016020
XP_015149050.1	4f3dab7aab8fc3ce469129cad5c0d13a	934	Gene3D	G3DSA:2.60.40.60		596	680	3.5e-16	2016-02-03	IPR002126	Cadherin	GO:0005509|GO:0007156|GO:0016020
XP_015149050.1	4f3dab7aab8fc3ce469129cad5c0d13a	934	ProSitePatterns	PS00232	Cadherin domain signature.	231	241	-	2016-02-03	IPR020894	Cadherin conserved site	GO:0005886|GO:0007155
XP_015149050.1	4f3dab7aab8fc3ce469129cad5c0d13a	934	ProSitePatterns	PS00232	Cadherin domain signature.	336	346	-	2016-02-03	IPR020894	Cadherin conserved site	GO:0005886|GO:0007155
XP_015149050.1	4f3dab7aab8fc3ce469129cad5c0d13a	934	ProSitePatterns	PS00232	Cadherin domain signature.	441	451	-	2016-02-03	IPR020894	Cadherin conserved site	GO:0005886|GO:0007155
XP_015149050.1	4f3dab7aab8fc3ce469129cad5c0d13a	934	ProSitePatterns	PS00232	Cadherin domain signature.	551	561	-	2016-02-03	IPR020894	Cadherin conserved site	GO:0005886|GO:0007155
XP_015149050.1	4f3dab7aab8fc3ce469129cad5c0d13a	934	ProSitePatterns	PS00232	Cadherin domain signature.	122	132	-	2016-02-03	IPR020894	Cadherin conserved site	GO:0005886|GO:0007155
XP_015149050.1	4f3dab7aab8fc3ce469129cad5c0d13a	934	SMART	SM00112	Cadherin repeats.	265	346	6.2e-24	2016-02-03	IPR002126	Cadherin	GO:0005509|GO:0007156|GO:0016020
XP_015149050.1	4f3dab7aab8fc3ce469129cad5c0d13a	934	SMART	SM00112	Cadherin repeats.	156	241	1e-16	2016-02-03	IPR002126	Cadherin	GO:0005509|GO:0007156|GO:0016020
XP_015149050.1	4f3dab7aab8fc3ce469129cad5c0d13a	934	SMART	SM00112	Cadherin repeats.	607	688	2.1e-11	2016-02-03	IPR002126	Cadherin	GO:0005509|GO:0007156|GO:0016020
XP_015149050.1	4f3dab7aab8fc3ce469129cad5c0d13a	934	SMART	SM00112	Cadherin repeats.	475	561	4.6e-24	2016-02-03	IPR002126	Cadherin	GO:0005509|GO:0007156|GO:0016020
XP_015149050.1	4f3dab7aab8fc3ce469129cad5c0d13a	934	SMART	SM00112	Cadherin repeats.	370	451	3.1e-21	2016-02-03	IPR002126	Cadherin	GO:0005509|GO:0007156|GO:0016020
XP_015149050.1	4f3dab7aab8fc3ce469129cad5c0d13a	934	SMART	SM00112	Cadherin repeats.	22	132	0.25	2016-02-03	IPR002126	Cadherin	GO:0005509|GO:0007156|GO:0016020
XP_015149050.1	4f3dab7aab8fc3ce469129cad5c0d13a	934	SUPERFAMILY	SSF49313		231	352	3.62e-31	2016-02-03	IPR015919	Cadherin-like	GO:0005509|GO:0016020
XP_015149050.1	4f3dab7aab8fc3ce469129cad5c0d13a	934	Pfam	PF08266	Cadherin-like	31	112	5.8e-29	2016-02-03	IPR013164	Cadherin, N-terminal
XP_015149050.1	4f3dab7aab8fc3ce469129cad5c0d13a	934	ProSiteProfiles	PS50268	Cadherins domain profile.	595	699	12.786	2016-02-03	IPR002126	Cadherin	GO:0005509|GO:0007156|GO:0016020
XP_015149050.1	4f3dab7aab8fc3ce469129cad5c0d13a	934	ProSiteProfiles	PS50268	Cadherins domain profile.	454	563	23.484	2016-02-03	IPR002126	Cadherin	GO:0005509|GO:0007156|GO:0016020
XP_015149050.1	4f3dab7aab8fc3ce469129cad5c0d13a	934	ProSiteProfiles	PS50268	Cadherins domain profile.	131	243	20.525	2016-02-03	IPR002126	Cadherin	GO:0005509|GO:0007156|GO:0016020
XP_015149050.1	4f3dab7aab8fc3ce469129cad5c0d13a	934	ProSiteProfiles	PS50268	Cadherins domain profile.	356	453	22.914	2016-02-03	IPR002126	Cadherin	GO:0005509|GO:0007156|GO:0016020
XP_015149050.1	4f3dab7aab8fc3ce469129cad5c0d13a	934	ProSiteProfiles	PS50268	Cadherins domain profile.	244	348	27.891	2016-02-03	IPR002126	Cadherin	GO:0005509|GO:0007156|GO:0016020
XP_015149050.1	4f3dab7aab8fc3ce469129cad5c0d13a	934	ProSiteProfiles	PS50268	Cadherins domain profile.	75	134	10.484	2016-02-03	IPR002126	Cadherin	GO:0005509|GO:0007156|GO:0016020
XP_015149050.1	4f3dab7aab8fc3ce469129cad5c0d13a	934	SUPERFAMILY	SSF49313		31	98	4.14e-07	2016-02-03	IPR015919	Cadherin-like	GO:0005509|GO:0016020
XP_015149050.1	4f3dab7aab8fc3ce469129cad5c0d13a	934	SUPERFAMILY	SSF49313		341	445	5.42e-22	2016-02-03	IPR015919	Cadherin-like	GO:0005509|GO:0016020
XP_015156043.1	3e201dd8d429ec9b306ef4e330b8519e	228	Coils	Coil		118	208	-	2016-02-03
XP_015156043.1	3e201dd8d429ec9b306ef4e330b8519e	228	Coils	Coil		70	90	-	2016-02-03
XP_015155959.1	9a75b43ba9a7a358b59344577d206112	173	SUPERFAMILY	SSF48726		22	110	5.84e-08	2016-02-03	IPR007110	Immunoglobulin-like domain	GO:0005515
XP_015155959.1	9a75b43ba9a7a358b59344577d206112	173	Gene3D	G3DSA:2.60.40.10		21	113	4e-08	2016-02-03	IPR013783	Immunoglobulin-like fold
XP_015155959.1	9a75b43ba9a7a358b59344577d206112	173	ProSiteProfiles	PS50835	Ig-like domain profile.	11	101	7.595	2016-02-03	IPR007110	Immunoglobulin-like domain	GO:0005515
XP_015156220.1	c28e6245b628740789dafd83fe8d408c	463	SMART	SM00249	PHD zinc finger	141	190	3.6	2016-02-03	IPR001965	Zinc finger, PHD-type	GO:0005515|GO:0008270
XP_015156220.1	c28e6245b628740789dafd83fe8d408c	463	SMART	SM00249	PHD zinc finger	48	98	0.19	2016-02-03	IPR001965	Zinc finger, PHD-type	GO:0005515|GO:0008270
XP_015156220.1	c28e6245b628740789dafd83fe8d408c	463	ProSiteProfiles	PS50089	Zinc finger RING-type profile.	49	98	10.188	2016-02-03	IPR001841	Zinc finger, RING-type	GO:0005515|GO:0008270
XP_015156220.1	c28e6245b628740789dafd83fe8d408c	463	ProSitePatterns	PS01359	Zinc finger PHD-type signature.	142	189	-	2016-02-03	IPR019786	Zinc finger, PHD-type, conserved site
XP_015156220.1	c28e6245b628740789dafd83fe8d408c	463	ProSitePatterns	PS01359	Zinc finger PHD-type signature.	49	97	-	2016-02-03	IPR019786	Zinc finger, PHD-type, conserved site
XP_015156220.1	c28e6245b628740789dafd83fe8d408c	463	SUPERFAMILY	SSF57903		45	102	2.63e-06	2016-02-03	IPR011011	Zinc finger, FYVE/PHD-type
XP_015156220.1	c28e6245b628740789dafd83fe8d408c	463	Gene3D	G3DSA:3.30.40.10		20	102	3.2e-06	2016-02-03	IPR013083	Zinc finger, RING/FYVE/PHD-type
XP_015156220.1	c28e6245b628740789dafd83fe8d408c	463	Gene3D	G3DSA:3.30.40.10		123	193	1.6e-16	2016-02-03	IPR013083	Zinc finger, RING/FYVE/PHD-type
XP_015156220.1	c28e6245b628740789dafd83fe8d408c	463	SUPERFAMILY	SSF57903		120	194	1.34e-18	2016-02-03	IPR011011	Zinc finger, FYVE/PHD-type
XP_015138685.1	8392710bcd3db0ffc9f6a977fe51001f	98	Pfam	PF02422	Keratin	3	90	7.4e-43	2016-02-03	IPR003461	Keratin	GO:0005200|GO:0005882
XP_015138684.1	8392710bcd3db0ffc9f6a977fe51001f	98	Pfam	PF02422	Keratin	3	90	7.4e-43	2016-02-03	IPR003461	Keratin	GO:0005200|GO:0005882
XP_015138683.1	8392710bcd3db0ffc9f6a977fe51001f	98	Pfam	PF02422	Keratin	3	90	7.4e-43	2016-02-03	IPR003461	Keratin	GO:0005200|GO:0005882
XP_015156760.1	4a1c576900f233f85a7824ff7499b128	186	PRINTS	PR00245	Olfactory receptor signature	49	65	6.1e-17	2016-02-03	IPR000725	Olfactory receptor	GO:0004984|GO:0007186|GO:0016021	Reactome: REACT_14797
XP_015156760.1	4a1c576900f233f85a7824ff7499b128	186	PRINTS	PR00245	Olfactory receptor signature	2	14	6.1e-17	2016-02-03	IPR000725	Olfactory receptor	GO:0004984|GO:0007186|GO:0016021	Reactome: REACT_14797
XP_015156760.1	4a1c576900f233f85a7824ff7499b128	186	PRINTS	PR00245	Olfactory receptor signature	156	167	6.1e-17	2016-02-03	IPR000725	Olfactory receptor	GO:0004984|GO:0007186|GO:0016021	Reactome: REACT_14797
XP_015156760.1	4a1c576900f233f85a7824ff7499b128	186	PRINTS	PR00245	Olfactory receptor signature	109	118	6.1e-17	2016-02-03	IPR000725	Olfactory receptor	GO:0004984|GO:0007186|GO:0016021	Reactome: REACT_14797
XP_015156760.1	4a1c576900f233f85a7824ff7499b128	186	ProSiteProfiles	PS50262	G-protein coupled receptors family 1 profile.	1	163	12.508	2016-02-03	IPR017452	GPCR, rhodopsin-like, 7TM	GO:0016021	Reactome: REACT_14797
XP_015156760.1	4a1c576900f233f85a7824ff7499b128	186	Gene3D	G3DSA:1.20.1070.10		1	178	2.1e-28	2016-02-03
XP_015156760.1	4a1c576900f233f85a7824ff7499b128	186	SUPERFAMILY	SSF81321		1	179	2.75e-38	2016-02-03
XP_015156760.1	4a1c576900f233f85a7824ff7499b128	186	Pfam	PF13853	Olfactory receptor	2	178	2.2e-25	2016-02-03
XP_015128644.1	2c901f540d61a8e8b6fe449a57c431d0	809	Pfam	PF08266	Cadherin-like	24	104	2.4e-26	2016-02-03	IPR013164	Cadherin, N-terminal
XP_015128644.1	2c901f540d61a8e8b6fe449a57c431d0	809	SUPERFAMILY	SSF49313		548	655	7.59e-15	2016-02-03	IPR015919	Cadherin-like	GO:0005509|GO:0016020
XP_015128644.1	2c901f540d61a8e8b6fe449a57c431d0	809	Gene3D	G3DSA:2.60.40.60		22	121	3.2e-05	2016-02-03	IPR002126	Cadherin	GO:0005509|GO:0007156|GO:0016020
XP_015128644.1	2c901f540d61a8e8b6fe449a57c431d0	809	PRINTS	PR00205	Cadherin signature	306	318	3.7e-48	2016-02-03	IPR002126	Cadherin	GO:0005509|GO:0007156|GO:0016020
XP_015128644.1	2c901f540d61a8e8b6fe449a57c431d0	809	PRINTS	PR00205	Cadherin signature	234	263	3.7e-48	2016-02-03	IPR002126	Cadherin	GO:0005509|GO:0007156|GO:0016020
XP_015128644.1	2c901f540d61a8e8b6fe449a57c431d0	809	PRINTS	PR00205	Cadherin signature	442	455	3.7e-48	2016-02-03	IPR002126	Cadherin	GO:0005509|GO:0007156|GO:0016020
XP_015128644.1	2c901f540d61a8e8b6fe449a57c431d0	809	PRINTS	PR00205	Cadherin signature	536	553	3.7e-48	2016-02-03	IPR002126	Cadherin	GO:0005509|GO:0007156|GO:0016020
XP_015128644.1	2c901f540d61a8e8b6fe449a57c431d0	809	PRINTS	PR00205	Cadherin signature	66	85	3.7e-48	2016-02-03	IPR002126	Cadherin	GO:0005509|GO:0007156|GO:0016020
XP_015128644.1	2c901f540d61a8e8b6fe449a57c431d0	809	PRINTS	PR00205	Cadherin signature	318	337	3.7e-48	2016-02-03	IPR002126	Cadherin	GO:0005509|GO:0007156|GO:0016020
XP_015128644.1	2c901f540d61a8e8b6fe449a57c431d0	809	PRINTS	PR00205	Cadherin signature	502	528	3.7e-48	2016-02-03	IPR002126	Cadherin	GO:0005509|GO:0007156|GO:0016020
XP_015128644.1	2c901f540d61a8e8b6fe449a57c431d0	809	Pfam	PF00028	Cadherin domain	348	434	1.1e-10	2016-02-03	IPR002126	Cadherin	GO:0005509|GO:0007156|GO:0016020
XP_015128644.1	2c901f540d61a8e8b6fe449a57c431d0	809	Pfam	PF00028	Cadherin domain	449	544	4.5e-14	2016-02-03	IPR002126	Cadherin	GO:0005509|GO:0007156|GO:0016020
XP_015128644.1	2c901f540d61a8e8b6fe449a57c431d0	809	Pfam	PF00028	Cadherin domain	573	655	3.4e-09	2016-02-03	IPR002126	Cadherin	GO:0005509|GO:0007156|GO:0016020
XP_015128644.1	2c901f540d61a8e8b6fe449a57c431d0	809	Pfam	PF00028	Cadherin domain	132	224	1e-12	2016-02-03	IPR002126	Cadherin	GO:0005509|GO:0007156|GO:0016020
XP_015128644.1	2c901f540d61a8e8b6fe449a57c431d0	809	Pfam	PF00028	Cadherin domain	241	330	6.1e-18	2016-02-03	IPR002126	Cadherin	GO:0005509|GO:0007156|GO:0016020
XP_015128644.1	2c901f540d61a8e8b6fe449a57c431d0	809	SUPERFAMILY	SSF49313		332	436	2.62e-22	2016-02-03	IPR015919	Cadherin-like	GO:0005509|GO:0016020
XP_015128644.1	2c901f540d61a8e8b6fe449a57c431d0	809	ProSitePatterns	PS00232	Cadherin domain signature.	222	232	-	2016-02-03	IPR020894	Cadherin conserved site	GO:0005886|GO:0007155
XP_015128644.1	2c901f540d61a8e8b6fe449a57c431d0	809	ProSitePatterns	PS00232	Cadherin domain signature.	327	337	-	2016-02-03	IPR020894	Cadherin conserved site	GO:0005886|GO:0007155
XP_015128644.1	2c901f540d61a8e8b6fe449a57c431d0	809	ProSitePatterns	PS00232	Cadherin domain signature.	432	442	-	2016-02-03	IPR020894	Cadherin conserved site	GO:0005886|GO:0007155
XP_015128644.1	2c901f540d61a8e8b6fe449a57c431d0	809	ProSitePatterns	PS00232	Cadherin domain signature.	542	552	-	2016-02-03	IPR020894	Cadherin conserved site	GO:0005886|GO:0007155
XP_015128644.1	2c901f540d61a8e8b6fe449a57c431d0	809	ProSitePatterns	PS00232	Cadherin domain signature.	114	124	-	2016-02-03	IPR020894	Cadherin conserved site	GO:0005886|GO:0007155
XP_015128644.1	2c901f540d61a8e8b6fe449a57c431d0	809	ProSiteProfiles	PS50268	Cadherins domain profile.	127	234	21.292	2016-02-03	IPR002126	Cadherin	GO:0005509|GO:0007156|GO:0016020
XP_015128644.1	2c901f540d61a8e8b6fe449a57c431d0	809	ProSiteProfiles	PS50268	Cadherins domain profile.	20	126	13.115	2016-02-03	IPR002126	Cadherin	GO:0005509|GO:0007156|GO:0016020
XP_015128644.1	2c901f540d61a8e8b6fe449a57c431d0	809	ProSiteProfiles	PS50268	Cadherins domain profile.	445	554	24.558	2016-02-03	IPR002126	Cadherin	GO:0005509|GO:0007156|GO:0016020
XP_015128644.1	2c901f540d61a8e8b6fe449a57c431d0	809	ProSiteProfiles	PS50268	Cadherins domain profile.	340	444	21.248	2016-02-03	IPR002126	Cadherin	GO:0005509|GO:0007156|GO:0016020
XP_015128644.1	2c901f540d61a8e8b6fe449a57c431d0	809	ProSiteProfiles	PS50268	Cadherins domain profile.	235	339	26.882	2016-02-03	IPR002126	Cadherin	GO:0005509|GO:0007156|GO:0016020
XP_015128644.1	2c901f540d61a8e8b6fe449a57c431d0	809	ProSiteProfiles	PS50268	Cadherins domain profile.	562	672	12.939	2016-02-03	IPR002126	Cadherin	GO:0005509|GO:0007156|GO:0016020
XP_015128644.1	2c901f540d61a8e8b6fe449a57c431d0	809	SUPERFAMILY	SSF49313		222	345	3.66e-34	2016-02-03	IPR015919	Cadherin-like	GO:0005509|GO:0016020
XP_015128644.1	2c901f540d61a8e8b6fe449a57c431d0	809	Gene3D	G3DSA:2.60.40.60		122	231	5.7e-29	2016-02-03	IPR002126	Cadherin	GO:0005509|GO:0007156|GO:0016020
XP_015128644.1	2c901f540d61a8e8b6fe449a57c431d0	809	Gene3D	G3DSA:2.60.40.60		442	554	2.8e-32	2016-02-03	IPR002126	Cadherin	GO:0005509|GO:0007156|GO:0016020
XP_015128644.1	2c901f540d61a8e8b6fe449a57c431d0	809	Gene3D	G3DSA:2.60.40.60		336	441	4.5e-26	2016-02-03	IPR002126	Cadherin	GO:0005509|GO:0007156|GO:0016020
XP_015128644.1	2c901f540d61a8e8b6fe449a57c431d0	809	Gene3D	G3DSA:2.60.40.60		232	335	5e-38	2016-02-03	IPR002126	Cadherin	GO:0005509|GO:0007156|GO:0016020
XP_015128644.1	2c901f540d61a8e8b6fe449a57c431d0	809	Pfam	PF16492	Cadherin cytoplasmic C-terminal	678	760	3.6e-18	2016-02-03	IPR032455	Cadherin, cytoplasmic C-terminal domain
XP_015128644.1	2c901f540d61a8e8b6fe449a57c431d0	809	SUPERFAMILY	SSF49313		119	227	4.19e-23	2016-02-03	IPR015919	Cadherin-like	GO:0005509|GO:0016020
XP_015128644.1	2c901f540d61a8e8b6fe449a57c431d0	809	Gene3D	G3DSA:2.60.40.60		570	655	1.2e-15	2016-02-03	IPR002126	Cadherin	GO:0005509|GO:0007156|GO:0016020
XP_015128644.1	2c901f540d61a8e8b6fe449a57c431d0	809	SMART	SM00112	Cadherin repeats.	256	337	4.7e-29	2016-02-03	IPR002126	Cadherin	GO:0005509|GO:0007156|GO:0016020
XP_015128644.1	2c901f540d61a8e8b6fe449a57c431d0	809	SMART	SM00112	Cadherin repeats.	583	664	5.6e-08	2016-02-03	IPR002126	Cadherin	GO:0005509|GO:0007156|GO:0016020
XP_015128644.1	2c901f540d61a8e8b6fe449a57c431d0	809	SMART	SM00112	Cadherin repeats.	361	442	2.2e-21	2016-02-03	IPR002126	Cadherin	GO:0005509|GO:0007156|GO:0016020
XP_015128644.1	2c901f540d61a8e8b6fe449a57c431d0	809	SMART	SM00112	Cadherin repeats.	40	124	0.0062	2016-02-03	IPR002126	Cadherin	GO:0005509|GO:0007156|GO:0016020
XP_015128644.1	2c901f540d61a8e8b6fe449a57c431d0	809	SMART	SM00112	Cadherin repeats.	466	552	1.5e-26	2016-02-03	IPR002126	Cadherin	GO:0005509|GO:0007156|GO:0016020
XP_015128644.1	2c901f540d61a8e8b6fe449a57c431d0	809	SMART	SM00112	Cadherin repeats.	148	232	6.5e-23	2016-02-03	IPR002126	Cadherin	GO:0005509|GO:0007156|GO:0016020
XP_015128644.1	2c901f540d61a8e8b6fe449a57c431d0	809	SUPERFAMILY	SSF49313		432	559	3.27e-29	2016-02-03	IPR015919	Cadherin-like	GO:0005509|GO:0016020
XP_015128644.1	2c901f540d61a8e8b6fe449a57c431d0	809	SUPERFAMILY	SSF49313		17	89	3.85e-07	2016-02-03	IPR015919	Cadherin-like	GO:0005509|GO:0016020
XP_015157630.1	bb0551f19ceb4ef175370e4f03a081ef	291	Pfam	PF00969	Class II histocompatibility antigen, beta domain	67	139	8.5e-31	2016-02-03	IPR000353	MHC class II, beta chain, N-terminal	GO:0006955|GO:0016020|GO:0019882|GO:0042613
XP_015157630.1	bb0551f19ceb4ef175370e4f03a081ef	291	Gene3D	G3DSA:3.10.320.10		31	145	4.8e-44	2016-02-03	IPR014745	MHC class II, alpha/beta chain, N-terminal	GO:0006955|GO:0016020|GO:0019882|GO:0042613
XP_015157630.1	bb0551f19ceb4ef175370e4f03a081ef	291	ProDom	PD000328	MHC II CLASS TRANSMEMBRANE IMMUNOGLOBULIN DOMAIN IMMUNE RESPONSE ANTIGEN BETA	99	147	7e-10	2016-02-03	IPR000353	MHC class II, beta chain, N-terminal	GO:0006955|GO:0016020|GO:0019882|GO:0042613
XP_015157630.1	bb0551f19ceb4ef175370e4f03a081ef	291	Gene3D	G3DSA:2.60.40.10		146	263	7.8e-33	2016-02-03	IPR013783	Immunoglobulin-like fold
XP_015157630.1	bb0551f19ceb4ef175370e4f03a081ef	291	SMART	SM00921	Class II histocompatibility antigen, beta domain	66	140	2.4e-34	2016-02-03	IPR000353	MHC class II, beta chain, N-terminal	GO:0006955|GO:0016020|GO:0019882|GO:0042613
XP_015157630.1	bb0551f19ceb4ef175370e4f03a081ef	291	SUPERFAMILY	SSF54452		29	146	5.14e-36	2016-02-03	IPR011162	MHC classes I/II-like antigen recognition protein
XP_015157630.1	bb0551f19ceb4ef175370e4f03a081ef	291	ProSiteProfiles	PS50835	Ig-like domain profile.	149	237	13.548	2016-02-03	IPR007110	Immunoglobulin-like domain	GO:0005515
XP_015157630.1	bb0551f19ceb4ef175370e4f03a081ef	291	Pfam	PF07654	Immunoglobulin C1-set domain	162	236	1.5e-26	2016-02-03	IPR003597	Immunoglobulin C1-set
XP_015157630.1	bb0551f19ceb4ef175370e4f03a081ef	291	SMART	SM00407	Immunoglobulin C-Type	164	235	2.9e-28	2016-02-03	IPR003597	Immunoglobulin C1-set
XP_015157630.1	bb0551f19ceb4ef175370e4f03a081ef	291	ProSitePatterns	PS00290	Immunoglobulins and major histocompatibility complex proteins signature.	223	229	-	2016-02-03	IPR003006	Immunoglobulin/major histocompatibility complex, conserved site
XP_015157630.1	bb0551f19ceb4ef175370e4f03a081ef	291	SUPERFAMILY	SSF48726		158	242	4.11e-27	2016-02-03	IPR007110	Immunoglobulin-like domain	GO:0005515
XP_015130376.1	9c8ec5aff6d809141dedb56cf69caba7	324	SUPERFAMILY	SSF48403		210	307	2.18e-20	2016-02-03	IPR020683	Ankyrin repeat-containing domain
XP_015130376.1	9c8ec5aff6d809141dedb56cf69caba7	324	ProSiteProfiles	PS50088	Ankyrin repeat profile.	260	292	9.03	2016-02-03	IPR002110	Ankyrin repeat	GO:0005515
XP_015130376.1	9c8ec5aff6d809141dedb56cf69caba7	324	Gene3D	G3DSA:1.25.40.20		210	306	1.9e-27	2016-02-03	IPR020683	Ankyrin repeat-containing domain
XP_015130376.1	9c8ec5aff6d809141dedb56cf69caba7	324	Pfam	PF13857	Ankyrin repeats (many copies)	213	262	7.1e-07	2016-02-03
XP_015130376.1	9c8ec5aff6d809141dedb56cf69caba7	324	Pfam	PF13637	Ankyrin repeats (many copies)	265	308	3.4e-05	2016-02-03
XP_015130376.1	9c8ec5aff6d809141dedb56cf69caba7	324	ProSiteProfiles	PS50297	Ankyrin repeat region circular profile.	210	302	21.986	2016-02-03	IPR020683	Ankyrin repeat-containing domain
XP_015130376.1	9c8ec5aff6d809141dedb56cf69caba7	324	SMART	SM00248	ankyrin repeats	260	289	37	2016-02-03	IPR002110	Ankyrin repeat	GO:0005515
XP_015130376.1	9c8ec5aff6d809141dedb56cf69caba7	324	SMART	SM00248	ankyrin repeats	226	256	12	2016-02-03	IPR002110	Ankyrin repeat	GO:0005515
XP_015149018.1	3de1be33693c303749036691f5bd2381	907	Pfam	PF00028	Cadherin domain	329	420	4.9e-18	2016-02-03	IPR002126	Cadherin	GO:0005509|GO:0007156|GO:0016020
XP_015149018.1	3de1be33693c303749036691f5bd2381	907	Pfam	PF00028	Cadherin domain	223	315	2.3e-14	2016-02-03	IPR002126	Cadherin	GO:0005509|GO:0007156|GO:0016020
XP_015149018.1	3de1be33693c303749036691f5bd2381	907	Pfam	PF00028	Cadherin domain	539	631	4.3e-19	2016-02-03	IPR002126	Cadherin	GO:0005509|GO:0007156|GO:0016020
XP_015149018.1	3de1be33693c303749036691f5bd2381	907	Pfam	PF00028	Cadherin domain	659	741	2.8e-09	2016-02-03	IPR002126	Cadherin	GO:0005509|GO:0007156|GO:0016020
XP_015149018.1	3de1be33693c303749036691f5bd2381	907	Pfam	PF00028	Cadherin domain	435	524	6.4e-11	2016-02-03	IPR002126	Cadherin	GO:0005509|GO:0007156|GO:0016020
XP_015149018.1	3de1be33693c303749036691f5bd2381	907	SUPERFAMILY	SSF49313		522	643	4.97e-29	2016-02-03	IPR015919	Cadherin-like	GO:0005509|GO:0016020
XP_015149018.1	3de1be33693c303749036691f5bd2381	907	Gene3D	G3DSA:2.60.40.60		207	321	1.6e-29	2016-02-03	IPR002126	Cadherin	GO:0005509|GO:0007156|GO:0016020
XP_015149018.1	3de1be33693c303749036691f5bd2381	907	Gene3D	G3DSA:2.60.40.60		322	425	1.1e-36	2016-02-03	IPR002126	Cadherin	GO:0005509|GO:0007156|GO:0016020
XP_015149018.1	3de1be33693c303749036691f5bd2381	907	Gene3D	G3DSA:2.60.40.60		532	638	3.7e-36	2016-02-03	IPR002126	Cadherin	GO:0005509|GO:0007156|GO:0016020
XP_015149018.1	3de1be33693c303749036691f5bd2381	907	Gene3D	G3DSA:2.60.40.60		426	531	1.4e-28	2016-02-03	IPR002126	Cadherin	GO:0005509|GO:0007156|GO:0016020
XP_015149018.1	3de1be33693c303749036691f5bd2381	907	SUPERFAMILY	SSF49313		635	744	1.07e-15	2016-02-03	IPR015919	Cadherin-like	GO:0005509|GO:0016020
XP_015149018.1	3de1be33693c303749036691f5bd2381	907	SUPERFAMILY	SSF49313		209	316	1.96e-24	2016-02-03	IPR015919	Cadherin-like	GO:0005509|GO:0016020
XP_015149018.1	3de1be33693c303749036691f5bd2381	907	Pfam	PF08266	Cadherin-like	113	194	1.7e-27	2016-02-03	IPR013164	Cadherin, N-terminal
XP_015149018.1	3de1be33693c303749036691f5bd2381	907	SUPERFAMILY	SSF49313		318	421	2.36e-27	2016-02-03	IPR015919	Cadherin-like	GO:0005509|GO:0016020
XP_015149018.1	3de1be33693c303749036691f5bd2381	907	Gene3D	G3DSA:2.60.40.60		112	187	6.8e-06	2016-02-03	IPR002126	Cadherin	GO:0005509|GO:0007156|GO:0016020
XP_015149018.1	3de1be33693c303749036691f5bd2381	907	PRINTS	PR00205	Cadherin signature	396	408	2.2e-47	2016-02-03	IPR002126	Cadherin	GO:0005509|GO:0007156|GO:0016020
XP_015149018.1	3de1be33693c303749036691f5bd2381	907	PRINTS	PR00205	Cadherin signature	532	545	2.2e-47	2016-02-03	IPR002126	Cadherin	GO:0005509|GO:0007156|GO:0016020
XP_015149018.1	3de1be33693c303749036691f5bd2381	907	PRINTS	PR00205	Cadherin signature	408	427	2.2e-47	2016-02-03	IPR002126	Cadherin	GO:0005509|GO:0007156|GO:0016020
XP_015149018.1	3de1be33693c303749036691f5bd2381	907	PRINTS	PR00205	Cadherin signature	155	174	2.2e-47	2016-02-03	IPR002126	Cadherin	GO:0005509|GO:0007156|GO:0016020
XP_015149018.1	3de1be33693c303749036691f5bd2381	907	PRINTS	PR00205	Cadherin signature	324	353	2.2e-47	2016-02-03	IPR002126	Cadherin	GO:0005509|GO:0007156|GO:0016020
XP_015149018.1	3de1be33693c303749036691f5bd2381	907	PRINTS	PR00205	Cadherin signature	623	640	2.2e-47	2016-02-03	IPR002126	Cadherin	GO:0005509|GO:0007156|GO:0016020
XP_015149018.1	3de1be33693c303749036691f5bd2381	907	PRINTS	PR00205	Cadherin signature	589	615	2.2e-47	2016-02-03	IPR002126	Cadherin	GO:0005509|GO:0007156|GO:0016020
XP_015149018.1	3de1be33693c303749036691f5bd2381	907	SMART	SM00112	Cadherin repeats.	451	532	4.5e-18	2016-02-03	IPR002126	Cadherin	GO:0005509|GO:0007156|GO:0016020
XP_015149018.1	3de1be33693c303749036691f5bd2381	907	SMART	SM00112	Cadherin repeats.	346	427	9.8e-28	2016-02-03	IPR002126	Cadherin	GO:0005509|GO:0007156|GO:0016020
XP_015149018.1	3de1be33693c303749036691f5bd2381	907	SMART	SM00112	Cadherin repeats.	127	213	0.82	2016-02-03	IPR002126	Cadherin	GO:0005509|GO:0007156|GO:0016020
XP_015149018.1	3de1be33693c303749036691f5bd2381	907	SMART	SM00112	Cadherin repeats.	556	639	5.8e-28	2016-02-03	IPR002126	Cadherin	GO:0005509|GO:0007156|GO:0016020
XP_015149018.1	3de1be33693c303749036691f5bd2381	907	SMART	SM00112	Cadherin repeats.	669	750	9.3e-08	2016-02-03	IPR002126	Cadherin	GO:0005509|GO:0007156|GO:0016020
XP_015149018.1	3de1be33693c303749036691f5bd2381	907	SMART	SM00112	Cadherin repeats.	237	322	8.8e-24	2016-02-03	IPR002126	Cadherin	GO:0005509|GO:0007156|GO:0016020
XP_015149018.1	3de1be33693c303749036691f5bd2381	907	ProSitePatterns	PS00232	Cadherin domain signature.	522	532	-	2016-02-03	IPR020894	Cadherin conserved site	GO:0005886|GO:0007155
XP_015149018.1	3de1be33693c303749036691f5bd2381	907	ProSitePatterns	PS00232	Cadherin domain signature.	312	322	-	2016-02-03	IPR020894	Cadherin conserved site	GO:0005886|GO:0007155
XP_015149018.1	3de1be33693c303749036691f5bd2381	907	ProSitePatterns	PS00232	Cadherin domain signature.	417	427	-	2016-02-03	IPR020894	Cadherin conserved site	GO:0005886|GO:0007155
XP_015149018.1	3de1be33693c303749036691f5bd2381	907	ProSitePatterns	PS00232	Cadherin domain signature.	629	639	-	2016-02-03	IPR020894	Cadherin conserved site	GO:0005886|GO:0007155
XP_015149018.1	3de1be33693c303749036691f5bd2381	907	ProSitePatterns	PS00232	Cadherin domain signature.	203	213	-	2016-02-03	IPR020894	Cadherin conserved site	GO:0005886|GO:0007155
XP_015149018.1	3de1be33693c303749036691f5bd2381	907	ProSiteProfiles	PS50268	Cadherins domain profile.	113	215	11.317	2016-02-03	IPR002126	Cadherin	GO:0005509|GO:0007156|GO:0016020
XP_015149018.1	3de1be33693c303749036691f5bd2381	907	ProSiteProfiles	PS50268	Cadherins domain profile.	656	760	14.452	2016-02-03	IPR002126	Cadherin	GO:0005509|GO:0007156|GO:0016020
XP_015149018.1	3de1be33693c303749036691f5bd2381	907	ProSiteProfiles	PS50268	Cadherins domain profile.	216	324	22.848	2016-02-03	IPR002126	Cadherin	GO:0005509|GO:0007156|GO:0016020
XP_015149018.1	3de1be33693c303749036691f5bd2381	907	ProSiteProfiles	PS50268	Cadherins domain profile.	325	429	27.365	2016-02-03	IPR002126	Cadherin	GO:0005509|GO:0007156|GO:0016020
XP_015149018.1	3de1be33693c303749036691f5bd2381	907	ProSiteProfiles	PS50268	Cadherins domain profile.	430	534	21.292	2016-02-03	IPR002126	Cadherin	GO:0005509|GO:0007156|GO:0016020
XP_015149018.1	3de1be33693c303749036691f5bd2381	907	ProSiteProfiles	PS50268	Cadherins domain profile.	535	641	27.014	2016-02-03	IPR002126	Cadherin	GO:0005509|GO:0007156|GO:0016020
XP_015149018.1	3de1be33693c303749036691f5bd2381	907	SUPERFAMILY	SSF49313		112	180	1.57e-08	2016-02-03	IPR015919	Cadherin-like	GO:0005509|GO:0016020
XP_015149018.1	3de1be33693c303749036691f5bd2381	907	SUPERFAMILY	SSF49313		422	526	4.32e-22	2016-02-03	IPR015919	Cadherin-like	GO:0005509|GO:0016020
XP_015149018.1	3de1be33693c303749036691f5bd2381	907	Pfam	PF16492	Cadherin cytoplasmic C-terminal	766	841	2.5e-11	2016-02-03	IPR032455	Cadherin, cytoplasmic C-terminal domain
XP_015149018.1	3de1be33693c303749036691f5bd2381	907	Gene3D	G3DSA:2.60.40.60		639	744	7.6e-17	2016-02-03	IPR002126	Cadherin	GO:0005509|GO:0007156|GO:0016020
XP_015157612.1	34a9ed3e19b54b545214541005c07b16	436	ProSiteProfiles	PS50805	Krueppel-associated box (KRAB) profile.	1	40	9.785	2016-02-03	IPR001909	Krueppel-associated box	GO:0003676|GO:0005622|GO:0006355
XP_015157612.1	34a9ed3e19b54b545214541005c07b16	436	SUPERFAMILY	SSF57667		322	374	2.26e-18	2016-02-03
XP_015157612.1	34a9ed3e19b54b545214541005c07b16	436	Gene3D	G3DSA:3.30.160.60		353	378	4.5e-14	2016-02-03	IPR013087	Zinc finger C2H2-type/integrase DNA-binding domain	GO:0003676
XP_015157612.1	34a9ed3e19b54b545214541005c07b16	436	Gene3D	G3DSA:3.30.160.60		210	231	3.8e-12	2016-02-03	IPR013087	Zinc finger C2H2-type/integrase DNA-binding domain	GO:0003676
XP_015157612.1	34a9ed3e19b54b545214541005c07b16	436	ProSiteProfiles	PS50157	Zinc finger C2H2 type domain profile.	240	267	16.602	2016-02-03	IPR007087	Zinc finger, C2H2	GO:0046872
XP_015157612.1	34a9ed3e19b54b545214541005c07b16	436	ProSiteProfiles	PS50157	Zinc finger C2H2 type domain profile.	268	295	13.858	2016-02-03	IPR007087	Zinc finger, C2H2	GO:0046872
XP_015157612.1	34a9ed3e19b54b545214541005c07b16	436	ProSiteProfiles	PS50157	Zinc finger C2H2 type domain profile.	212	239	13.734	2016-02-03	IPR007087	Zinc finger, C2H2	GO:0046872
XP_015157612.1	34a9ed3e19b54b545214541005c07b16	436	ProSiteProfiles	PS50157	Zinc finger C2H2 type domain profile.	296	323	15.209	2016-02-03	IPR007087	Zinc finger, C2H2	GO:0046872
XP_015157612.1	34a9ed3e19b54b545214541005c07b16	436	ProSiteProfiles	PS50157	Zinc finger C2H2 type domain profile.	352	379	14.773	2016-02-03	IPR007087	Zinc finger, C2H2	GO:0046872
XP_015157612.1	34a9ed3e19b54b545214541005c07b16	436	ProSiteProfiles	PS50157	Zinc finger C2H2 type domain profile.	184	211	16.145	2016-02-03	IPR007087	Zinc finger, C2H2	GO:0046872
XP_015157612.1	34a9ed3e19b54b545214541005c07b16	436	ProSiteProfiles	PS50157	Zinc finger C2H2 type domain profile.	156	183	16.311	2016-02-03	IPR007087	Zinc finger, C2H2	GO:0046872
XP_015157612.1	34a9ed3e19b54b545214541005c07b16	436	ProSiteProfiles	PS50157	Zinc finger C2H2 type domain profile.	324	351	17.807	2016-02-03	IPR007087	Zinc finger, C2H2	GO:0046872
XP_015157612.1	34a9ed3e19b54b545214541005c07b16	436	Gene3D	G3DSA:3.30.160.60		186	209	3.7e-12	2016-02-03	IPR013087	Zinc finger C2H2-type/integrase DNA-binding domain	GO:0003676
XP_015157612.1	34a9ed3e19b54b545214541005c07b16	436	ProSitePatterns	PS00028	Zinc finger C2H2 type domain signature.	270	290	-	2016-02-03	IPR007087	Zinc finger, C2H2	GO:0046872
XP_015157612.1	34a9ed3e19b54b545214541005c07b16	436	ProSitePatterns	PS00028	Zinc finger C2H2 type domain signature.	298	318	-	2016-02-03	IPR007087	Zinc finger, C2H2	GO:0046872
XP_015157612.1	34a9ed3e19b54b545214541005c07b16	436	ProSitePatterns	PS00028	Zinc finger C2H2 type domain signature.	158	178	-	2016-02-03	IPR007087	Zinc finger, C2H2	GO:0046872
XP_015157612.1	34a9ed3e19b54b545214541005c07b16	436	ProSitePatterns	PS00028	Zinc finger C2H2 type domain signature.	186	206	-	2016-02-03	IPR007087	Zinc finger, C2H2	GO:0046872
XP_015157612.1	34a9ed3e19b54b545214541005c07b16	436	ProSitePatterns	PS00028	Zinc finger C2H2 type domain signature.	326	346	-	2016-02-03	IPR007087	Zinc finger, C2H2	GO:0046872
XP_015157612.1	34a9ed3e19b54b545214541005c07b16	436	ProSitePatterns	PS00028	Zinc finger C2H2 type domain signature.	354	374	-	2016-02-03	IPR007087	Zinc finger, C2H2	GO:0046872
XP_015157612.1	34a9ed3e19b54b545214541005c07b16	436	ProSitePatterns	PS00028	Zinc finger C2H2 type domain signature.	242	262	-	2016-02-03	IPR007087	Zinc finger, C2H2	GO:0046872
XP_015157612.1	34a9ed3e19b54b545214541005c07b16	436	Gene3D	G3DSA:3.30.160.60		295	325	7.2e-12	2016-02-03	IPR013087	Zinc finger C2H2-type/integrase DNA-binding domain	GO:0003676
XP_015157612.1	34a9ed3e19b54b545214541005c07b16	436	Gene3D	G3DSA:3.30.160.60		326	352	7.1e-16	2016-02-03	IPR013087	Zinc finger C2H2-type/integrase DNA-binding domain	GO:0003676
XP_015157612.1	34a9ed3e19b54b545214541005c07b16	436	Gene3D	G3DSA:3.30.160.60		155	185	1.1e-14	2016-02-03	IPR013087	Zinc finger C2H2-type/integrase DNA-binding domain	GO:0003676
XP_015157612.1	34a9ed3e19b54b545214541005c07b16	436	SMART	SM00355	zinc finger	212	234	7.7	2016-02-03	IPR015880	Zinc finger, C2H2-like
XP_015157612.1	34a9ed3e19b54b545214541005c07b16	436	SMART	SM00355	zinc finger	156	178	0.022	2016-02-03	IPR015880	Zinc finger, C2H2-like
XP_015157612.1	34a9ed3e19b54b545214541005c07b16	436	SMART	SM00355	zinc finger	184	206	0.0022	2016-02-03	IPR015880	Zinc finger, C2H2-like
XP_015157612.1	34a9ed3e19b54b545214541005c07b16	436	SMART	SM00355	zinc finger	296	318	0.034	2016-02-03	IPR015880	Zinc finger, C2H2-like
XP_015157612.1	34a9ed3e19b54b545214541005c07b16	436	SMART	SM00355	zinc finger	352	374	0.013	2016-02-03	IPR015880	Zinc finger, C2H2-like
XP_015157612.1	34a9ed3e19b54b545214541005c07b16	436	SMART	SM00355	zinc finger	240	262	0.0068	2016-02-03	IPR015880	Zinc finger, C2H2-like
XP_015157612.1	34a9ed3e19b54b545214541005c07b16	436	SMART	SM00355	zinc finger	324	346	3.5e-05	2016-02-03	IPR015880	Zinc finger, C2H2-like
XP_015157612.1	34a9ed3e19b54b545214541005c07b16	436	SMART	SM00355	zinc finger	268	290	0.16	2016-02-03	IPR015880	Zinc finger, C2H2-like
XP_015157612.1	34a9ed3e19b54b545214541005c07b16	436	SUPERFAMILY	SSF57667		132	178	5.97e-07	2016-02-03
XP_015157612.1	34a9ed3e19b54b545214541005c07b16	436	Pfam	PF00096	Zinc finger, C2H2 type	184	206	3.2e-06	2016-02-03	IPR007087	Zinc finger, C2H2	GO:0046872
XP_015157612.1	34a9ed3e19b54b545214541005c07b16	436	Pfam	PF00096	Zinc finger, C2H2 type	324	346	9.7e-07	2016-02-03	IPR007087	Zinc finger, C2H2	GO:0046872
XP_015157612.1	34a9ed3e19b54b545214541005c07b16	436	Gene3D	G3DSA:3.30.160.60		232	258	1.1e-15	2016-02-03	IPR013087	Zinc finger C2H2-type/integrase DNA-binding domain	GO:0003676
XP_015157612.1	34a9ed3e19b54b545214541005c07b16	436	Gene3D	G3DSA:3.30.160.60		259	291	1.5e-12	2016-02-03	IPR013087	Zinc finger C2H2-type/integrase DNA-binding domain	GO:0003676
XP_015157612.1	34a9ed3e19b54b545214541005c07b16	436	SUPERFAMILY	SSF57667		277	333	2.81e-17	2016-02-03
XP_015157612.1	34a9ed3e19b54b545214541005c07b16	436	SUPERFAMILY	SSF57667		164	221	2.13e-19	2016-02-03
XP_015157612.1	34a9ed3e19b54b545214541005c07b16	436	SUPERFAMILY	SSF57667		221	277	4.26e-22	2016-02-03
XP_015158188.1	a66c61a725c0c95258604a003b37f594	73	SUPERFAMILY	SSF54236		1	72	2.53e-25	2016-02-03	IPR029071	Ubiquitin-related domain
XP_015158188.1	a66c61a725c0c95258604a003b37f594	73	Pfam	PF00240	Ubiquitin family	11	70	7.9e-06	2016-02-03	IPR000626	Ubiquitin domain	GO:0005515
XP_015158188.1	a66c61a725c0c95258604a003b37f594	73	Gene3D	G3DSA:3.10.20.90		1	73	6.3e-42	2016-02-03
XP_015158188.1	a66c61a725c0c95258604a003b37f594	73	ProSiteProfiles	PS50053	Ubiquitin domain profile.	2	73	8.698	2016-02-03	IPR000626	Ubiquitin domain	GO:0005515
XP_015157388.1	4a784d81eeda09719afd165133e6debe	908	SMART	SM00112	Cadherin repeats.	452	533	4.5e-18	2016-02-03	IPR002126	Cadherin	GO:0005509|GO:0007156|GO:0016020
XP_015157388.1	4a784d81eeda09719afd165133e6debe	908	SMART	SM00112	Cadherin repeats.	347	428	1.2e-28	2016-02-03	IPR002126	Cadherin	GO:0005509|GO:0007156|GO:0016020
XP_015157388.1	4a784d81eeda09719afd165133e6debe	908	SMART	SM00112	Cadherin repeats.	557	640	5.8e-28	2016-02-03	IPR002126	Cadherin	GO:0005509|GO:0007156|GO:0016020
XP_015157388.1	4a784d81eeda09719afd165133e6debe	908	SMART	SM00112	Cadherin repeats.	128	214	0.82	2016-02-03	IPR002126	Cadherin	GO:0005509|GO:0007156|GO:0016020
XP_015157388.1	4a784d81eeda09719afd165133e6debe	908	SMART	SM00112	Cadherin repeats.	670	751	9.3e-08	2016-02-03	IPR002126	Cadherin	GO:0005509|GO:0007156|GO:0016020
XP_015157388.1	4a784d81eeda09719afd165133e6debe	908	SMART	SM00112	Cadherin repeats.	238	323	1.6e-21	2016-02-03	IPR002126	Cadherin	GO:0005509|GO:0007156|GO:0016020
XP_015157388.1	4a784d81eeda09719afd165133e6debe	908	Pfam	PF00028	Cadherin domain	330	421	7e-19	2016-02-03	IPR002126	Cadherin	GO:0005509|GO:0007156|GO:0016020
XP_015157388.1	4a784d81eeda09719afd165133e6debe	908	Pfam	PF00028	Cadherin domain	436	525	6.4e-11	2016-02-03	IPR002126	Cadherin	GO:0005509|GO:0007156|GO:0016020
XP_015157388.1	4a784d81eeda09719afd165133e6debe	908	Pfam	PF00028	Cadherin domain	224	316	1.2e-10	2016-02-03	IPR002126	Cadherin	GO:0005509|GO:0007156|GO:0016020
XP_015157388.1	4a784d81eeda09719afd165133e6debe	908	Pfam	PF00028	Cadherin domain	540	632	4.3e-19	2016-02-03	IPR002126	Cadherin	GO:0005509|GO:0007156|GO:0016020
XP_015157388.1	4a784d81eeda09719afd165133e6debe	908	Pfam	PF00028	Cadherin domain	660	742	2.9e-09	2016-02-03	IPR002126	Cadherin	GO:0005509|GO:0007156|GO:0016020
XP_015157388.1	4a784d81eeda09719afd165133e6debe	908	Gene3D	G3DSA:2.60.40.60		533	639	3.7e-36	2016-02-03	IPR002126	Cadherin	GO:0005509|GO:0007156|GO:0016020
XP_015157388.1	4a784d81eeda09719afd165133e6debe	908	Gene3D	G3DSA:2.60.40.60		323	426	1.7e-36	2016-02-03	IPR002126	Cadherin	GO:0005509|GO:0007156|GO:0016020
XP_015157388.1	4a784d81eeda09719afd165133e6debe	908	Gene3D	G3DSA:2.60.40.60		208	322	2.3e-27	2016-02-03	IPR002126	Cadherin	GO:0005509|GO:0007156|GO:0016020
XP_015157388.1	4a784d81eeda09719afd165133e6debe	908	Gene3D	G3DSA:2.60.40.60		427	532	1.7e-28	2016-02-03	IPR002126	Cadherin	GO:0005509|GO:0007156|GO:0016020
XP_015157388.1	4a784d81eeda09719afd165133e6debe	908	Pfam	PF08266	Cadherin-like	114	195	1.7e-27	2016-02-03	IPR013164	Cadherin, N-terminal
XP_015157388.1	4a784d81eeda09719afd165133e6debe	908	SUPERFAMILY	SSF49313		523	644	5.42e-29	2016-02-03	IPR015919	Cadherin-like	GO:0005509|GO:0016020
XP_015157388.1	4a784d81eeda09719afd165133e6debe	908	SUPERFAMILY	SSF49313		210	317	5.28e-25	2016-02-03	IPR015919	Cadherin-like	GO:0005509|GO:0016020
XP_015157388.1	4a784d81eeda09719afd165133e6debe	908	Pfam	PF16492	Cadherin cytoplasmic C-terminal	767	842	2.5e-11	2016-02-03	IPR032455	Cadherin, cytoplasmic C-terminal domain
XP_015157388.1	4a784d81eeda09719afd165133e6debe	908	SUPERFAMILY	SSF49313		113	181	1.57e-08	2016-02-03	IPR015919	Cadherin-like	GO:0005509|GO:0016020
XP_015157388.1	4a784d81eeda09719afd165133e6debe	908	Gene3D	G3DSA:2.60.40.60		113	188	6.8e-06	2016-02-03	IPR002126	Cadherin	GO:0005509|GO:0007156|GO:0016020
XP_015157388.1	4a784d81eeda09719afd165133e6debe	908	Gene3D	G3DSA:2.60.40.60		640	745	7.6e-17	2016-02-03	IPR002126	Cadherin	GO:0005509|GO:0007156|GO:0016020
XP_015157388.1	4a784d81eeda09719afd165133e6debe	908	SUPERFAMILY	SSF49313		636	745	1.07e-15	2016-02-03	IPR015919	Cadherin-like	GO:0005509|GO:0016020
XP_015157388.1	4a784d81eeda09719afd165133e6debe	908	ProSiteProfiles	PS50268	Cadherins domain profile.	326	430	27.211	2016-02-03	IPR002126	Cadherin	GO:0005509|GO:0007156|GO:0016020
XP_015157388.1	4a784d81eeda09719afd165133e6debe	908	ProSiteProfiles	PS50268	Cadherins domain profile.	114	216	11.317	2016-02-03	IPR002126	Cadherin	GO:0005509|GO:0007156|GO:0016020
XP_015157388.1	4a784d81eeda09719afd165133e6debe	908	ProSiteProfiles	PS50268	Cadherins domain profile.	657	761	14.452	2016-02-03	IPR002126	Cadherin	GO:0005509|GO:0007156|GO:0016020
XP_015157388.1	4a784d81eeda09719afd165133e6debe	908	ProSiteProfiles	PS50268	Cadherins domain profile.	536	642	27.014	2016-02-03	IPR002126	Cadherin	GO:0005509|GO:0007156|GO:0016020
XP_015157388.1	4a784d81eeda09719afd165133e6debe	908	ProSiteProfiles	PS50268	Cadherins domain profile.	431	535	21.292	2016-02-03	IPR002126	Cadherin	GO:0005509|GO:0007156|GO:0016020
XP_015157388.1	4a784d81eeda09719afd165133e6debe	908	ProSiteProfiles	PS50268	Cadherins domain profile.	217	325	21.27	2016-02-03	IPR002126	Cadherin	GO:0005509|GO:0007156|GO:0016020
XP_015157388.1	4a784d81eeda09719afd165133e6debe	908	SUPERFAMILY	SSF49313		423	527	2.71e-22	2016-02-03	IPR015919	Cadherin-like	GO:0005509|GO:0016020
XP_015157388.1	4a784d81eeda09719afd165133e6debe	908	SUPERFAMILY	SSF49313		313	429	4.57e-31	2016-02-03	IPR015919	Cadherin-like	GO:0005509|GO:0016020
XP_015157388.1	4a784d81eeda09719afd165133e6debe	908	ProSitePatterns	PS00232	Cadherin domain signature.	204	214	-	2016-02-03	IPR020894	Cadherin conserved site	GO:0005886|GO:0007155
XP_015157388.1	4a784d81eeda09719afd165133e6debe	908	ProSitePatterns	PS00232	Cadherin domain signature.	630	640	-	2016-02-03	IPR020894	Cadherin conserved site	GO:0005886|GO:0007155
XP_015157388.1	4a784d81eeda09719afd165133e6debe	908	ProSitePatterns	PS00232	Cadherin domain signature.	313	323	-	2016-02-03	IPR020894	Cadherin conserved site	GO:0005886|GO:0007155
XP_015157388.1	4a784d81eeda09719afd165133e6debe	908	ProSitePatterns	PS00232	Cadherin domain signature.	418	428	-	2016-02-03	IPR020894	Cadherin conserved site	GO:0005886|GO:0007155
XP_015157388.1	4a784d81eeda09719afd165133e6debe	908	ProSitePatterns	PS00232	Cadherin domain signature.	523	533	-	2016-02-03	IPR020894	Cadherin conserved site	GO:0005886|GO:0007155
XP_015157388.1	4a784d81eeda09719afd165133e6debe	908	PRINTS	PR00205	Cadherin signature	397	409	1.5e-47	2016-02-03	IPR002126	Cadherin	GO:0005509|GO:0007156|GO:0016020
XP_015157388.1	4a784d81eeda09719afd165133e6debe	908	PRINTS	PR00205	Cadherin signature	409	428	1.5e-47	2016-02-03	IPR002126	Cadherin	GO:0005509|GO:0007156|GO:0016020
XP_015157388.1	4a784d81eeda09719afd165133e6debe	908	PRINTS	PR00205	Cadherin signature	590	616	1.5e-47	2016-02-03	IPR002126	Cadherin	GO:0005509|GO:0007156|GO:0016020
XP_015157388.1	4a784d81eeda09719afd165133e6debe	908	PRINTS	PR00205	Cadherin signature	624	641	1.5e-47	2016-02-03	IPR002126	Cadherin	GO:0005509|GO:0007156|GO:0016020
XP_015157388.1	4a784d81eeda09719afd165133e6debe	908	PRINTS	PR00205	Cadherin signature	325	354	1.5e-47	2016-02-03	IPR002126	Cadherin	GO:0005509|GO:0007156|GO:0016020
XP_015157388.1	4a784d81eeda09719afd165133e6debe	908	PRINTS	PR00205	Cadherin signature	156	175	1.5e-47	2016-02-03	IPR002126	Cadherin	GO:0005509|GO:0007156|GO:0016020
XP_015157388.1	4a784d81eeda09719afd165133e6debe	908	PRINTS	PR00205	Cadherin signature	533	546	1.5e-47	2016-02-03	IPR002126	Cadherin	GO:0005509|GO:0007156|GO:0016020
XP_015156753.1	c79eb67ed4cd111bc1d1b44c62663537	339	Gene3D	G3DSA:1.20.1070.10		27	331	9.1e-70	2016-02-03
XP_015156753.1	c79eb67ed4cd111bc1d1b44c62663537	339	PRINTS	PR00237	Rhodopsin-like GPCR superfamily signature	130	152	8.6e-16	2016-02-03	IPR000276	G protein-coupled receptor, rhodopsin-like	GO:0004930|GO:0007186|GO:0016021	Reactome: REACT_14797
XP_015156753.1	c79eb67ed4cd111bc1d1b44c62663537	339	PRINTS	PR00237	Rhodopsin-like GPCR superfamily signature	225	248	8.6e-16	2016-02-03	IPR000276	G protein-coupled receptor, rhodopsin-like	GO:0004930|GO:0007186|GO:0016021	Reactome: REACT_14797
XP_015156753.1	c79eb67ed4cd111bc1d1b44c62663537	339	PRINTS	PR00237	Rhodopsin-like GPCR superfamily signature	52	76	8.6e-16	2016-02-03	IPR000276	G protein-coupled receptor, rhodopsin-like	GO:0004930|GO:0007186|GO:0016021	Reactome: REACT_14797
XP_015156753.1	c79eb67ed4cd111bc1d1b44c62663537	339	PRINTS	PR00237	Rhodopsin-like GPCR superfamily signature	85	106	8.6e-16	2016-02-03	IPR000276	G protein-coupled receptor, rhodopsin-like	GO:0004930|GO:0007186|GO:0016021	Reactome: REACT_14797
XP_015156753.1	c79eb67ed4cd111bc1d1b44c62663537	339	PRINTS	PR00237	Rhodopsin-like GPCR superfamily signature	298	324	8.6e-16	2016-02-03	IPR000276	G protein-coupled receptor, rhodopsin-like	GO:0004930|GO:0007186|GO:0016021	Reactome: REACT_14797
XP_015156753.1	c79eb67ed4cd111bc1d1b44c62663537	339	PRINTS	PR00245	Olfactory receptor signature	202	218	3.8e-21	2016-02-03	IPR000725	Olfactory receptor	GO:0004984|GO:0007186|GO:0016021	Reactome: REACT_14797
XP_015156753.1	c79eb67ed4cd111bc1d1b44c62663537	339	PRINTS	PR00245	Olfactory receptor signature	155	167	3.8e-21	2016-02-03	IPR000725	Olfactory receptor	GO:0004984|GO:0007186|GO:0016021	Reactome: REACT_14797
XP_015156753.1	c79eb67ed4cd111bc1d1b44c62663537	339	PRINTS	PR00245	Olfactory receptor signature	309	320	3.8e-21	2016-02-03	IPR000725	Olfactory receptor	GO:0004984|GO:0007186|GO:0016021	Reactome: REACT_14797
XP_015156753.1	c79eb67ed4cd111bc1d1b44c62663537	339	PRINTS	PR00245	Olfactory receptor signature	262	271	3.8e-21	2016-02-03	IPR000725	Olfactory receptor	GO:0004984|GO:0007186|GO:0016021	Reactome: REACT_14797
XP_015156753.1	c79eb67ed4cd111bc1d1b44c62663537	339	PRINTS	PR00245	Olfactory receptor signature	118	129	3.8e-21	2016-02-03	IPR000725	Olfactory receptor	GO:0004984|GO:0007186|GO:0016021	Reactome: REACT_14797
XP_015156753.1	c79eb67ed4cd111bc1d1b44c62663537	339	Pfam	PF13853	Olfactory receptor	60	331	8.9e-52	2016-02-03
XP_015156753.1	c79eb67ed4cd111bc1d1b44c62663537	339	ProSiteProfiles	PS50262	G-protein coupled receptors family 1 profile.	67	316	30.743	2016-02-03	IPR017452	GPCR, rhodopsin-like, 7TM	GO:0016021	Reactome: REACT_14797
XP_015156753.1	c79eb67ed4cd111bc1d1b44c62663537	339	SUPERFAMILY	SSF81321		22	332	1.37e-84	2016-02-03
XP_015156753.1	c79eb67ed4cd111bc1d1b44c62663537	339	ProSitePatterns	PS00237	G-protein coupled receptors family 1 signature.	136	152	-	2016-02-03	IPR000276	G protein-coupled receptor, rhodopsin-like	GO:0004930|GO:0007186|GO:0016021	Reactome: REACT_14797
XP_015156808.1	6a4c1200dcda7a3bdf5b0ae74d872da5	322	Pfam	PF16423	Transcription factor COE1 helix-loop-helix domain	61	104	2.1e-29	2016-02-03	IPR032201	Transcription factor COE, helix-loop-helix domain
XP_015128253.1	de388a29c74400850909cbc9c2fbebf1	508	Coils	Coil		80	107	-	2016-02-03
XP_015128253.1	de388a29c74400850909cbc9c2fbebf1	508	Coils	Coil		232	266	-	2016-02-03
XP_015128253.1	de388a29c74400850909cbc9c2fbebf1	508	Coils	Coil		405	439	-	2016-02-03
XP_015128253.1	de388a29c74400850909cbc9c2fbebf1	508	Pfam	PF13765	SPRY-associated domain	452	500	3.3e-15	2016-02-03	IPR006574	SPRY-associated
XP_015128253.1	de388a29c74400850909cbc9c2fbebf1	508	Coils	Coil		304	331	-	2016-02-03
XP_015128253.1	de388a29c74400850909cbc9c2fbebf1	508	Coils	Coil		181	201	-	2016-02-03
XP_015128253.1	de388a29c74400850909cbc9c2fbebf1	508	Coils	Coil		109	136	-	2016-02-03
XP_015128253.1	de388a29c74400850909cbc9c2fbebf1	508	SMART	SM00589		449	501	7.4e-14	2016-02-03	IPR006574	SPRY-associated
XP_015128253.1	de388a29c74400850909cbc9c2fbebf1	508	PRINTS	PR01407	Butyrophylin C-terminal DUF signature	448	465	1.3e-07	2016-02-03	IPR003879	Butyrophylin-like
XP_015128253.1	de388a29c74400850909cbc9c2fbebf1	508	PRINTS	PR01407	Butyrophylin C-terminal DUF signature	487	508	1.3e-07	2016-02-03	IPR003879	Butyrophylin-like
XP_015128253.1	de388a29c74400850909cbc9c2fbebf1	508	PRINTS	PR01407	Butyrophylin C-terminal DUF signature	465	482	1.3e-07	2016-02-03	IPR003879	Butyrophylin-like
XP_015128253.1	de388a29c74400850909cbc9c2fbebf1	508	Coils	Coil		203	230	-	2016-02-03
XP_015128253.1	de388a29c74400850909cbc9c2fbebf1	508	SUPERFAMILY	SSF49899		444	503	4.75e-12	2016-02-03	IPR013320	Concanavalin A-like lectin/glucanase domain
XP_015128253.1	de388a29c74400850909cbc9c2fbebf1	508	Coils	Coil		376	403	-	2016-02-03
XP_015128253.1	de388a29c74400850909cbc9c2fbebf1	508	ProSiteProfiles	PS50188	B30.2/SPRY domain profile.	432	508	8.65	2016-02-03	IPR001870	B30.2/SPRY domain
XP_015128253.1	de388a29c74400850909cbc9c2fbebf1	508	Coils	Coil		275	302	-	2016-02-03
XP_015128253.1	de388a29c74400850909cbc9c2fbebf1	508	Coils	Coil		333	367	-	2016-02-03
XP_015128253.1	de388a29c74400850909cbc9c2fbebf1	508	Coils	Coil		138	172	-	2016-02-03
XP_015129138.1	11ad69b4d9f2210753f4a6ead0270c43	1078	Gene3D	G3DSA:2.60.40.1110		17	139	2.5e-21	2016-02-03
XP_015129138.1	11ad69b4d9f2210753f4a6ead0270c43	1078	Pfam	PF10409	C2 domain of PTEN tumour-suppressor protein	16	136	1e-17	2016-02-03	IPR014020	Tensin phosphatase, C2 domain
XP_015129138.1	11ad69b4d9f2210753f4a6ead0270c43	1078	SUPERFAMILY	SSF50729		934	1073	1.16e-40	2016-02-03	IPR011993	PH domain-like
XP_015129138.1	11ad69b4d9f2210753f4a6ead0270c43	1078	Gene3D	G3DSA:3.30.505.10		821	923	1.2e-17	2016-02-03	IPR000980	SH2 domain
XP_015129138.1	11ad69b4d9f2210753f4a6ead0270c43	1078	ProSiteProfiles	PS50001	Src homology 2 (SH2) domain profile.	808	917	12.317	2016-02-03	IPR000980	SH2 domain
XP_015129138.1	11ad69b4d9f2210753f4a6ead0270c43	1078	ProSiteProfiles	PS51182	C2 tensin-type domain profile.	17	138	20.982	2016-02-03	IPR014020	Tensin phosphatase, C2 domain
XP_015129138.1	11ad69b4d9f2210753f4a6ead0270c43	1078	SUPERFAMILY	SSF55550		820	922	1.13e-14	2016-02-03	IPR000980	SH2 domain
XP_015129138.1	11ad69b4d9f2210753f4a6ead0270c43	1078	Gene3D	G3DSA:2.30.29.30		937	1070	6.3e-11	2016-02-03	IPR011993	PH domain-like
XP_015129138.1	11ad69b4d9f2210753f4a6ead0270c43	1078	Pfam	PF00017	SH2 domain	822	901	7.5e-05	2016-02-03	IPR000980	SH2 domain
XP_015129138.1	11ad69b4d9f2210753f4a6ead0270c43	1078	Pfam	PF08416	Phosphotyrosine-binding domain	944	1074	1.4e-26	2016-02-03	IPR013625	Tensin phosphotyrosine-binding domain	GO:0005515
XP_015129138.1	11ad69b4d9f2210753f4a6ead0270c43	1078	SUPERFAMILY	SSF49562		16	137	1.6e-25	2016-02-03	IPR000008	C2 domain	GO:0005515
XP_015129138.1	11ad69b4d9f2210753f4a6ead0270c43	1078	SMART	SM00462	Phosphotyrosine-binding domain, phosphotyrosine-interaction (PI) domain	940	1077	5.1e-18	2016-02-03	IPR006020	PTB/PI domain	GO:0005515
XP_015128116.1	3721a3bd52c7de77365dabbd5d474d14	401	ProSiteProfiles	PS51186	Gcn5-related N-acetyltransferase (GNAT) domain profile.	250	393	9.661	2016-02-03	IPR000182	GNAT domain	GO:0008080
XP_015128116.1	3721a3bd52c7de77365dabbd5d474d14	401	Pfam	PF08444	Aralkyl acyl-CoA:amino acid N-acyltransferase, C-terminal region	299	376	1.8e-10	2016-02-03	IPR013652	Glycine N-acyltransferase, C-terminal
XP_015128116.1	3721a3bd52c7de77365dabbd5d474d14	401	SUPERFAMILY	SSF55729		144	380	1.25e-28	2016-02-03	IPR016181	Acyl-CoA N-acyltransferase
XP_015128116.1	3721a3bd52c7de77365dabbd5d474d14	401	Gene3D	G3DSA:3.40.630.30		252	372	2.6e-15	2016-02-03	IPR016181	Acyl-CoA N-acyltransferase
XP_015128116.1	3721a3bd52c7de77365dabbd5d474d14	401	Pfam	PF06021	Aralkyl acyl-CoA:amino acid N-acyltransferase	102	296	2.5e-44	2016-02-03	IPR015938	Glycine N-acyltransferase, N-terminal	GO:0005739|GO:0047961
XP_015128117.1	3721a3bd52c7de77365dabbd5d474d14	401	ProSiteProfiles	PS51186	Gcn5-related N-acetyltransferase (GNAT) domain profile.	250	393	9.661	2016-02-03	IPR000182	GNAT domain	GO:0008080
XP_015128117.1	3721a3bd52c7de77365dabbd5d474d14	401	Pfam	PF08444	Aralkyl acyl-CoA:amino acid N-acyltransferase, C-terminal region	299	376	1.8e-10	2016-02-03	IPR013652	Glycine N-acyltransferase, C-terminal
XP_015128117.1	3721a3bd52c7de77365dabbd5d474d14	401	SUPERFAMILY	SSF55729		144	380	1.25e-28	2016-02-03	IPR016181	Acyl-CoA N-acyltransferase
XP_015128117.1	3721a3bd52c7de77365dabbd5d474d14	401	Gene3D	G3DSA:3.40.630.30		252	372	2.6e-15	2016-02-03	IPR016181	Acyl-CoA N-acyltransferase
XP_015128117.1	3721a3bd52c7de77365dabbd5d474d14	401	Pfam	PF06021	Aralkyl acyl-CoA:amino acid N-acyltransferase	102	296	2.5e-44	2016-02-03	IPR015938	Glycine N-acyltransferase, N-terminal	GO:0005739|GO:0047961
XP_015129577.1	70c2e80644191693f220cc11819eea80	119	Pfam	PF14908	Domain of unknown function (DUF4496)	46	112	8.4e-12	2016-02-03	IPR028034	Domain of unknown function DUF4496
XP_015151595.1	6fd841b3ab570c37583c27a27a546260	176	Pfam	PF04505	Interferon-induced transmembrane protein	97	168	2e-25	2016-02-03	IPR007593	CD225/Dispanin family	GO:0009607|GO:0016021
XP_015147241.1	2ef07881e33dc2e8d22d5b33f8c577bc	244	SUPERFAMILY	SSF52058		123	243	1.39e-15	2016-02-03	IPR032675	Leucine-rich repeat domain, L domain-like
XP_015147241.1	2ef07881e33dc2e8d22d5b33f8c577bc	244	Gene3D	G3DSA:3.80.10.10		121	238	8.1e-15	2016-02-03	IPR032675	Leucine-rich repeat domain, L domain-like
XP_015147241.1	2ef07881e33dc2e8d22d5b33f8c577bc	244	ProSiteProfiles	PS51450	Leucine-rich repeat profile.	200	221	7.173	2016-02-03	IPR001611	Leucine-rich repeat	GO:0005515
XP_015147241.1	2ef07881e33dc2e8d22d5b33f8c577bc	244	ProSiteProfiles	PS51450	Leucine-rich repeat profile.	157	178	5.548	2016-02-03	IPR001611	Leucine-rich repeat	GO:0005515
XP_015147241.1	2ef07881e33dc2e8d22d5b33f8c577bc	244	ProSiteProfiles	PS51450	Leucine-rich repeat profile.	179	199	4.94	2016-02-03	IPR001611	Leucine-rich repeat	GO:0005515
XP_015127990.1	f4053eadd31c024210d0184aa3fdabe6	156	PRINTS	PR00237	Rhodopsin-like GPCR superfamily signature	24	48	2.4e-08	2016-02-03	IPR000276	G protein-coupled receptor, rhodopsin-like	GO:0004930|GO:0007186|GO:0016021	Reactome: REACT_14797
XP_015127990.1	f4053eadd31c024210d0184aa3fdabe6	156	PRINTS	PR00237	Rhodopsin-like GPCR superfamily signature	57	78	2.4e-08	2016-02-03	IPR000276	G protein-coupled receptor, rhodopsin-like	GO:0004930|GO:0007186|GO:0016021	Reactome: REACT_14797
XP_015127990.1	f4053eadd31c024210d0184aa3fdabe6	156	PRINTS	PR00237	Rhodopsin-like GPCR superfamily signature	102	124	2.4e-08	2016-02-03	IPR000276	G protein-coupled receptor, rhodopsin-like	GO:0004930|GO:0007186|GO:0016021	Reactome: REACT_14797
XP_015127990.1	f4053eadd31c024210d0184aa3fdabe6	156	ProSiteProfiles	PS50262	G-protein coupled receptors family 1 profile.	39	156	17.182	2016-02-03	IPR017452	GPCR, rhodopsin-like, 7TM	GO:0016021	Reactome: REACT_14797
XP_015127990.1	f4053eadd31c024210d0184aa3fdabe6	156	ProSitePatterns	PS00237	G-protein coupled receptors family 1 signature.	108	124	-	2016-02-03	IPR000276	G protein-coupled receptor, rhodopsin-like	GO:0004930|GO:0007186|GO:0016021	Reactome: REACT_14797
XP_015127990.1	f4053eadd31c024210d0184aa3fdabe6	156	Gene3D	G3DSA:1.20.1070.10		1	137	2.3e-34	2016-02-03
XP_015127990.1	f4053eadd31c024210d0184aa3fdabe6	156	SUPERFAMILY	SSF81321		2	137	1.65e-39	2016-02-03
XP_015127990.1	f4053eadd31c024210d0184aa3fdabe6	156	Pfam	PF13853	Olfactory receptor	32	136	1.5e-23	2016-02-03
XP_015137974.1	cb949ec873c94ca2f734b4262f51ebaf	131	Coils	Coil		9	43	-	2016-02-03
XP_015128226.1	f5bc0b2d3d35f7ca29075f4fcbfdcf31	742	Pfam	PF06817	Reverse transcriptase thumb domain	140	192	3.2e-08	2016-02-03	IPR010661	Reverse transcriptase thumb	GO:0003964|GO:0006278	KEGG: 00230+2.7.7.7|KEGG: 00240+2.7.7.7
XP_015128226.1	f5bc0b2d3d35f7ca29075f4fcbfdcf31	742	Gene3D	G3DSA:3.30.70.270		51	103	1.5e-12	2016-02-03
XP_015128226.1	f5bc0b2d3d35f7ca29075f4fcbfdcf31	742	Gene3D	G3DSA:1.10.10.200		473	511	8.6e-06	2016-02-03	IPR017856	Integrase, N-terminal zinc-binding domain-like
XP_015128226.1	f5bc0b2d3d35f7ca29075f4fcbfdcf31	742	SUPERFAMILY	SSF50122		688	737	3.01e-14	2016-02-03	IPR001037	Integrase, C-terminal, retroviral	GO:0003676	KEGG: 00230+2.7.7.7|KEGG: 00240+2.7.7.7
XP_015128226.1	f5bc0b2d3d35f7ca29075f4fcbfdcf31	742	Pfam	PF00665	Integrase core domain	526	636	6.5e-23	2016-02-03	IPR001584	Integrase, catalytic core	GO:0015074
XP_015128226.1	f5bc0b2d3d35f7ca29075f4fcbfdcf31	742	SUPERFAMILY	SSF53098		521	678	3.67e-33	2016-02-03	IPR012337	Ribonuclease H-like domain	GO:0003676
XP_015128226.1	f5bc0b2d3d35f7ca29075f4fcbfdcf31	742	ProSiteProfiles	PS50994	Integrase catalytic domain profile.	523	686	24.664	2016-02-03	IPR001584	Integrase, catalytic core	GO:0015074
XP_015128226.1	f5bc0b2d3d35f7ca29075f4fcbfdcf31	742	Gene3D	G3DSA:3.30.420.10		524	678	5.1e-35	2016-02-03	IPR012337	Ribonuclease H-like domain	GO:0003676
XP_015128226.1	f5bc0b2d3d35f7ca29075f4fcbfdcf31	742	Gene3D	G3DSA:3.30.70.270		104	208	1.5e-14	2016-02-03
XP_015128226.1	f5bc0b2d3d35f7ca29075f4fcbfdcf31	742	Gene3D	G3DSA:3.10.10.10		2	48	1.5e-14	2016-02-03
XP_015128226.1	f5bc0b2d3d35f7ca29075f4fcbfdcf31	742	ProSiteProfiles	PS50876	Zinc finger integrase-type profile.	470	511	14.245	2016-02-03	IPR003308	Integrase, N-terminal zinc-binding domain	GO:0008270
XP_015128226.1	f5bc0b2d3d35f7ca29075f4fcbfdcf31	742	ProSiteProfiles	PS50878	Reverse transcriptase (RT) catalytic domain profile.	1	127	23.881	2016-02-03	IPR000477	Reverse transcriptase domain
XP_015128226.1	f5bc0b2d3d35f7ca29075f4fcbfdcf31	742	SUPERFAMILY	SSF56672		2	247	3.34e-57	2016-02-03
XP_015128226.1	f5bc0b2d3d35f7ca29075f4fcbfdcf31	742	SUPERFAMILY	SSF56672		367	414	3.34e-57	2016-02-03
XP_015128226.1	f5bc0b2d3d35f7ca29075f4fcbfdcf31	742	ProSiteProfiles	PS51027	Integrase DNA binding domain profile.	692	740	10.907	2016-02-03	IPR001037	Integrase, C-terminal, retroviral	GO:0003676	KEGG: 00230+2.7.7.7|KEGG: 00240+2.7.7.7
XP_015128226.1	f5bc0b2d3d35f7ca29075f4fcbfdcf31	742	SUPERFAMILY	SSF46919		472	511	5.1e-10	2016-02-03	IPR003308	Integrase, N-terminal zinc-binding domain	GO:0008270
XP_015128226.1	f5bc0b2d3d35f7ca29075f4fcbfdcf31	742	Pfam	PF02022	Integrase Zinc binding domain	475	511	4.3e-12	2016-02-03	IPR003308	Integrase, N-terminal zinc-binding domain	GO:0008270
XP_015128226.1	f5bc0b2d3d35f7ca29075f4fcbfdcf31	742	Gene3D	G3DSA:3.30.420.10		340	465	2.8e-09	2016-02-03	IPR012337	Ribonuclease H-like domain	GO:0003676
XP_015128226.1	f5bc0b2d3d35f7ca29075f4fcbfdcf31	742	ProSiteProfiles	PS50879	RNase H domain profile.	338	470	11.846	2016-02-03	IPR002156	Ribonuclease H domain	GO:0003676|GO:0004523
XP_015128226.1	f5bc0b2d3d35f7ca29075f4fcbfdcf31	742	Pfam	PF00078	Reverse transcriptase (RNA-dependent DNA polymerase)	2	127	1.1e-28	2016-02-03	IPR000477	Reverse transcriptase domain
XP_015128226.1	f5bc0b2d3d35f7ca29075f4fcbfdcf31	742	Gene3D	G3DSA:2.30.30.10		687	738	5e-25	2016-02-03	IPR001037	Integrase, C-terminal, retroviral	GO:0003676	KEGG: 00230+2.7.7.7|KEGG: 00240+2.7.7.7
XP_015147717.1	78c9b88c939c5f0df5a387ced30df3a6	864	Pfam	PF08782	c-SKI Smad4 binding domain	141	232	4.9e-32	2016-02-03	IPR014890	c-SKI SMAD4-binding domain	GO:0046332
XP_015147717.1	78c9b88c939c5f0df5a387ced30df3a6	864	SMART	SM01046	c-SKI Smad4 binding domain	141	233	1.9e-58	2016-02-03	IPR014890	c-SKI SMAD4-binding domain	GO:0046332
XP_015147717.1	78c9b88c939c5f0df5a387ced30df3a6	864	Gene3D	G3DSA:3.10.390.10		139	233	6.7e-38	2016-02-03	IPR010919	SAND domain-like
XP_015147717.1	78c9b88c939c5f0df5a387ced30df3a6	864	SUPERFAMILY	SSF63763		141	233	1.57e-31	2016-02-03	IPR010919	SAND domain-like
XP_015147717.1	78c9b88c939c5f0df5a387ced30df3a6	864	Coils	Coil		760	794	-	2016-02-03
XP_015147717.1	78c9b88c939c5f0df5a387ced30df3a6	864	SUPERFAMILY	SSF46955		26	129	1.28e-35	2016-02-03	IPR009061	Putative DNA-binding domain
XP_015147717.1	78c9b88c939c5f0df5a387ced30df3a6	864	Pfam	PF02437	SKI/SNO/DAC family	28	128	1.6e-38	2016-02-03	IPR003380	Transforming protein Ski
XP_015147717.1	78c9b88c939c5f0df5a387ced30df3a6	864	Gene3D	G3DSA:3.10.260.20		26	129	1.1e-40	2016-02-03	IPR003380	Transforming protein Ski
XP_015136135.1	91c339f90e64a0065fdd356e79190e22	674	Gene3D	G3DSA:2.30.30.10		619	670	2.2e-27	2016-02-03	IPR001037	Integrase, C-terminal, retroviral	GO:0003676	KEGG: 00230+2.7.7.7|KEGG: 00240+2.7.7.7
XP_015136135.1	91c339f90e64a0065fdd356e79190e22	674	ProSiteProfiles	PS50994	Integrase catalytic domain profile.	455	618	24.888	2016-02-03	IPR001584	Integrase, catalytic core	GO:0015074
XP_015136135.1	91c339f90e64a0065fdd356e79190e22	674	Pfam	PF00075	RNase H	275	398	1.4e-06	2016-02-03	IPR002156	Ribonuclease H domain	GO:0003676|GO:0004523
XP_015136135.1	91c339f90e64a0065fdd356e79190e22	674	SUPERFAMILY	SSF56672		2	179	9.34e-29	2016-02-03
XP_015136135.1	91c339f90e64a0065fdd356e79190e22	674	SUPERFAMILY	SSF56672		299	346	9.34e-29	2016-02-03
XP_015136135.1	91c339f90e64a0065fdd356e79190e22	674	SUPERFAMILY	SSF50122		620	669	8.89e-16	2016-02-03	IPR001037	Integrase, C-terminal, retroviral	GO:0003676	KEGG: 00230+2.7.7.7|KEGG: 00240+2.7.7.7
XP_015136135.1	91c339f90e64a0065fdd356e79190e22	674	Pfam	PF00552	Integrase DNA binding domain	631	669	6.8e-05	2016-02-03	IPR001037	Integrase, C-terminal, retroviral	GO:0003676	KEGG: 00230+2.7.7.7|KEGG: 00240+2.7.7.7
XP_015136135.1	91c339f90e64a0065fdd356e79190e22	674	Gene3D	G3DSA:3.30.420.10		272	397	8.9e-10	2016-02-03	IPR012337	Ribonuclease H-like domain	GO:0003676
XP_015136135.1	91c339f90e64a0065fdd356e79190e22	674	Gene3D	G3DSA:3.30.420.10		454	610	1.7e-35	2016-02-03	IPR012337	Ribonuclease H-like domain	GO:0003676
XP_015136135.1	91c339f90e64a0065fdd356e79190e22	674	ProSiteProfiles	PS50876	Zinc finger integrase-type profile.	402	443	14.245	2016-02-03	IPR003308	Integrase, N-terminal zinc-binding domain	GO:0008270
XP_015136135.1	91c339f90e64a0065fdd356e79190e22	674	SUPERFAMILY	SSF46919		404	443	4.45e-10	2016-02-03	IPR003308	Integrase, N-terminal zinc-binding domain	GO:0008270
XP_015136135.1	91c339f90e64a0065fdd356e79190e22	674	Gene3D	G3DSA:1.10.10.200		405	443	7.7e-06	2016-02-03	IPR017856	Integrase, N-terminal zinc-binding domain-like
XP_015136135.1	91c339f90e64a0065fdd356e79190e22	674	ProSiteProfiles	PS50879	RNase H domain profile.	270	402	12.024	2016-02-03	IPR002156	Ribonuclease H domain	GO:0003676|GO:0004523
XP_015136135.1	91c339f90e64a0065fdd356e79190e22	674	Pfam	PF02022	Integrase Zinc binding domain	407	443	3.8e-12	2016-02-03	IPR003308	Integrase, N-terminal zinc-binding domain	GO:0008270
XP_015136135.1	91c339f90e64a0065fdd356e79190e22	674	SUPERFAMILY	SSF53098		453	610	1.26e-33	2016-02-03	IPR012337	Ribonuclease H-like domain	GO:0003676
XP_015136135.1	91c339f90e64a0065fdd356e79190e22	674	Pfam	PF00665	Integrase core domain	457	568	2.5e-23	2016-02-03	IPR001584	Integrase, catalytic core	GO:0015074
XP_015136135.1	91c339f90e64a0065fdd356e79190e22	674	Gene3D	G3DSA:3.30.70.270		21	138	9.8e-16	2016-02-03
XP_015136135.1	91c339f90e64a0065fdd356e79190e22	674	Pfam	PF06817	Reverse transcriptase thumb domain	72	124	9.7e-10	2016-02-03	IPR010661	Reverse transcriptase thumb	GO:0003964|GO:0006278	KEGG: 00230+2.7.7.7|KEGG: 00240+2.7.7.7
XP_015136135.1	91c339f90e64a0065fdd356e79190e22	674	ProSiteProfiles	PS51027	Integrase DNA binding domain profile.	624	672	11.61	2016-02-03	IPR001037	Integrase, C-terminal, retroviral	GO:0003676	KEGG: 00230+2.7.7.7|KEGG: 00240+2.7.7.7
XP_015136135.1	91c339f90e64a0065fdd356e79190e22	674	ProSiteProfiles	PS50878	Reverse transcriptase (RT) catalytic domain profile.	1	59	11.192	2016-02-03	IPR000477	Reverse transcriptase domain
XP_015156216.1	9a5424475e2000a03ec907046ef2664a	205	SUPERFAMILY	SSF48371		3	187	1.84e-10	2016-02-03	IPR016024	Armadillo-type fold	GO:0005488
XP_015156216.1	9a5424475e2000a03ec907046ef2664a	205	Gene3D	G3DSA:1.25.10.10		12	108	0.00048	2016-02-03	IPR011989	Armadillo-like helical
XP_015156215.1	9a5424475e2000a03ec907046ef2664a	205	SUPERFAMILY	SSF48371		3	187	1.84e-10	2016-02-03	IPR016024	Armadillo-type fold	GO:0005488
XP_015156215.1	9a5424475e2000a03ec907046ef2664a	205	Gene3D	G3DSA:1.25.10.10		12	108	0.00048	2016-02-03	IPR011989	Armadillo-like helical
XP_015128042.1	0a57c76d7877cfc6b0353aaac5d3026a	319	Gene3D	G3DSA:1.20.1070.10		1	304	3.6e-67	2016-02-03
XP_015128042.1	0a57c76d7877cfc6b0353aaac5d3026a	319	PRINTS	PR00245	Olfactory receptor signature	90	101	2.4e-21	2016-02-03	IPR000725	Olfactory receptor	GO:0004984|GO:0007186|GO:0016021	Reactome: REACT_14797
XP_015128042.1	0a57c76d7877cfc6b0353aaac5d3026a	319	PRINTS	PR00245	Olfactory receptor signature	174	190	2.4e-21	2016-02-03	IPR000725	Olfactory receptor	GO:0004984|GO:0007186|GO:0016021	Reactome: REACT_14797
XP_015128042.1	0a57c76d7877cfc6b0353aaac5d3026a	319	PRINTS	PR00245	Olfactory receptor signature	281	292	2.4e-21	2016-02-03	IPR000725	Olfactory receptor	GO:0004984|GO:0007186|GO:0016021	Reactome: REACT_14797
XP_015128042.1	0a57c76d7877cfc6b0353aaac5d3026a	319	PRINTS	PR00245	Olfactory receptor signature	127	139	2.4e-21	2016-02-03	IPR000725	Olfactory receptor	GO:0004984|GO:0007186|GO:0016021	Reactome: REACT_14797
XP_015128042.1	0a57c76d7877cfc6b0353aaac5d3026a	319	PRINTS	PR00245	Olfactory receptor signature	234	243	2.4e-21	2016-02-03	IPR000725	Olfactory receptor	GO:0004984|GO:0007186|GO:0016021	Reactome: REACT_14797
XP_015128042.1	0a57c76d7877cfc6b0353aaac5d3026a	319	ProSiteProfiles	PS50262	G-protein coupled receptors family 1 profile.	39	288	28.035	2016-02-03	IPR017452	GPCR, rhodopsin-like, 7TM	GO:0016021	Reactome: REACT_14797
XP_015128042.1	0a57c76d7877cfc6b0353aaac5d3026a	319	Pfam	PF13853	Olfactory receptor	32	303	3.3e-49	2016-02-03
XP_015128042.1	0a57c76d7877cfc6b0353aaac5d3026a	319	SUPERFAMILY	SSF81321		1	308	6.96e-82	2016-02-03
XP_015128042.1	0a57c76d7877cfc6b0353aaac5d3026a	319	ProSitePatterns	PS00237	G-protein coupled receptors family 1 signature.	108	124	-	2016-02-03	IPR000276	G protein-coupled receptor, rhodopsin-like	GO:0004930|GO:0007186|GO:0016021	Reactome: REACT_14797
XP_015128042.1	0a57c76d7877cfc6b0353aaac5d3026a	319	PRINTS	PR00237	Rhodopsin-like GPCR superfamily signature	57	78	3.8e-14	2016-02-03	IPR000276	G protein-coupled receptor, rhodopsin-like	GO:0004930|GO:0007186|GO:0016021	Reactome: REACT_14797
XP_015128042.1	0a57c76d7877cfc6b0353aaac5d3026a	319	PRINTS	PR00237	Rhodopsin-like GPCR superfamily signature	24	48	3.8e-14	2016-02-03	IPR000276	G protein-coupled receptor, rhodopsin-like	GO:0004930|GO:0007186|GO:0016021	Reactome: REACT_14797
XP_015128042.1	0a57c76d7877cfc6b0353aaac5d3026a	319	PRINTS	PR00237	Rhodopsin-like GPCR superfamily signature	102	124	3.8e-14	2016-02-03	IPR000276	G protein-coupled receptor, rhodopsin-like	GO:0004930|GO:0007186|GO:0016021	Reactome: REACT_14797
XP_015128042.1	0a57c76d7877cfc6b0353aaac5d3026a	319	PRINTS	PR00237	Rhodopsin-like GPCR superfamily signature	270	296	3.8e-14	2016-02-03	IPR000276	G protein-coupled receptor, rhodopsin-like	GO:0004930|GO:0007186|GO:0016021	Reactome: REACT_14797
XP_015128556.1	26af05199d04e0c2505048e8ae383433	253	ProSiteProfiles	PS50835	Ig-like domain profile.	11	101	7.831	2016-02-03	IPR007110	Immunoglobulin-like domain	GO:0005515
XP_015128556.1	26af05199d04e0c2505048e8ae383433	253	Gene3D	G3DSA:2.60.40.10		16	113	2.6e-08	2016-02-03	IPR013783	Immunoglobulin-like fold
XP_015128556.1	26af05199d04e0c2505048e8ae383433	253	SUPERFAMILY	SSF48726		21	110	4.78e-08	2016-02-03	IPR007110	Immunoglobulin-like domain	GO:0005515
XP_015154697.1	08a3c2f6c2d53cd7100577242f32c3fd	248	ProSiteProfiles	PS50835	Ig-like domain profile.	64	159	8.484	2016-02-03	IPR007110	Immunoglobulin-like domain	GO:0005515
XP_015154697.1	08a3c2f6c2d53cd7100577242f32c3fd	248	Gene3D	G3DSA:2.60.40.10		111	180	2e-07	2016-02-03	IPR013783	Immunoglobulin-like fold
XP_015154697.1	08a3c2f6c2d53cd7100577242f32c3fd	248	Pfam	PF07686	Immunoglobulin V-set domain	74	166	4.8e-11	2016-02-03	IPR013106	Immunoglobulin V-set domain
XP_015154697.1	08a3c2f6c2d53cd7100577242f32c3fd	248	Coils	Coil		246	248	-	2016-02-03
XP_015154697.1	08a3c2f6c2d53cd7100577242f32c3fd	248	SMART	SM00406	Immunoglobulin V-Type	86	161	0.0022	2016-02-03	IPR013106	Immunoglobulin V-set domain
XP_015154697.1	08a3c2f6c2d53cd7100577242f32c3fd	248	SUPERFAMILY	SSF48726		72	163	2.77e-19	2016-02-03	IPR007110	Immunoglobulin-like domain	GO:0005515
XP_015154697.1	08a3c2f6c2d53cd7100577242f32c3fd	248	Gene3D	G3DSA:2.60.40.10		58	110	3.9e-11	2016-02-03	IPR013783	Immunoglobulin-like fold
XP_015136664.1	a3c75f8f6c79336ce0b961531ecfdd9b	540	Pfam	PF12874	Zinc-finger of C2H2 type	463	482	0.0086	2016-02-03
XP_015136664.1	a3c75f8f6c79336ce0b961531ecfdd9b	540	SUPERFAMILY	SSF57667		462	512	3.62e-12	2016-02-03
XP_015136664.1	a3c75f8f6c79336ce0b961531ecfdd9b	540	Gene3D	G3DSA:3.30.160.60		463	491	6.5e-07	2016-02-03	IPR013087	Zinc finger C2H2-type/integrase DNA-binding domain	GO:0003676
XP_015136664.1	a3c75f8f6c79336ce0b961531ecfdd9b	540	Gene3D	G3DSA:3.30.160.60		338	368	1.7e-11	2016-02-03	IPR013087	Zinc finger C2H2-type/integrase DNA-binding domain	GO:0003676
XP_015136664.1	a3c75f8f6c79336ce0b961531ecfdd9b	540	ProSiteProfiles	PS50157	Zinc finger C2H2 type domain profile.	490	517	13.131	2016-02-03	IPR007087	Zinc finger, C2H2	GO:0046872
XP_015136664.1	a3c75f8f6c79336ce0b961531ecfdd9b	540	ProSiteProfiles	PS50157	Zinc finger C2H2 type domain profile.	366	393	11.489	2016-02-03	IPR007087	Zinc finger, C2H2	GO:0046872
XP_015136664.1	a3c75f8f6c79336ce0b961531ecfdd9b	540	ProSiteProfiles	PS50157	Zinc finger C2H2 type domain profile.	462	489	12.736	2016-02-03	IPR007087	Zinc finger, C2H2	GO:0046872
XP_015136664.1	a3c75f8f6c79336ce0b961531ecfdd9b	540	ProSiteProfiles	PS50157	Zinc finger C2H2 type domain profile.	338	365	13.796	2016-02-03	IPR007087	Zinc finger, C2H2	GO:0046872
XP_015136664.1	a3c75f8f6c79336ce0b961531ecfdd9b	540	Gene3D	G3DSA:3.30.160.60		369	392	1.7e-06	2016-02-03	IPR013087	Zinc finger C2H2-type/integrase DNA-binding domain	GO:0003676
XP_015136664.1	a3c75f8f6c79336ce0b961531ecfdd9b	540	ProSitePatterns	PS00028	Zinc finger C2H2 type domain signature.	340	360	-	2016-02-03	IPR007087	Zinc finger, C2H2	GO:0046872
XP_015136664.1	a3c75f8f6c79336ce0b961531ecfdd9b	540	ProSitePatterns	PS00028	Zinc finger C2H2 type domain signature.	491	512	-	2016-02-03	IPR007087	Zinc finger, C2H2	GO:0046872
XP_015136664.1	a3c75f8f6c79336ce0b961531ecfdd9b	540	ProSitePatterns	PS00028	Zinc finger C2H2 type domain signature.	464	484	-	2016-02-03	IPR007087	Zinc finger, C2H2	GO:0046872
XP_015136664.1	a3c75f8f6c79336ce0b961531ecfdd9b	540	ProSitePatterns	PS00028	Zinc finger C2H2 type domain signature.	368	388	-	2016-02-03	IPR007087	Zinc finger, C2H2	GO:0046872
XP_015136664.1	a3c75f8f6c79336ce0b961531ecfdd9b	540	Gene3D	G3DSA:3.30.160.60		492	516	2.7e-06	2016-02-03	IPR013087	Zinc finger C2H2-type/integrase DNA-binding domain	GO:0003676
XP_015136664.1	a3c75f8f6c79336ce0b961531ecfdd9b	540	SUPERFAMILY	SSF57667		338	388	2.72e-14	2016-02-03
XP_015136664.1	a3c75f8f6c79336ce0b961531ecfdd9b	540	SMART	SM00355	zinc finger	462	484	0.016	2016-02-03	IPR015880	Zinc finger, C2H2-like
XP_015136664.1	a3c75f8f6c79336ce0b961531ecfdd9b	540	SMART	SM00355	zinc finger	366	388	0.0072	2016-02-03	IPR015880	Zinc finger, C2H2-like
XP_015136664.1	a3c75f8f6c79336ce0b961531ecfdd9b	540	SMART	SM00355	zinc finger	338	360	0.0037	2016-02-03	IPR015880	Zinc finger, C2H2-like
XP_015136664.1	a3c75f8f6c79336ce0b961531ecfdd9b	540	SMART	SM00355	zinc finger	490	512	0.42	2016-02-03	IPR015880	Zinc finger, C2H2-like
XP_015136665.1	a3c75f8f6c79336ce0b961531ecfdd9b	540	Pfam	PF12874	Zinc-finger of C2H2 type	463	482	0.0086	2016-02-03
XP_015136665.1	a3c75f8f6c79336ce0b961531ecfdd9b	540	SUPERFAMILY	SSF57667		462	512	3.62e-12	2016-02-03
XP_015136665.1	a3c75f8f6c79336ce0b961531ecfdd9b	540	Gene3D	G3DSA:3.30.160.60		463	491	6.5e-07	2016-02-03	IPR013087	Zinc finger C2H2-type/integrase DNA-binding domain	GO:0003676
XP_015136665.1	a3c75f8f6c79336ce0b961531ecfdd9b	540	Gene3D	G3DSA:3.30.160.60		338	368	1.7e-11	2016-02-03	IPR013087	Zinc finger C2H2-type/integrase DNA-binding domain	GO:0003676
XP_015136665.1	a3c75f8f6c79336ce0b961531ecfdd9b	540	ProSiteProfiles	PS50157	Zinc finger C2H2 type domain profile.	490	517	13.131	2016-02-03	IPR007087	Zinc finger, C2H2	GO:0046872
XP_015136665.1	a3c75f8f6c79336ce0b961531ecfdd9b	540	ProSiteProfiles	PS50157	Zinc finger C2H2 type domain profile.	366	393	11.489	2016-02-03	IPR007087	Zinc finger, C2H2	GO:0046872
XP_015136665.1	a3c75f8f6c79336ce0b961531ecfdd9b	540	ProSiteProfiles	PS50157	Zinc finger C2H2 type domain profile.	462	489	12.736	2016-02-03	IPR007087	Zinc finger, C2H2	GO:0046872
XP_015136665.1	a3c75f8f6c79336ce0b961531ecfdd9b	540	ProSiteProfiles	PS50157	Zinc finger C2H2 type domain profile.	338	365	13.796	2016-02-03	IPR007087	Zinc finger, C2H2	GO:0046872
XP_015136665.1	a3c75f8f6c79336ce0b961531ecfdd9b	540	Gene3D	G3DSA:3.30.160.60		369	392	1.7e-06	2016-02-03	IPR013087	Zinc finger C2H2-type/integrase DNA-binding domain	GO:0003676
XP_015136665.1	a3c75f8f6c79336ce0b961531ecfdd9b	540	ProSitePatterns	PS00028	Zinc finger C2H2 type domain signature.	340	360	-	2016-02-03	IPR007087	Zinc finger, C2H2	GO:0046872
XP_015136665.1	a3c75f8f6c79336ce0b961531ecfdd9b	540	ProSitePatterns	PS00028	Zinc finger C2H2 type domain signature.	491	512	-	2016-02-03	IPR007087	Zinc finger, C2H2	GO:0046872
XP_015136665.1	a3c75f8f6c79336ce0b961531ecfdd9b	540	ProSitePatterns	PS00028	Zinc finger C2H2 type domain signature.	464	484	-	2016-02-03	IPR007087	Zinc finger, C2H2	GO:0046872
XP_015136665.1	a3c75f8f6c79336ce0b961531ecfdd9b	540	ProSitePatterns	PS00028	Zinc finger C2H2 type domain signature.	368	388	-	2016-02-03	IPR007087	Zinc finger, C2H2	GO:0046872
XP_015136665.1	a3c75f8f6c79336ce0b961531ecfdd9b	540	Gene3D	G3DSA:3.30.160.60		492	516	2.7e-06	2016-02-03	IPR013087	Zinc finger C2H2-type/integrase DNA-binding domain	GO:0003676
XP_015136665.1	a3c75f8f6c79336ce0b961531ecfdd9b	540	SUPERFAMILY	SSF57667		338	388	2.72e-14	2016-02-03
XP_015136665.1	a3c75f8f6c79336ce0b961531ecfdd9b	540	SMART	SM00355	zinc finger	462	484	0.016	2016-02-03	IPR015880	Zinc finger, C2H2-like
XP_015136665.1	a3c75f8f6c79336ce0b961531ecfdd9b	540	SMART	SM00355	zinc finger	366	388	0.0072	2016-02-03	IPR015880	Zinc finger, C2H2-like
XP_015136665.1	a3c75f8f6c79336ce0b961531ecfdd9b	540	SMART	SM00355	zinc finger	338	360	0.0037	2016-02-03	IPR015880	Zinc finger, C2H2-like
XP_015136665.1	a3c75f8f6c79336ce0b961531ecfdd9b	540	SMART	SM00355	zinc finger	490	512	0.42	2016-02-03	IPR015880	Zinc finger, C2H2-like
XP_015140647.1	2ab8593d08b940f08a1b7906ca003864	676	PRINTS	PR00249	Secretin-like GPCR superfamily signature	399	423	1.8e-06	2016-02-03	IPR000832	GPCR, family 2, secretin-like	GO:0004930|GO:0007186|GO:0016021
XP_015140647.1	2ab8593d08b940f08a1b7906ca003864	676	PRINTS	PR00249	Secretin-like GPCR superfamily signature	600	620	1.8e-06	2016-02-03	IPR000832	GPCR, family 2, secretin-like	GO:0004930|GO:0007186|GO:0016021
XP_015140647.1	2ab8593d08b940f08a1b7906ca003864	676	PRINTS	PR00249	Secretin-like GPCR superfamily signature	631	652	1.8e-06	2016-02-03	IPR000832	GPCR, family 2, secretin-like	GO:0004930|GO:0007186|GO:0016021
XP_015140647.1	2ab8593d08b940f08a1b7906ca003864	676	PRINTS	PR00249	Secretin-like GPCR superfamily signature	471	494	1.8e-06	2016-02-03	IPR000832	GPCR, family 2, secretin-like	GO:0004930|GO:0007186|GO:0016021
XP_015140647.1	2ab8593d08b940f08a1b7906ca003864	676	ProSiteProfiles	PS50261	G-protein coupled receptors family 2 profile 2.	397	653	23.18	2016-02-03	IPR017981	GPCR, family 2-like	GO:0004888|GO:0007166|GO:0016020
XP_015140647.1	2ab8593d08b940f08a1b7906ca003864	676	Pfam	PF01825	GPCR proteolysis site, GPS, motif	343	386	3.8e-06	2016-02-03	IPR000203	GPS motif	GO:0016020
XP_015140647.1	2ab8593d08b940f08a1b7906ca003864	676	ProSiteProfiles	PS50221	GPS domain profile.	341	392	10.066	2016-02-03	IPR000203	GPS motif	GO:0016020
XP_015140647.1	2ab8593d08b940f08a1b7906ca003864	676	Pfam	PF00002	7 transmembrane receptor (Secretin family)	396	645	2.2e-30	2016-02-03	IPR000832	GPCR, family 2, secretin-like	GO:0004930|GO:0007186|GO:0016021
XP_015140647.1	2ab8593d08b940f08a1b7906ca003864	676	PRINTS	PR01695	Ig-hepta receptor signature	423	435	3.4e-06	2016-02-03	IPR008078	GPCR family 2, Ig-hepta-like receptor	GO:0004930|GO:0007186|GO:0016020
XP_015140647.1	2ab8593d08b940f08a1b7906ca003864	676	PRINTS	PR01695	Ig-hepta receptor signature	582	599	3.4e-06	2016-02-03	IPR008078	GPCR family 2, Ig-hepta-like receptor	GO:0004930|GO:0007186|GO:0016020
XP_015140647.1	2ab8593d08b940f08a1b7906ca003864	676	PRINTS	PR01695	Ig-hepta receptor signature	537	554	3.4e-06	2016-02-03	IPR008078	GPCR family 2, Ig-hepta-like receptor	GO:0004930|GO:0007186|GO:0016020
XP_015128396.1	6ab54e6899957cbe19274b0cb3a4264c	126	SUPERFAMILY	SSF81321		1	126	6.59e-37	2016-02-03
XP_015128396.1	6ab54e6899957cbe19274b0cb3a4264c	126	PRINTS	PR00237	Rhodopsin-like GPCR superfamily signature	24	48	1.1e-08	2016-02-03	IPR000276	G protein-coupled receptor, rhodopsin-like	GO:0004930|GO:0007186|GO:0016021	Reactome: REACT_14797
XP_015128396.1	6ab54e6899957cbe19274b0cb3a4264c	126	PRINTS	PR00237	Rhodopsin-like GPCR superfamily signature	57	78	1.1e-08	2016-02-03	IPR000276	G protein-coupled receptor, rhodopsin-like	GO:0004930|GO:0007186|GO:0016021	Reactome: REACT_14797
XP_015128396.1	6ab54e6899957cbe19274b0cb3a4264c	126	PRINTS	PR00237	Rhodopsin-like GPCR superfamily signature	102	124	1.1e-08	2016-02-03	IPR000276	G protein-coupled receptor, rhodopsin-like	GO:0004930|GO:0007186|GO:0016021	Reactome: REACT_14797
XP_015128396.1	6ab54e6899957cbe19274b0cb3a4264c	126	Gene3D	G3DSA:1.20.1070.10		1	126	1.5e-31	2016-02-03
XP_015128396.1	6ab54e6899957cbe19274b0cb3a4264c	126	ProSitePatterns	PS00237	G-protein coupled receptors family 1 signature.	108	124	-	2016-02-03	IPR000276	G protein-coupled receptor, rhodopsin-like	GO:0004930|GO:0007186|GO:0016021	Reactome: REACT_14797
XP_015128396.1	6ab54e6899957cbe19274b0cb3a4264c	126	ProSiteProfiles	PS50262	G-protein coupled receptors family 1 profile.	39	126	16.841	2016-02-03	IPR017452	GPCR, rhodopsin-like, 7TM	GO:0016021	Reactome: REACT_14797
XP_015128396.1	6ab54e6899957cbe19274b0cb3a4264c	126	Pfam	PF00001	7 transmembrane receptor (rhodopsin family)	39	126	7.7e-20	2016-02-03	IPR000276	G protein-coupled receptor, rhodopsin-like	GO:0004930|GO:0007186|GO:0016021	Reactome: REACT_14797
XP_015128281.1	cc735db71d795cd879dfd30486fafb6b	479	Coils	Coil		80	107	-	2016-02-03
XP_015128281.1	cc735db71d795cd879dfd30486fafb6b	479	Coils	Coil		304	338	-	2016-02-03
XP_015128281.1	cc735db71d795cd879dfd30486fafb6b	479	SMART	SM00589		420	472	7.4e-14	2016-02-03	IPR006574	SPRY-associated
XP_015128281.1	cc735db71d795cd879dfd30486fafb6b	479	Coils	Coil		203	237	-	2016-02-03
XP_015128281.1	cc735db71d795cd879dfd30486fafb6b	479	Coils	Coil		109	136	-	2016-02-03
XP_015128281.1	cc735db71d795cd879dfd30486fafb6b	479	Pfam	PF13765	SPRY-associated domain	423	471	3.1e-15	2016-02-03	IPR006574	SPRY-associated
XP_015128281.1	cc735db71d795cd879dfd30486fafb6b	479	Coils	Coil		347	374	-	2016-02-03
XP_015128281.1	cc735db71d795cd879dfd30486fafb6b	479	Coils	Coil		275	302	-	2016-02-03
XP_015128281.1	cc735db71d795cd879dfd30486fafb6b	479	Coils	Coil		246	273	-	2016-02-03
XP_015128281.1	cc735db71d795cd879dfd30486fafb6b	479	Coils	Coil		376	410	-	2016-02-03
XP_015128281.1	cc735db71d795cd879dfd30486fafb6b	479	ProSiteProfiles	PS50188	B30.2/SPRY domain profile.	403	479	8.65	2016-02-03	IPR001870	B30.2/SPRY domain
XP_015128281.1	cc735db71d795cd879dfd30486fafb6b	479	SUPERFAMILY	SSF49899		415	474	4.35e-12	2016-02-03	IPR013320	Concanavalin A-like lectin/glucanase domain
XP_015128281.1	cc735db71d795cd879dfd30486fafb6b	479	PRINTS	PR01407	Butyrophylin C-terminal DUF signature	458	479	1.1e-07	2016-02-03	IPR003879	Butyrophylin-like
XP_015128281.1	cc735db71d795cd879dfd30486fafb6b	479	PRINTS	PR01407	Butyrophylin C-terminal DUF signature	419	436	1.1e-07	2016-02-03	IPR003879	Butyrophylin-like
XP_015128281.1	cc735db71d795cd879dfd30486fafb6b	479	PRINTS	PR01407	Butyrophylin C-terminal DUF signature	436	453	1.1e-07	2016-02-03	IPR003879	Butyrophylin-like
XP_015128281.1	cc735db71d795cd879dfd30486fafb6b	479	Coils	Coil		138	172	-	2016-02-03
XP_015129681.1	ef73d0a72ca1f6eb5afdfff2400c039b	809	Gene3D	G3DSA:3.30.70.270		201	289	0.00011	2016-02-03
XP_015129681.1	ef73d0a72ca1f6eb5afdfff2400c039b	809	Pfam	PF00078	Reverse transcriptase (RNA-dependent DNA polymerase)	25	194	8.9e-32	2016-02-03	IPR000477	Reverse transcriptase domain
XP_015129681.1	ef73d0a72ca1f6eb5afdfff2400c039b	809	SUPERFAMILY	SSF46919		539	578	5.62e-10	2016-02-03	IPR003308	Integrase, N-terminal zinc-binding domain	GO:0008270
XP_015129681.1	ef73d0a72ca1f6eb5afdfff2400c039b	809	SUPERFAMILY	SSF53098		588	745	4.3e-33	2016-02-03	IPR012337	Ribonuclease H-like domain	GO:0003676
XP_015129681.1	ef73d0a72ca1f6eb5afdfff2400c039b	809	Gene3D	G3DSA:3.10.10.10		4	105	2.2e-24	2016-02-03
XP_015129681.1	ef73d0a72ca1f6eb5afdfff2400c039b	809	Pfam	PF06817	Reverse transcriptase thumb domain	207	261	3.8e-09	2016-02-03	IPR010661	Reverse transcriptase thumb	GO:0003964|GO:0006278	KEGG: 00230+2.7.7.7|KEGG: 00240+2.7.7.7
XP_015129681.1	ef73d0a72ca1f6eb5afdfff2400c039b	809	ProSiteProfiles	PS50876	Zinc finger integrase-type profile.	537	578	14.245	2016-02-03	IPR003308	Integrase, N-terminal zinc-binding domain	GO:0008270
XP_015129681.1	ef73d0a72ca1f6eb5afdfff2400c039b	809	Pfam	PF02022	Integrase Zinc binding domain	542	578	4.7e-12	2016-02-03	IPR003308	Integrase, N-terminal zinc-binding domain	GO:0008270
XP_015129681.1	ef73d0a72ca1f6eb5afdfff2400c039b	809	SUPERFAMILY	SSF56672		434	481	3.11e-82	2016-02-03
XP_015129681.1	ef73d0a72ca1f6eb5afdfff2400c039b	809	SUPERFAMILY	SSF56672		2	314	3.11e-82	2016-02-03
XP_015129681.1	ef73d0a72ca1f6eb5afdfff2400c039b	809	Pfam	PF00665	Integrase core domain	593	703	7.4e-23	2016-02-03	IPR001584	Integrase, catalytic core	GO:0015074
XP_015129681.1	ef73d0a72ca1f6eb5afdfff2400c039b	809	Gene3D	G3DSA:3.30.70.270		106	195	2.2e-26	2016-02-03
XP_015129681.1	ef73d0a72ca1f6eb5afdfff2400c039b	809	Pfam	PF00075	RNase H	410	533	1.8e-06	2016-02-03	IPR002156	Ribonuclease H domain	GO:0003676|GO:0004523
XP_015129681.1	ef73d0a72ca1f6eb5afdfff2400c039b	809	ProSiteProfiles	PS50994	Integrase catalytic domain profile.	590	753	24.664	2016-02-03	IPR001584	Integrase, catalytic core	GO:0015074
XP_015129681.1	ef73d0a72ca1f6eb5afdfff2400c039b	809	Gene3D	G3DSA:3.30.420.10		591	745	5.9e-35	2016-02-03	IPR012337	Ribonuclease H-like domain	GO:0003676
XP_015129681.1	ef73d0a72ca1f6eb5afdfff2400c039b	809	ProSiteProfiles	PS50879	RNase H domain profile.	405	537	12.024	2016-02-03	IPR002156	Ribonuclease H domain	GO:0003676|GO:0004523
XP_015129681.1	ef73d0a72ca1f6eb5afdfff2400c039b	809	Gene3D	G3DSA:3.30.420.10		407	532	1.2e-09	2016-02-03	IPR012337	Ribonuclease H-like domain	GO:0003676
XP_015129681.1	ef73d0a72ca1f6eb5afdfff2400c039b	809	SUPERFAMILY	SSF50122		755	804	4.97e-15	2016-02-03	IPR001037	Integrase, C-terminal, retroviral	GO:0003676	KEGG: 00230+2.7.7.7|KEGG: 00240+2.7.7.7
XP_015129681.1	ef73d0a72ca1f6eb5afdfff2400c039b	809	Gene3D	G3DSA:1.10.10.200		540	578	9.5e-06	2016-02-03	IPR017856	Integrase, N-terminal zinc-binding domain-like
XP_015129681.1	ef73d0a72ca1f6eb5afdfff2400c039b	809	ProSiteProfiles	PS51027	Integrase DNA binding domain profile.	759	807	11.274	2016-02-03	IPR001037	Integrase, C-terminal, retroviral	GO:0003676	KEGG: 00230+2.7.7.7|KEGG: 00240+2.7.7.7
XP_015129681.1	ef73d0a72ca1f6eb5afdfff2400c039b	809	ProSiteProfiles	PS50878	Reverse transcriptase (RT) catalytic domain profile.	6	194	23.983	2016-02-03	IPR000477	Reverse transcriptase domain
XP_015129681.1	ef73d0a72ca1f6eb5afdfff2400c039b	809	Gene3D	G3DSA:2.30.30.10		754	805	2.4e-26	2016-02-03	IPR001037	Integrase, C-terminal, retroviral	GO:0003676	KEGG: 00230+2.7.7.7|KEGG: 00240+2.7.7.7
XP_015139387.1	c4bacf5663a3654ff5b980267d9f43d1	431	ProSiteProfiles	PS50071	'Homeobox' domain profile.	274	334	18.819	2016-02-03	IPR001356	Homeobox domain	GO:0003677
XP_015139387.1	c4bacf5663a3654ff5b980267d9f43d1	431	SMART	SM00389	Homeodomain	274	338	3.2e-22	2016-02-03	IPR001356	Homeobox domain	GO:0003677
XP_015139387.1	c4bacf5663a3654ff5b980267d9f43d1	431	Pfam	PF00046	Homeobox domain	279	333	1.2e-19	2016-02-03	IPR001356	Homeobox domain	GO:0003677
XP_015139387.1	c4bacf5663a3654ff5b980267d9f43d1	431	PRINTS	PR00031	Lambda-repressor HTH signature	305	314	3.9e-06	2016-02-03	IPR000047	Helix-turn-helix motif	GO:0003677
XP_015139387.1	c4bacf5663a3654ff5b980267d9f43d1	431	PRINTS	PR00031	Lambda-repressor HTH signature	314	330	3.9e-06	2016-02-03	IPR000047	Helix-turn-helix motif	GO:0003677
XP_015139387.1	c4bacf5663a3654ff5b980267d9f43d1	431	SUPERFAMILY	SSF46689		260	333	5.13e-21	2016-02-03	IPR009057	Homeodomain-like	GO:0003677
XP_015139387.1	c4bacf5663a3654ff5b980267d9f43d1	431	PRINTS	PR00024	Homeobox signature	313	323	6.4e-06	2016-02-03	IPR020479	Homeodomain, metazoa	GO:0003677
XP_015139387.1	c4bacf5663a3654ff5b980267d9f43d1	431	PRINTS	PR00024	Homeobox signature	298	309	6.4e-06	2016-02-03	IPR020479	Homeodomain, metazoa	GO:0003677
XP_015139387.1	c4bacf5663a3654ff5b980267d9f43d1	431	PRINTS	PR00024	Homeobox signature	323	332	6.4e-06	2016-02-03	IPR020479	Homeodomain, metazoa	GO:0003677
XP_015139387.1	c4bacf5663a3654ff5b980267d9f43d1	431	ProSitePatterns	PS00027	'Homeobox' domain signature.	309	332	-	2016-02-03	IPR017970	Homeobox, conserved site	GO:0006355|GO:0043565
XP_015139387.1	c4bacf5663a3654ff5b980267d9f43d1	431	Gene3D	G3DSA:1.10.10.60		274	336	3.6e-26	2016-02-03	IPR009057	Homeodomain-like	GO:0003677
XP_015128287.1	3d299cc27b97e75907bda01dfe55e121	472	Coils	Coil		80	107	-	2016-02-03
XP_015128287.1	3d299cc27b97e75907bda01dfe55e121	472	ProSiteProfiles	PS50188	B30.2/SPRY domain profile.	396	472	8.65	2016-02-03	IPR001870	B30.2/SPRY domain
XP_015128287.1	3d299cc27b97e75907bda01dfe55e121	472	Coils	Coil		369	403	-	2016-02-03
XP_015128287.1	3d299cc27b97e75907bda01dfe55e121	472	Coils	Coil		181	208	-	2016-02-03
XP_015128287.1	3d299cc27b97e75907bda01dfe55e121	472	Gene3D	G3DSA:1.20.5.50		141	230	0.00012	2016-02-03
XP_015128287.1	3d299cc27b97e75907bda01dfe55e121	472	Gene3D	G3DSA:1.20.5.50		301	394	0.00011	2016-02-03
XP_015128287.1	3d299cc27b97e75907bda01dfe55e121	472	Coils	Coil		340	367	-	2016-02-03
XP_015128287.1	3d299cc27b97e75907bda01dfe55e121	472	SMART	SM00589		413	465	7.4e-14	2016-02-03	IPR006574	SPRY-associated
XP_015128287.1	3d299cc27b97e75907bda01dfe55e121	472	PRINTS	PR01407	Butyrophylin C-terminal DUF signature	429	446	1e-07	2016-02-03	IPR003879	Butyrophylin-like
XP_015128287.1	3d299cc27b97e75907bda01dfe55e121	472	PRINTS	PR01407	Butyrophylin C-terminal DUF signature	412	429	1e-07	2016-02-03	IPR003879	Butyrophylin-like
XP_015128287.1	3d299cc27b97e75907bda01dfe55e121	472	PRINTS	PR01407	Butyrophylin C-terminal DUF signature	451	472	1e-07	2016-02-03	IPR003879	Butyrophylin-like
XP_015128287.1	3d299cc27b97e75907bda01dfe55e121	472	Coils	Coil		109	136	-	2016-02-03
XP_015128287.1	3d299cc27b97e75907bda01dfe55e121	472	Coils	Coil		268	295	-	2016-02-03
XP_015128287.1	3d299cc27b97e75907bda01dfe55e121	472	ProDom	PD936484	POLYPROTEIN GLYCOPROTEIN M G2 TRANSMEMBRANE NONSTRUCTURAL MEMBRANE CONTAINS: PRECURSOR SIGNAL	114	436	0.0002	2016-02-03
XP_015128287.1	3d299cc27b97e75907bda01dfe55e121	472	Coils	Coil		239	266	-	2016-02-03
XP_015128287.1	3d299cc27b97e75907bda01dfe55e121	472	Pfam	PF13765	SPRY-associated domain	416	464	3e-15	2016-02-03	IPR006574	SPRY-associated
XP_015128287.1	3d299cc27b97e75907bda01dfe55e121	472	SUPERFAMILY	SSF49899		408	467	4.35e-12	2016-02-03	IPR013320	Concanavalin A-like lectin/glucanase domain
XP_015128287.1	3d299cc27b97e75907bda01dfe55e121	472	Coils	Coil		210	237	-	2016-02-03
XP_015128287.1	3d299cc27b97e75907bda01dfe55e121	472	Coils	Coil		297	331	-	2016-02-03
XP_015128287.1	3d299cc27b97e75907bda01dfe55e121	472	Coils	Coil		138	172	-	2016-02-03
XP_015150166.1	32e4af759d50f412840b8642f09297b0	510	Gene3D	G3DSA:3.30.160.60		289	319	4.1e-14	2016-02-03	IPR013087	Zinc finger C2H2-type/integrase DNA-binding domain	GO:0003676
XP_015150166.1	32e4af759d50f412840b8642f09297b0	510	Gene3D	G3DSA:3.30.160.60		167	199	8.5e-13	2016-02-03	IPR013087	Zinc finger C2H2-type/integrase DNA-binding domain	GO:0003676
XP_015150166.1	32e4af759d50f412840b8642f09297b0	510	SMART	SM00355	zinc finger	235	257	0.002	2016-02-03	IPR015880	Zinc finger, C2H2-like
XP_015150166.1	32e4af759d50f412840b8642f09297b0	510	SMART	SM00355	zinc finger	168	193	12	2016-02-03	IPR015880	Zinc finger, C2H2-like
XP_015150166.1	32e4af759d50f412840b8642f09297b0	510	SMART	SM00355	zinc finger	202	229	9.3	2016-02-03	IPR015880	Zinc finger, C2H2-like
XP_015150166.1	32e4af759d50f412840b8642f09297b0	510	SMART	SM00355	zinc finger	293	317	0.0012	2016-02-03	IPR015880	Zinc finger, C2H2-like
XP_015150166.1	32e4af759d50f412840b8642f09297b0	510	SMART	SM00355	zinc finger	263	287	0.0047	2016-02-03	IPR015880	Zinc finger, C2H2-like
XP_015150166.1	32e4af759d50f412840b8642f09297b0	510	SUPERFAMILY	SSF57667		168	197	2.03e-08	2016-02-03
XP_015150166.1	32e4af759d50f412840b8642f09297b0	510	Gene3D	G3DSA:3.30.160.60		209	236	5.1e-07	2016-02-03	IPR013087	Zinc finger C2H2-type/integrase DNA-binding domain	GO:0003676
XP_015150166.1	32e4af759d50f412840b8642f09297b0	510	Gene3D	G3DSA:3.30.160.60		257	288	1.7e-15	2016-02-03	IPR013087	Zinc finger C2H2-type/integrase DNA-binding domain	GO:0003676
XP_015150166.1	32e4af759d50f412840b8642f09297b0	510	Pfam	PF13912	C2H2-type zinc finger	235	258	9.9e-06	2016-02-03	IPR007087	Zinc finger, C2H2	GO:0046872
XP_015150166.1	32e4af759d50f412840b8642f09297b0	510	Gene3D	G3DSA:3.30.160.60		237	256	3.1e-15	2016-02-03	IPR013087	Zinc finger C2H2-type/integrase DNA-binding domain	GO:0003676
XP_015150166.1	32e4af759d50f412840b8642f09297b0	510	SUPERFAMILY	SSF57667		216	270	1.59e-17	2016-02-03
XP_015150166.1	32e4af759d50f412840b8642f09297b0	510	ProSitePatterns	PS00028	Zinc finger C2H2 type domain signature.	295	319	-	2016-02-03	IPR007087	Zinc finger, C2H2	GO:0046872
XP_015150166.1	32e4af759d50f412840b8642f09297b0	510	ProSitePatterns	PS00028	Zinc finger C2H2 type domain signature.	237	257	-	2016-02-03	IPR007087	Zinc finger, C2H2	GO:0046872
XP_015150166.1	32e4af759d50f412840b8642f09297b0	510	ProSitePatterns	PS00028	Zinc finger C2H2 type domain signature.	265	287	-	2016-02-03	IPR007087	Zinc finger, C2H2	GO:0046872
XP_015150166.1	32e4af759d50f412840b8642f09297b0	510	ProSitePatterns	PS00028	Zinc finger C2H2 type domain signature.	170	193	-	2016-02-03	IPR007087	Zinc finger, C2H2	GO:0046872
XP_015150166.1	32e4af759d50f412840b8642f09297b0	510	ProSiteProfiles	PS50157	Zinc finger C2H2 type domain profile.	293	317	9.868	2016-02-03	IPR007087	Zinc finger, C2H2	GO:0046872
XP_015150166.1	32e4af759d50f412840b8642f09297b0	510	ProSiteProfiles	PS50157	Zinc finger C2H2 type domain profile.	202	234	10.18	2016-02-03	IPR007087	Zinc finger, C2H2	GO:0046872
XP_015150166.1	32e4af759d50f412840b8642f09297b0	510	ProSiteProfiles	PS50157	Zinc finger C2H2 type domain profile.	263	292	11.967	2016-02-03	IPR007087	Zinc finger, C2H2	GO:0046872
XP_015150166.1	32e4af759d50f412840b8642f09297b0	510	ProSiteProfiles	PS50157	Zinc finger C2H2 type domain profile.	235	262	15.791	2016-02-03	IPR007087	Zinc finger, C2H2	GO:0046872
XP_015150166.1	32e4af759d50f412840b8642f09297b0	510	SUPERFAMILY	SSF57667		257	313	2.15e-10	2016-02-03
XP_015128299.1	24abf507ac065ca0e381e84701995eb1	457	Coils	Coil		253	280	-	2016-02-03
XP_015128299.1	24abf507ac065ca0e381e84701995eb1	457	PRINTS	PR01407	Butyrophylin C-terminal DUF signature	414	431	9.6e-08	2016-02-03	IPR003879	Butyrophylin-like
XP_015128299.1	24abf507ac065ca0e381e84701995eb1	457	PRINTS	PR01407	Butyrophylin C-terminal DUF signature	436	457	9.6e-08	2016-02-03	IPR003879	Butyrophylin-like
XP_015128299.1	24abf507ac065ca0e381e84701995eb1	457	PRINTS	PR01407	Butyrophylin C-terminal DUF signature	397	414	9.6e-08	2016-02-03	IPR003879	Butyrophylin-like
XP_015128299.1	24abf507ac065ca0e381e84701995eb1	457	Coils	Coil		152	179	-	2016-02-03
XP_015128299.1	24abf507ac065ca0e381e84701995eb1	457	Coils	Coil		325	352	-	2016-02-03
XP_015128299.1	24abf507ac065ca0e381e84701995eb1	457	Coils	Coil		224	251	-	2016-02-03
XP_015128299.1	24abf507ac065ca0e381e84701995eb1	457	Coils	Coil		80	114	-	2016-02-03
XP_015128299.1	24abf507ac065ca0e381e84701995eb1	457	Pfam	PF13765	SPRY-associated domain	401	449	2.9e-15	2016-02-03	IPR006574	SPRY-associated
XP_015128299.1	24abf507ac065ca0e381e84701995eb1	457	Gene3D	G3DSA:1.20.5.50		89	173	0.00037	2016-02-03
XP_015128299.1	24abf507ac065ca0e381e84701995eb1	457	Gene3D	G3DSA:1.20.5.50		285	379	0.00013	2016-02-03
XP_015128299.1	24abf507ac065ca0e381e84701995eb1	457	Gene3D	G3DSA:1.20.5.50		184	274	0.00011	2016-02-03
XP_015128299.1	24abf507ac065ca0e381e84701995eb1	457	SMART	SM00589		398	450	7.4e-14	2016-02-03	IPR006574	SPRY-associated
XP_015128299.1	24abf507ac065ca0e381e84701995eb1	457	Coils	Coil		282	316	-	2016-02-03
XP_015128299.1	24abf507ac065ca0e381e84701995eb1	457	ProSiteProfiles	PS50188	B30.2/SPRY domain profile.	381	457	8.65	2016-02-03	IPR001870	B30.2/SPRY domain
XP_015128299.1	24abf507ac065ca0e381e84701995eb1	457	Coils	Coil		354	388	-	2016-02-03
XP_015128299.1	24abf507ac065ca0e381e84701995eb1	457	Coils	Coil		181	215	-	2016-02-03
XP_015128299.1	24abf507ac065ca0e381e84701995eb1	457	Coils	Coil		123	150	-	2016-02-03
XP_015128299.1	24abf507ac065ca0e381e84701995eb1	457	SUPERFAMILY	SSF49899		393	452	3.96e-12	2016-02-03	IPR013320	Concanavalin A-like lectin/glucanase domain
XP_015129205.1	c359db5e13f320b070d0f93aa9911b8a	300	Gene3D	G3DSA:2.60.40.10		53	150	4e-25	2016-02-03	IPR013783	Immunoglobulin-like fold
XP_015129205.1	c359db5e13f320b070d0f93aa9911b8a	300	SMART	SM00408	Immunoglobulin C-2 Type	164	228	0.28	2016-02-03	IPR003598	Immunoglobulin subtype 2
XP_015129205.1	c359db5e13f320b070d0f93aa9911b8a	300	SMART	SM00408	Immunoglobulin C-2 Type	68	131	0.066	2016-02-03	IPR003598	Immunoglobulin subtype 2
XP_015129205.1	c359db5e13f320b070d0f93aa9911b8a	300	SUPERFAMILY	SSF48726		54	147	2.12e-22	2016-02-03	IPR007110	Immunoglobulin-like domain	GO:0005515
XP_015129205.1	c359db5e13f320b070d0f93aa9911b8a	300	Pfam	PF13927	Immunoglobulin domain	152	222	7.3e-06	2016-02-03
XP_015129205.1	c359db5e13f320b070d0f93aa9911b8a	300	Gene3D	G3DSA:2.60.40.10		151	244	4e-22	2016-02-03	IPR013783	Immunoglobulin-like fold
XP_015129205.1	c359db5e13f320b070d0f93aa9911b8a	300	Pfam	PF13895	Immunoglobulin domain	57	143	1e-06	2016-02-03	IPR007110	Immunoglobulin-like domain	GO:0005515
XP_015129205.1	c359db5e13f320b070d0f93aa9911b8a	300	SMART	SM00409	Immunoglobulin	62	146	4.9e-05	2016-02-03	IPR003599	Immunoglobulin subtype
XP_015129205.1	c359db5e13f320b070d0f93aa9911b8a	300	SMART	SM00409	Immunoglobulin	158	244	0.0068	2016-02-03	IPR003599	Immunoglobulin subtype
XP_015129205.1	c359db5e13f320b070d0f93aa9911b8a	300	ProSiteProfiles	PS50835	Ig-like domain profile.	57	135	7.704	2016-02-03	IPR007110	Immunoglobulin-like domain	GO:0005515
XP_015129205.1	c359db5e13f320b070d0f93aa9911b8a	300	SUPERFAMILY	SSF48726		150	244	1.43e-22	2016-02-03	IPR007110	Immunoglobulin-like domain	GO:0005515
XP_015128026.1	a12cf7271994df123053f69c46ac46c7	311	PRINTS	PR00245	Olfactory receptor signature	90	101	1.9e-21	2016-02-03	IPR000725	Olfactory receptor	GO:0004984|GO:0007186|GO:0016021	Reactome: REACT_14797
XP_015128026.1	a12cf7271994df123053f69c46ac46c7	311	PRINTS	PR00245	Olfactory receptor signature	174	190	1.9e-21	2016-02-03	IPR000725	Olfactory receptor	GO:0004984|GO:0007186|GO:0016021	Reactome: REACT_14797
XP_015128026.1	a12cf7271994df123053f69c46ac46c7	311	PRINTS	PR00245	Olfactory receptor signature	234	243	1.9e-21	2016-02-03	IPR000725	Olfactory receptor	GO:0004984|GO:0007186|GO:0016021	Reactome: REACT_14797
XP_015128026.1	a12cf7271994df123053f69c46ac46c7	311	PRINTS	PR00245	Olfactory receptor signature	281	292	1.9e-21	2016-02-03	IPR000725	Olfactory receptor	GO:0004984|GO:0007186|GO:0016021	Reactome: REACT_14797
XP_015128026.1	a12cf7271994df123053f69c46ac46c7	311	PRINTS	PR00245	Olfactory receptor signature	127	139	1.9e-21	2016-02-03	IPR000725	Olfactory receptor	GO:0004984|GO:0007186|GO:0016021	Reactome: REACT_14797
XP_015128026.1	a12cf7271994df123053f69c46ac46c7	311	SUPERFAMILY	SSF81321		1	304	2.65e-79	2016-02-03
XP_015128026.1	a12cf7271994df123053f69c46ac46c7	311	PRINTS	PR00237	Rhodopsin-like GPCR superfamily signature	102	124	8.3e-13	2016-02-03	IPR000276	G protein-coupled receptor, rhodopsin-like	GO:0004930|GO:0007186|GO:0016021	Reactome: REACT_14797
XP_015128026.1	a12cf7271994df123053f69c46ac46c7	311	PRINTS	PR00237	Rhodopsin-like GPCR superfamily signature	270	296	8.3e-13	2016-02-03	IPR000276	G protein-coupled receptor, rhodopsin-like	GO:0004930|GO:0007186|GO:0016021	Reactome: REACT_14797
XP_015128026.1	a12cf7271994df123053f69c46ac46c7	311	PRINTS	PR00237	Rhodopsin-like GPCR superfamily signature	24	48	8.3e-13	2016-02-03	IPR000276	G protein-coupled receptor, rhodopsin-like	GO:0004930|GO:0007186|GO:0016021	Reactome: REACT_14797
XP_015128026.1	a12cf7271994df123053f69c46ac46c7	311	PRINTS	PR00237	Rhodopsin-like GPCR superfamily signature	57	78	8.3e-13	2016-02-03	IPR000276	G protein-coupled receptor, rhodopsin-like	GO:0004930|GO:0007186|GO:0016021	Reactome: REACT_14797
XP_015128026.1	a12cf7271994df123053f69c46ac46c7	311	Gene3D	G3DSA:1.20.1070.10		1	304	2.6e-65	2016-02-03
XP_015128026.1	a12cf7271994df123053f69c46ac46c7	311	ProSiteProfiles	PS50262	G-protein coupled receptors family 1 profile.	39	288	27.754	2016-02-03	IPR017452	GPCR, rhodopsin-like, 7TM	GO:0016021	Reactome: REACT_14797
XP_015128026.1	a12cf7271994df123053f69c46ac46c7	311	ProSitePatterns	PS00237	G-protein coupled receptors family 1 signature.	108	124	-	2016-02-03	IPR000276	G protein-coupled receptor, rhodopsin-like	GO:0004930|GO:0007186|GO:0016021	Reactome: REACT_14797
XP_015128026.1	a12cf7271994df123053f69c46ac46c7	311	Pfam	PF13853	Olfactory receptor	32	303	4.2e-51	2016-02-03
XP_015128256.1	3f1b94f67823fe491daf1ff0c1933eff	508	Coils	Coil		405	439	-	2016-02-03
XP_015128256.1	3f1b94f67823fe491daf1ff0c1933eff	508	Coils	Coil		232	266	-	2016-02-03
XP_015128256.1	3f1b94f67823fe491daf1ff0c1933eff	508	Coils	Coil		131	165	-	2016-02-03
XP_015128256.1	3f1b94f67823fe491daf1ff0c1933eff	508	Pfam	PF13765	SPRY-associated domain	452	500	3.3e-15	2016-02-03	IPR006574	SPRY-associated
XP_015128256.1	3f1b94f67823fe491daf1ff0c1933eff	508	Coils	Coil		304	331	-	2016-02-03
XP_015128256.1	3f1b94f67823fe491daf1ff0c1933eff	508	SMART	SM00589		449	501	7.4e-14	2016-02-03	IPR006574	SPRY-associated
XP_015128256.1	3f1b94f67823fe491daf1ff0c1933eff	508	PRINTS	PR01407	Butyrophylin C-terminal DUF signature	448	465	1.3e-07	2016-02-03	IPR003879	Butyrophylin-like
XP_015128256.1	3f1b94f67823fe491daf1ff0c1933eff	508	PRINTS	PR01407	Butyrophylin C-terminal DUF signature	487	508	1.3e-07	2016-02-03	IPR003879	Butyrophylin-like
XP_015128256.1	3f1b94f67823fe491daf1ff0c1933eff	508	PRINTS	PR01407	Butyrophylin C-terminal DUF signature	465	482	1.3e-07	2016-02-03	IPR003879	Butyrophylin-like
XP_015128256.1	3f1b94f67823fe491daf1ff0c1933eff	508	Coils	Coil		203	230	-	2016-02-03
XP_015128256.1	3f1b94f67823fe491daf1ff0c1933eff	508	Coils	Coil		376	403	-	2016-02-03
XP_015128256.1	3f1b94f67823fe491daf1ff0c1933eff	508	SUPERFAMILY	SSF49899		444	503	4.75e-12	2016-02-03	IPR013320	Concanavalin A-like lectin/glucanase domain
XP_015128256.1	3f1b94f67823fe491daf1ff0c1933eff	508	Coils	Coil		174	201	-	2016-02-03
XP_015128256.1	3f1b94f67823fe491daf1ff0c1933eff	508	ProSiteProfiles	PS50188	B30.2/SPRY domain profile.	432	508	8.65	2016-02-03	IPR001870	B30.2/SPRY domain
XP_015128256.1	3f1b94f67823fe491daf1ff0c1933eff	508	Coils	Coil		275	302	-	2016-02-03
XP_015128256.1	3f1b94f67823fe491daf1ff0c1933eff	508	Coils	Coil		102	129	-	2016-02-03
XP_015128256.1	3f1b94f67823fe491daf1ff0c1933eff	508	Gene3D	G3DSA:1.20.5.50		135	224	0.00012	2016-02-03
XP_015128256.1	3f1b94f67823fe491daf1ff0c1933eff	508	Gene3D	G3DSA:1.20.5.50		336	430	0.00016	2016-02-03
XP_015128256.1	3f1b94f67823fe491daf1ff0c1933eff	508	Gene3D	G3DSA:1.20.5.50		235	325	0.00013	2016-02-03
XP_015128256.1	3f1b94f67823fe491daf1ff0c1933eff	508	Coils	Coil		80	100	-	2016-02-03
XP_015128256.1	3f1b94f67823fe491daf1ff0c1933eff	508	Coils	Coil		333	367	-	2016-02-03
XP_015156848.1	efa0fdf5f6759ad15ad04c54cb50d13c	185	Gene3D	G3DSA:1.25.10.10		96	172	4.7e-05	2016-02-03	IPR011989	Armadillo-like helical
XP_015156848.1	efa0fdf5f6759ad15ad04c54cb50d13c	185	Gene3D	G3DSA:1.25.10.10		17	45	4.7e-05	2016-02-03	IPR011989	Armadillo-like helical
XP_015156848.1	efa0fdf5f6759ad15ad04c54cb50d13c	185	SUPERFAMILY	SSF48371		40	173	4.43e-10	2016-02-03	IPR016024	Armadillo-type fold	GO:0005488
XP_015155938.1	56478a8ea91feeabd1ffe0a1d9b9ef32	567	Gene3D	G3DSA:3.30.70.270		267	351	2.1e-23	2016-02-03
XP_015155938.1	56478a8ea91feeabd1ffe0a1d9b9ef32	567	SUPERFAMILY	SSF51283		20	102	6.94e-17	2016-02-03	IPR029054	dUTPase-like
XP_015155938.1	56478a8ea91feeabd1ffe0a1d9b9ef32	567	Gene3D	G3DSA:3.30.70.270		352	425	3.2e-09	2016-02-03
XP_015155938.1	56478a8ea91feeabd1ffe0a1d9b9ef32	567	Gene3D	G3DSA:2.70.40.10		22	102	1.1e-17	2016-02-03	IPR029054	dUTPase-like
XP_015155938.1	56478a8ea91feeabd1ffe0a1d9b9ef32	567	Pfam	PF00077	Retroviral aspartyl protease	115	211	3.5e-11	2016-02-03	IPR018061	Retropepsins
XP_015155938.1	56478a8ea91feeabd1ffe0a1d9b9ef32	567	SUPERFAMILY	SSF50630		110	212	7.74e-16	2016-02-03	IPR021109	Aspartic peptidase domain
XP_015155938.1	56478a8ea91feeabd1ffe0a1d9b9ef32	567	Gene3D	G3DSA:2.40.70.10		110	211	4.2e-12	2016-02-03	IPR021109	Aspartic peptidase domain
XP_015155938.1	56478a8ea91feeabd1ffe0a1d9b9ef32	567	Pfam	PF00692	dUTPase	23	102	1.1e-17	2016-02-03	IPR008180	Deoxyuridine triphosphate nucleotidohydrolase/Deoxycytidine triphosphate deaminase	GO:0016787|GO:0046080
XP_015155938.1	56478a8ea91feeabd1ffe0a1d9b9ef32	567	ProSiteProfiles	PS50175	Aspartyl protease, retroviral-type family profile.	130	205	16.041	2016-02-03	IPR001995	Peptidase A2A, retrovirus, catalytic	GO:0004190|GO:0006508
XP_015155938.1	56478a8ea91feeabd1ffe0a1d9b9ef32	567	Pfam	PF00078	Reverse transcriptase (RNA-dependent DNA polymerase)	224	354	1.2e-25	2016-02-03	IPR000477	Reverse transcriptase domain
XP_015155938.1	56478a8ea91feeabd1ffe0a1d9b9ef32	567	SUPERFAMILY	SSF56672		209	513	8.9e-60	2016-02-03
XP_015155938.1	56478a8ea91feeabd1ffe0a1d9b9ef32	567	ProSiteProfiles	PS50878	Reverse transcriptase (RT) catalytic domain profile.	1	354	11.663	2016-02-03	IPR000477	Reverse transcriptase domain
XP_015155938.1	56478a8ea91feeabd1ffe0a1d9b9ef32	567	Gene3D	G3DSA:3.10.10.10		228	266	2.8e-12	2016-02-03
XP_015155938.1	56478a8ea91feeabd1ffe0a1d9b9ef32	567	Pfam	PF06817	Reverse transcriptase thumb domain	361	420	6.1e-11	2016-02-03	IPR010661	Reverse transcriptase thumb	GO:0003964|GO:0006278	KEGG: 00230+2.7.7.7|KEGG: 00240+2.7.7.7
XP_015157722.1	d61b9f1e504ba19c379f959e54a6451f	255	Pfam	PF07004	Sperm-tail PG-rich repeat	140	172	0.022	2016-02-03	IPR010736	Sperm-tail PG-rich repeat
XP_015157722.1	d61b9f1e504ba19c379f959e54a6451f	255	Pfam	PF07004	Sperm-tail PG-rich repeat	219	246	0.51	2016-02-03	IPR010736	Sperm-tail PG-rich repeat
XP_015157725.1	d61b9f1e504ba19c379f959e54a6451f	255	Pfam	PF07004	Sperm-tail PG-rich repeat	140	172	0.022	2016-02-03	IPR010736	Sperm-tail PG-rich repeat
XP_015157725.1	d61b9f1e504ba19c379f959e54a6451f	255	Pfam	PF07004	Sperm-tail PG-rich repeat	219	246	0.51	2016-02-03	IPR010736	Sperm-tail PG-rich repeat
XP_015157720.1	d61b9f1e504ba19c379f959e54a6451f	255	Pfam	PF07004	Sperm-tail PG-rich repeat	140	172	0.022	2016-02-03	IPR010736	Sperm-tail PG-rich repeat
XP_015157720.1	d61b9f1e504ba19c379f959e54a6451f	255	Pfam	PF07004	Sperm-tail PG-rich repeat	219	246	0.51	2016-02-03	IPR010736	Sperm-tail PG-rich repeat
XP_015157726.1	d61b9f1e504ba19c379f959e54a6451f	255	Pfam	PF07004	Sperm-tail PG-rich repeat	140	172	0.022	2016-02-03	IPR010736	Sperm-tail PG-rich repeat
XP_015157726.1	d61b9f1e504ba19c379f959e54a6451f	255	Pfam	PF07004	Sperm-tail PG-rich repeat	219	246	0.51	2016-02-03	IPR010736	Sperm-tail PG-rich repeat
XP_015157721.1	d61b9f1e504ba19c379f959e54a6451f	255	Pfam	PF07004	Sperm-tail PG-rich repeat	140	172	0.022	2016-02-03	IPR010736	Sperm-tail PG-rich repeat
XP_015157721.1	d61b9f1e504ba19c379f959e54a6451f	255	Pfam	PF07004	Sperm-tail PG-rich repeat	219	246	0.51	2016-02-03	IPR010736	Sperm-tail PG-rich repeat
XP_015157719.1	d61b9f1e504ba19c379f959e54a6451f	255	Pfam	PF07004	Sperm-tail PG-rich repeat	140	172	0.022	2016-02-03	IPR010736	Sperm-tail PG-rich repeat
XP_015157719.1	d61b9f1e504ba19c379f959e54a6451f	255	Pfam	PF07004	Sperm-tail PG-rich repeat	219	246	0.51	2016-02-03	IPR010736	Sperm-tail PG-rich repeat
XP_015157727.1	d61b9f1e504ba19c379f959e54a6451f	255	Pfam	PF07004	Sperm-tail PG-rich repeat	140	172	0.022	2016-02-03	IPR010736	Sperm-tail PG-rich repeat
XP_015157727.1	d61b9f1e504ba19c379f959e54a6451f	255	Pfam	PF07004	Sperm-tail PG-rich repeat	219	246	0.51	2016-02-03	IPR010736	Sperm-tail PG-rich repeat
XP_015157723.1	d61b9f1e504ba19c379f959e54a6451f	255	Pfam	PF07004	Sperm-tail PG-rich repeat	140	172	0.022	2016-02-03	IPR010736	Sperm-tail PG-rich repeat
XP_015157723.1	d61b9f1e504ba19c379f959e54a6451f	255	Pfam	PF07004	Sperm-tail PG-rich repeat	219	246	0.51	2016-02-03	IPR010736	Sperm-tail PG-rich repeat
XP_015147353.1	197707a6a4a0439936371626a36239a4	176	Pfam	PF02422	Keratin	74	163	6.2e-31	2016-02-03	IPR003461	Keratin	GO:0005200|GO:0005882
XP_015157355.1	5f26367924f41f4be95479713d7f7feb	794	SUPERFAMILY	SSF49313		350	454	2.09e-22	2016-02-03	IPR015919	Cadherin-like	GO:0005509|GO:0016020
XP_015157355.1	5f26367924f41f4be95479713d7f7feb	794	Pfam	PF00028	Cadherin domain	587	669	2.4e-09	2016-02-03	IPR002126	Cadherin	GO:0005509|GO:0007156|GO:0016020
XP_015157355.1	5f26367924f41f4be95479713d7f7feb	794	Pfam	PF00028	Cadherin domain	363	452	5.3e-11	2016-02-03	IPR002126	Cadherin	GO:0005509|GO:0007156|GO:0016020
XP_015157355.1	5f26367924f41f4be95479713d7f7feb	794	Pfam	PF00028	Cadherin domain	152	243	5.6e-12	2016-02-03	IPR002126	Cadherin	GO:0005509|GO:0007156|GO:0016020
XP_015157355.1	5f26367924f41f4be95479713d7f7feb	794	Pfam	PF00028	Cadherin domain	467	559	3.6e-19	2016-02-03	IPR002126	Cadherin	GO:0005509|GO:0007156|GO:0016020
XP_015157355.1	5f26367924f41f4be95479713d7f7feb	794	Pfam	PF00028	Cadherin domain	257	348	2.6e-19	2016-02-03	IPR002126	Cadherin	GO:0005509|GO:0007156|GO:0016020
XP_015157355.1	5f26367924f41f4be95479713d7f7feb	794	Pfam	PF08266	Cadherin-like	41	122	1.4e-27	2016-02-03	IPR013164	Cadherin, N-terminal
XP_015157355.1	5f26367924f41f4be95479713d7f7feb	794	Gene3D	G3DSA:2.60.40.60		567	672	6.2e-17	2016-02-03	IPR002126	Cadherin	GO:0005509|GO:0007156|GO:0016020
XP_015157355.1	5f26367924f41f4be95479713d7f7feb	794	SMART	SM00112	Cadherin repeats.	55	141	0.56	2016-02-03	IPR002126	Cadherin	GO:0005509|GO:0007156|GO:0016020
XP_015157355.1	5f26367924f41f4be95479713d7f7feb	794	SMART	SM00112	Cadherin repeats.	484	567	5.8e-28	2016-02-03	IPR002126	Cadherin	GO:0005509|GO:0007156|GO:0016020
XP_015157355.1	5f26367924f41f4be95479713d7f7feb	794	SMART	SM00112	Cadherin repeats.	274	355	9e-30	2016-02-03	IPR002126	Cadherin	GO:0005509|GO:0007156|GO:0016020
XP_015157355.1	5f26367924f41f4be95479713d7f7feb	794	SMART	SM00112	Cadherin repeats.	597	678	9.3e-08	2016-02-03	IPR002126	Cadherin	GO:0005509|GO:0007156|GO:0016020
XP_015157355.1	5f26367924f41f4be95479713d7f7feb	794	SMART	SM00112	Cadherin repeats.	379	460	4.5e-18	2016-02-03	IPR002126	Cadherin	GO:0005509|GO:0007156|GO:0016020
XP_015157355.1	5f26367924f41f4be95479713d7f7feb	794	SMART	SM00112	Cadherin repeats.	165	250	3e-24	2016-02-03	IPR002126	Cadherin	GO:0005509|GO:0007156|GO:0016020
XP_015157355.1	5f26367924f41f4be95479713d7f7feb	794	PRINTS	PR00205	Cadherin signature	460	473	3.2e-48	2016-02-03	IPR002126	Cadherin	GO:0005509|GO:0007156|GO:0016020
XP_015157355.1	5f26367924f41f4be95479713d7f7feb	794	PRINTS	PR00205	Cadherin signature	336	355	3.2e-48	2016-02-03	IPR002126	Cadherin	GO:0005509|GO:0007156|GO:0016020
XP_015157355.1	5f26367924f41f4be95479713d7f7feb	794	PRINTS	PR00205	Cadherin signature	83	102	3.2e-48	2016-02-03	IPR002126	Cadherin	GO:0005509|GO:0007156|GO:0016020
XP_015157355.1	5f26367924f41f4be95479713d7f7feb	794	PRINTS	PR00205	Cadherin signature	517	543	3.2e-48	2016-02-03	IPR002126	Cadherin	GO:0005509|GO:0007156|GO:0016020
XP_015157355.1	5f26367924f41f4be95479713d7f7feb	794	PRINTS	PR00205	Cadherin signature	324	336	3.2e-48	2016-02-03	IPR002126	Cadherin	GO:0005509|GO:0007156|GO:0016020
XP_015157355.1	5f26367924f41f4be95479713d7f7feb	794	PRINTS	PR00205	Cadherin signature	551	568	3.2e-48	2016-02-03	IPR002126	Cadherin	GO:0005509|GO:0007156|GO:0016020
XP_015157355.1	5f26367924f41f4be95479713d7f7feb	794	PRINTS	PR00205	Cadherin signature	252	281	3.2e-48	2016-02-03	IPR002126	Cadherin	GO:0005509|GO:0007156|GO:0016020
XP_015157355.1	5f26367924f41f4be95479713d7f7feb	794	Gene3D	G3DSA:2.60.40.60		460	566	3e-36	2016-02-03	IPR002126	Cadherin	GO:0005509|GO:0007156|GO:0016020
XP_015157355.1	5f26367924f41f4be95479713d7f7feb	794	Gene3D	G3DSA:2.60.40.60		250	353	6e-37	2016-02-03	IPR002126	Cadherin	GO:0005509|GO:0007156|GO:0016020
XP_015157355.1	5f26367924f41f4be95479713d7f7feb	794	Gene3D	G3DSA:2.60.40.60		135	249	3e-29	2016-02-03	IPR002126	Cadherin	GO:0005509|GO:0007156|GO:0016020
XP_015157355.1	5f26367924f41f4be95479713d7f7feb	794	Gene3D	G3DSA:2.60.40.60		354	459	1.4e-28	2016-02-03	IPR002126	Cadherin	GO:0005509|GO:0007156|GO:0016020
XP_015157355.1	5f26367924f41f4be95479713d7f7feb	794	SUPERFAMILY	SSF49313		240	356	2.36e-32	2016-02-03	IPR015919	Cadherin-like	GO:0005509|GO:0016020
XP_015157355.1	5f26367924f41f4be95479713d7f7feb	794	SUPERFAMILY	SSF49313		40	108	1.37e-08	2016-02-03	IPR015919	Cadherin-like	GO:0005509|GO:0016020
XP_015157355.1	5f26367924f41f4be95479713d7f7feb	794	SUPERFAMILY	SSF49313		137	244	1.26e-24	2016-02-03	IPR015919	Cadherin-like	GO:0005509|GO:0016020
XP_015157355.1	5f26367924f41f4be95479713d7f7feb	794	SUPERFAMILY	SSF49313		563	672	8.85e-16	2016-02-03	IPR015919	Cadherin-like	GO:0005509|GO:0016020
XP_015157355.1	5f26367924f41f4be95479713d7f7feb	794	ProSiteProfiles	PS50268	Cadherins domain profile.	463	569	27.014	2016-02-03	IPR002126	Cadherin	GO:0005509|GO:0007156|GO:0016020
XP_015157355.1	5f26367924f41f4be95479713d7f7feb	794	ProSiteProfiles	PS50268	Cadherins domain profile.	144	252	22.542	2016-02-03	IPR002126	Cadherin	GO:0005509|GO:0007156|GO:0016020
XP_015157355.1	5f26367924f41f4be95479713d7f7feb	794	ProSiteProfiles	PS50268	Cadherins domain profile.	253	357	28.044	2016-02-03	IPR002126	Cadherin	GO:0005509|GO:0007156|GO:0016020
XP_015157355.1	5f26367924f41f4be95479713d7f7feb	794	ProSiteProfiles	PS50268	Cadherins domain profile.	584	688	14.452	2016-02-03	IPR002126	Cadherin	GO:0005509|GO:0007156|GO:0016020
XP_015157355.1	5f26367924f41f4be95479713d7f7feb	794	ProSiteProfiles	PS50268	Cadherins domain profile.	358	462	21.292	2016-02-03	IPR002126	Cadherin	GO:0005509|GO:0007156|GO:0016020
XP_015157355.1	5f26367924f41f4be95479713d7f7feb	794	ProSiteProfiles	PS50268	Cadherins domain profile.	41	143	11.756	2016-02-03	IPR002126	Cadherin	GO:0005509|GO:0007156|GO:0016020
XP_015157355.1	5f26367924f41f4be95479713d7f7feb	794	SUPERFAMILY	SSF49313		450	571	4.06e-29	2016-02-03	IPR015919	Cadherin-like	GO:0005509|GO:0016020
XP_015157355.1	5f26367924f41f4be95479713d7f7feb	794	Gene3D	G3DSA:2.60.40.60		40	115	5.7e-06	2016-02-03	IPR002126	Cadherin	GO:0005509|GO:0007156|GO:0016020
XP_015157355.1	5f26367924f41f4be95479713d7f7feb	794	ProSitePatterns	PS00232	Cadherin domain signature.	450	460	-	2016-02-03	IPR020894	Cadherin conserved site	GO:0005886|GO:0007155
XP_015157355.1	5f26367924f41f4be95479713d7f7feb	794	ProSitePatterns	PS00232	Cadherin domain signature.	240	250	-	2016-02-03	IPR020894	Cadherin conserved site	GO:0005886|GO:0007155
XP_015157355.1	5f26367924f41f4be95479713d7f7feb	794	ProSitePatterns	PS00232	Cadherin domain signature.	345	355	-	2016-02-03	IPR020894	Cadherin conserved site	GO:0005886|GO:0007155
XP_015157355.1	5f26367924f41f4be95479713d7f7feb	794	ProSitePatterns	PS00232	Cadherin domain signature.	557	567	-	2016-02-03	IPR020894	Cadherin conserved site	GO:0005886|GO:0007155
XP_015157355.1	5f26367924f41f4be95479713d7f7feb	794	ProSitePatterns	PS00232	Cadherin domain signature.	131	141	-	2016-02-03	IPR020894	Cadherin conserved site	GO:0005886|GO:0007155
XP_015128136.1	eaa8cd4c143130edea3d4baab71b47c1	356	SUPERFAMILY	SSF56672		2	322	1.93e-70	2016-02-03
XP_015128136.1	eaa8cd4c143130edea3d4baab71b47c1	356	ProSiteProfiles	PS50878	Reverse transcriptase (RT) catalytic domain profile.	21	206	14.39	2016-02-03	IPR000477	Reverse transcriptase domain
XP_015128136.1	eaa8cd4c143130edea3d4baab71b47c1	356	Pfam	PF06817	Reverse transcriptase thumb domain	213	273	1e-05	2016-02-03	IPR010661	Reverse transcriptase thumb	GO:0003964|GO:0006278	KEGG: 00230+2.7.7.7|KEGG: 00240+2.7.7.7
XP_015128136.1	eaa8cd4c143130edea3d4baab71b47c1	356	Gene3D	G3DSA:3.30.70.270		204	273	2.7e-06	2016-02-03
XP_015128136.1	eaa8cd4c143130edea3d4baab71b47c1	356	Pfam	PF00078	Reverse transcriptase (RNA-dependent DNA polymerase)	40	205	7.7e-24	2016-02-03	IPR000477	Reverse transcriptase domain
XP_015128136.1	eaa8cd4c143130edea3d4baab71b47c1	356	Gene3D	G3DSA:3.10.10.10		1	121	1.4e-28	2016-02-03
XP_015128136.1	eaa8cd4c143130edea3d4baab71b47c1	356	Gene3D	G3DSA:3.30.70.270		122	203	2.1e-20	2016-02-03
XP_015150539.1	0235abc63eeb6c035dc27bf1a1212af3	342	SUPERFAMILY	SSF54452		21	199	1.51e-64	2016-02-03	IPR011162	MHC classes I/II-like antigen recognition protein
XP_015150539.1	0235abc63eeb6c035dc27bf1a1212af3	342	SMART	SM00407	Immunoglobulin C-Type	215	286	3e-14	2016-02-03	IPR003597	Immunoglobulin C1-set
XP_015150539.1	0235abc63eeb6c035dc27bf1a1212af3	342	ProSitePatterns	PS00290	Immunoglobulins and major histocompatibility complex proteins signature.	274	280	-	2016-02-03	IPR003006	Immunoglobulin/major histocompatibility complex, conserved site
XP_015150539.1	0235abc63eeb6c035dc27bf1a1212af3	342	PRINTS	PR01638	MHC class I signature	78	107	9e-22	2016-02-03	IPR027648	MHC class I alpha chain	GO:0002474|GO:0006955|GO:0042605|GO:0042612
XP_015150539.1	0235abc63eeb6c035dc27bf1a1212af3	342	PRINTS	PR01638	MHC class I signature	109	125	9e-22	2016-02-03	IPR027648	MHC class I alpha chain	GO:0002474|GO:0006955|GO:0042605|GO:0042612
XP_015150539.1	0235abc63eeb6c035dc27bf1a1212af3	342	PRINTS	PR01638	MHC class I signature	129	146	9e-22	2016-02-03	IPR027648	MHC class I alpha chain	GO:0002474|GO:0006955|GO:0042605|GO:0042612
XP_015150539.1	0235abc63eeb6c035dc27bf1a1212af3	342	PRINTS	PR01638	MHC class I signature	175	193	9e-22	2016-02-03	IPR027648	MHC class I alpha chain	GO:0002474|GO:0006955|GO:0042605|GO:0042612
XP_015150539.1	0235abc63eeb6c035dc27bf1a1212af3	342	Pfam	PF07654	Immunoglobulin C1-set domain	216	286	3.8e-16	2016-02-03	IPR003597	Immunoglobulin C1-set
XP_015150539.1	0235abc63eeb6c035dc27bf1a1212af3	342	Pfam	PF00129	Class I Histocompatibility antigen, domains alpha 1 and 2	22	197	5.1e-56	2016-02-03	IPR001039	MHC class I alpha chain, alpha1 alpha2 domains	GO:0006955
XP_015150539.1	0235abc63eeb6c035dc27bf1a1212af3	342	ProSiteProfiles	PS50835	Ig-like domain profile.	203	282	10.735	2016-02-03	IPR007110	Immunoglobulin-like domain	GO:0005515
XP_015150539.1	0235abc63eeb6c035dc27bf1a1212af3	342	Gene3D	G3DSA:2.60.40.10		201	299	1.7e-28	2016-02-03	IPR013783	Immunoglobulin-like fold
XP_015150539.1	0235abc63eeb6c035dc27bf1a1212af3	342	Gene3D	G3DSA:3.30.500.10		21	199	1.1e-65	2016-02-03	IPR011161	MHC class I-like antigen recognition-like	GO:0006955
XP_015150539.1	0235abc63eeb6c035dc27bf1a1212af3	342	SUPERFAMILY	SSF48726		213	293	8.89e-24	2016-02-03	IPR007110	Immunoglobulin-like domain	GO:0005515
XP_015156851.1	0b61979fcf6e8143949762395a6ec36f	307	SUPERFAMILY	SSF48371		5	186	2.88e-09	2016-02-03	IPR016024	Armadillo-type fold	GO:0005488
XP_015156851.1	0b61979fcf6e8143949762395a6ec36f	307	SUPERFAMILY	SSF48371		235	280	2.88e-09	2016-02-03	IPR016024	Armadillo-type fold	GO:0005488
XP_015156851.1	0b61979fcf6e8143949762395a6ec36f	307	Gene3D	G3DSA:1.25.10.10		270	282	2.2e-05	2016-02-03	IPR011989	Armadillo-like helical
XP_015156851.1	0b61979fcf6e8143949762395a6ec36f	307	Gene3D	G3DSA:1.25.10.10		14	95	2.2e-05	2016-02-03	IPR011989	Armadillo-like helical
XP_015128288.1	db8ddfb2cb9141ee028bf1cca6358f29	472	Gene3D	G3DSA:1.20.5.50		199	289	0.00013	2016-02-03
XP_015128288.1	db8ddfb2cb9141ee028bf1cca6358f29	472	Gene3D	G3DSA:1.20.5.50		301	394	0.00012	2016-02-03
XP_015128288.1	db8ddfb2cb9141ee028bf1cca6358f29	472	Coils	Coil		80	107	-	2016-02-03
XP_015128288.1	db8ddfb2cb9141ee028bf1cca6358f29	472	Coils	Coil		369	403	-	2016-02-03
XP_015128288.1	db8ddfb2cb9141ee028bf1cca6358f29	472	Coils	Coil		196	230	-	2016-02-03
XP_015128288.1	db8ddfb2cb9141ee028bf1cca6358f29	472	ProSiteProfiles	PS50188	B30.2/SPRY domain profile.	396	472	8.65	2016-02-03	IPR001870	B30.2/SPRY domain
XP_015128288.1	db8ddfb2cb9141ee028bf1cca6358f29	472	Coils	Coil		340	367	-	2016-02-03
XP_015128288.1	db8ddfb2cb9141ee028bf1cca6358f29	472	PRINTS	PR01407	Butyrophylin C-terminal DUF signature	429	446	1e-07	2016-02-03	IPR003879	Butyrophylin-like
XP_015128288.1	db8ddfb2cb9141ee028bf1cca6358f29	472	PRINTS	PR01407	Butyrophylin C-terminal DUF signature	412	429	1e-07	2016-02-03	IPR003879	Butyrophylin-like
XP_015128288.1	db8ddfb2cb9141ee028bf1cca6358f29	472	PRINTS	PR01407	Butyrophylin C-terminal DUF signature	451	472	1e-07	2016-02-03	IPR003879	Butyrophylin-like
XP_015128288.1	db8ddfb2cb9141ee028bf1cca6358f29	472	SMART	SM00589		413	465	7.4e-14	2016-02-03	IPR006574	SPRY-associated
XP_015128288.1	db8ddfb2cb9141ee028bf1cca6358f29	472	Coils	Coil		109	136	-	2016-02-03
XP_015128288.1	db8ddfb2cb9141ee028bf1cca6358f29	472	ProDom	PD936484	POLYPROTEIN GLYCOPROTEIN M G2 TRANSMEMBRANE NONSTRUCTURAL MEMBRANE CONTAINS: PRECURSOR SIGNAL	100	436	0.0009	2016-02-03
XP_015128288.1	db8ddfb2cb9141ee028bf1cca6358f29	472	Coils	Coil		268	295	-	2016-02-03
XP_015128288.1	db8ddfb2cb9141ee028bf1cca6358f29	472	Coils	Coil		239	266	-	2016-02-03
XP_015128288.1	db8ddfb2cb9141ee028bf1cca6358f29	472	Pfam	PF13765	SPRY-associated domain	416	464	3e-15	2016-02-03	IPR006574	SPRY-associated
XP_015128288.1	db8ddfb2cb9141ee028bf1cca6358f29	472	SUPERFAMILY	SSF49899		408	467	4.35e-12	2016-02-03	IPR013320	Concanavalin A-like lectin/glucanase domain
XP_015128288.1	db8ddfb2cb9141ee028bf1cca6358f29	472	Coils	Coil		138	165	-	2016-02-03
XP_015128288.1	db8ddfb2cb9141ee028bf1cca6358f29	472	Coils	Coil		167	194	-	2016-02-03
XP_015128288.1	db8ddfb2cb9141ee028bf1cca6358f29	472	Coils	Coil		297	331	-	2016-02-03
XP_015148867.1	3fc3dddb1777cdf8f7000a9a0c977a5b	215	Pfam	PF00538	linker histone H1 and H5 family	55	125	9.9e-18	2016-02-03	IPR005818	Linker histone H1/H5, domain H15	GO:0000786|GO:0003677|GO:0005634|GO:0006334
XP_015148867.1	3fc3dddb1777cdf8f7000a9a0c977a5b	215	Gene3D	G3DSA:1.10.10.10		48	129	5.1e-20	2016-02-03	IPR011991	Winged helix-turn-helix DNA-binding domain
XP_015148867.1	3fc3dddb1777cdf8f7000a9a0c977a5b	215	SMART	SM00526	Domain in histone families 1 and 5	49	116	4.8e-13	2016-02-03	IPR005818	Linker histone H1/H5, domain H15	GO:0000786|GO:0003677|GO:0005634|GO:0006334
XP_015148867.1	3fc3dddb1777cdf8f7000a9a0c977a5b	215	SUPERFAMILY	SSF46785		53	131	1.03e-14	2016-02-03	IPR011991	Winged helix-turn-helix DNA-binding domain
XP_015148867.1	3fc3dddb1777cdf8f7000a9a0c977a5b	215	ProSiteProfiles	PS51504	Linker histone H1/H5 globular (H15) domain profile.	52	126	20.602	2016-02-03	IPR005818	Linker histone H1/H5, domain H15	GO:0000786|GO:0003677|GO:0005634|GO:0006334
XP_015148867.1	3fc3dddb1777cdf8f7000a9a0c977a5b	215	PRINTS	PR00624	Histone H5 signature	175	192	1.8e-10	2016-02-03	IPR005819	Histone H5	GO:0000786|GO:0003677|GO:0006334
XP_015148867.1	3fc3dddb1777cdf8f7000a9a0c977a5b	215	PRINTS	PR00624	Histone H5 signature	108	132	1.8e-10	2016-02-03	IPR005819	Histone H5	GO:0000786|GO:0003677|GO:0006334
XP_015148867.1	3fc3dddb1777cdf8f7000a9a0c977a5b	215	PRINTS	PR00624	Histone H5 signature	39	60	1.8e-10	2016-02-03	IPR005819	Histone H5	GO:0000786|GO:0003677|GO:0006334
XP_015148867.1	3fc3dddb1777cdf8f7000a9a0c977a5b	215	PRINTS	PR00624	Histone H5 signature	87	105	1.8e-10	2016-02-03	IPR005819	Histone H5	GO:0000786|GO:0003677|GO:0006334
XP_015148867.1	3fc3dddb1777cdf8f7000a9a0c977a5b	215	PRINTS	PR00624	Histone H5 signature	197	215	1.8e-10	2016-02-03	IPR005819	Histone H5	GO:0000786|GO:0003677|GO:0006334
XP_015129308.1	137b12616d018fd27527f56eb50aa525	212	Coils	Coil		139	179	-	2016-02-03
XP_015129308.1	137b12616d018fd27527f56eb50aa525	212	PRINTS	PR00043	Jun transcription factor signature	143	159	2.5e-23	2016-02-03	IPR002112	Transcription factor Jun	GO:0003677|GO:0003700|GO:0006355
XP_015129308.1	137b12616d018fd27527f56eb50aa525	212	PRINTS	PR00043	Jun transcription factor signature	161	173	2.5e-23	2016-02-03	IPR002112	Transcription factor Jun	GO:0003677|GO:0003700|GO:0006355
XP_015129308.1	137b12616d018fd27527f56eb50aa525	212	PRINTS	PR00043	Jun transcription factor signature	121	141	2.5e-23	2016-02-03	IPR002112	Transcription factor Jun	GO:0003677|GO:0003700|GO:0006355
XP_015129308.1	137b12616d018fd27527f56eb50aa525	212	PRINTS	PR00043	Jun transcription factor signature	176	190	2.5e-23	2016-02-03	IPR002112	Transcription factor Jun	GO:0003677|GO:0003700|GO:0006355
XP_015129308.1	137b12616d018fd27527f56eb50aa525	212	PRINTS	PR00043	Jun transcription factor signature	190	205	2.5e-23	2016-02-03	IPR002112	Transcription factor Jun	GO:0003677|GO:0003700|GO:0006355
XP_015129308.1	137b12616d018fd27527f56eb50aa525	212	SMART	SM00338	basic region leucin zipper	132	196	9e-10	2016-02-03	IPR004827	Basic-leucine zipper domain	GO:0003700|GO:0006355|GO:0043565
XP_015129308.1	137b12616d018fd27527f56eb50aa525	212	Pfam	PF00170	bZIP transcription factor	134	193	4.7e-13	2016-02-03	IPR004827	Basic-leucine zipper domain	GO:0003700|GO:0006355|GO:0043565
XP_015129308.1	137b12616d018fd27527f56eb50aa525	212	ProSiteProfiles	PS50217	Basic-leucine zipper (bZIP) domain profile.	134	197	11.634	2016-02-03	IPR004827	Basic-leucine zipper domain	GO:0003700|GO:0006355|GO:0043565
XP_015129308.1	137b12616d018fd27527f56eb50aa525	212	SUPERFAMILY	SSF57959		137	192	9.85e-10	2016-02-03
XP_015129308.1	137b12616d018fd27527f56eb50aa525	212	Gene3D	G3DSA:1.20.5.170		161	197	3.5e-14	2016-02-03
XP_015129308.1	137b12616d018fd27527f56eb50aa525	212	Gene3D	G3DSA:1.10.880.10		129	160	1.3e-09	2016-02-03	IPR008917	Transcription factor, Skn-1-like, DNA-binding domain	GO:0003677|GO:0006355
XP_015129308.1	137b12616d018fd27527f56eb50aa525	212	ProSitePatterns	PS00036	Basic-leucine zipper (bZIP) domain signature.	139	154	-	2016-02-03	IPR004827	Basic-leucine zipper domain	GO:0003700|GO:0006355|GO:0043565
XP_015132577.1	2c8d00c9b224a3243bd15ce8da7c7d80	314	SMART	SM00733	Mitochondrial termination factor repeats	85	115	12	2016-02-03	IPR003690	Mitochodrial transcription termination factor	GO:0003690|GO:0005739|GO:0006355
XP_015132577.1	2c8d00c9b224a3243bd15ce8da7c7d80	314	SMART	SM00733	Mitochondrial termination factor repeats	156	187	50	2016-02-03	IPR003690	Mitochodrial transcription termination factor	GO:0003690|GO:0005739|GO:0006355
XP_015132577.1	2c8d00c9b224a3243bd15ce8da7c7d80	314	SMART	SM00733	Mitochondrial termination factor repeats	120	151	260	2016-02-03	IPR003690	Mitochodrial transcription termination factor	GO:0003690|GO:0005739|GO:0006355
XP_015132577.1	2c8d00c9b224a3243bd15ce8da7c7d80	314	Pfam	PF02536	mTERF	63	238	9.2e-12	2016-02-03	IPR003690	Mitochodrial transcription termination factor	GO:0003690|GO:0005739|GO:0006355
XP_015132577.1	2c8d00c9b224a3243bd15ce8da7c7d80	314	Coils	Coil		255	286	-	2016-02-03
XP_015149513.1	2a87c6a71f342c462dec2bafec0c3540	529	Gene3D	G3DSA:1.20.1250.20		146	282	4.7e-20	2016-02-03
XP_015149513.1	2a87c6a71f342c462dec2bafec0c3540	529	TIGRFAM	TIGR00898	2A0119: cation transport protein	12	520	8.5e-195	2016-02-03	IPR004749	Organic cation transport protein/SVOP	GO:0016021	Reactome: REACT_15518
XP_015149513.1	2a87c6a71f342c462dec2bafec0c3540	529	ProSiteProfiles	PS50850	Major facilitator superfamily (MFS) profile.	88	514	24.479	2016-02-03	IPR020846	Major facilitator superfamily domain
XP_015149513.1	2a87c6a71f342c462dec2bafec0c3540	529	ProSitePatterns	PS00216	Sugar transport proteins signature 1.	160	176	-	2016-02-03	IPR005829	Sugar transporter, conserved site	GO:0005215|GO:0016021|GO:0055085
XP_015149513.1	2a87c6a71f342c462dec2bafec0c3540	529	Pfam	PF00083	Sugar (and other) transporter	144	517	1.4e-26	2016-02-03	IPR005828	Major facilitator, sugar transporter-like	GO:0016021|GO:0022857|GO:0055085
XP_015149513.1	2a87c6a71f342c462dec2bafec0c3540	529	SUPERFAMILY	SSF103473		145	518	5.49e-47	2016-02-03	IPR020846	Major facilitator superfamily domain
XP_015149513.1	2a87c6a71f342c462dec2bafec0c3540	529	Gene3D	G3DSA:1.20.1250.20		336	513	5.3e-10	2016-02-03
XP_015128294.1	016c7ec91e57a81bc7f3b1350bd6bed7	465	Coils	Coil		80	107	-	2016-02-03
XP_015128294.1	016c7ec91e57a81bc7f3b1350bd6bed7	465	Coils	Coil		181	208	-	2016-02-03
XP_015128294.1	016c7ec91e57a81bc7f3b1350bd6bed7	465	PRINTS	PR01407	Butyrophylin C-terminal DUF signature	422	439	1e-07	2016-02-03	IPR003879	Butyrophylin-like
XP_015128294.1	016c7ec91e57a81bc7f3b1350bd6bed7	465	PRINTS	PR01407	Butyrophylin C-terminal DUF signature	444	465	1e-07	2016-02-03	IPR003879	Butyrophylin-like
XP_015128294.1	016c7ec91e57a81bc7f3b1350bd6bed7	465	PRINTS	PR01407	Butyrophylin C-terminal DUF signature	405	422	1e-07	2016-02-03	IPR003879	Butyrophylin-like
XP_015128294.1	016c7ec91e57a81bc7f3b1350bd6bed7	465	Coils	Coil		340	374	-	2016-02-03
XP_015128294.1	016c7ec91e57a81bc7f3b1350bd6bed7	465	Coils	Coil		239	273	-	2016-02-03
XP_015128294.1	016c7ec91e57a81bc7f3b1350bd6bed7	465	Coils	Coil		109	136	-	2016-02-03
XP_015128294.1	016c7ec91e57a81bc7f3b1350bd6bed7	465	SUPERFAMILY	SSF49899		401	460	3.96e-12	2016-02-03	IPR013320	Concanavalin A-like lectin/glucanase domain
XP_015128294.1	016c7ec91e57a81bc7f3b1350bd6bed7	465	SMART	SM00589		406	458	7.4e-14	2016-02-03	IPR006574	SPRY-associated
XP_015128294.1	016c7ec91e57a81bc7f3b1350bd6bed7	465	Gene3D	G3DSA:1.20.5.50		242	331	0.00012	2016-02-03
XP_015128294.1	016c7ec91e57a81bc7f3b1350bd6bed7	465	Gene3D	G3DSA:1.20.5.50		141	231	0.00011	2016-02-03
XP_015128294.1	016c7ec91e57a81bc7f3b1350bd6bed7	465	Coils	Coil		311	338	-	2016-02-03
XP_015128294.1	016c7ec91e57a81bc7f3b1350bd6bed7	465	Coils	Coil		385	405	-	2016-02-03
XP_015128294.1	016c7ec91e57a81bc7f3b1350bd6bed7	465	Coils	Coil		210	237	-	2016-02-03
XP_015128294.1	016c7ec91e57a81bc7f3b1350bd6bed7	465	Pfam	PF13765	SPRY-associated domain	409	457	3e-15	2016-02-03	IPR006574	SPRY-associated
XP_015128294.1	016c7ec91e57a81bc7f3b1350bd6bed7	465	ProSiteProfiles	PS50188	B30.2/SPRY domain profile.	389	465	8.73	2016-02-03	IPR001870	B30.2/SPRY domain
XP_015128294.1	016c7ec91e57a81bc7f3b1350bd6bed7	465	Coils	Coil		138	172	-	2016-02-03
XP_015128294.1	016c7ec91e57a81bc7f3b1350bd6bed7	465	Coils	Coil		282	309	-	2016-02-03
XP_015128247.1	41a43c625eef3a84003a8ed49dffd349	515	Coils	Coil		80	107	-	2016-02-03
XP_015128247.1	41a43c625eef3a84003a8ed49dffd349	515	Coils	Coil		181	208	-	2016-02-03
XP_015128247.1	41a43c625eef3a84003a8ed49dffd349	515	Coils	Coil		340	374	-	2016-02-03
XP_015128247.1	41a43c625eef3a84003a8ed49dffd349	515	Gene3D	G3DSA:1.20.5.50		142	231	0.00013	2016-02-03
XP_015128247.1	41a43c625eef3a84003a8ed49dffd349	515	Gene3D	G3DSA:1.20.5.50		343	437	0.00017	2016-02-03
XP_015128247.1	41a43c625eef3a84003a8ed49dffd349	515	Gene3D	G3DSA:1.20.5.50		242	331	0.00014	2016-02-03
XP_015128247.1	41a43c625eef3a84003a8ed49dffd349	515	Coils	Coil		239	273	-	2016-02-03
XP_015128247.1	41a43c625eef3a84003a8ed49dffd349	515	SUPERFAMILY	SSF49899		451	510	4.75e-12	2016-02-03	IPR013320	Concanavalin A-like lectin/glucanase domain
XP_015128247.1	41a43c625eef3a84003a8ed49dffd349	515	Coils	Coil		383	410	-	2016-02-03
XP_015128247.1	41a43c625eef3a84003a8ed49dffd349	515	SMART	SM00589		456	508	7.4e-14	2016-02-03	IPR006574	SPRY-associated
XP_015128247.1	41a43c625eef3a84003a8ed49dffd349	515	Coils	Coil		109	136	-	2016-02-03
XP_015128247.1	41a43c625eef3a84003a8ed49dffd349	515	ProSiteProfiles	PS50188	B30.2/SPRY domain profile.	439	515	8.65	2016-02-03	IPR001870	B30.2/SPRY domain
XP_015128247.1	41a43c625eef3a84003a8ed49dffd349	515	Coils	Coil		311	338	-	2016-02-03
XP_015128247.1	41a43c625eef3a84003a8ed49dffd349	515	PRINTS	PR01407	Butyrophylin C-terminal DUF signature	472	489	1.3e-07	2016-02-03	IPR003879	Butyrophylin-like
XP_015128247.1	41a43c625eef3a84003a8ed49dffd349	515	PRINTS	PR01407	Butyrophylin C-terminal DUF signature	455	472	1.3e-07	2016-02-03	IPR003879	Butyrophylin-like
XP_015128247.1	41a43c625eef3a84003a8ed49dffd349	515	PRINTS	PR01407	Butyrophylin C-terminal DUF signature	494	515	1.3e-07	2016-02-03	IPR003879	Butyrophylin-like
XP_015128247.1	41a43c625eef3a84003a8ed49dffd349	515	Coils	Coil		412	446	-	2016-02-03
XP_015128247.1	41a43c625eef3a84003a8ed49dffd349	515	Coils	Coil		210	237	-	2016-02-03
XP_015128247.1	41a43c625eef3a84003a8ed49dffd349	515	Pfam	PF13765	SPRY-associated domain	459	507	3.4e-15	2016-02-03	IPR006574	SPRY-associated
XP_015128247.1	41a43c625eef3a84003a8ed49dffd349	515	Coils	Coil		138	172	-	2016-02-03
XP_015128247.1	41a43c625eef3a84003a8ed49dffd349	515	Coils	Coil		282	309	-	2016-02-03
XP_015157372.1	dd829315296b6059acdbd55afc09d269	935	ProSitePatterns	PS00232	Cadherin domain signature.	231	241	-	2016-02-03	IPR020894	Cadherin conserved site	GO:0005886|GO:0007155
XP_015157372.1	dd829315296b6059acdbd55afc09d269	935	ProSitePatterns	PS00232	Cadherin domain signature.	340	350	-	2016-02-03	IPR020894	Cadherin conserved site	GO:0005886|GO:0007155
XP_015157372.1	dd829315296b6059acdbd55afc09d269	935	ProSitePatterns	PS00232	Cadherin domain signature.	445	455	-	2016-02-03	IPR020894	Cadherin conserved site	GO:0005886|GO:0007155
XP_015157372.1	dd829315296b6059acdbd55afc09d269	935	ProSitePatterns	PS00232	Cadherin domain signature.	550	560	-	2016-02-03	IPR020894	Cadherin conserved site	GO:0005886|GO:0007155
XP_015157372.1	dd829315296b6059acdbd55afc09d269	935	ProSitePatterns	PS00232	Cadherin domain signature.	657	667	-	2016-02-03	IPR020894	Cadherin conserved site	GO:0005886|GO:0007155
XP_015157372.1	dd829315296b6059acdbd55afc09d269	935	PRINTS	PR00205	Cadherin signature	424	436	9.1e-48	2016-02-03	IPR002126	Cadherin	GO:0005509|GO:0007156|GO:0016020
XP_015157372.1	dd829315296b6059acdbd55afc09d269	935	PRINTS	PR00205	Cadherin signature	617	643	9.1e-48	2016-02-03	IPR002126	Cadherin	GO:0005509|GO:0007156|GO:0016020
XP_015157372.1	dd829315296b6059acdbd55afc09d269	935	PRINTS	PR00205	Cadherin signature	183	202	9.1e-48	2016-02-03	IPR002126	Cadherin	GO:0005509|GO:0007156|GO:0016020
XP_015157372.1	dd829315296b6059acdbd55afc09d269	935	PRINTS	PR00205	Cadherin signature	436	455	9.1e-48	2016-02-03	IPR002126	Cadherin	GO:0005509|GO:0007156|GO:0016020
XP_015157372.1	dd829315296b6059acdbd55afc09d269	935	PRINTS	PR00205	Cadherin signature	352	381	9.1e-48	2016-02-03	IPR002126	Cadherin	GO:0005509|GO:0007156|GO:0016020
XP_015157372.1	dd829315296b6059acdbd55afc09d269	935	PRINTS	PR00205	Cadherin signature	560	573	9.1e-48	2016-02-03	IPR002126	Cadherin	GO:0005509|GO:0007156|GO:0016020
XP_015157372.1	dd829315296b6059acdbd55afc09d269	935	PRINTS	PR00205	Cadherin signature	651	668	9.1e-48	2016-02-03	IPR002126	Cadherin	GO:0005509|GO:0007156|GO:0016020
XP_015157372.1	dd829315296b6059acdbd55afc09d269	935	Gene3D	G3DSA:2.60.40.60		667	772	7.9e-17	2016-02-03	IPR002126	Cadherin	GO:0005509|GO:0007156|GO:0016020
XP_015157372.1	dd829315296b6059acdbd55afc09d269	935	SUPERFAMILY	SSF49313		663	772	1.11e-15	2016-02-03	IPR015919	Cadherin-like	GO:0005509|GO:0016020
XP_015157372.1	dd829315296b6059acdbd55afc09d269	935	SUPERFAMILY	SSF49313		237	344	8.38e-25	2016-02-03	IPR015919	Cadherin-like	GO:0005509|GO:0016020
XP_015157372.1	dd829315296b6059acdbd55afc09d269	935	SUPERFAMILY	SSF49313		550	671	5.1e-29	2016-02-03	IPR015919	Cadherin-like	GO:0005509|GO:0016020
XP_015157372.1	dd829315296b6059acdbd55afc09d269	935	Gene3D	G3DSA:2.60.40.60		140	214	7.6e-06	2016-02-03	IPR002126	Cadherin	GO:0005509|GO:0007156|GO:0016020
XP_015157372.1	dd829315296b6059acdbd55afc09d269	935	Gene3D	G3DSA:2.60.40.60		235	349	1.8e-27	2016-02-03	IPR002126	Cadherin	GO:0005509|GO:0007156|GO:0016020
XP_015157372.1	dd829315296b6059acdbd55afc09d269	935	Gene3D	G3DSA:2.60.40.60		560	666	3.8e-36	2016-02-03	IPR002126	Cadherin	GO:0005509|GO:0007156|GO:0016020
XP_015157372.1	dd829315296b6059acdbd55afc09d269	935	Gene3D	G3DSA:2.60.40.60		454	559	1.5e-28	2016-02-03	IPR002126	Cadherin	GO:0005509|GO:0007156|GO:0016020
XP_015157372.1	dd829315296b6059acdbd55afc09d269	935	Gene3D	G3DSA:2.60.40.60		350	453	1.8e-35	2016-02-03	IPR002126	Cadherin	GO:0005509|GO:0007156|GO:0016020
XP_015157372.1	dd829315296b6059acdbd55afc09d269	935	SUPERFAMILY	SSF49313		340	455	1.44e-29	2016-02-03	IPR015919	Cadherin-like	GO:0005509|GO:0016020
XP_015157372.1	dd829315296b6059acdbd55afc09d269	935	SUPERFAMILY	SSF49313		450	554	4.58e-22	2016-02-03	IPR015919	Cadherin-like	GO:0005509|GO:0016020
XP_015157372.1	dd829315296b6059acdbd55afc09d269	935	ProSiteProfiles	PS50268	Cadherins domain profile.	141	243	11.01	2016-02-03	IPR002126	Cadherin	GO:0005509|GO:0007156|GO:0016020
XP_015157372.1	dd829315296b6059acdbd55afc09d269	935	ProSiteProfiles	PS50268	Cadherins domain profile.	244	352	21.95	2016-02-03	IPR002126	Cadherin	GO:0005509|GO:0007156|GO:0016020
XP_015157372.1	dd829315296b6059acdbd55afc09d269	935	ProSiteProfiles	PS50268	Cadherins domain profile.	563	669	27.014	2016-02-03	IPR002126	Cadherin	GO:0005509|GO:0007156|GO:0016020
XP_015157372.1	dd829315296b6059acdbd55afc09d269	935	ProSiteProfiles	PS50268	Cadherins domain profile.	684	788	14.452	2016-02-03	IPR002126	Cadherin	GO:0005509|GO:0007156|GO:0016020
XP_015157372.1	dd829315296b6059acdbd55afc09d269	935	ProSiteProfiles	PS50268	Cadherins domain profile.	353	457	26.685	2016-02-03	IPR002126	Cadherin	GO:0005509|GO:0007156|GO:0016020
XP_015157372.1	dd829315296b6059acdbd55afc09d269	935	ProSiteProfiles	PS50268	Cadherins domain profile.	458	562	21.292	2016-02-03	IPR002126	Cadherin	GO:0005509|GO:0007156|GO:0016020
XP_015157372.1	dd829315296b6059acdbd55afc09d269	935	Pfam	PF00028	Cadherin domain	251	343	1.8e-13	2016-02-03	IPR002126	Cadherin	GO:0005509|GO:0007156|GO:0016020
XP_015157372.1	dd829315296b6059acdbd55afc09d269	935	Pfam	PF00028	Cadherin domain	567	659	4.5e-19	2016-02-03	IPR002126	Cadherin	GO:0005509|GO:0007156|GO:0016020
XP_015157372.1	dd829315296b6059acdbd55afc09d269	935	Pfam	PF00028	Cadherin domain	687	769	3e-09	2016-02-03	IPR002126	Cadherin	GO:0005509|GO:0007156|GO:0016020
XP_015157372.1	dd829315296b6059acdbd55afc09d269	935	Pfam	PF00028	Cadherin domain	463	552	6.7e-11	2016-02-03	IPR002126	Cadherin	GO:0005509|GO:0007156|GO:0016020
XP_015157372.1	dd829315296b6059acdbd55afc09d269	935	Pfam	PF00028	Cadherin domain	357	448	2.6e-16	2016-02-03	IPR002126	Cadherin	GO:0005509|GO:0007156|GO:0016020
XP_015157372.1	dd829315296b6059acdbd55afc09d269	935	SUPERFAMILY	SSF49313		140	208	1.71e-08	2016-02-03	IPR015919	Cadherin-like	GO:0005509|GO:0016020
XP_015157372.1	dd829315296b6059acdbd55afc09d269	935	Pfam	PF08266	Cadherin-like	141	222	1.7e-27	2016-02-03	IPR013164	Cadherin, N-terminal
XP_015157372.1	dd829315296b6059acdbd55afc09d269	935	Pfam	PF16492	Cadherin cytoplasmic C-terminal	794	869	2.6e-11	2016-02-03	IPR032455	Cadherin, cytoplasmic C-terminal domain
XP_015157372.1	dd829315296b6059acdbd55afc09d269	935	SMART	SM00112	Cadherin repeats.	584	667	5.8e-28	2016-02-03	IPR002126	Cadherin	GO:0005509|GO:0007156|GO:0016020
XP_015157372.1	dd829315296b6059acdbd55afc09d269	935	SMART	SM00112	Cadherin repeats.	374	455	3.9e-27	2016-02-03	IPR002126	Cadherin	GO:0005509|GO:0007156|GO:0016020
XP_015157372.1	dd829315296b6059acdbd55afc09d269	935	SMART	SM00112	Cadherin repeats.	697	778	9.3e-08	2016-02-03	IPR002126	Cadherin	GO:0005509|GO:0007156|GO:0016020
XP_015157372.1	dd829315296b6059acdbd55afc09d269	935	SMART	SM00112	Cadherin repeats.	479	560	4.5e-18	2016-02-03	IPR002126	Cadherin	GO:0005509|GO:0007156|GO:0016020
XP_015157372.1	dd829315296b6059acdbd55afc09d269	935	SMART	SM00112	Cadherin repeats.	155	241	1.3	2016-02-03	IPR002126	Cadherin	GO:0005509|GO:0007156|GO:0016020
XP_015157372.1	dd829315296b6059acdbd55afc09d269	935	SMART	SM00112	Cadherin repeats.	265	350	1.9e-23	2016-02-03	IPR002126	Cadherin	GO:0005509|GO:0007156|GO:0016020
XP_015128131.1	89e4a6d70b1cccf4e8779bf0de98179f	497	Gene3D	G3DSA:1.10.1200.30		165	235	1.2e-24	2016-02-03	IPR008916	Retrovirus capsid, C-terminal
XP_015128131.1	89e4a6d70b1cccf4e8779bf0de98179f	497	SUPERFAMILY	SSF47353		164	238	4.94e-19	2016-02-03	IPR008916	Retrovirus capsid, C-terminal
XP_015128131.1	89e4a6d70b1cccf4e8779bf0de98179f	497	Pfam	PF00607	gag gene protein p24 (core nucleocapsid protein)	37	219	3.1e-18	2016-02-03	IPR000721	Retroviral nucleocapsid protein Gag	GO:0016032
XP_015128131.1	89e4a6d70b1cccf4e8779bf0de98179f	497	SUPERFAMILY	SSF57756		267	312	4.07e-08	2016-02-03	IPR001878	Zinc finger, CCHC-type	GO:0003676|GO:0008270
XP_015128131.1	89e4a6d70b1cccf4e8779bf0de98179f	497	SUPERFAMILY	SSF47943		12	158	1.69e-40	2016-02-03	IPR008919	Retrovirus capsid, N-terminal domain	GO:0016032
XP_015128131.1	89e4a6d70b1cccf4e8779bf0de98179f	497	SMART	SM00343	zinc finger	272	288	0.016	2016-02-03	IPR001878	Zinc finger, CCHC-type	GO:0003676|GO:0008270
XP_015128131.1	89e4a6d70b1cccf4e8779bf0de98179f	497	SMART	SM00343	zinc finger	295	311	6.7	2016-02-03	IPR001878	Zinc finger, CCHC-type	GO:0003676|GO:0008270
XP_015128131.1	89e4a6d70b1cccf4e8779bf0de98179f	497	ProSiteProfiles	PS50158	Zinc finger CCHC-type profile.	273	287	9.422	2016-02-03	IPR001878	Zinc finger, CCHC-type	GO:0003676|GO:0008270
XP_015128131.1	89e4a6d70b1cccf4e8779bf0de98179f	497	Gene3D	G3DSA:1.10.287.210		358	431	1.1e-29	2016-02-03
XP_015128131.1	89e4a6d70b1cccf4e8779bf0de98179f	497	Gene3D	G3DSA:4.10.60.10		268	312	1.7e-06	2016-02-03	IPR001878	Zinc finger, CCHC-type	GO:0003676|GO:0008270
XP_015128131.1	89e4a6d70b1cccf4e8779bf0de98179f	497	Gene3D	G3DSA:1.10.375.10		19	164	1.6e-45	2016-02-03	IPR008919	Retrovirus capsid, N-terminal domain	GO:0016032
XP_015128131.1	89e4a6d70b1cccf4e8779bf0de98179f	497	Pfam	PF00429	ENV polyprotein (coat polyprotein)	378	482	7.1e-10	2016-02-03	IPR018154	TLV/ENV coat polyprotein
XP_015128131.1	89e4a6d70b1cccf4e8779bf0de98179f	497	SUPERFAMILY	SSF58069		345	430	1.11e-24	2016-02-03
XP_015138772.1	3a9d938bdf41e45a292ba7bf2af38c90	4521	SUPERFAMILY	SSF75399		278	517	1.83e-71	2016-02-03	IPR001101	Plectin repeat	GO:0005856
XP_015138772.1	3a9d938bdf41e45a292ba7bf2af38c90	4521	SUPERFAMILY	SSF75399		603	842	2.62e-82	2016-02-03	IPR001101	Plectin repeat	GO:0005856
XP_015138772.1	3a9d938bdf41e45a292ba7bf2af38c90	4521	SUPERFAMILY	SSF75399		1829	2073	4.71e-84	2016-02-03	IPR001101	Plectin repeat	GO:0005856
XP_015138772.1	3a9d938bdf41e45a292ba7bf2af38c90	4521	Coils	Coil		4071	4091	-	2016-02-03
XP_015138772.1	3a9d938bdf41e45a292ba7bf2af38c90	4521	SUPERFAMILY	SSF75399		2282	2526	1.57e-85	2016-02-03	IPR001101	Plectin repeat	GO:0005856
XP_015138772.1	3a9d938bdf41e45a292ba7bf2af38c90	4521	Coils	Coil		2712	2732	-	2016-02-03
XP_015138772.1	3a9d938bdf41e45a292ba7bf2af38c90	4521	SUPERFAMILY	SSF75399		924	1162	1.83e-74	2016-02-03	IPR001101	Plectin repeat	GO:0005856
XP_015138772.1	3a9d938bdf41e45a292ba7bf2af38c90	4521	Pfam	PF00681	Plectin repeat	969	1003	4.7e-05	2016-02-03	IPR001101	Plectin repeat	GO:0005856
XP_015138772.1	3a9d938bdf41e45a292ba7bf2af38c90	4521	Pfam	PF00681	Plectin repeat	1339	1378	7.9e-15	2016-02-03	IPR001101	Plectin repeat	GO:0005856
XP_015138772.1	3a9d938bdf41e45a292ba7bf2af38c90	4521	Pfam	PF00681	Plectin repeat	2370	2409	1.4e-15	2016-02-03	IPR001101	Plectin repeat	GO:0005856
XP_015138772.1	3a9d938bdf41e45a292ba7bf2af38c90	4521	Pfam	PF00681	Plectin repeat	3729	3768	3.4e-17	2016-02-03	IPR001101	Plectin repeat	GO:0005856
XP_015138772.1	3a9d938bdf41e45a292ba7bf2af38c90	4521	Pfam	PF00681	Plectin repeat	3685	3731	2.8e-07	2016-02-03	IPR001101	Plectin repeat	GO:0005856
XP_015138772.1	3a9d938bdf41e45a292ba7bf2af38c90	4521	Pfam	PF00681	Plectin repeat	1873	1919	9.7e-09	2016-02-03	IPR001101	Plectin repeat	GO:0005856
XP_015138772.1	3a9d938bdf41e45a292ba7bf2af38c90	4521	Pfam	PF00681	Plectin repeat	762	803	1.1e-18	2016-02-03	IPR001101	Plectin repeat	GO:0005856
XP_015138772.1	3a9d938bdf41e45a292ba7bf2af38c90	4521	Pfam	PF00681	Plectin repeat	2779	2825	2.8e-07	2016-02-03	IPR001101	Plectin repeat	GO:0005856
XP_015138772.1	3a9d938bdf41e45a292ba7bf2af38c90	4521	Pfam	PF00681	Plectin repeat	648	688	1.1e-08	2016-02-03	IPR001101	Plectin repeat	GO:0005856
XP_015138772.1	3a9d938bdf41e45a292ba7bf2af38c90	4521	Pfam	PF00681	Plectin repeat	2823	2862	3.4e-17	2016-02-03	IPR001101	Plectin repeat	GO:0005856
XP_015138772.1	3a9d938bdf41e45a292ba7bf2af38c90	4521	Pfam	PF00681	Plectin repeat	195	236	1.5e-13	2016-02-03	IPR001101	Plectin repeat	GO:0005856
XP_015138772.1	3a9d938bdf41e45a292ba7bf2af38c90	4521	Pfam	PF00681	Plectin repeat	2326	2372	2.8e-07	2016-02-03	IPR001101	Plectin repeat	GO:0005856
XP_015138772.1	3a9d938bdf41e45a292ba7bf2af38c90	4521	Pfam	PF00681	Plectin repeat	2898	2939	5e-20	2016-02-03	IPR001101	Plectin repeat	GO:0005856
XP_015138772.1	3a9d938bdf41e45a292ba7bf2af38c90	4521	Pfam	PF00681	Plectin repeat	2445	2486	6.5e-18	2016-02-03	IPR001101	Plectin repeat	GO:0005856
XP_015138772.1	3a9d938bdf41e45a292ba7bf2af38c90	4521	Pfam	PF00681	Plectin repeat	1301	1341	9.3e-10	2016-02-03	IPR001101	Plectin repeat	GO:0005856
XP_015138772.1	3a9d938bdf41e45a292ba7bf2af38c90	4521	Pfam	PF00681	Plectin repeat	3276	3315	3.4e-17	2016-02-03	IPR001101	Plectin repeat	GO:0005856
XP_015138772.1	3a9d938bdf41e45a292ba7bf2af38c90	4521	Pfam	PF00681	Plectin repeat	1414	1455	5e-20	2016-02-03	IPR001101	Plectin repeat	GO:0005856
XP_015138772.1	3a9d938bdf41e45a292ba7bf2af38c90	4521	Pfam	PF00681	Plectin repeat	4257	4298	5e-20	2016-02-03	IPR001101	Plectin repeat	GO:0005856
XP_015138772.1	3a9d938bdf41e45a292ba7bf2af38c90	4521	Pfam	PF00681	Plectin repeat	4182	4221	3.4e-17	2016-02-03	IPR001101	Plectin repeat	GO:0005856
XP_015138772.1	3a9d938bdf41e45a292ba7bf2af38c90	4521	Pfam	PF00681	Plectin repeat	361	400	1.2e-11	2016-02-03	IPR001101	Plectin repeat	GO:0005856
XP_015138772.1	3a9d938bdf41e45a292ba7bf2af38c90	4521	Pfam	PF00681	Plectin repeat	120	159	7.1e-11	2016-02-03	IPR001101	Plectin repeat	GO:0005856
XP_015138772.1	3a9d938bdf41e45a292ba7bf2af38c90	4521	Pfam	PF00681	Plectin repeat	1740	1781	2.1e-17	2016-02-03	IPR001101	Plectin repeat	GO:0005856
XP_015138772.1	3a9d938bdf41e45a292ba7bf2af38c90	4521	Pfam	PF00681	Plectin repeat	1992	2033	8.8e-19	2016-02-03	IPR001101	Plectin repeat	GO:0005856
XP_015138772.1	3a9d938bdf41e45a292ba7bf2af38c90	4521	Pfam	PF00681	Plectin repeat	4138	4184	2.8e-07	2016-02-03	IPR001101	Plectin repeat	GO:0005856
XP_015138772.1	3a9d938bdf41e45a292ba7bf2af38c90	4521	Pfam	PF00681	Plectin repeat	3351	3392	5e-20	2016-02-03	IPR001101	Plectin repeat	GO:0005856
XP_015138772.1	3a9d938bdf41e45a292ba7bf2af38c90	4521	Pfam	PF00681	Plectin repeat	1917	1955	1.3e-16	2016-02-03	IPR001101	Plectin repeat	GO:0005856
XP_015138772.1	3a9d938bdf41e45a292ba7bf2af38c90	4521	Pfam	PF00681	Plectin repeat	1665	1704	2.4e-16	2016-02-03	IPR001101	Plectin repeat	GO:0005856
XP_015138772.1	3a9d938bdf41e45a292ba7bf2af38c90	4521	Pfam	PF00681	Plectin repeat	437	476	1.3e-10	2016-02-03	IPR001101	Plectin repeat	GO:0005856
XP_015138772.1	3a9d938bdf41e45a292ba7bf2af38c90	4521	Pfam	PF00681	Plectin repeat	1083	1123	1.5e-12	2016-02-03	IPR001101	Plectin repeat	GO:0005856
XP_015138772.1	3a9d938bdf41e45a292ba7bf2af38c90	4521	Pfam	PF00681	Plectin repeat	3232	3278	2.8e-07	2016-02-03	IPR001101	Plectin repeat	GO:0005856
XP_015138772.1	3a9d938bdf41e45a292ba7bf2af38c90	4521	Pfam	PF00681	Plectin repeat	1626	1666	9.7e-08	2016-02-03	IPR001101	Plectin repeat	GO:0005856
XP_015138772.1	3a9d938bdf41e45a292ba7bf2af38c90	4521	Pfam	PF00681	Plectin repeat	3804	3845	5e-20	2016-02-03	IPR001101	Plectin repeat	GO:0005856
XP_015138772.1	3a9d938bdf41e45a292ba7bf2af38c90	4521	Pfam	PF00681	Plectin repeat	687	726	2.9e-14	2016-02-03	IPR001101	Plectin repeat	GO:0005856
XP_015138772.1	3a9d938bdf41e45a292ba7bf2af38c90	4521	Pfam	PF00681	Plectin repeat	1008	1046	2e-15	2016-02-03	IPR001101	Plectin repeat	GO:0005856
XP_015138772.1	3a9d938bdf41e45a292ba7bf2af38c90	4521	SMART	SM00250	Plectin repeat	1299	1336	0.0021	2016-02-03	IPR001101	Plectin repeat	GO:0005856
XP_015138772.1	3a9d938bdf41e45a292ba7bf2af38c90	4521	SMART	SM00250	Plectin repeat	647	684	1.5e-07	2016-02-03	IPR001101	Plectin repeat	GO:0005856
XP_015138772.1	3a9d938bdf41e45a292ba7bf2af38c90	4521	SMART	SM00250	Plectin repeat	723	760	6.6e-06	2016-02-03	IPR001101	Plectin repeat	GO:0005856
XP_015138772.1	3a9d938bdf41e45a292ba7bf2af38c90	4521	SMART	SM00250	Plectin repeat	967	1004	1.3e-05	2016-02-03	IPR001101	Plectin repeat	GO:0005856
XP_015138772.1	3a9d938bdf41e45a292ba7bf2af38c90	4521	SMART	SM00250	Plectin repeat	1454	1488	1.6	2016-02-03	IPR001101	Plectin repeat	GO:0005856
XP_015138772.1	3a9d938bdf41e45a292ba7bf2af38c90	4521	SMART	SM00250	Plectin repeat	4137	4179	0.0022	2016-02-03	IPR001101	Plectin repeat	GO:0005856
XP_015138772.1	3a9d938bdf41e45a292ba7bf2af38c90	4521	SMART	SM00250	Plectin repeat	322	358	0.087	2016-02-03	IPR001101	Plectin repeat	GO:0005856
XP_015138772.1	3a9d938bdf41e45a292ba7bf2af38c90	4521	SMART	SM00250	Plectin repeat	4218	4255	2.8e-06	2016-02-03	IPR001101	Plectin repeat	GO:0005856
XP_015138772.1	3a9d938bdf41e45a292ba7bf2af38c90	4521	SMART	SM00250	Plectin repeat	2938	2972	0.1	2016-02-03	IPR001101	Plectin repeat	GO:0005856
XP_015138772.1	3a9d938bdf41e45a292ba7bf2af38c90	4521	SMART	SM00250	Plectin repeat	1375	1412	1.8e-05	2016-02-03	IPR001101	Plectin repeat	GO:0005856
XP_015138772.1	3a9d938bdf41e45a292ba7bf2af38c90	4521	SMART	SM00250	Plectin repeat	685	722	1.2e-08	2016-02-03	IPR001101	Plectin repeat	GO:0005856
XP_015138772.1	3a9d938bdf41e45a292ba7bf2af38c90	4521	SMART	SM00250	Plectin repeat	1701	1738	0.0016	2016-02-03	IPR001101	Plectin repeat	GO:0005856
XP_015138772.1	3a9d938bdf41e45a292ba7bf2af38c90	4521	SMART	SM00250	Plectin repeat	1915	1952	2.8e-07	2016-02-03	IPR001101	Plectin repeat	GO:0005856
XP_015138772.1	3a9d938bdf41e45a292ba7bf2af38c90	4521	SMART	SM00250	Plectin repeat	2778	2820	0.0022	2016-02-03	IPR001101	Plectin repeat	GO:0005856
XP_015138772.1	3a9d938bdf41e45a292ba7bf2af38c90	4521	SMART	SM00250	Plectin repeat	397	434	3.3e-05	2016-02-03	IPR001101	Plectin repeat	GO:0005856
XP_015138772.1	3a9d938bdf41e45a292ba7bf2af38c90	4521	SMART	SM00250	Plectin repeat	2444	2481	6.8e-08	2016-02-03	IPR001101	Plectin repeat	GO:0005856
XP_015138772.1	3a9d938bdf41e45a292ba7bf2af38c90	4521	SMART	SM00250	Plectin repeat	4180	4217	4.1e-07	2016-02-03	IPR001101	Plectin repeat	GO:0005856
XP_015138772.1	3a9d938bdf41e45a292ba7bf2af38c90	4521	SMART	SM00250	Plectin repeat	1953	1990	8.8e-05	2016-02-03	IPR001101	Plectin repeat	GO:0005856
XP_015138772.1	3a9d938bdf41e45a292ba7bf2af38c90	4521	SMART	SM00250	Plectin repeat	2821	2858	4.1e-07	2016-02-03	IPR001101	Plectin repeat	GO:0005856
XP_015138772.1	3a9d938bdf41e45a292ba7bf2af38c90	4521	SMART	SM00250	Plectin repeat	118	155	4.3e-05	2016-02-03	IPR001101	Plectin repeat	GO:0005856
XP_015138772.1	3a9d938bdf41e45a292ba7bf2af38c90	4521	SMART	SM00250	Plectin repeat	2368	2405	5.2e-06	2016-02-03	IPR001101	Plectin repeat	GO:0005856
XP_015138772.1	3a9d938bdf41e45a292ba7bf2af38c90	4521	SMART	SM00250	Plectin repeat	2325	2367	0.0022	2016-02-03	IPR001101	Plectin repeat	GO:0005856
XP_015138772.1	3a9d938bdf41e45a292ba7bf2af38c90	4521	SMART	SM00250	Plectin repeat	2032	2066	0.1	2016-02-03	IPR001101	Plectin repeat	GO:0005856
XP_015138772.1	3a9d938bdf41e45a292ba7bf2af38c90	4521	SMART	SM00250	Plectin repeat	1991	2028	1.2e-07	2016-02-03	IPR001101	Plectin repeat	GO:0005856
XP_015138772.1	3a9d938bdf41e45a292ba7bf2af38c90	4521	SMART	SM00250	Plectin repeat	4256	4293	7.8e-09	2016-02-03	IPR001101	Plectin repeat	GO:0005856
XP_015138772.1	3a9d938bdf41e45a292ba7bf2af38c90	4521	SMART	SM00250	Plectin repeat	3803	3840	7.8e-09	2016-02-03	IPR001101	Plectin repeat	GO:0005856
XP_015138772.1	3a9d938bdf41e45a292ba7bf2af38c90	4521	SMART	SM00250	Plectin repeat	476	510	0.016	2016-02-03	IPR001101	Plectin repeat	GO:0005856
XP_015138772.1	3a9d938bdf41e45a292ba7bf2af38c90	4521	SMART	SM00250	Plectin repeat	1663	1700	6.7e-09	2016-02-03	IPR001101	Plectin repeat	GO:0005856
XP_015138772.1	3a9d938bdf41e45a292ba7bf2af38c90	4521	SMART	SM00250	Plectin repeat	80	117	16	2016-02-03	IPR001101	Plectin repeat	GO:0005856
XP_015138772.1	3a9d938bdf41e45a292ba7bf2af38c90	4521	SMART	SM00250	Plectin repeat	3274	3311	4.1e-07	2016-02-03	IPR001101	Plectin repeat	GO:0005856
XP_015138772.1	3a9d938bdf41e45a292ba7bf2af38c90	4521	SMART	SM00250	Plectin repeat	1043	1080	6.7e-05	2016-02-03	IPR001101	Plectin repeat	GO:0005856
XP_015138772.1	3a9d938bdf41e45a292ba7bf2af38c90	4521	SMART	SM00250	Plectin repeat	2897	2934	7.8e-09	2016-02-03	IPR001101	Plectin repeat	GO:0005856
XP_015138772.1	3a9d938bdf41e45a292ba7bf2af38c90	4521	SMART	SM00250	Plectin repeat	1739	1776	8.8e-10	2016-02-03	IPR001101	Plectin repeat	GO:0005856
XP_015138772.1	3a9d938bdf41e45a292ba7bf2af38c90	4521	SMART	SM00250	Plectin repeat	194	231	8.1e-08	2016-02-03	IPR001101	Plectin repeat	GO:0005856
XP_015138772.1	3a9d938bdf41e45a292ba7bf2af38c90	4521	SMART	SM00250	Plectin repeat	3350	3387	7.8e-09	2016-02-03	IPR001101	Plectin repeat	GO:0005856
XP_015138772.1	3a9d938bdf41e45a292ba7bf2af38c90	4521	SMART	SM00250	Plectin repeat	1337	1374	1.1e-07	2016-02-03	IPR001101	Plectin repeat	GO:0005856
XP_015138772.1	3a9d938bdf41e45a292ba7bf2af38c90	4521	SMART	SM00250	Plectin repeat	232	269	3.8	2016-02-03	IPR001101	Plectin repeat	GO:0005856
XP_015138772.1	3a9d938bdf41e45a292ba7bf2af38c90	4521	SMART	SM00250	Plectin repeat	3727	3764	4.1e-07	2016-02-03	IPR001101	Plectin repeat	GO:0005856
XP_015138772.1	3a9d938bdf41e45a292ba7bf2af38c90	4521	SMART	SM00250	Plectin repeat	3844	3878	0.1	2016-02-03	IPR001101	Plectin repeat	GO:0005856
XP_015138772.1	3a9d938bdf41e45a292ba7bf2af38c90	4521	SMART	SM00250	Plectin repeat	802	836	4.2	2016-02-03	IPR001101	Plectin repeat	GO:0005856
XP_015138772.1	3a9d938bdf41e45a292ba7bf2af38c90	4521	SMART	SM00250	Plectin repeat	1872	1914	5.1e-05	2016-02-03	IPR001101	Plectin repeat	GO:0005856
XP_015138772.1	3a9d938bdf41e45a292ba7bf2af38c90	4521	SMART	SM00250	Plectin repeat	1625	1662	1.2e-06	2016-02-03	IPR001101	Plectin repeat	GO:0005856
XP_015138772.1	3a9d938bdf41e45a292ba7bf2af38c90	4521	SMART	SM00250	Plectin repeat	1081	1118	0.093	2016-02-03	IPR001101	Plectin repeat	GO:0005856
XP_015138772.1	3a9d938bdf41e45a292ba7bf2af38c90	4521	SMART	SM00250	Plectin repeat	3231	3273	0.0022	2016-02-03	IPR001101	Plectin repeat	GO:0005856
XP_015138772.1	3a9d938bdf41e45a292ba7bf2af38c90	4521	SMART	SM00250	Plectin repeat	2485	2519	0.1	2016-02-03	IPR001101	Plectin repeat	GO:0005856
XP_015138772.1	3a9d938bdf41e45a292ba7bf2af38c90	4521	SMART	SM00250	Plectin repeat	761	798	4.2e-10	2016-02-03	IPR001101	Plectin repeat	GO:0005856
XP_015138772.1	3a9d938bdf41e45a292ba7bf2af38c90	4521	SMART	SM00250	Plectin repeat	435	472	2.9	2016-02-03	IPR001101	Plectin repeat	GO:0005856
XP_015138772.1	3a9d938bdf41e45a292ba7bf2af38c90	4521	SMART	SM00250	Plectin repeat	3765	3802	2.8e-06	2016-02-03	IPR001101	Plectin repeat	GO:0005856
XP_015138772.1	3a9d938bdf41e45a292ba7bf2af38c90	4521	SMART	SM00250	Plectin repeat	3684	3726	0.0022	2016-02-03	IPR001101	Plectin repeat	GO:0005856
XP_015138772.1	3a9d938bdf41e45a292ba7bf2af38c90	4521	SMART	SM00250	Plectin repeat	2406	2443	2.8e-06	2016-02-03	IPR001101	Plectin repeat	GO:0005856
XP_015138772.1	3a9d938bdf41e45a292ba7bf2af38c90	4521	SMART	SM00250	Plectin repeat	3391	3425	0.1	2016-02-03	IPR001101	Plectin repeat	GO:0005856
XP_015138772.1	3a9d938bdf41e45a292ba7bf2af38c90	4521	SMART	SM00250	Plectin repeat	1777	1814	160	2016-02-03	IPR001101	Plectin repeat	GO:0005856
XP_015138772.1	3a9d938bdf41e45a292ba7bf2af38c90	4521	SMART	SM00250	Plectin repeat	359	396	0.0035	2016-02-03	IPR001101	Plectin repeat	GO:0005856
XP_015138772.1	3a9d938bdf41e45a292ba7bf2af38c90	4521	SMART	SM00250	Plectin repeat	1005	1042	4.9e-07	2016-02-03	IPR001101	Plectin repeat	GO:0005856
XP_015138772.1	3a9d938bdf41e45a292ba7bf2af38c90	4521	SMART	SM00250	Plectin repeat	3312	3349	2.8e-06	2016-02-03	IPR001101	Plectin repeat	GO:0005856
XP_015138772.1	3a9d938bdf41e45a292ba7bf2af38c90	4521	SMART	SM00250	Plectin repeat	4297	4331	0.1	2016-02-03	IPR001101	Plectin repeat	GO:0005856
XP_015138772.1	3a9d938bdf41e45a292ba7bf2af38c90	4521	SMART	SM00250	Plectin repeat	2859	2896	2.8e-06	2016-02-03	IPR001101	Plectin repeat	GO:0005856
XP_015138772.1	3a9d938bdf41e45a292ba7bf2af38c90	4521	SMART	SM00250	Plectin repeat	156	193	8.5e-08	2016-02-03	IPR001101	Plectin repeat	GO:0005856
XP_015138772.1	3a9d938bdf41e45a292ba7bf2af38c90	4521	SMART	SM00250	Plectin repeat	1413	1450	7.8e-09	2016-02-03	IPR001101	Plectin repeat	GO:0005856
XP_015138772.1	3a9d938bdf41e45a292ba7bf2af38c90	4521	Coils	Coil		3165	3185	-	2016-02-03
XP_015138772.1	3a9d938bdf41e45a292ba7bf2af38c90	4521	SUPERFAMILY	SSF75399		3640	3885	1.83e-88	2016-02-03	IPR001101	Plectin repeat	GO:0005856
XP_015138772.1	3a9d938bdf41e45a292ba7bf2af38c90	4521	Coils	Coil		3618	3638	-	2016-02-03
XP_015138772.1	3a9d938bdf41e45a292ba7bf2af38c90	4521	SUPERFAMILY	SSF75399		3187	3432	1.83e-88	2016-02-03	IPR001101	Plectin repeat	GO:0005856
XP_015138772.1	3a9d938bdf41e45a292ba7bf2af38c90	4521	SUPERFAMILY	SSF75399		2734	2979	1.83e-88	2016-02-03	IPR001101	Plectin repeat	GO:0005856
XP_015138772.1	3a9d938bdf41e45a292ba7bf2af38c90	4521	SUPERFAMILY	SSF75399		1256	1494	4.58e-89	2016-02-03	IPR001101	Plectin repeat	GO:0005856
XP_015138772.1	3a9d938bdf41e45a292ba7bf2af38c90	4521	SUPERFAMILY	SSF75399		86	275	4.84e-59	2016-02-03	IPR001101	Plectin repeat	GO:0005856
XP_015138772.1	3a9d938bdf41e45a292ba7bf2af38c90	4521	Coils	Coil		2259	2279	-	2016-02-03
XP_015138772.1	3a9d938bdf41e45a292ba7bf2af38c90	4521	SUPERFAMILY	SSF75399		4093	4338	1.83e-88	2016-02-03	IPR001101	Plectin repeat	GO:0005856
XP_015138772.1	3a9d938bdf41e45a292ba7bf2af38c90	4521	SUPERFAMILY	SSF75399		1583	1819	1.96e-77	2016-02-03	IPR001101	Plectin repeat	GO:0005856
XP_015138772.1	3a9d938bdf41e45a292ba7bf2af38c90	4521	Gene3D	G3DSA:3.90.1290.10		1256	1497	4.5e-91	2016-02-03	IPR001101	Plectin repeat	GO:0005856
XP_015138772.1	3a9d938bdf41e45a292ba7bf2af38c90	4521	Gene3D	G3DSA:3.90.1290.10		1583	1823	1.4e-79	2016-02-03	IPR001101	Plectin repeat	GO:0005856
XP_015138772.1	3a9d938bdf41e45a292ba7bf2af38c90	4521	Gene3D	G3DSA:3.90.1290.10		4093	4340	1.8e-91	2016-02-03	IPR001101	Plectin repeat	GO:0005856
XP_015138772.1	3a9d938bdf41e45a292ba7bf2af38c90	4521	Gene3D	G3DSA:3.90.1290.10		924	1164	1.8e-81	2016-02-03	IPR001101	Plectin repeat	GO:0005856
XP_015138772.1	3a9d938bdf41e45a292ba7bf2af38c90	4521	Gene3D	G3DSA:3.90.1290.10		1829	2075	4.9e-89	2016-02-03	IPR001101	Plectin repeat	GO:0005856
XP_015138772.1	3a9d938bdf41e45a292ba7bf2af38c90	4521	Gene3D	G3DSA:3.90.1290.10		2734	2981	1.8e-91	2016-02-03	IPR001101	Plectin repeat	GO:0005856
XP_015138772.1	3a9d938bdf41e45a292ba7bf2af38c90	4521	Gene3D	G3DSA:3.90.1290.10		2282	2528	5.6e-89	2016-02-03	IPR001101	Plectin repeat	GO:0005856
XP_015138772.1	3a9d938bdf41e45a292ba7bf2af38c90	4521	Gene3D	G3DSA:3.90.1290.10		87	275	2.8e-59	2016-02-03	IPR001101	Plectin repeat	GO:0005856
XP_015138772.1	3a9d938bdf41e45a292ba7bf2af38c90	4521	Gene3D	G3DSA:3.90.1290.10		3640	3887	1.8e-91	2016-02-03	IPR001101	Plectin repeat	GO:0005856
XP_015138772.1	3a9d938bdf41e45a292ba7bf2af38c90	4521	Gene3D	G3DSA:3.90.1290.10		278	517	1.4e-68	2016-02-03	IPR001101	Plectin repeat	GO:0005856
XP_015138772.1	3a9d938bdf41e45a292ba7bf2af38c90	4521	Gene3D	G3DSA:3.90.1290.10		603	848	2.8e-86	2016-02-03	IPR001101	Plectin repeat	GO:0005856
XP_015138772.1	3a9d938bdf41e45a292ba7bf2af38c90	4521	Gene3D	G3DSA:3.90.1290.10		3187	3434	1.8e-91	2016-02-03	IPR001101	Plectin repeat	GO:0005856
XP_015128508.1	955a90744e96169d7300bf525c93b441	508	SMART	SM00320	WD40 repeats	458	498	1.2	2016-02-03	IPR001680	WD40 repeat	GO:0005515
XP_015128508.1	955a90744e96169d7300bf525c93b441	508	SMART	SM00320	WD40 repeats	216	255	5.1e-05	2016-02-03	IPR001680	WD40 repeat	GO:0005515
XP_015128508.1	955a90744e96169d7300bf525c93b441	508	SMART	SM00320	WD40 repeats	135	174	2	2016-02-03	IPR001680	WD40 repeat	GO:0005515
XP_015128508.1	955a90744e96169d7300bf525c93b441	508	SMART	SM00320	WD40 repeats	299	338	0.2	2016-02-03	IPR001680	WD40 repeat	GO:0005515
XP_015128508.1	955a90744e96169d7300bf525c93b441	508	SMART	SM00320	WD40 repeats	23	62	2.2	2016-02-03	IPR001680	WD40 repeat	GO:0005515
XP_015128508.1	955a90744e96169d7300bf525c93b441	508	SMART	SM00320	WD40 repeats	345	384	0.00051	2016-02-03	IPR001680	WD40 repeat	GO:0005515
XP_015128508.1	955a90744e96169d7300bf525c93b441	508	Gene3D	G3DSA:2.130.10.10		12	109	6.1e-08	2016-02-03	IPR015943	WD40/YVTN repeat-like-containing domain	GO:0005515
XP_015128508.1	955a90744e96169d7300bf525c93b441	508	SUPERFAMILY	SSF50978		222	385	4.03e-45	2016-02-03	IPR017986	WD40-repeat-containing domain	GO:0005515
XP_015128508.1	955a90744e96169d7300bf525c93b441	508	SUPERFAMILY	SSF50978		9	181	4.03e-45	2016-02-03	IPR017986	WD40-repeat-containing domain	GO:0005515
XP_015128508.1	955a90744e96169d7300bf525c93b441	508	ProSiteProfiles	PS50294	Trp-Asp (WD) repeats circular profile.	223	393	15.795	2016-02-03	IPR017986	WD40-repeat-containing domain	GO:0005515
XP_015128508.1	955a90744e96169d7300bf525c93b441	508	Pfam	PF00400	WD domain, G-beta repeat	223	255	0.0042	2016-02-03	IPR001680	WD40 repeat	GO:0005515
XP_015128508.1	955a90744e96169d7300bf525c93b441	508	SUPERFAMILY	SSF50998		351	501	3.61e-12	2016-02-03	IPR011047	Quinoprotein alcohol dehydrogenase-like superfamily
XP_015128508.1	955a90744e96169d7300bf525c93b441	508	ProSiteProfiles	PS50082	Trp-Asp (WD) repeats profile.	223	255	9.907	2016-02-03	IPR001680	WD40 repeat	GO:0005515
XP_015128508.1	955a90744e96169d7300bf525c93b441	508	ProSiteProfiles	PS50082	Trp-Asp (WD) repeats profile.	352	385	11.712	2016-02-03	IPR001680	WD40 repeat	GO:0005515
XP_015128508.1	955a90744e96169d7300bf525c93b441	508	Gene3D	G3DSA:2.130.10.10		110	174	1.1e-47	2016-02-03	IPR015943	WD40/YVTN repeat-like-containing domain	GO:0005515
XP_015128508.1	955a90744e96169d7300bf525c93b441	508	Gene3D	G3DSA:2.130.10.10		212	500	1.1e-47	2016-02-03	IPR015943	WD40/YVTN repeat-like-containing domain	GO:0005515
XP_015129313.1	46d76b3117f0955729c1253cad4c2bf5	783	Gene3D	G3DSA:2.30.29.30		428	533	2.8e-10	2016-02-03	IPR011993	PH domain-like
XP_015129313.1	46d76b3117f0955729c1253cad4c2bf5	783	Pfam	PF08174	Cell division protein anillin	239	390	5.5e-40	2016-02-03	IPR012966	Anillin homology domain
XP_015129313.1	46d76b3117f0955729c1253cad4c2bf5	783	SUPERFAMILY	SSF50729		431	561	2.05e-13	2016-02-03	IPR011993	PH domain-like
XP_015129313.1	46d76b3117f0955729c1253cad4c2bf5	783	Pfam	PF00169	PH domain	431	531	8.2e-06	2016-02-03	IPR001849	Pleckstrin homology domain
XP_015129313.1	46d76b3117f0955729c1253cad4c2bf5	783	SMART	SM00233	Pleckstrin homology domain.	430	538	7.9e-09	2016-02-03	IPR001849	Pleckstrin homology domain
XP_015129313.1	46d76b3117f0955729c1253cad4c2bf5	783	ProSiteProfiles	PS50003	PH domain profile.	429	536	8.376	2016-02-03	IPR001849	Pleckstrin homology domain
XP_015129313.1	46d76b3117f0955729c1253cad4c2bf5	783	SMART	SM00742	Rho effector or protein kinase C-related kinase homology region 1 homologues	158	221	4.7e-13	2016-02-03	IPR011072	HR1 rho-binding repeat	GO:0007165
XP_015128132.1	a4205639a635ab21ad1d0474ad883c7e	528	SUPERFAMILY	SSF57756		141	184	3.66e-07	2016-02-03	IPR001878	Zinc finger, CCHC-type	GO:0003676|GO:0008270
XP_015128132.1	a4205639a635ab21ad1d0474ad883c7e	528	SUPERFAMILY	SSF56672		442	527	2.56e-25	2016-02-03
XP_015128132.1	a4205639a635ab21ad1d0474ad883c7e	528	Pfam	PF00077	Retroviral aspartyl protease	345	444	1.6e-15	2016-02-03	IPR018061	Retropepsins
XP_015128132.1	a4205639a635ab21ad1d0474ad883c7e	528	Pfam	PF00607	gag gene protein p24 (core nucleocapsid protein)	4	85	5.2e-07	2016-02-03	IPR000721	Retroviral nucleocapsid protein Gag	GO:0016032
XP_015128132.1	a4205639a635ab21ad1d0474ad883c7e	528	ProSiteProfiles	PS50158	Zinc finger CCHC-type profile.	147	161	10.081	2016-02-03	IPR001878	Zinc finger, CCHC-type	GO:0003676|GO:0008270
XP_015128132.1	a4205639a635ab21ad1d0474ad883c7e	528	ProSitePatterns	PS00141	Eukaryotic and viral aspartyl proteases active site.	364	375	-	2016-02-03	IPR001969	Aspartic peptidase, active site	GO:0004190|GO:0006508
XP_015128132.1	a4205639a635ab21ad1d0474ad883c7e	528	ProSiteProfiles	PS50175	Aspartyl protease, retroviral-type family profile.	362	438	23.698	2016-02-03	IPR001995	Peptidase A2A, retrovirus, catalytic	GO:0004190|GO:0006508
XP_015128132.1	a4205639a635ab21ad1d0474ad883c7e	528	SUPERFAMILY	SSF51283		210	334	9.03e-23	2016-02-03	IPR029054	dUTPase-like
XP_015128132.1	a4205639a635ab21ad1d0474ad883c7e	528	SUPERFAMILY	SSF50630		342	445	1.51e-21	2016-02-03	IPR021109	Aspartic peptidase domain
XP_015128132.1	a4205639a635ab21ad1d0474ad883c7e	528	Pfam	PF00692	dUTPase	209	334	2.1e-22	2016-02-03	IPR008180	Deoxyuridine triphosphate nucleotidohydrolase/Deoxycytidine triphosphate deaminase	GO:0016787|GO:0046080
XP_015128132.1	a4205639a635ab21ad1d0474ad883c7e	528	SMART	SM00343	zinc finger	147	163	0.001	2016-02-03	IPR001878	Zinc finger, CCHC-type	GO:0003676|GO:0008270
XP_015128132.1	a4205639a635ab21ad1d0474ad883c7e	528	Gene3D	G3DSA:1.10.1200.30		22	87	2.6e-09	2016-02-03	IPR008916	Retrovirus capsid, C-terminal
XP_015128132.1	a4205639a635ab21ad1d0474ad883c7e	528	Gene3D	G3DSA:2.40.70.10		341	444	8.8e-17	2016-02-03	IPR021109	Aspartic peptidase domain
XP_015128132.1	a4205639a635ab21ad1d0474ad883c7e	528	Pfam	PF00098	Zinc knuckle	146	162	2e-05	2016-02-03	IPR001878	Zinc finger, CCHC-type	GO:0003676|GO:0008270
XP_015128132.1	a4205639a635ab21ad1d0474ad883c7e	528	SUPERFAMILY	SSF47353		20	91	6.04e-13	2016-02-03	IPR008916	Retrovirus capsid, C-terminal
XP_015128132.1	a4205639a635ab21ad1d0474ad883c7e	528	Pfam	PF00078	Reverse transcriptase (RNA-dependent DNA polymerase)	457	527	3.8e-13	2016-02-03	IPR000477	Reverse transcriptase domain
XP_015128132.1	a4205639a635ab21ad1d0474ad883c7e	528	Gene3D	G3DSA:3.10.10.10		461	511	2.3e-12	2016-02-03
XP_015128132.1	a4205639a635ab21ad1d0474ad883c7e	528	Gene3D	G3DSA:2.70.40.10		211	334	4.9e-23	2016-02-03	IPR029054	dUTPase-like
XP_015128132.1	a4205639a635ab21ad1d0474ad883c7e	528	Gene3D	G3DSA:4.10.60.10		144	184	2.7e-06	2016-02-03	IPR001878	Zinc finger, CCHC-type	GO:0003676|GO:0008270
XP_015157783.1	aa4f29364e1ca4c481714f28fb5e0dd7	375	Pfam	PF14908	Domain of unknown function (DUF4496)	98	232	4.7e-25	2016-02-03	IPR028034	Domain of unknown function DUF4496
XP_015156453.1	4d96539bf84603314bcf422704162c87	624	Pfam	PF07565	Band 3 cytoplasmic domain	344	616	1.3e-108	2016-02-03	IPR013769	Band 3 cytoplasmic domain	GO:0006820|GO:0008509|GO:0016021	Reactome: REACT_15518
XP_015156453.1	4d96539bf84603314bcf422704162c87	624	SUPERFAMILY	SSF55804		481	617	1.05e-94	2016-02-03	IPR016152	Phosphotransferase/anion transporter	GO:0005215|GO:0006810	Reactome: REACT_15518
XP_015156453.1	4d96539bf84603314bcf422704162c87	624	SUPERFAMILY	SSF55804		314	446	1.05e-94	2016-02-03	IPR016152	Phosphotransferase/anion transporter	GO:0005215|GO:0006810	Reactome: REACT_15518
XP_015156453.1	4d96539bf84603314bcf422704162c87	624	Gene3D	G3DSA:3.40.1100.10		314	453	1.9e-117	2016-02-03	IPR013769	Band 3 cytoplasmic domain	GO:0006820|GO:0008509|GO:0016021	Reactome: REACT_15518
XP_015156453.1	4d96539bf84603314bcf422704162c87	624	Gene3D	G3DSA:3.40.1100.10		485	617	1.9e-117	2016-02-03	IPR013769	Band 3 cytoplasmic domain	GO:0006820|GO:0008509|GO:0016021	Reactome: REACT_15518
XP_015156453.1	4d96539bf84603314bcf422704162c87	624	PRINTS	PR01188	Anion exchanger isoform 2 signature	296	312	8.5e-07	2016-02-03	IPR002978	Anion exchange protein 2	GO:0005452|GO:0006820|GO:0016020
XP_015156453.1	4d96539bf84603314bcf422704162c87	624	PRINTS	PR01188	Anion exchanger isoform 2 signature	51	64	8.5e-07	2016-02-03	IPR002978	Anion exchange protein 2	GO:0005452|GO:0006820|GO:0016020
XP_015156453.1	4d96539bf84603314bcf422704162c87	624	PRINTS	PR01188	Anion exchanger isoform 2 signature	455	474	8.5e-07	2016-02-03	IPR002978	Anion exchange protein 2	GO:0005452|GO:0006820|GO:0016020
XP_015156453.1	4d96539bf84603314bcf422704162c87	624	PRINTS	PR01188	Anion exchanger isoform 2 signature	20	36	8.5e-07	2016-02-03	IPR002978	Anion exchange protein 2	GO:0005452|GO:0006820|GO:0016020
XP_015129912.1	bf56b03ad2bd4c731424ecce240864e6	372	ProSitePatterns	PS00237	G-protein coupled receptors family 1 signature.	92	108	-	2016-02-03	IPR000276	G protein-coupled receptor, rhodopsin-like	GO:0004930|GO:0007186|GO:0016021	Reactome: REACT_14797
XP_015129912.1	bf56b03ad2bd4c731424ecce240864e6	372	SUPERFAMILY	SSF81321		2	153	1.56e-26	2016-02-03
XP_015129912.1	bf56b03ad2bd4c731424ecce240864e6	372	ProSiteProfiles	PS50262	G-protein coupled receptors family 1 profile.	17	334	28.436	2016-02-03	IPR017452	GPCR, rhodopsin-like, 7TM	GO:0016021	Reactome: REACT_14797
XP_015129912.1	bf56b03ad2bd4c731424ecce240864e6	372	Pfam	PF00001	7 transmembrane receptor (rhodopsin family)	39	145	1.6e-16	2016-02-03	IPR000276	G protein-coupled receptor, rhodopsin-like	GO:0004930|GO:0007186|GO:0016021	Reactome: REACT_14797
XP_015129912.1	bf56b03ad2bd4c731424ecce240864e6	372	Gene3D	G3DSA:1.20.1070.10		2	145	3.5e-46	2016-02-03
XP_015129912.1	bf56b03ad2bd4c731424ecce240864e6	372	Gene3D	G3DSA:1.20.1070.10		213	348	3.5e-46	2016-02-03
XP_015129912.1	bf56b03ad2bd4c731424ecce240864e6	372	SUPERFAMILY	SSF81321		217	353	9.15e-18	2016-02-03
XP_015129912.1	bf56b03ad2bd4c731424ecce240864e6	372	PRINTS	PR00237	Rhodopsin-like GPCR superfamily signature	2	26	8.1e-22	2016-02-03	IPR000276	G protein-coupled receptor, rhodopsin-like	GO:0004930|GO:0007186|GO:0016021	Reactome: REACT_14797
XP_015129912.1	bf56b03ad2bd4c731424ecce240864e6	372	PRINTS	PR00237	Rhodopsin-like GPCR superfamily signature	241	264	8.1e-22	2016-02-03	IPR000276	G protein-coupled receptor, rhodopsin-like	GO:0004930|GO:0007186|GO:0016021	Reactome: REACT_14797
XP_015129912.1	bf56b03ad2bd4c731424ecce240864e6	372	PRINTS	PR00237	Rhodopsin-like GPCR superfamily signature	86	108	8.1e-22	2016-02-03	IPR000276	G protein-coupled receptor, rhodopsin-like	GO:0004930|GO:0007186|GO:0016021	Reactome: REACT_14797
XP_015129912.1	bf56b03ad2bd4c731424ecce240864e6	372	PRINTS	PR00237	Rhodopsin-like GPCR superfamily signature	41	62	8.1e-22	2016-02-03	IPR000276	G protein-coupled receptor, rhodopsin-like	GO:0004930|GO:0007186|GO:0016021	Reactome: REACT_14797
XP_015129912.1	bf56b03ad2bd4c731424ecce240864e6	372	PRINTS	PR00237	Rhodopsin-like GPCR superfamily signature	281	305	8.1e-22	2016-02-03	IPR000276	G protein-coupled receptor, rhodopsin-like	GO:0004930|GO:0007186|GO:0016021	Reactome: REACT_14797
XP_015129912.1	bf56b03ad2bd4c731424ecce240864e6	372	PRINTS	PR00237	Rhodopsin-like GPCR superfamily signature	316	342	8.1e-22	2016-02-03	IPR000276	G protein-coupled receptor, rhodopsin-like	GO:0004930|GO:0007186|GO:0016021	Reactome: REACT_14797
XP_015129912.1	bf56b03ad2bd4c731424ecce240864e6	372	PRINTS	PR01904	GPR40-related receptor family signature	123	138	2.9e-09	2016-02-03	IPR013312	G protein-coupled receptor 40-related receptor	GO:0007186|GO:0016021
XP_015129912.1	bf56b03ad2bd4c731424ecce240864e6	372	PRINTS	PR01904	GPR40-related receptor family signature	274	285	2.9e-09	2016-02-03	IPR013312	G protein-coupled receptor 40-related receptor	GO:0007186|GO:0016021
XP_015129912.1	bf56b03ad2bd4c731424ecce240864e6	372	PRINTS	PR01904	GPR40-related receptor family signature	256	265	2.9e-09	2016-02-03	IPR013312	G protein-coupled receptor 40-related receptor	GO:0007186|GO:0016021
XP_015129912.1	bf56b03ad2bd4c731424ecce240864e6	372	PRINTS	PR01904	GPR40-related receptor family signature	295	307	2.9e-09	2016-02-03	IPR013312	G protein-coupled receptor 40-related receptor	GO:0007186|GO:0016021
XP_015129862.1	0e08d331957d3ac0e3a0a26a2573cdf4	136	SUPERFAMILY	SSF57667		58	115	1.27e-17	2016-02-03
XP_015129862.1	0e08d331957d3ac0e3a0a26a2573cdf4	136	Gene3D	G3DSA:3.30.160.60		77	97	1.9e-09	2016-02-03	IPR013087	Zinc finger C2H2-type/integrase DNA-binding domain	GO:0003676
XP_015129862.1	0e08d331957d3ac0e3a0a26a2573cdf4	136	SMART	SM00355	zinc finger	22	44	0.16	2016-02-03	IPR015880	Zinc finger, C2H2-like
XP_015129862.1	0e08d331957d3ac0e3a0a26a2573cdf4	136	SMART	SM00355	zinc finger	78	100	0.036	2016-02-03	IPR015880	Zinc finger, C2H2-like
XP_015129862.1	0e08d331957d3ac0e3a0a26a2573cdf4	136	SMART	SM00355	zinc finger	50	72	0.0028	2016-02-03	IPR015880	Zinc finger, C2H2-like
XP_015129862.1	0e08d331957d3ac0e3a0a26a2573cdf4	136	SMART	SM00355	zinc finger	106	129	0.0018	2016-02-03	IPR015880	Zinc finger, C2H2-like
XP_015129862.1	0e08d331957d3ac0e3a0a26a2573cdf4	136	Gene3D	G3DSA:3.30.160.60		21	51	1.1e-07	2016-02-03	IPR013087	Zinc finger C2H2-type/integrase DNA-binding domain	GO:0003676
XP_015129862.1	0e08d331957d3ac0e3a0a26a2573cdf4	136	ProSiteProfiles	PS50157	Zinc finger C2H2 type domain profile.	22	49	13.526	2016-02-03	IPR007087	Zinc finger, C2H2	GO:0046872
XP_015129862.1	0e08d331957d3ac0e3a0a26a2573cdf4	136	ProSiteProfiles	PS50157	Zinc finger C2H2 type domain profile.	106	134	11.053	2016-02-03	IPR007087	Zinc finger, C2H2	GO:0046872
XP_015129862.1	0e08d331957d3ac0e3a0a26a2573cdf4	136	ProSiteProfiles	PS50157	Zinc finger C2H2 type domain profile.	50	77	15.604	2016-02-03	IPR007087	Zinc finger, C2H2	GO:0046872
XP_015129862.1	0e08d331957d3ac0e3a0a26a2573cdf4	136	ProSiteProfiles	PS50157	Zinc finger C2H2 type domain profile.	78	105	14.815	2016-02-03	IPR007087	Zinc finger, C2H2	GO:0046872
XP_015129862.1	0e08d331957d3ac0e3a0a26a2573cdf4	136	SUPERFAMILY	SSF57667		20	72	7.68e-14	2016-02-03
XP_015129862.1	0e08d331957d3ac0e3a0a26a2573cdf4	136	Pfam	PF00096	Zinc finger, C2H2 type	50	72	8.5e-06	2016-02-03	IPR007087	Zinc finger, C2H2	GO:0046872
XP_015129862.1	0e08d331957d3ac0e3a0a26a2573cdf4	136	Pfam	PF13912	C2H2-type zinc finger	22	45	0.065	2016-02-03	IPR007087	Zinc finger, C2H2	GO:0046872
XP_015129862.1	0e08d331957d3ac0e3a0a26a2573cdf4	136	ProSitePatterns	PS00028	Zinc finger C2H2 type domain signature.	52	72	-	2016-02-03	IPR007087	Zinc finger, C2H2	GO:0046872
XP_015129862.1	0e08d331957d3ac0e3a0a26a2573cdf4	136	ProSitePatterns	PS00028	Zinc finger C2H2 type domain signature.	80	100	-	2016-02-03	IPR007087	Zinc finger, C2H2	GO:0046872
XP_015129862.1	0e08d331957d3ac0e3a0a26a2573cdf4	136	ProSitePatterns	PS00028	Zinc finger C2H2 type domain signature.	108	129	-	2016-02-03	IPR007087	Zinc finger, C2H2	GO:0046872
XP_015129862.1	0e08d331957d3ac0e3a0a26a2573cdf4	136	ProSitePatterns	PS00028	Zinc finger C2H2 type domain signature.	24	44	-	2016-02-03	IPR007087	Zinc finger, C2H2	GO:0046872
XP_015129862.1	0e08d331957d3ac0e3a0a26a2573cdf4	136	Gene3D	G3DSA:3.30.160.60		52	76	2e-12	2016-02-03	IPR013087	Zinc finger C2H2-type/integrase DNA-binding domain	GO:0003676
XP_015129862.1	0e08d331957d3ac0e3a0a26a2573cdf4	136	Gene3D	G3DSA:3.30.160.60		98	126	1.4e-10	2016-02-03	IPR013087	Zinc finger C2H2-type/integrase DNA-binding domain	GO:0003676
XP_015129861.1	0e08d331957d3ac0e3a0a26a2573cdf4	136	SUPERFAMILY	SSF57667		58	115	1.27e-17	2016-02-03
XP_015129861.1	0e08d331957d3ac0e3a0a26a2573cdf4	136	Gene3D	G3DSA:3.30.160.60		77	97	1.9e-09	2016-02-03	IPR013087	Zinc finger C2H2-type/integrase DNA-binding domain	GO:0003676
XP_015129861.1	0e08d331957d3ac0e3a0a26a2573cdf4	136	SMART	SM00355	zinc finger	22	44	0.16	2016-02-03	IPR015880	Zinc finger, C2H2-like
XP_015129861.1	0e08d331957d3ac0e3a0a26a2573cdf4	136	SMART	SM00355	zinc finger	78	100	0.036	2016-02-03	IPR015880	Zinc finger, C2H2-like
XP_015129861.1	0e08d331957d3ac0e3a0a26a2573cdf4	136	SMART	SM00355	zinc finger	50	72	0.0028	2016-02-03	IPR015880	Zinc finger, C2H2-like
XP_015129861.1	0e08d331957d3ac0e3a0a26a2573cdf4	136	SMART	SM00355	zinc finger	106	129	0.0018	2016-02-03	IPR015880	Zinc finger, C2H2-like
XP_015129861.1	0e08d331957d3ac0e3a0a26a2573cdf4	136	Gene3D	G3DSA:3.30.160.60		21	51	1.1e-07	2016-02-03	IPR013087	Zinc finger C2H2-type/integrase DNA-binding domain	GO:0003676
XP_015129861.1	0e08d331957d3ac0e3a0a26a2573cdf4	136	ProSiteProfiles	PS50157	Zinc finger C2H2 type domain profile.	22	49	13.526	2016-02-03	IPR007087	Zinc finger, C2H2	GO:0046872
XP_015129861.1	0e08d331957d3ac0e3a0a26a2573cdf4	136	ProSiteProfiles	PS50157	Zinc finger C2H2 type domain profile.	106	134	11.053	2016-02-03	IPR007087	Zinc finger, C2H2	GO:0046872
XP_015129861.1	0e08d331957d3ac0e3a0a26a2573cdf4	136	ProSiteProfiles	PS50157	Zinc finger C2H2 type domain profile.	50	77	15.604	2016-02-03	IPR007087	Zinc finger, C2H2	GO:0046872
XP_015129861.1	0e08d331957d3ac0e3a0a26a2573cdf4	136	ProSiteProfiles	PS50157	Zinc finger C2H2 type domain profile.	78	105	14.815	2016-02-03	IPR007087	Zinc finger, C2H2	GO:0046872
XP_015129861.1	0e08d331957d3ac0e3a0a26a2573cdf4	136	SUPERFAMILY	SSF57667		20	72	7.68e-14	2016-02-03
XP_015129861.1	0e08d331957d3ac0e3a0a26a2573cdf4	136	Pfam	PF00096	Zinc finger, C2H2 type	50	72	8.5e-06	2016-02-03	IPR007087	Zinc finger, C2H2	GO:0046872
XP_015129861.1	0e08d331957d3ac0e3a0a26a2573cdf4	136	Pfam	PF13912	C2H2-type zinc finger	22	45	0.065	2016-02-03	IPR007087	Zinc finger, C2H2	GO:0046872
XP_015129861.1	0e08d331957d3ac0e3a0a26a2573cdf4	136	ProSitePatterns	PS00028	Zinc finger C2H2 type domain signature.	52	72	-	2016-02-03	IPR007087	Zinc finger, C2H2	GO:0046872
XP_015129861.1	0e08d331957d3ac0e3a0a26a2573cdf4	136	ProSitePatterns	PS00028	Zinc finger C2H2 type domain signature.	80	100	-	2016-02-03	IPR007087	Zinc finger, C2H2	GO:0046872
XP_015129861.1	0e08d331957d3ac0e3a0a26a2573cdf4	136	ProSitePatterns	PS00028	Zinc finger C2H2 type domain signature.	108	129	-	2016-02-03	IPR007087	Zinc finger, C2H2	GO:0046872
XP_015129861.1	0e08d331957d3ac0e3a0a26a2573cdf4	136	ProSitePatterns	PS00028	Zinc finger C2H2 type domain signature.	24	44	-	2016-02-03	IPR007087	Zinc finger, C2H2	GO:0046872
XP_015129861.1	0e08d331957d3ac0e3a0a26a2573cdf4	136	Gene3D	G3DSA:3.30.160.60		52	76	2e-12	2016-02-03	IPR013087	Zinc finger C2H2-type/integrase DNA-binding domain	GO:0003676
XP_015129861.1	0e08d331957d3ac0e3a0a26a2573cdf4	136	Gene3D	G3DSA:3.30.160.60		98	126	1.4e-10	2016-02-03	IPR013087	Zinc finger C2H2-type/integrase DNA-binding domain	GO:0003676
XP_015128248.1	c736616bc0b68f90c7de7e544fced70b	508	Coils	Coil		80	107	-	2016-02-03
XP_015128248.1	c736616bc0b68f90c7de7e544fced70b	508	Gene3D	G3DSA:1.20.5.50		141	231	0.00013	2016-02-03
XP_015128248.1	c736616bc0b68f90c7de7e544fced70b	508	Gene3D	G3DSA:1.20.5.50		243	332	0.00012	2016-02-03
XP_015128248.1	c736616bc0b68f90c7de7e544fced70b	508	Gene3D	G3DSA:1.20.5.50		343	440	8.8e-05	2016-02-03
XP_015128248.1	c736616bc0b68f90c7de7e544fced70b	508	Coils	Coil		181	208	-	2016-02-03
XP_015128248.1	c736616bc0b68f90c7de7e544fced70b	508	Coils	Coil		340	374	-	2016-02-03
XP_015128248.1	c736616bc0b68f90c7de7e544fced70b	508	Pfam	PF13765	SPRY-associated domain	452	500	3.3e-15	2016-02-03	IPR006574	SPRY-associated
XP_015128248.1	c736616bc0b68f90c7de7e544fced70b	508	Coils	Coil		239	273	-	2016-02-03
XP_015128248.1	c736616bc0b68f90c7de7e544fced70b	508	ProSiteProfiles	PS50188	B30.2/SPRY domain profile.	432	508	8.634	2016-02-03	IPR001870	B30.2/SPRY domain
XP_015128248.1	c736616bc0b68f90c7de7e544fced70b	508	Coils	Coil		383	410	-	2016-02-03
XP_015128248.1	c736616bc0b68f90c7de7e544fced70b	508	Coils	Coil		109	136	-	2016-02-03
XP_015128248.1	c736616bc0b68f90c7de7e544fced70b	508	SMART	SM00589		449	501	7.4e-14	2016-02-03	IPR006574	SPRY-associated
XP_015128248.1	c736616bc0b68f90c7de7e544fced70b	508	PRINTS	PR01407	Butyrophylin C-terminal DUF signature	448	465	1.3e-07	2016-02-03	IPR003879	Butyrophylin-like
XP_015128248.1	c736616bc0b68f90c7de7e544fced70b	508	PRINTS	PR01407	Butyrophylin C-terminal DUF signature	487	508	1.3e-07	2016-02-03	IPR003879	Butyrophylin-like
XP_015128248.1	c736616bc0b68f90c7de7e544fced70b	508	PRINTS	PR01407	Butyrophylin C-terminal DUF signature	465	482	1.3e-07	2016-02-03	IPR003879	Butyrophylin-like
XP_015128248.1	c736616bc0b68f90c7de7e544fced70b	508	SUPERFAMILY	SSF49899		444	503	4.75e-12	2016-02-03	IPR013320	Concanavalin A-like lectin/glucanase domain
XP_015128248.1	c736616bc0b68f90c7de7e544fced70b	508	Coils	Coil		311	338	-	2016-02-03
XP_015128248.1	c736616bc0b68f90c7de7e544fced70b	508	Coils	Coil		412	446	-	2016-02-03
XP_015128248.1	c736616bc0b68f90c7de7e544fced70b	508	Coils	Coil		210	237	-	2016-02-03
XP_015128248.1	c736616bc0b68f90c7de7e544fced70b	508	Coils	Coil		138	172	-	2016-02-03
XP_015128248.1	c736616bc0b68f90c7de7e544fced70b	508	Coils	Coil		282	309	-	2016-02-03
XP_015157329.1	9df97784cabd8319e084b12be7269bbe	377	Gene3D	G3DSA:3.30.40.10		63	126	1.5e-17	2016-02-03	IPR013083	Zinc finger, RING/FYVE/PHD-type
XP_015157329.1	9df97784cabd8319e084b12be7269bbe	377	SUPERFAMILY	SSF57903		66	128	4.03e-16	2016-02-03	IPR011011	Zinc finger, FYVE/PHD-type
XP_015129705.1	e90d6f2a3ed546354ce1e44af2139e5e	790	SMART	SM00502	B-Box C-terminal domain	171	297	1.8e-34	2016-02-03	IPR003649	B-box, C-terminal	GO:0005622
XP_015129705.1	e90d6f2a3ed546354ce1e44af2139e5e	790	SUPERFAMILY	SSF57845		125	182	9.39e-14	2016-02-03
XP_015129705.1	e90d6f2a3ed546354ce1e44af2139e5e	790	ProSiteProfiles	PS50119	Zinc finger B-box type profile.	123	164	11.448	2016-02-03	IPR000315	B-box-type zinc finger	GO:0005622|GO:0008270
XP_015129705.1	e90d6f2a3ed546354ce1e44af2139e5e	790	ProSiteProfiles	PS50119	Zinc finger B-box type profile.	67	114	10.196	2016-02-03	IPR000315	B-box-type zinc finger	GO:0005622|GO:0008270
XP_015129705.1	e90d6f2a3ed546354ce1e44af2139e5e	790	Gene3D	G3DSA:4.10.45.10		127	161	0.0003	2016-02-03	IPR000315	B-box-type zinc finger	GO:0005622|GO:0008270
XP_015129705.1	e90d6f2a3ed546354ce1e44af2139e5e	790	ProSitePatterns	PS01359	Zinc finger PHD-type signature.	591	632	-	2016-02-03	IPR019786	Zinc finger, PHD-type, conserved site
XP_015129705.1	e90d6f2a3ed546354ce1e44af2139e5e	790	SUPERFAMILY	SSF57903		576	633	1.22e-09	2016-02-03	IPR011011	Zinc finger, FYVE/PHD-type
XP_015129705.1	e90d6f2a3ed546354ce1e44af2139e5e	790	ProSiteProfiles	PS50016	Zinc finger PHD-type profile.	588	635	8.742	2016-02-03	IPR019787	Zinc finger, PHD-finger	GO:0005515
XP_015129705.1	e90d6f2a3ed546354ce1e44af2139e5e	790	SMART	SM00297	bromo domain	656	755	0.0012	2016-02-03	IPR001487	Bromodomain	GO:0005515
XP_015129705.1	e90d6f2a3ed546354ce1e44af2139e5e	790	Gene3D	G3DSA:3.30.40.10		584	635	8.5e-11	2016-02-03	IPR013083	Zinc finger, RING/FYVE/PHD-type
XP_015129705.1	e90d6f2a3ed546354ce1e44af2139e5e	790	SMART	SM00336	B-Box-type zinc finger	123	164	3e-10	2016-02-03	IPR000315	B-box-type zinc finger	GO:0005622|GO:0008270
XP_015129705.1	e90d6f2a3ed546354ce1e44af2139e5e	790	SMART	SM00336	B-Box-type zinc finger	67	114	3e-11	2016-02-03	IPR000315	B-box-type zinc finger	GO:0005622|GO:0008270
XP_015129705.1	e90d6f2a3ed546354ce1e44af2139e5e	790	Pfam	PF00643	B-box zinc finger	70	112	1.8e-06	2016-02-03	IPR000315	B-box-type zinc finger	GO:0005622|GO:0008270
XP_015129705.1	e90d6f2a3ed546354ce1e44af2139e5e	790	Pfam	PF00643	B-box zinc finger	127	162	3.3e-07	2016-02-03	IPR000315	B-box-type zinc finger	GO:0005622|GO:0008270
XP_015129705.1	e90d6f2a3ed546354ce1e44af2139e5e	790	SMART	SM00249	PHD zinc finger	590	633	0.0034	2016-02-03	IPR001965	Zinc finger, PHD-type	GO:0005515|GO:0008270
XP_015158129.1	6fde3b7c10881feb09b8667d1cd9c379	337	Pfam	PF00017	SH2 domain	156	208	1.2e-08	2016-02-03	IPR000980	SH2 domain
XP_015158129.1	6fde3b7c10881feb09b8667d1cd9c379	337	SMART	SM00252	Src homology 2 domains	154	240	3.4e-19	2016-02-03	IPR000980	SH2 domain
XP_015158129.1	6fde3b7c10881feb09b8667d1cd9c379	337	SMART	SM00253	suppressors of cytokine signalling	265	308	1.1e-18	2016-02-03	IPR001496	SOCS box domain	GO:0035556	UniPathway: UPA00143
XP_015158129.1	6fde3b7c10881feb09b8667d1cd9c379	337	ProSiteProfiles	PS50225	SOCS box domain profile.	260	310	16.53	2016-02-03	IPR001496	SOCS box domain	GO:0035556	UniPathway: UPA00143
XP_015158129.1	6fde3b7c10881feb09b8667d1cd9c379	337	Pfam	PF07525	SOCS box	271	305	1e-09	2016-02-03	IPR001496	SOCS box domain	GO:0035556	UniPathway: UPA00143
XP_015158129.1	6fde3b7c10881feb09b8667d1cd9c379	337	SUPERFAMILY	SSF158235		271	310	4.05e-12	2016-02-03
XP_015158129.1	6fde3b7c10881feb09b8667d1cd9c379	337	ProSiteProfiles	PS50001	Src homology 2 (SH2) domain profile.	156	265	12.021	2016-02-03	IPR000980	SH2 domain
XP_015158129.1	6fde3b7c10881feb09b8667d1cd9c379	337	SMART	SM00969		271	307	8.6e-11	2016-02-03	IPR001496	SOCS box domain	GO:0035556	UniPathway: UPA00143
XP_015158129.1	6fde3b7c10881feb09b8667d1cd9c379	337	SUPERFAMILY	SSF55550		146	267	7.94e-25	2016-02-03	IPR000980	SH2 domain
XP_015158129.1	6fde3b7c10881feb09b8667d1cd9c379	337	Gene3D	G3DSA:3.30.505.10		140	284	6.4e-40	2016-02-03	IPR000980	SH2 domain
XP_015155958.1	ca14a2362d8edc212c62e8bf8afd14d0	197	Gene3D	G3DSA:2.60.40.10		22	112	5.6e-08	2016-02-03	IPR013783	Immunoglobulin-like fold
XP_015155958.1	ca14a2362d8edc212c62e8bf8afd14d0	197	ProSiteProfiles	PS50835	Ig-like domain profile.	11	101	7.595	2016-02-03	IPR007110	Immunoglobulin-like domain	GO:0005515
XP_015155958.1	ca14a2362d8edc212c62e8bf8afd14d0	197	SUPERFAMILY	SSF48726		22	110	8.36e-08	2016-02-03	IPR007110	Immunoglobulin-like domain	GO:0005515
XP_015157376.1	8b7ee18a87d4faadb86d04ad43959cdf	835	Pfam	PF16492	Cadherin cytoplasmic C-terminal	694	769	2.2e-11	2016-02-03	IPR032455	Cadherin, cytoplasmic C-terminal domain
XP_015157376.1	8b7ee18a87d4faadb86d04ad43959cdf	835	SUPERFAMILY	SSF49313		350	454	2.22e-22	2016-02-03	IPR015919	Cadherin-like	GO:0005509|GO:0016020
XP_015157376.1	8b7ee18a87d4faadb86d04ad43959cdf	835	SUPERFAMILY	SSF49313		137	244	9.95e-25	2016-02-03	IPR015919	Cadherin-like	GO:0005509|GO:0016020
XP_015157376.1	8b7ee18a87d4faadb86d04ad43959cdf	835	Gene3D	G3DSA:2.60.40.60		40	115	6.1e-06	2016-02-03	IPR002126	Cadherin	GO:0005509|GO:0007156|GO:0016020
XP_015157376.1	8b7ee18a87d4faadb86d04ad43959cdf	835	Pfam	PF08266	Cadherin-like	41	122	1.5e-27	2016-02-03	IPR013164	Cadherin, N-terminal
XP_015157376.1	8b7ee18a87d4faadb86d04ad43959cdf	835	Gene3D	G3DSA:2.60.40.60		354	459	1.5e-28	2016-02-03	IPR002126	Cadherin	GO:0005509|GO:0007156|GO:0016020
XP_015157376.1	8b7ee18a87d4faadb86d04ad43959cdf	835	Gene3D	G3DSA:2.60.40.60		460	566	3.3e-36	2016-02-03	IPR002126	Cadherin	GO:0005509|GO:0007156|GO:0016020
XP_015157376.1	8b7ee18a87d4faadb86d04ad43959cdf	835	Gene3D	G3DSA:2.60.40.60		250	353	7.5e-38	2016-02-03	IPR002126	Cadherin	GO:0005509|GO:0007156|GO:0016020
XP_015157376.1	8b7ee18a87d4faadb86d04ad43959cdf	835	Gene3D	G3DSA:2.60.40.60		135	249	8e-29	2016-02-03	IPR002126	Cadherin	GO:0005509|GO:0007156|GO:0016020
XP_015157376.1	8b7ee18a87d4faadb86d04ad43959cdf	835	Pfam	PF00028	Cadherin domain	151	243	1.7e-13	2016-02-03	IPR002126	Cadherin	GO:0005509|GO:0007156|GO:0016020
XP_015157376.1	8b7ee18a87d4faadb86d04ad43959cdf	835	Pfam	PF00028	Cadherin domain	363	452	5.7e-11	2016-02-03	IPR002126	Cadherin	GO:0005509|GO:0007156|GO:0016020
XP_015157376.1	8b7ee18a87d4faadb86d04ad43959cdf	835	Pfam	PF00028	Cadherin domain	467	559	3.8e-19	2016-02-03	IPR002126	Cadherin	GO:0005509|GO:0007156|GO:0016020
XP_015157376.1	8b7ee18a87d4faadb86d04ad43959cdf	835	Pfam	PF00028	Cadherin domain	587	669	2.6e-09	2016-02-03	IPR002126	Cadherin	GO:0005509|GO:0007156|GO:0016020
XP_015157376.1	8b7ee18a87d4faadb86d04ad43959cdf	835	Pfam	PF00028	Cadherin domain	257	348	1.4e-19	2016-02-03	IPR002126	Cadherin	GO:0005509|GO:0007156|GO:0016020
XP_015157376.1	8b7ee18a87d4faadb86d04ad43959cdf	835	SUPERFAMILY	SSF49313		563	672	9.42e-16	2016-02-03	IPR015919	Cadherin-like	GO:0005509|GO:0016020
XP_015157376.1	8b7ee18a87d4faadb86d04ad43959cdf	835	ProSiteProfiles	PS50268	Cadherins domain profile.	144	252	22.651	2016-02-03	IPR002126	Cadherin	GO:0005509|GO:0007156|GO:0016020
XP_015157376.1	8b7ee18a87d4faadb86d04ad43959cdf	835	ProSiteProfiles	PS50268	Cadherins domain profile.	463	569	27.014	2016-02-03	IPR002126	Cadherin	GO:0005509|GO:0007156|GO:0016020
XP_015157376.1	8b7ee18a87d4faadb86d04ad43959cdf	835	ProSiteProfiles	PS50268	Cadherins domain profile.	41	143	11.317	2016-02-03	IPR002126	Cadherin	GO:0005509|GO:0007156|GO:0016020
XP_015157376.1	8b7ee18a87d4faadb86d04ad43959cdf	835	ProSiteProfiles	PS50268	Cadherins domain profile.	584	688	14.452	2016-02-03	IPR002126	Cadherin	GO:0005509|GO:0007156|GO:0016020
XP_015157376.1	8b7ee18a87d4faadb86d04ad43959cdf	835	ProSiteProfiles	PS50268	Cadherins domain profile.	358	462	21.292	2016-02-03	IPR002126	Cadherin	GO:0005509|GO:0007156|GO:0016020
XP_015157376.1	8b7ee18a87d4faadb86d04ad43959cdf	835	ProSiteProfiles	PS50268	Cadherins domain profile.	253	357	28.11	2016-02-03	IPR002126	Cadherin	GO:0005509|GO:0007156|GO:0016020
XP_015157376.1	8b7ee18a87d4faadb86d04ad43959cdf	835	SUPERFAMILY	SSF49313		246	349	1.15e-28	2016-02-03	IPR015919	Cadherin-like	GO:0005509|GO:0016020
XP_015157376.1	8b7ee18a87d4faadb86d04ad43959cdf	835	Gene3D	G3DSA:2.60.40.60		567	672	6.7e-17	2016-02-03	IPR002126	Cadherin	GO:0005509|GO:0007156|GO:0016020
XP_015157376.1	8b7ee18a87d4faadb86d04ad43959cdf	835	SUPERFAMILY	SSF49313		40	108	1.43e-08	2016-02-03	IPR015919	Cadherin-like	GO:0005509|GO:0016020
XP_015157376.1	8b7ee18a87d4faadb86d04ad43959cdf	835	SUPERFAMILY	SSF49313		450	571	4.32e-29	2016-02-03	IPR015919	Cadherin-like	GO:0005509|GO:0016020
XP_015157376.1	8b7ee18a87d4faadb86d04ad43959cdf	835	PRINTS	PR00205	Cadherin signature	324	336	7.4e-48	2016-02-03	IPR002126	Cadherin	GO:0005509|GO:0007156|GO:0016020
XP_015157376.1	8b7ee18a87d4faadb86d04ad43959cdf	835	PRINTS	PR00205	Cadherin signature	252	281	7.4e-48	2016-02-03	IPR002126	Cadherin	GO:0005509|GO:0007156|GO:0016020
XP_015157376.1	8b7ee18a87d4faadb86d04ad43959cdf	835	PRINTS	PR00205	Cadherin signature	83	102	7.4e-48	2016-02-03	IPR002126	Cadherin	GO:0005509|GO:0007156|GO:0016020
XP_015157376.1	8b7ee18a87d4faadb86d04ad43959cdf	835	PRINTS	PR00205	Cadherin signature	336	355	7.4e-48	2016-02-03	IPR002126	Cadherin	GO:0005509|GO:0007156|GO:0016020
XP_015157376.1	8b7ee18a87d4faadb86d04ad43959cdf	835	PRINTS	PR00205	Cadherin signature	517	543	7.4e-48	2016-02-03	IPR002126	Cadherin	GO:0005509|GO:0007156|GO:0016020
XP_015157376.1	8b7ee18a87d4faadb86d04ad43959cdf	835	PRINTS	PR00205	Cadherin signature	551	568	7.4e-48	2016-02-03	IPR002126	Cadherin	GO:0005509|GO:0007156|GO:0016020
XP_015157376.1	8b7ee18a87d4faadb86d04ad43959cdf	835	PRINTS	PR00205	Cadherin signature	460	473	7.4e-48	2016-02-03	IPR002126	Cadherin	GO:0005509|GO:0007156|GO:0016020
XP_015157376.1	8b7ee18a87d4faadb86d04ad43959cdf	835	ProSitePatterns	PS00232	Cadherin domain signature.	450	460	-	2016-02-03	IPR020894	Cadherin conserved site	GO:0005886|GO:0007155
XP_015157376.1	8b7ee18a87d4faadb86d04ad43959cdf	835	ProSitePatterns	PS00232	Cadherin domain signature.	240	250	-	2016-02-03	IPR020894	Cadherin conserved site	GO:0005886|GO:0007155
XP_015157376.1	8b7ee18a87d4faadb86d04ad43959cdf	835	ProSitePatterns	PS00232	Cadherin domain signature.	345	355	-	2016-02-03	IPR020894	Cadherin conserved site	GO:0005886|GO:0007155
XP_015157376.1	8b7ee18a87d4faadb86d04ad43959cdf	835	ProSitePatterns	PS00232	Cadherin domain signature.	557	567	-	2016-02-03	IPR020894	Cadherin conserved site	GO:0005886|GO:0007155
XP_015157376.1	8b7ee18a87d4faadb86d04ad43959cdf	835	ProSitePatterns	PS00232	Cadherin domain signature.	131	141	-	2016-02-03	IPR020894	Cadherin conserved site	GO:0005886|GO:0007155
XP_015157376.1	8b7ee18a87d4faadb86d04ad43959cdf	835	SMART	SM00112	Cadherin repeats.	274	355	8.3e-30	2016-02-03	IPR002126	Cadherin	GO:0005509|GO:0007156|GO:0016020
XP_015157376.1	8b7ee18a87d4faadb86d04ad43959cdf	835	SMART	SM00112	Cadherin repeats.	484	567	5.8e-28	2016-02-03	IPR002126	Cadherin	GO:0005509|GO:0007156|GO:0016020
XP_015157376.1	8b7ee18a87d4faadb86d04ad43959cdf	835	SMART	SM00112	Cadherin repeats.	55	141	0.82	2016-02-03	IPR002126	Cadherin	GO:0005509|GO:0007156|GO:0016020
XP_015157376.1	8b7ee18a87d4faadb86d04ad43959cdf	835	SMART	SM00112	Cadherin repeats.	597	678	9.3e-08	2016-02-03	IPR002126	Cadherin	GO:0005509|GO:0007156|GO:0016020
XP_015157376.1	8b7ee18a87d4faadb86d04ad43959cdf	835	SMART	SM00112	Cadherin repeats.	379	460	4.5e-18	2016-02-03	IPR002126	Cadherin	GO:0005509|GO:0007156|GO:0016020
XP_015157376.1	8b7ee18a87d4faadb86d04ad43959cdf	835	SMART	SM00112	Cadherin repeats.	165	250	6.1e-24	2016-02-03	IPR002126	Cadherin	GO:0005509|GO:0007156|GO:0016020
XP_015128896.1	65d6c554eaf191c88105b26cf043c8b8	777	SMART	SM00423	domain found in Plexins, Semaphorins and Integrins	25	73	4.2e-05	2016-02-03	IPR016201	Plexin-like fold
XP_015128896.1	65d6c554eaf191c88105b26cf043c8b8	777	SMART	SM00187	Integrin beta subunits (N-terminal portion of extracellular region)	31	447	5e-195	2016-02-03	IPR002369	Integrin beta subunit, N-terminal		Reactome: REACT_13552
XP_015128896.1	65d6c554eaf191c88105b26cf043c8b8	777	Gene3D	G3DSA:1.20.5.100		699	764	2.7e-20	2016-02-03
XP_015128896.1	65d6c554eaf191c88105b26cf043c8b8	777	Pfam	PF08725	Integrin beta cytoplasmic domain	721	763	2e-16	2016-02-03	IPR014836	Integrin beta subunit, cytoplasmic domain		Reactome: REACT_13552
XP_015128896.1	65d6c554eaf191c88105b26cf043c8b8	777	Pfam	PF00362	Integrin, beta chain	31	447	2.7e-140	2016-02-03	IPR002369	Integrin beta subunit, N-terminal		Reactome: REACT_13552
XP_015128896.1	65d6c554eaf191c88105b26cf043c8b8	777	Gene3D	G3DSA:3.40.50.410		125	361	7.8e-95	2016-02-03	IPR002035	von Willebrand factor, type A
XP_015128896.1	65d6c554eaf191c88105b26cf043c8b8	777	SUPERFAMILY	SSF53300		124	364	1.85e-69	2016-02-03	IPR002035	von Willebrand factor, type A
XP_015128896.1	65d6c554eaf191c88105b26cf043c8b8	777	SUPERFAMILY	SSF103575		25	80	6.28e-11	2016-02-03	IPR016201	Plexin-like fold
XP_015128896.1	65d6c554eaf191c88105b26cf043c8b8	777	Gene3D	G3DSA:2.10.25.10		498	527	1.2e-06	2016-02-03
XP_015128896.1	65d6c554eaf191c88105b26cf043c8b8	777	Gene3D	G3DSA:2.10.25.10		576	608	1.7e-06	2016-02-03
XP_015128896.1	65d6c554eaf191c88105b26cf043c8b8	777	Pfam	PF07974	EGF-like domain	500	525	0.00012	2016-02-03	IPR013111	EGF-like domain, extracellular
XP_015128896.1	65d6c554eaf191c88105b26cf043c8b8	777	SMART	SM00181	Epidermal growth factor-like domain.	531	565	120	2016-02-03	IPR000742	EGF-like domain	GO:0005515
XP_015128896.1	65d6c554eaf191c88105b26cf043c8b8	777	SMART	SM00181	Epidermal growth factor-like domain.	444	481	150	2016-02-03	IPR000742	EGF-like domain	GO:0005515
XP_015128896.1	65d6c554eaf191c88105b26cf043c8b8	777	SMART	SM00181	Epidermal growth factor-like domain.	25	62	120	2016-02-03	IPR000742	EGF-like domain	GO:0005515
XP_015128896.1	65d6c554eaf191c88105b26cf043c8b8	777	SMART	SM00181	Epidermal growth factor-like domain.	492	526	43	2016-02-03	IPR000742	EGF-like domain	GO:0005515
XP_015128896.1	65d6c554eaf191c88105b26cf043c8b8	777	SMART	SM00181	Epidermal growth factor-like domain.	572	603	44	2016-02-03	IPR000742	EGF-like domain	GO:0005515
XP_015128896.1	65d6c554eaf191c88105b26cf043c8b8	777	SUPERFAMILY	SSF69179		361	450	1.57e-13	2016-02-03	IPR032695	Integrin domain
XP_015128896.1	65d6c554eaf191c88105b26cf043c8b8	777	PRINTS	PR01186	Integrin beta subunit signature	126	144	3.6e-97	2016-02-03	IPR015812	Integrin beta subunit		Reactome: REACT_13552
XP_015128896.1	65d6c554eaf191c88105b26cf043c8b8	777	PRINTS	PR01186	Integrin beta subunit signature	335	359	3.6e-97	2016-02-03	IPR015812	Integrin beta subunit		Reactome: REACT_13552
XP_015128896.1	65d6c554eaf191c88105b26cf043c8b8	777	PRINTS	PR01186	Integrin beta subunit signature	29	45	3.6e-97	2016-02-03	IPR015812	Integrin beta subunit		Reactome: REACT_13552
XP_015128896.1	65d6c554eaf191c88105b26cf043c8b8	777	PRINTS	PR01186	Integrin beta subunit signature	229	251	3.6e-97	2016-02-03	IPR015812	Integrin beta subunit		Reactome: REACT_13552
XP_015128896.1	65d6c554eaf191c88105b26cf043c8b8	777	PRINTS	PR01186	Integrin beta subunit signature	713	731	3.6e-97	2016-02-03	IPR015812	Integrin beta subunit		Reactome: REACT_13552
XP_015128896.1	65d6c554eaf191c88105b26cf043c8b8	777	PRINTS	PR01186	Integrin beta subunit signature	747	757	3.6e-97	2016-02-03	IPR015812	Integrin beta subunit		Reactome: REACT_13552
XP_015128896.1	65d6c554eaf191c88105b26cf043c8b8	777	PRINTS	PR01186	Integrin beta subunit signature	61	80	3.6e-97	2016-02-03	IPR015812	Integrin beta subunit		Reactome: REACT_13552
XP_015128896.1	65d6c554eaf191c88105b26cf043c8b8	777	PRINTS	PR01186	Integrin beta subunit signature	503	516	3.6e-97	2016-02-03	IPR015812	Integrin beta subunit		Reactome: REACT_13552
XP_015128896.1	65d6c554eaf191c88105b26cf043c8b8	777	PRINTS	PR01186	Integrin beta subunit signature	255	270	3.6e-97	2016-02-03	IPR015812	Integrin beta subunit		Reactome: REACT_13552
XP_015128896.1	65d6c554eaf191c88105b26cf043c8b8	777	PRINTS	PR01186	Integrin beta subunit signature	299	322	3.6e-97	2016-02-03	IPR015812	Integrin beta subunit		Reactome: REACT_13552
XP_015128896.1	65d6c554eaf191c88105b26cf043c8b8	777	PRINTS	PR01186	Integrin beta subunit signature	166	185	3.6e-97	2016-02-03	IPR015812	Integrin beta subunit		Reactome: REACT_13552
XP_015128896.1	65d6c554eaf191c88105b26cf043c8b8	777	PRINTS	PR01186	Integrin beta subunit signature	98	111	3.6e-97	2016-02-03	IPR015812	Integrin beta subunit		Reactome: REACT_13552
XP_015128896.1	65d6c554eaf191c88105b26cf043c8b8	777	PRINTS	PR01186	Integrin beta subunit signature	196	215	3.6e-97	2016-02-03	IPR015812	Integrin beta subunit		Reactome: REACT_13552
XP_015128896.1	65d6c554eaf191c88105b26cf043c8b8	777	ProSitePatterns	PS00243	Integrins beta chain cysteine-rich domain signature.	540	555	-	2016-02-03	IPR015812	Integrin beta subunit		Reactome: REACT_13552
XP_015128896.1	65d6c554eaf191c88105b26cf043c8b8	777	ProSitePatterns	PS00243	Integrins beta chain cysteine-rich domain signature.	503	516	-	2016-02-03	IPR015812	Integrin beta subunit		Reactome: REACT_13552
XP_015128896.1	65d6c554eaf191c88105b26cf043c8b8	777	ProSitePatterns	PS00243	Integrins beta chain cysteine-rich domain signature.	580	593	-	2016-02-03	IPR015812	Integrin beta subunit		Reactome: REACT_13552
XP_015128896.1	65d6c554eaf191c88105b26cf043c8b8	777	SUPERFAMILY	SSF69687		610	675	1.31e-08	2016-02-03	IPR012896	Integrin beta subunit, tail		Reactome: REACT_13552
XP_015128896.1	65d6c554eaf191c88105b26cf043c8b8	777	PIRSF	PIRSF002512		5	767	6.4e-231	2016-02-03	IPR015812	Integrin beta subunit		Reactome: REACT_13552
XP_015128896.1	65d6c554eaf191c88105b26cf043c8b8	777	Gene3D	G3DSA:2.10.25.10		528	567	5e-06	2016-02-03
XP_015157380.1	67bfc40df143e4394125a9d825db6b0f	856	SUPERFAMILY	SSF49313		601	686	7.07e-15	2016-02-03	IPR015919	Cadherin-like	GO:0005509|GO:0016020
XP_015157380.1	67bfc40df143e4394125a9d825db6b0f	856	Pfam	PF08266	Cadherin-like	31	112	6.5e-29	2016-02-03	IPR013164	Cadherin, N-terminal
XP_015157380.1	67bfc40df143e4394125a9d825db6b0f	856	SUPERFAMILY	SSF49313		31	98	4.71e-07	2016-02-03	IPR015919	Cadherin-like	GO:0005509|GO:0016020
XP_015157380.1	67bfc40df143e4394125a9d825db6b0f	856	Pfam	PF00028	Cadherin domain	248	339	7.9e-17	2016-02-03	IPR002126	Cadherin	GO:0005509|GO:0007156|GO:0016020
XP_015157380.1	67bfc40df143e4394125a9d825db6b0f	856	Pfam	PF00028	Cadherin domain	356	443	1.5e-12	2016-02-03	IPR002126	Cadherin	GO:0005509|GO:0007156|GO:0016020
XP_015157380.1	67bfc40df143e4394125a9d825db6b0f	856	Pfam	PF00028	Cadherin domain	604	685	1.5e-10	2016-02-03	IPR002126	Cadherin	GO:0005509|GO:0007156|GO:0016020
XP_015157380.1	67bfc40df143e4394125a9d825db6b0f	856	Pfam	PF00028	Cadherin domain	458	552	6.3e-15	2016-02-03	IPR002126	Cadherin	GO:0005509|GO:0007156|GO:0016020
XP_015157380.1	67bfc40df143e4394125a9d825db6b0f	856	Pfam	PF00028	Cadherin domain	143	234	1.3e-10	2016-02-03	IPR002126	Cadherin	GO:0005509|GO:0007156|GO:0016020
XP_015157380.1	67bfc40df143e4394125a9d825db6b0f	856	Gene3D	G3DSA:2.60.40.60		241	344	3e-33	2016-02-03	IPR002126	Cadherin	GO:0005509|GO:0007156|GO:0016020
XP_015157380.1	67bfc40df143e4394125a9d825db6b0f	856	Gene3D	G3DSA:2.60.40.60		345	450	1.7e-27	2016-02-03	IPR002126	Cadherin	GO:0005509|GO:0007156|GO:0016020
XP_015157380.1	67bfc40df143e4394125a9d825db6b0f	856	Gene3D	G3DSA:2.60.40.60		126	240	6e-25	2016-02-03	IPR002126	Cadherin	GO:0005509|GO:0007156|GO:0016020
XP_015157380.1	67bfc40df143e4394125a9d825db6b0f	856	Gene3D	G3DSA:2.60.40.60		451	563	8.2e-32	2016-02-03	IPR002126	Cadherin	GO:0005509|GO:0007156|GO:0016020
XP_015157380.1	67bfc40df143e4394125a9d825db6b0f	856	Gene3D	G3DSA:2.60.40.60		602	686	3.1e-16	2016-02-03	IPR002126	Cadherin	GO:0005509|GO:0007156|GO:0016020
XP_015157380.1	67bfc40df143e4394125a9d825db6b0f	856	Gene3D	G3DSA:2.60.40.60		31	125	4.3e-05	2016-02-03	IPR002126	Cadherin	GO:0005509|GO:0007156|GO:0016020
XP_015157380.1	67bfc40df143e4394125a9d825db6b0f	856	SUPERFAMILY	SSF49313		442	565	7.73e-29	2016-02-03	IPR015919	Cadherin-like	GO:0005509|GO:0016020
XP_015157380.1	67bfc40df143e4394125a9d825db6b0f	856	SUPERFAMILY	SSF49313		128	235	2.09e-21	2016-02-03	IPR015919	Cadherin-like	GO:0005509|GO:0016020
XP_015157380.1	67bfc40df143e4394125a9d825db6b0f	856	SUPERFAMILY	SSF49313		231	352	5.76e-29	2016-02-03	IPR015919	Cadherin-like	GO:0005509|GO:0016020
XP_015157380.1	67bfc40df143e4394125a9d825db6b0f	856	SMART	SM00112	Cadherin repeats.	265	346	5.2e-25	2016-02-03	IPR002126	Cadherin	GO:0005509|GO:0007156|GO:0016020
XP_015157380.1	67bfc40df143e4394125a9d825db6b0f	856	SMART	SM00112	Cadherin repeats.	475	561	4.6e-24	2016-02-03	IPR002126	Cadherin	GO:0005509|GO:0007156|GO:0016020
XP_015157380.1	67bfc40df143e4394125a9d825db6b0f	856	SMART	SM00112	Cadherin repeats.	370	451	3.1e-21	2016-02-03	IPR002126	Cadherin	GO:0005509|GO:0007156|GO:0016020
XP_015157380.1	67bfc40df143e4394125a9d825db6b0f	856	SMART	SM00112	Cadherin repeats.	613	694	2.1e-11	2016-02-03	IPR002126	Cadherin	GO:0005509|GO:0007156|GO:0016020
XP_015157380.1	67bfc40df143e4394125a9d825db6b0f	856	SMART	SM00112	Cadherin repeats.	22	132	0.19	2016-02-03	IPR002126	Cadherin	GO:0005509|GO:0007156|GO:0016020
XP_015157380.1	67bfc40df143e4394125a9d825db6b0f	856	SMART	SM00112	Cadherin repeats.	156	241	3e-16	2016-02-03	IPR002126	Cadherin	GO:0005509|GO:0007156|GO:0016020
XP_015157380.1	67bfc40df143e4394125a9d825db6b0f	856	SUPERFAMILY	SSF49313		341	445	4.71e-22	2016-02-03	IPR015919	Cadherin-like	GO:0005509|GO:0016020
XP_015157380.1	67bfc40df143e4394125a9d825db6b0f	856	ProSiteProfiles	PS50268	Cadherins domain profile.	454	563	23.484	2016-02-03	IPR002126	Cadherin	GO:0005509|GO:0007156|GO:0016020
XP_015157380.1	67bfc40df143e4394125a9d825db6b0f	856	ProSiteProfiles	PS50268	Cadherins domain profile.	356	453	22.914	2016-02-03	IPR002126	Cadherin	GO:0005509|GO:0007156|GO:0016020
XP_015157380.1	67bfc40df143e4394125a9d825db6b0f	856	ProSiteProfiles	PS50268	Cadherins domain profile.	75	134	10.813	2016-02-03	IPR002126	Cadherin	GO:0005509|GO:0007156|GO:0016020
XP_015157380.1	67bfc40df143e4394125a9d825db6b0f	856	ProSiteProfiles	PS50268	Cadherins domain profile.	601	705	12.786	2016-02-03	IPR002126	Cadherin	GO:0005509|GO:0007156|GO:0016020
XP_015157380.1	67bfc40df143e4394125a9d825db6b0f	856	ProSiteProfiles	PS50268	Cadherins domain profile.	135	243	20.985	2016-02-03	IPR002126	Cadherin	GO:0005509|GO:0007156|GO:0016020
XP_015157380.1	67bfc40df143e4394125a9d825db6b0f	856	ProSiteProfiles	PS50268	Cadherins domain profile.	244	348	27.299	2016-02-03	IPR002126	Cadherin	GO:0005509|GO:0007156|GO:0016020
XP_015157380.1	67bfc40df143e4394125a9d825db6b0f	856	ProSitePatterns	PS00232	Cadherin domain signature.	231	241	-	2016-02-03	IPR020894	Cadherin conserved site	GO:0005886|GO:0007155
XP_015157380.1	67bfc40df143e4394125a9d825db6b0f	856	ProSitePatterns	PS00232	Cadherin domain signature.	336	346	-	2016-02-03	IPR020894	Cadherin conserved site	GO:0005886|GO:0007155
XP_015157380.1	67bfc40df143e4394125a9d825db6b0f	856	ProSitePatterns	PS00232	Cadherin domain signature.	441	451	-	2016-02-03	IPR020894	Cadherin conserved site	GO:0005886|GO:0007155
XP_015157380.1	67bfc40df143e4394125a9d825db6b0f	856	ProSitePatterns	PS00232	Cadherin domain signature.	551	561	-	2016-02-03	IPR020894	Cadherin conserved site	GO:0005886|GO:0007155
XP_015157380.1	67bfc40df143e4394125a9d825db6b0f	856	ProSitePatterns	PS00232	Cadherin domain signature.	122	132	-	2016-02-03	IPR020894	Cadherin conserved site	GO:0005886|GO:0007155
XP_015157380.1	67bfc40df143e4394125a9d825db6b0f	856	PRINTS	PR00205	Cadherin signature	74	93	1.4e-50	2016-02-03	IPR002126	Cadherin	GO:0005509|GO:0007156|GO:0016020
XP_015157380.1	67bfc40df143e4394125a9d825db6b0f	856	PRINTS	PR00205	Cadherin signature	451	464	1.4e-50	2016-02-03	IPR002126	Cadherin	GO:0005509|GO:0007156|GO:0016020
XP_015157380.1	67bfc40df143e4394125a9d825db6b0f	856	PRINTS	PR00205	Cadherin signature	315	327	1.4e-50	2016-02-03	IPR002126	Cadherin	GO:0005509|GO:0007156|GO:0016020
XP_015157380.1	67bfc40df143e4394125a9d825db6b0f	856	PRINTS	PR00205	Cadherin signature	327	346	1.4e-50	2016-02-03	IPR002126	Cadherin	GO:0005509|GO:0007156|GO:0016020
XP_015157380.1	67bfc40df143e4394125a9d825db6b0f	856	PRINTS	PR00205	Cadherin signature	511	537	1.4e-50	2016-02-03	IPR002126	Cadherin	GO:0005509|GO:0007156|GO:0016020
XP_015157380.1	67bfc40df143e4394125a9d825db6b0f	856	PRINTS	PR00205	Cadherin signature	545	562	1.4e-50	2016-02-03	IPR002126	Cadherin	GO:0005509|GO:0007156|GO:0016020
XP_015157380.1	67bfc40df143e4394125a9d825db6b0f	856	PRINTS	PR00205	Cadherin signature	243	272	1.4e-50	2016-02-03	IPR002126	Cadherin	GO:0005509|GO:0007156|GO:0016020
XP_015157380.1	67bfc40df143e4394125a9d825db6b0f	856	Pfam	PF16492	Cadherin cytoplasmic C-terminal	709	792	5e-17	2016-02-03	IPR032455	Cadherin, cytoplasmic C-terminal domain
XP_015140077.1	65afb5f8f50263fcc05e308be521530a	596	ProSitePatterns	PS00028	Zinc finger C2H2 type domain signature.	466	486	-	2016-02-03	IPR007087	Zinc finger, C2H2	GO:0046872
XP_015140077.1	65afb5f8f50263fcc05e308be521530a	596	ProSitePatterns	PS00028	Zinc finger C2H2 type domain signature.	523	544	-	2016-02-03	IPR007087	Zinc finger, C2H2	GO:0046872
XP_015140077.1	65afb5f8f50263fcc05e308be521530a	596	ProSitePatterns	PS00028	Zinc finger C2H2 type domain signature.	117	137	-	2016-02-03	IPR007087	Zinc finger, C2H2	GO:0046872
XP_015140077.1	65afb5f8f50263fcc05e308be521530a	596	ProSitePatterns	PS00028	Zinc finger C2H2 type domain signature.	494	514	-	2016-02-03	IPR007087	Zinc finger, C2H2	GO:0046872
XP_015140077.1	65afb5f8f50263fcc05e308be521530a	596	SUPERFAMILY	SSF57667		501	547	1.08e-07	2016-02-03
XP_015140077.1	65afb5f8f50263fcc05e308be521530a	596	Coils	Coil		419	439	-	2016-02-03
XP_015140077.1	65afb5f8f50263fcc05e308be521530a	596	SMART	SM00355	zinc finger	464	486	0.05	2016-02-03	IPR015880	Zinc finger, C2H2-like
XP_015140077.1	65afb5f8f50263fcc05e308be521530a	596	SMART	SM00355	zinc finger	521	544	0.00027	2016-02-03	IPR015880	Zinc finger, C2H2-like
XP_015140077.1	65afb5f8f50263fcc05e308be521530a	596	SMART	SM00355	zinc finger	115	137	0.37	2016-02-03	IPR015880	Zinc finger, C2H2-like
XP_015140077.1	65afb5f8f50263fcc05e308be521530a	596	SMART	SM00355	zinc finger	492	514	0.022	2016-02-03	IPR015880	Zinc finger, C2H2-like
XP_015140077.1	65afb5f8f50263fcc05e308be521530a	596	Gene3D	G3DSA:3.30.160.60		494	515	2.8e-05	2016-02-03	IPR013087	Zinc finger C2H2-type/integrase DNA-binding domain	GO:0003676
XP_015140077.1	65afb5f8f50263fcc05e308be521530a	596	ProSiteProfiles	PS50280	SET domain profile.	1	90	9.56	2016-02-03	IPR001214	SET domain	GO:0005515
XP_015140077.1	65afb5f8f50263fcc05e308be521530a	596	SUPERFAMILY	SSF82199		68	98	8.9e-06	2016-02-03
XP_015140077.1	65afb5f8f50263fcc05e308be521530a	596	Gene3D	G3DSA:2.170.270.10		34	88	6.2e-12	2016-02-03
XP_015140077.1	65afb5f8f50263fcc05e308be521530a	596	Gene3D	G3DSA:3.30.160.60		520	541	0.00087	2016-02-03	IPR013087	Zinc finger C2H2-type/integrase DNA-binding domain	GO:0003676
XP_015140077.1	65afb5f8f50263fcc05e308be521530a	596	Gene3D	G3DSA:3.30.160.60		466	493	6.3e-10	2016-02-03	IPR013087	Zinc finger C2H2-type/integrase DNA-binding domain	GO:0003676
XP_015140077.1	65afb5f8f50263fcc05e308be521530a	596	ProSiteProfiles	PS50157	Zinc finger C2H2 type domain profile.	464	491	13.755	2016-02-03	IPR007087	Zinc finger, C2H2	GO:0046872
XP_015140077.1	65afb5f8f50263fcc05e308be521530a	596	ProSiteProfiles	PS50157	Zinc finger C2H2 type domain profile.	492	519	10.492	2016-02-03	IPR007087	Zinc finger, C2H2	GO:0046872
XP_015140077.1	65afb5f8f50263fcc05e308be521530a	596	ProSiteProfiles	PS50157	Zinc finger C2H2 type domain profile.	115	137	9.037	2016-02-03	IPR007087	Zinc finger, C2H2	GO:0046872
XP_015140077.1	65afb5f8f50263fcc05e308be521530a	596	ProSiteProfiles	PS50157	Zinc finger C2H2 type domain profile.	521	549	11.531	2016-02-03	IPR007087	Zinc finger, C2H2	GO:0046872
XP_015140077.1	65afb5f8f50263fcc05e308be521530a	596	SUPERFAMILY	SSF57667		464	514	3.41e-13	2016-02-03
XP_015150537.1	7f58a9293ba610bee7f36407085621f4	374	SMART	SM00407	Immunoglobulin C-Type	215	286	3e-14	2016-02-03	IPR003597	Immunoglobulin C1-set
XP_015150537.1	7f58a9293ba610bee7f36407085621f4	374	Pfam	PF00129	Class I Histocompatibility antigen, domains alpha 1 and 2	22	197	6.4e-56	2016-02-03	IPR001039	MHC class I alpha chain, alpha1 alpha2 domains	GO:0006955
XP_015150537.1	7f58a9293ba610bee7f36407085621f4	374	ProSitePatterns	PS00290	Immunoglobulins and major histocompatibility complex proteins signature.	274	280	-	2016-02-03	IPR003006	Immunoglobulin/major histocompatibility complex, conserved site
XP_015150537.1	7f58a9293ba610bee7f36407085621f4	374	PRINTS	PR01638	MHC class I signature	109	125	1.2e-21	2016-02-03	IPR027648	MHC class I alpha chain	GO:0002474|GO:0006955|GO:0042605|GO:0042612
XP_015150537.1	7f58a9293ba610bee7f36407085621f4	374	PRINTS	PR01638	MHC class I signature	129	146	1.2e-21	2016-02-03	IPR027648	MHC class I alpha chain	GO:0002474|GO:0006955|GO:0042605|GO:0042612
XP_015150537.1	7f58a9293ba610bee7f36407085621f4	374	PRINTS	PR01638	MHC class I signature	175	193	1.2e-21	2016-02-03	IPR027648	MHC class I alpha chain	GO:0002474|GO:0006955|GO:0042605|GO:0042612
XP_015150537.1	7f58a9293ba610bee7f36407085621f4	374	PRINTS	PR01638	MHC class I signature	78	107	1.2e-21	2016-02-03	IPR027648	MHC class I alpha chain	GO:0002474|GO:0006955|GO:0042605|GO:0042612
XP_015150537.1	7f58a9293ba610bee7f36407085621f4	374	SUPERFAMILY	SSF48726		213	293	1.04e-23	2016-02-03	IPR007110	Immunoglobulin-like domain	GO:0005515
XP_015150537.1	7f58a9293ba610bee7f36407085621f4	374	Pfam	PF07654	Immunoglobulin C1-set domain	216	286	4.4e-16	2016-02-03	IPR003597	Immunoglobulin C1-set
XP_015150537.1	7f58a9293ba610bee7f36407085621f4	374	ProSiteProfiles	PS50835	Ig-like domain profile.	203	282	10.735	2016-02-03	IPR007110	Immunoglobulin-like domain	GO:0005515
XP_015150537.1	7f58a9293ba610bee7f36407085621f4	374	Gene3D	G3DSA:3.30.500.10		21	199	1.4e-65	2016-02-03	IPR011161	MHC class I-like antigen recognition-like	GO:0006955
XP_015150537.1	7f58a9293ba610bee7f36407085621f4	374	SUPERFAMILY	SSF54452		21	199	1.89e-64	2016-02-03	IPR011162	MHC classes I/II-like antigen recognition protein
XP_015150537.1	7f58a9293ba610bee7f36407085621f4	374	Gene3D	G3DSA:2.60.40.10		201	299	2e-28	2016-02-03	IPR013783	Immunoglobulin-like fold
XP_015128283.1	90c2257affb7524bef44b42c47118758	479	Coils	Coil		80	107	-	2016-02-03
XP_015128283.1	90c2257affb7524bef44b42c47118758	479	Coils	Coil		181	208	-	2016-02-03
XP_015128283.1	90c2257affb7524bef44b42c47118758	479	ProSiteProfiles	PS50188	B30.2/SPRY domain profile.	403	479	8.634	2016-02-03	IPR001870	B30.2/SPRY domain
XP_015128283.1	90c2257affb7524bef44b42c47118758	479	Coils	Coil		340	374	-	2016-02-03
XP_015128283.1	90c2257affb7524bef44b42c47118758	479	SMART	SM00589		420	472	7.4e-14	2016-02-03	IPR006574	SPRY-associated
XP_015128283.1	90c2257affb7524bef44b42c47118758	479	Coils	Coil		239	273	-	2016-02-03
XP_015128283.1	90c2257affb7524bef44b42c47118758	479	Coils	Coil		109	136	-	2016-02-03
XP_015128283.1	90c2257affb7524bef44b42c47118758	479	Coils	Coil		383	417	-	2016-02-03
XP_015128283.1	90c2257affb7524bef44b42c47118758	479	Pfam	PF13765	SPRY-associated domain	423	471	3.1e-15	2016-02-03	IPR006574	SPRY-associated
XP_015128283.1	90c2257affb7524bef44b42c47118758	479	Coils	Coil		311	338	-	2016-02-03
XP_015128283.1	90c2257affb7524bef44b42c47118758	479	Coils	Coil		210	237	-	2016-02-03
XP_015128283.1	90c2257affb7524bef44b42c47118758	479	SUPERFAMILY	SSF49899		415	474	4.35e-12	2016-02-03	IPR013320	Concanavalin A-like lectin/glucanase domain
XP_015128283.1	90c2257affb7524bef44b42c47118758	479	PRINTS	PR01407	Butyrophylin C-terminal DUF signature	458	479	1.1e-07	2016-02-03	IPR003879	Butyrophylin-like
XP_015128283.1	90c2257affb7524bef44b42c47118758	479	PRINTS	PR01407	Butyrophylin C-terminal DUF signature	419	436	1.1e-07	2016-02-03	IPR003879	Butyrophylin-like
XP_015128283.1	90c2257affb7524bef44b42c47118758	479	PRINTS	PR01407	Butyrophylin C-terminal DUF signature	436	453	1.1e-07	2016-02-03	IPR003879	Butyrophylin-like
XP_015128283.1	90c2257affb7524bef44b42c47118758	479	Coils	Coil		138	172	-	2016-02-03
XP_015128283.1	90c2257affb7524bef44b42c47118758	479	Coils	Coil		282	309	-	2016-02-03
XP_015143420.1	0b60d566169d29201bf78de5bc9b1e0f	941	Gene3D	G3DSA:3.30.420.10		539	664	1.5e-09	2016-02-03	IPR012337	Ribonuclease H-like domain	GO:0003676
XP_015143420.1	0b60d566169d29201bf78de5bc9b1e0f	941	Gene3D	G3DSA:3.30.70.270		238	326	4.2e-26	2016-02-03
XP_015143420.1	0b60d566169d29201bf78de5bc9b1e0f	941	Pfam	PF00665	Integrase core domain	725	835	9.1e-23	2016-02-03	IPR001584	Integrase, catalytic core	GO:0015074
XP_015143420.1	0b60d566169d29201bf78de5bc9b1e0f	941	Gene3D	G3DSA:2.30.30.10		886	937	3.4e-27	2016-02-03	IPR001037	Integrase, C-terminal, retroviral	GO:0003676	KEGG: 00230+2.7.7.7|KEGG: 00240+2.7.7.7
XP_015143420.1	0b60d566169d29201bf78de5bc9b1e0f	941	Pfam	PF00078	Reverse transcriptase (RNA-dependent DNA polymerase)	157	326	7.4e-33	2016-02-03	IPR000477	Reverse transcriptase domain
XP_015143420.1	0b60d566169d29201bf78de5bc9b1e0f	941	SUPERFAMILY	SSF50630		28	88	4.57e-12	2016-02-03	IPR021109	Aspartic peptidase domain
XP_015143420.1	0b60d566169d29201bf78de5bc9b1e0f	941	ProSiteProfiles	PS50879	RNase H domain profile.	537	669	12.024	2016-02-03	IPR002156	Ribonuclease H domain	GO:0003676|GO:0004523
XP_015143420.1	0b60d566169d29201bf78de5bc9b1e0f	941	Gene3D	G3DSA:3.30.420.10		723	877	7.4e-35	2016-02-03	IPR012337	Ribonuclease H-like domain	GO:0003676
XP_015143420.1	0b60d566169d29201bf78de5bc9b1e0f	941	Pfam	PF06817	Reverse transcriptase thumb domain	339	391	1.5e-09	2016-02-03	IPR010661	Reverse transcriptase thumb	GO:0003964|GO:0006278	KEGG: 00230+2.7.7.7|KEGG: 00240+2.7.7.7
XP_015143420.1	0b60d566169d29201bf78de5bc9b1e0f	941	Pfam	PF00075	RNase H	542	665	2.3e-06	2016-02-03	IPR002156	Ribonuclease H domain	GO:0003676|GO:0004523
XP_015143420.1	0b60d566169d29201bf78de5bc9b1e0f	941	ProSiteProfiles	PS50878	Reverse transcriptase (RT) catalytic domain profile.	138	326	24.742	2016-02-03	IPR000477	Reverse transcriptase domain
XP_015143420.1	0b60d566169d29201bf78de5bc9b1e0f	941	Gene3D	G3DSA:2.40.70.10		5	79	1.6e-14	2016-02-03	IPR021109	Aspartic peptidase domain
XP_015143420.1	0b60d566169d29201bf78de5bc9b1e0f	941	Gene3D	G3DSA:3.10.10.10		105	237	1.1e-32	2016-02-03
XP_015143420.1	0b60d566169d29201bf78de5bc9b1e0f	941	Pfam	PF00552	Integrase DNA binding domain	898	936	0.0001	2016-02-03	IPR001037	Integrase, C-terminal, retroviral	GO:0003676	KEGG: 00230+2.7.7.7|KEGG: 00240+2.7.7.7
XP_015143420.1	0b60d566169d29201bf78de5bc9b1e0f	941	ProSiteProfiles	PS50994	Integrase catalytic domain profile.	722	885	24.664	2016-02-03	IPR001584	Integrase, catalytic core	GO:0015074
XP_015143420.1	0b60d566169d29201bf78de5bc9b1e0f	941	Gene3D	G3DSA:1.10.10.200		672	710	1.1e-05	2016-02-03	IPR017856	Integrase, N-terminal zinc-binding domain-like
XP_015143420.1	0b60d566169d29201bf78de5bc9b1e0f	941	SUPERFAMILY	SSF46919		671	710	6.8e-10	2016-02-03	IPR003308	Integrase, N-terminal zinc-binding domain	GO:0008270
XP_015143420.1	0b60d566169d29201bf78de5bc9b1e0f	941	Pfam	PF02022	Integrase Zinc binding domain	674	710	5.6e-12	2016-02-03	IPR003308	Integrase, N-terminal zinc-binding domain	GO:0008270
XP_015143420.1	0b60d566169d29201bf78de5bc9b1e0f	941	ProSitePatterns	PS00141	Eukaryotic and viral aspartyl proteases active site.	32	43	-	2016-02-03	IPR001969	Aspartic peptidase, active site	GO:0004190|GO:0006508
XP_015143420.1	0b60d566169d29201bf78de5bc9b1e0f	941	ProSiteProfiles	PS51027	Integrase DNA binding domain profile.	891	939	11.61	2016-02-03	IPR001037	Integrase, C-terminal, retroviral	GO:0003676	KEGG: 00230+2.7.7.7|KEGG: 00240+2.7.7.7
XP_015143420.1	0b60d566169d29201bf78de5bc9b1e0f	941	Gene3D	G3DSA:3.30.70.270		335	401	0.00028	2016-02-03
XP_015143420.1	0b60d566169d29201bf78de5bc9b1e0f	941	SUPERFAMILY	SSF56672		566	613	4e-92	2016-02-03
XP_015143420.1	0b60d566169d29201bf78de5bc9b1e0f	941	SUPERFAMILY	SSF56672		104	446	4e-92	2016-02-03
XP_015143420.1	0b60d566169d29201bf78de5bc9b1e0f	941	Pfam	PF00077	Retroviral aspartyl protease	7	91	2.3e-12	2016-02-03	IPR018061	Retropepsins
XP_015143420.1	0b60d566169d29201bf78de5bc9b1e0f	941	SUPERFAMILY	SSF50122		887	936	1.31e-15	2016-02-03	IPR001037	Integrase, C-terminal, retroviral	GO:0003676	KEGG: 00230+2.7.7.7|KEGG: 00240+2.7.7.7
XP_015143420.1	0b60d566169d29201bf78de5bc9b1e0f	941	ProSiteProfiles	PS50876	Zinc finger integrase-type profile.	669	710	14.245	2016-02-03	IPR003308	Integrase, N-terminal zinc-binding domain	GO:0008270
XP_015143420.1	0b60d566169d29201bf78de5bc9b1e0f	941	ProSiteProfiles	PS50175	Aspartyl protease, retroviral-type family profile.	30	71	19.517	2016-02-03	IPR001995	Peptidase A2A, retrovirus, catalytic	GO:0004190|GO:0006508
XP_015143420.1	0b60d566169d29201bf78de5bc9b1e0f	941	SUPERFAMILY	SSF53098		720	877	5.44e-33	2016-02-03	IPR012337	Ribonuclease H-like domain	GO:0003676
XP_015133248.1	8ba86de11d185b4c564cd5e3f650b60e	464	PIRSF	PIRSF005883		5	464	4.8e-145	2016-02-03	IPR016469	Carbohydrate sulfotransferase	GO:0000139|GO:0005975|GO:0008146
XP_015133248.1	8ba86de11d185b4c564cd5e3f650b60e	464	Pfam	PF00685	Sulfotransferase domain	94	453	3.6e-19	2016-02-03	IPR000863	Sulfotransferase domain	GO:0008146
XP_015133248.1	8ba86de11d185b4c564cd5e3f650b60e	464	SUPERFAMILY	SSF52540		330	458	4.93e-37	2016-02-03	IPR027417	P-loop containing nucleoside triphosphate hydrolase
XP_015133248.1	8ba86de11d185b4c564cd5e3f650b60e	464	SUPERFAMILY	SSF52540		231	287	4.93e-37	2016-02-03	IPR027417	P-loop containing nucleoside triphosphate hydrolase
XP_015133248.1	8ba86de11d185b4c564cd5e3f650b60e	464	SUPERFAMILY	SSF52540		93	140	4.93e-37	2016-02-03	IPR027417	P-loop containing nucleoside triphosphate hydrolase
XP_015133248.1	8ba86de11d185b4c564cd5e3f650b60e	464	Gene3D	G3DSA:3.40.50.300		252	456	3e-30	2016-02-03	IPR027417	P-loop containing nucleoside triphosphate hydrolase
XP_015133248.1	8ba86de11d185b4c564cd5e3f650b60e	464	Gene3D	G3DSA:3.40.50.300		94	170	3e-30	2016-02-03	IPR027417	P-loop containing nucleoside triphosphate hydrolase
XP_015128118.1	95cb2403d1e9acceff9f6177fb84c04b	391	Pfam	PF06021	Aralkyl acyl-CoA:amino acid N-acyltransferase	102	286	3.1e-48	2016-02-03	IPR015938	Glycine N-acyltransferase, N-terminal	GO:0005739|GO:0047961
XP_015128118.1	95cb2403d1e9acceff9f6177fb84c04b	391	SUPERFAMILY	SSF55729		144	370	1.04e-31	2016-02-03	IPR016181	Acyl-CoA N-acyltransferase
XP_015128118.1	95cb2403d1e9acceff9f6177fb84c04b	391	Gene3D	G3DSA:3.40.630.30		242	362	2.5e-15	2016-02-03	IPR016181	Acyl-CoA N-acyltransferase
XP_015128118.1	95cb2403d1e9acceff9f6177fb84c04b	391	Pfam	PF08444	Aralkyl acyl-CoA:amino acid N-acyltransferase, C-terminal region	289	366	1.7e-10	2016-02-03	IPR013652	Glycine N-acyltransferase, C-terminal
XP_015128118.1	95cb2403d1e9acceff9f6177fb84c04b	391	ProSiteProfiles	PS51186	Gcn5-related N-acetyltransferase (GNAT) domain profile.	240	383	9.661	2016-02-03	IPR000182	GNAT domain	GO:0008080
XP_015128685.1	c00f6ae2469084d47a0ba3a6c7adfe99	209	SUPERFAMILY	SSF48726		25	111	2.84e-18	2016-02-03	IPR007110	Immunoglobulin-like domain	GO:0005515
XP_015128685.1	c00f6ae2469084d47a0ba3a6c7adfe99	209	SUPERFAMILY	SSF48726		114	192	8.73e-21	2016-02-03	IPR007110	Immunoglobulin-like domain	GO:0005515
XP_015128685.1	c00f6ae2469084d47a0ba3a6c7adfe99	209	ProSiteProfiles	PS50835	Ig-like domain profile.	117	201	6.923	2016-02-03	IPR007110	Immunoglobulin-like domain	GO:0005515
XP_015128685.1	c00f6ae2469084d47a0ba3a6c7adfe99	209	Gene3D	G3DSA:2.60.40.10		25	114	3.4e-21	2016-02-03	IPR013783	Immunoglobulin-like fold
XP_015128685.1	c00f6ae2469084d47a0ba3a6c7adfe99	209	SMART	SM00409	Immunoglobulin	122	203	0.012	2016-02-03	IPR003599	Immunoglobulin subtype
XP_015128685.1	c00f6ae2469084d47a0ba3a6c7adfe99	209	SMART	SM00409	Immunoglobulin	26	110	0.00044	2016-02-03	IPR003599	Immunoglobulin subtype
XP_015128685.1	c00f6ae2469084d47a0ba3a6c7adfe99	209	SMART	SM00408	Immunoglobulin C-2 Type	128	192	0.0012	2016-02-03	IPR003598	Immunoglobulin subtype 2
XP_015128685.1	c00f6ae2469084d47a0ba3a6c7adfe99	209	SMART	SM00408	Immunoglobulin C-2 Type	32	95	0.16	2016-02-03	IPR003598	Immunoglobulin subtype 2
XP_015128685.1	c00f6ae2469084d47a0ba3a6c7adfe99	209	Pfam	PF13927	Immunoglobulin domain	116	189	8.3e-08	2016-02-03
XP_015128685.1	c00f6ae2469084d47a0ba3a6c7adfe99	209	Gene3D	G3DSA:2.60.40.10		115	192	4.5e-21	2016-02-03	IPR013783	Immunoglobulin-like fold
XP_015130226.1	860858ee5208a4f697410a58868c312f	98	Pfam	PF16190	Ubiquitin-activating enzyme E1 FCCH domain	9	78	1.3e-33	2016-02-03	IPR032418	Ubiquitin-activating enzyme E1, FCCH domain		UniPathway: UPA00143
XP_015130226.1	860858ee5208a4f697410a58868c312f	98	SUPERFAMILY	SSF69572		2	86	1.45e-14	2016-02-03	IPR000594	THIF-type NAD/FAD binding fold	GO:0008641
XP_015130357.1	471590b7daf7621e23bd30e2d3b45660	188	SUPERFAMILY	SSF51445		52	184	7.02e-05	2016-02-03	IPR017853	Glycoside hydrolase superfamily
XP_015130357.1	471590b7daf7621e23bd30e2d3b45660	188	Pfam	PF16028	Solute carrier family 3 member 2 N-terminus	48	116	1.8e-23	2016-02-03	IPR031984	Solute carrier family 3 member 2, N-terminal domain
XP_015157454.1	732016e1fded83b143b6cdbcf67b6abb	124	Pfam	PF15663	Zinc-finger containing family	1	103	7.6e-51	2016-02-03
XP_015157454.1	732016e1fded83b143b6cdbcf67b6abb	124	ProSiteProfiles	PS50103	Zinc finger C3H1-type profile.	2	29	12.202	2016-02-03	IPR000571	Zinc finger, CCCH-type	GO:0046872
XP_015157454.1	732016e1fded83b143b6cdbcf67b6abb	124	ProSiteProfiles	PS50103	Zinc finger C3H1-type profile.	31	57	10.831	2016-02-03	IPR000571	Zinc finger, CCCH-type	GO:0046872
XP_015157454.1	732016e1fded83b143b6cdbcf67b6abb	124	ProSiteProfiles	PS50103	Zinc finger C3H1-type profile.	60	87	7.235	2016-02-03	IPR000571	Zinc finger, CCCH-type	GO:0046872
XP_015157454.1	732016e1fded83b143b6cdbcf67b6abb	124	SMART	SM00356	zinc finger	60	86	63	2016-02-03	IPR000571	Zinc finger, CCCH-type	GO:0046872
XP_015157454.1	732016e1fded83b143b6cdbcf67b6abb	124	SMART	SM00356	zinc finger	2	28	0.2	2016-02-03	IPR000571	Zinc finger, CCCH-type	GO:0046872
XP_015157454.1	732016e1fded83b143b6cdbcf67b6abb	124	SMART	SM00356	zinc finger	33	56	0.7	2016-02-03	IPR000571	Zinc finger, CCCH-type	GO:0046872
XP_015128857.1	ffa4855f0a1f7e3648000ddd1711f928	285	SUPERFAMILY	SSF48726		23	116	1.98e-22	2016-02-03	IPR007110	Immunoglobulin-like domain	GO:0005515
XP_015128857.1	ffa4855f0a1f7e3648000ddd1711f928	285	SUPERFAMILY	SSF48726		119	213	5.98e-23	2016-02-03	IPR007110	Immunoglobulin-like domain	GO:0005515
XP_015128857.1	ffa4855f0a1f7e3648000ddd1711f928	285	ProSiteProfiles	PS50835	Ig-like domain profile.	26	104	7.704	2016-02-03	IPR007110	Immunoglobulin-like domain	GO:0005515
XP_015128857.1	ffa4855f0a1f7e3648000ddd1711f928	285	Pfam	PF13927	Immunoglobulin domain	121	191	2.6e-06	2016-02-03
XP_015128857.1	ffa4855f0a1f7e3648000ddd1711f928	285	SMART	SM00409	Immunoglobulin	31	115	4.9e-05	2016-02-03	IPR003599	Immunoglobulin subtype
XP_015128857.1	ffa4855f0a1f7e3648000ddd1711f928	285	SMART	SM00409	Immunoglobulin	127	213	0.0043	2016-02-03	IPR003599	Immunoglobulin subtype
XP_015128857.1	ffa4855f0a1f7e3648000ddd1711f928	285	Gene3D	G3DSA:2.60.40.10		22	119	3.6e-25	2016-02-03	IPR013783	Immunoglobulin-like fold
XP_015128857.1	ffa4855f0a1f7e3648000ddd1711f928	285	Pfam	PF13895	Immunoglobulin domain	26	112	9.3e-07	2016-02-03	IPR007110	Immunoglobulin-like domain	GO:0005515
XP_015128857.1	ffa4855f0a1f7e3648000ddd1711f928	285	Gene3D	G3DSA:2.60.40.10		120	213	1.1e-22	2016-02-03	IPR013783	Immunoglobulin-like fold
XP_015128857.1	ffa4855f0a1f7e3648000ddd1711f928	285	SMART	SM00408	Immunoglobulin C-2 Type	37	100	0.066	2016-02-03	IPR003598	Immunoglobulin subtype 2
XP_015128857.1	ffa4855f0a1f7e3648000ddd1711f928	285	SMART	SM00408	Immunoglobulin C-2 Type	133	197	0.28	2016-02-03	IPR003598	Immunoglobulin subtype 2
XP_015129216.1	438c1d9ea4d45860aa06b18b85585e76	257	Pfam	PF00530	Scavenger receptor cysteine-rich domain	148	244	7.7e-32	2016-02-03	IPR001190	SRCR domain	GO:0005044|GO:0016020
XP_015129216.1	438c1d9ea4d45860aa06b18b85585e76	257	Pfam	PF00530	Scavenger receptor cysteine-rich domain	44	138	3.1e-21	2016-02-03	IPR001190	SRCR domain	GO:0005044|GO:0016020
XP_015129216.1	438c1d9ea4d45860aa06b18b85585e76	257	Gene3D	G3DSA:3.10.250.10		38	138	2e-26	2016-02-03	IPR017448	SRCR-like domain	GO:0016020
XP_015129216.1	438c1d9ea4d45860aa06b18b85585e76	257	Gene3D	G3DSA:3.10.250.10		142	244	3.9e-40	2016-02-03	IPR017448	SRCR-like domain	GO:0016020
XP_015129216.1	438c1d9ea4d45860aa06b18b85585e76	257	SUPERFAMILY	SSF56487		138	246	4.58e-45	2016-02-03	IPR017448	SRCR-like domain	GO:0016020
XP_015129216.1	438c1d9ea4d45860aa06b18b85585e76	257	PRINTS	PR00258	Speract receptor signature	209	223	4.4e-30	2016-02-03	IPR001190	SRCR domain	GO:0005044|GO:0016020
XP_015129216.1	438c1d9ea4d45860aa06b18b85585e76	257	PRINTS	PR00258	Speract receptor signature	144	160	4.4e-30	2016-02-03	IPR001190	SRCR domain	GO:0005044|GO:0016020
XP_015129216.1	438c1d9ea4d45860aa06b18b85585e76	257	PRINTS	PR00258	Speract receptor signature	232	244	4.4e-30	2016-02-03	IPR001190	SRCR domain	GO:0005044|GO:0016020
XP_015129216.1	438c1d9ea4d45860aa06b18b85585e76	257	PRINTS	PR00258	Speract receptor signature	178	188	4.4e-30	2016-02-03	IPR001190	SRCR domain	GO:0005044|GO:0016020
XP_015129216.1	438c1d9ea4d45860aa06b18b85585e76	257	PRINTS	PR00258	Speract receptor signature	163	174	4.4e-30	2016-02-03	IPR001190	SRCR domain	GO:0005044|GO:0016020
XP_015129216.1	438c1d9ea4d45860aa06b18b85585e76	257	ProSiteProfiles	PS50287	SRCR domain profile.	144	244	37.572	2016-02-03	IPR001190	SRCR domain	GO:0005044|GO:0016020
XP_015129216.1	438c1d9ea4d45860aa06b18b85585e76	257	ProSiteProfiles	PS50287	SRCR domain profile.	41	139	26.215	2016-02-03	IPR001190	SRCR domain	GO:0005044|GO:0016020
XP_015129216.1	438c1d9ea4d45860aa06b18b85585e76	257	SMART	SM00202	Scavenger receptor Cys-rich	41	139	1.5e-27	2016-02-03	IPR017448	SRCR-like domain	GO:0016020
XP_015129216.1	438c1d9ea4d45860aa06b18b85585e76	257	SMART	SM00202	Scavenger receptor Cys-rich	144	244	3.8e-55	2016-02-03	IPR017448	SRCR-like domain	GO:0016020
XP_015129216.1	438c1d9ea4d45860aa06b18b85585e76	257	SUPERFAMILY	SSF56487		39	141	1.31e-31	2016-02-03	IPR017448	SRCR-like domain	GO:0016020
XP_015128707.1	d0a63aa9ff5fbbae400023f2558fab68	280	SUPERFAMILY	SSF69593		31	244	5.1e-16	2016-02-03
XP_015128707.1	d0a63aa9ff5fbbae400023f2558fab68	280	Pfam	PF01553	Acyltransferase	38	206	2e-35	2016-02-03	IPR002123	Phospholipid/glycerol acyltransferase	GO:0008152|GO:0016746
XP_015128707.1	d0a63aa9ff5fbbae400023f2558fab68	280	PRINTS	PR00979	Tafazzin signature	90	101	4.7e-46	2016-02-03	IPR000872	Tafazzin	GO:0006644|GO:0016746
XP_015128707.1	d0a63aa9ff5fbbae400023f2558fab68	280	PRINTS	PR00979	Tafazzin signature	222	235	4.7e-46	2016-02-03	IPR000872	Tafazzin	GO:0006644|GO:0016746
XP_015128707.1	d0a63aa9ff5fbbae400023f2558fab68	280	PRINTS	PR00979	Tafazzin signature	104	119	4.7e-46	2016-02-03	IPR000872	Tafazzin	GO:0006644|GO:0016746
XP_015128707.1	d0a63aa9ff5fbbae400023f2558fab68	280	PRINTS	PR00979	Tafazzin signature	162	176	4.7e-46	2016-02-03	IPR000872	Tafazzin	GO:0006644|GO:0016746
XP_015128707.1	d0a63aa9ff5fbbae400023f2558fab68	280	PRINTS	PR00979	Tafazzin signature	59	78	4.7e-46	2016-02-03	IPR000872	Tafazzin	GO:0006644|GO:0016746
XP_015128707.1	d0a63aa9ff5fbbae400023f2558fab68	280	PRINTS	PR00979	Tafazzin signature	184	205	4.7e-46	2016-02-03	IPR000872	Tafazzin	GO:0006644|GO:0016746
XP_015128707.1	d0a63aa9ff5fbbae400023f2558fab68	280	ProSiteProfiles	PS51257	Prokaryotic membrane lipoprotein lipid attachment site profile.	1	29	5	2016-02-03
XP_015128707.1	d0a63aa9ff5fbbae400023f2558fab68	280	SMART	SM00563	Phosphate acyltransferases	59	209	7.7e-24	2016-02-03	IPR002123	Phospholipid/glycerol acyltransferase	GO:0008152|GO:0016746
XP_015128195.1	cabff125d2d577b4eec2362ebe3cb6cb	360	Pfam	PF00692	dUTPase	56	177	2.2e-21	2016-02-03	IPR008180	Deoxyuridine triphosphate nucleotidohydrolase/Deoxycytidine triphosphate deaminase	GO:0016787|GO:0046080
XP_015128195.1	cabff125d2d577b4eec2362ebe3cb6cb	360	Pfam	PF00078	Reverse transcriptase (RNA-dependent DNA polymerase)	238	360	6.8e-22	2016-02-03	IPR000477	Reverse transcriptase domain
XP_015128195.1	cabff125d2d577b4eec2362ebe3cb6cb	360	Gene3D	G3DSA:2.70.40.10		58	176	1.7e-19	2016-02-03	IPR029054	dUTPase-like
XP_015128195.1	cabff125d2d577b4eec2362ebe3cb6cb	360	Gene3D	G3DSA:3.10.10.10		194	318	7.7e-32	2016-02-03
XP_015128195.1	cabff125d2d577b4eec2362ebe3cb6cb	360	ProSiteProfiles	PS50878	Reverse transcriptase (RT) catalytic domain profile.	219	360	17.198	2016-02-03	IPR000477	Reverse transcriptase domain
XP_015128195.1	cabff125d2d577b4eec2362ebe3cb6cb	360	Gene3D	G3DSA:3.30.70.270		319	360	6.2e-15	2016-02-03
XP_015128195.1	cabff125d2d577b4eec2362ebe3cb6cb	360	SUPERFAMILY	SSF56672		190	360	7.56e-59	2016-02-03
XP_015128195.1	cabff125d2d577b4eec2362ebe3cb6cb	360	SUPERFAMILY	SSF51283		54	176	4.97e-20	2016-02-03	IPR029054	dUTPase-like
XP_015137850.1	aa0fb0116a9a9935ca1c8fa7ac9f015d	943	Gene3D	G3DSA:3.30.70.270		337	403	0.00028	2016-02-03
XP_015137850.1	aa0fb0116a9a9935ca1c8fa7ac9f015d	943	SUPERFAMILY	SSF50122		889	938	7.98e-16	2016-02-03	IPR001037	Integrase, C-terminal, retroviral	GO:0003676	KEGG: 00230+2.7.7.7|KEGG: 00240+2.7.7.7
XP_015137850.1	aa0fb0116a9a9935ca1c8fa7ac9f015d	943	ProSiteProfiles	PS51027	Integrase DNA binding domain profile.	893	941	11.706	2016-02-03	IPR001037	Integrase, C-terminal, retroviral	GO:0003676	KEGG: 00230+2.7.7.7|KEGG: 00240+2.7.7.7
XP_015137850.1	aa0fb0116a9a9935ca1c8fa7ac9f015d	943	Pfam	PF06817	Reverse transcriptase thumb domain	341	393	1.5e-09	2016-02-03	IPR010661	Reverse transcriptase thumb	GO:0003964|GO:0006278	KEGG: 00230+2.7.7.7|KEGG: 00240+2.7.7.7
XP_015137850.1	aa0fb0116a9a9935ca1c8fa7ac9f015d	943	Pfam	PF00552	Integrase DNA binding domain	901	938	0.00013	2016-02-03	IPR001037	Integrase, C-terminal, retroviral	GO:0003676	KEGG: 00230+2.7.7.7|KEGG: 00240+2.7.7.7
XP_015137850.1	aa0fb0116a9a9935ca1c8fa7ac9f015d	943	Gene3D	G3DSA:3.10.10.10		107	239	9.4e-33	2016-02-03
XP_015137850.1	aa0fb0116a9a9935ca1c8fa7ac9f015d	943	Pfam	PF00075	RNase H	544	667	2.3e-06	2016-02-03	IPR002156	Ribonuclease H domain	GO:0003676|GO:0004523
XP_015137850.1	aa0fb0116a9a9935ca1c8fa7ac9f015d	943	ProSiteProfiles	PS50175	Aspartyl protease, retroviral-type family profile.	30	71	18.837	2016-02-03	IPR001995	Peptidase A2A, retrovirus, catalytic	GO:0004190|GO:0006508
XP_015137850.1	aa0fb0116a9a9935ca1c8fa7ac9f015d	943	ProSiteProfiles	PS50994	Integrase catalytic domain profile.	724	887	24.664	2016-02-03	IPR001584	Integrase, catalytic core	GO:0015074
XP_015137850.1	aa0fb0116a9a9935ca1c8fa7ac9f015d	943	SUPERFAMILY	SSF50630		27	91	3.87e-12	2016-02-03	IPR021109	Aspartic peptidase domain
XP_015137850.1	aa0fb0116a9a9935ca1c8fa7ac9f015d	943	SUPERFAMILY	SSF46919		673	712	6.8e-10	2016-02-03	IPR003308	Integrase, N-terminal zinc-binding domain	GO:0008270
XP_015137850.1	aa0fb0116a9a9935ca1c8fa7ac9f015d	943	Pfam	PF02022	Integrase Zinc binding domain	676	712	5.7e-12	2016-02-03	IPR003308	Integrase, N-terminal zinc-binding domain	GO:0008270
XP_015137850.1	aa0fb0116a9a9935ca1c8fa7ac9f015d	943	Gene3D	G3DSA:3.30.70.270		240	328	1.7e-26	2016-02-03
XP_015137850.1	aa0fb0116a9a9935ca1c8fa7ac9f015d	943	Pfam	PF00078	Reverse transcriptase (RNA-dependent DNA polymerase)	159	328	2.8e-33	2016-02-03	IPR000477	Reverse transcriptase domain
XP_015137850.1	aa0fb0116a9a9935ca1c8fa7ac9f015d	943	Gene3D	G3DSA:3.30.420.10		725	879	7.4e-35	2016-02-03	IPR012337	Ribonuclease H-like domain	GO:0003676
XP_015137850.1	aa0fb0116a9a9935ca1c8fa7ac9f015d	943	ProSiteProfiles	PS50879	RNase H domain profile.	539	671	12.024	2016-02-03	IPR002156	Ribonuclease H domain	GO:0003676|GO:0004523
XP_015137850.1	aa0fb0116a9a9935ca1c8fa7ac9f015d	943	ProSiteProfiles	PS50878	Reverse transcriptase (RT) catalytic domain profile.	140	328	24.783	2016-02-03	IPR000477	Reverse transcriptase domain
XP_015137850.1	aa0fb0116a9a9935ca1c8fa7ac9f015d	943	ProSiteProfiles	PS50876	Zinc finger integrase-type profile.	671	712	14.245	2016-02-03	IPR003308	Integrase, N-terminal zinc-binding domain	GO:0008270
XP_015137850.1	aa0fb0116a9a9935ca1c8fa7ac9f015d	943	SUPERFAMILY	SSF53098		722	879	5.44e-33	2016-02-03	IPR012337	Ribonuclease H-like domain	GO:0003676
XP_015137850.1	aa0fb0116a9a9935ca1c8fa7ac9f015d	943	Gene3D	G3DSA:2.30.30.10		888	939	1.9e-27	2016-02-03	IPR001037	Integrase, C-terminal, retroviral	GO:0003676	KEGG: 00230+2.7.7.7|KEGG: 00240+2.7.7.7
XP_015137850.1	aa0fb0116a9a9935ca1c8fa7ac9f015d	943	ProSitePatterns	PS00141	Eukaryotic and viral aspartyl proteases active site.	32	43	-	2016-02-03	IPR001969	Aspartic peptidase, active site	GO:0004190|GO:0006508
XP_015137850.1	aa0fb0116a9a9935ca1c8fa7ac9f015d	943	Gene3D	G3DSA:3.30.420.10		541	666	1.5e-09	2016-02-03	IPR012337	Ribonuclease H-like domain	GO:0003676
XP_015137850.1	aa0fb0116a9a9935ca1c8fa7ac9f015d	943	SUPERFAMILY	SSF56672		568	615	2.11e-92	2016-02-03
XP_015137850.1	aa0fb0116a9a9935ca1c8fa7ac9f015d	943	SUPERFAMILY	SSF56672		106	448	2.11e-92	2016-02-03
XP_015137850.1	aa0fb0116a9a9935ca1c8fa7ac9f015d	943	Pfam	PF00665	Integrase core domain	727	837	9.1e-23	2016-02-03	IPR001584	Integrase, catalytic core	GO:0015074
XP_015137850.1	aa0fb0116a9a9935ca1c8fa7ac9f015d	943	Gene3D	G3DSA:1.10.10.200		674	712	1.1e-05	2016-02-03	IPR017856	Integrase, N-terminal zinc-binding domain-like
XP_015137850.1	aa0fb0116a9a9935ca1c8fa7ac9f015d	943	Pfam	PF00077	Retroviral aspartyl protease	5	95	1.1e-12	2016-02-03	IPR018061	Retropepsins
XP_015137850.1	aa0fb0116a9a9935ca1c8fa7ac9f015d	943	Gene3D	G3DSA:2.40.70.10		3	81	4.5e-15	2016-02-03	IPR021109	Aspartic peptidase domain
XP_015130208.1	0b09b8669d022da7589430e1a1be1562	312	Gene3D	G3DSA:3.30.160.60		170	203	1.7e-16	2016-02-03	IPR013087	Zinc finger C2H2-type/integrase DNA-binding domain	GO:0003676
XP_015130208.1	0b09b8669d022da7589430e1a1be1562	312	Gene3D	G3DSA:3.30.160.60		282	312	1.4e-13	2016-02-03	IPR013087	Zinc finger C2H2-type/integrase DNA-binding domain	GO:0003676
XP_015130208.1	0b09b8669d022da7589430e1a1be1562	312	ProSiteProfiles	PS50157	Zinc finger C2H2 type domain profile.	262	289	16.81	2016-02-03	IPR007087	Zinc finger, C2H2	GO:0046872
XP_015130208.1	0b09b8669d022da7589430e1a1be1562	312	ProSiteProfiles	PS50157	Zinc finger C2H2 type domain profile.	234	261	17.392	2016-02-03	IPR007087	Zinc finger, C2H2	GO:0046872
XP_015130208.1	0b09b8669d022da7589430e1a1be1562	312	ProSiteProfiles	PS50157	Zinc finger C2H2 type domain profile.	290	312	14.357	2016-02-03	IPR007087	Zinc finger, C2H2	GO:0046872
XP_015130208.1	0b09b8669d022da7589430e1a1be1562	312	ProSiteProfiles	PS50157	Zinc finger C2H2 type domain profile.	178	205	17.35	2016-02-03	IPR007087	Zinc finger, C2H2	GO:0046872
XP_015130208.1	0b09b8669d022da7589430e1a1be1562	312	ProSiteProfiles	PS50157	Zinc finger C2H2 type domain profile.	206	233	18.743	2016-02-03	IPR007087	Zinc finger, C2H2	GO:0046872
XP_015130208.1	0b09b8669d022da7589430e1a1be1562	312	ProSiteProfiles	PS50157	Zinc finger C2H2 type domain profile.	150	177	17.974	2016-02-03	IPR007087	Zinc finger, C2H2	GO:0046872
XP_015130208.1	0b09b8669d022da7589430e1a1be1562	312	ProSiteProfiles	PS50157	Zinc finger C2H2 type domain profile.	94	121	9.369	2016-02-03	IPR007087	Zinc finger, C2H2	GO:0046872
XP_015130208.1	0b09b8669d022da7589430e1a1be1562	312	ProSiteProfiles	PS50157	Zinc finger C2H2 type domain profile.	122	149	16.249	2016-02-03	IPR007087	Zinc finger, C2H2	GO:0046872
XP_015130208.1	0b09b8669d022da7589430e1a1be1562	312	SUPERFAMILY	SSF57667		214	271	1.54e-25	2016-02-03
XP_015130208.1	0b09b8669d022da7589430e1a1be1562	312	ProSitePatterns	PS00028	Zinc finger C2H2 type domain signature.	236	256	-	2016-02-03	IPR007087	Zinc finger, C2H2	GO:0046872
XP_015130208.1	0b09b8669d022da7589430e1a1be1562	312	ProSitePatterns	PS00028	Zinc finger C2H2 type domain signature.	124	144	-	2016-02-03	IPR007087	Zinc finger, C2H2	GO:0046872
XP_015130208.1	0b09b8669d022da7589430e1a1be1562	312	ProSitePatterns	PS00028	Zinc finger C2H2 type domain signature.	264	284	-	2016-02-03	IPR007087	Zinc finger, C2H2	GO:0046872
XP_015130208.1	0b09b8669d022da7589430e1a1be1562	312	ProSitePatterns	PS00028	Zinc finger C2H2 type domain signature.	292	312	-	2016-02-03	IPR007087	Zinc finger, C2H2	GO:0046872
XP_015130208.1	0b09b8669d022da7589430e1a1be1562	312	ProSitePatterns	PS00028	Zinc finger C2H2 type domain signature.	152	172	-	2016-02-03	IPR007087	Zinc finger, C2H2	GO:0046872
XP_015130208.1	0b09b8669d022da7589430e1a1be1562	312	ProSitePatterns	PS00028	Zinc finger C2H2 type domain signature.	180	200	-	2016-02-03	IPR007087	Zinc finger, C2H2	GO:0046872
XP_015130208.1	0b09b8669d022da7589430e1a1be1562	312	ProSitePatterns	PS00028	Zinc finger C2H2 type domain signature.	208	228	-	2016-02-03	IPR007087	Zinc finger, C2H2	GO:0046872
XP_015130208.1	0b09b8669d022da7589430e1a1be1562	312	Gene3D	G3DSA:3.30.160.60		236	262	5.2e-18	2016-02-03	IPR013087	Zinc finger C2H2-type/integrase DNA-binding domain	GO:0003676
XP_015130208.1	0b09b8669d022da7589430e1a1be1562	312	Gene3D	G3DSA:3.30.160.60		122	151	3e-15	2016-02-03	IPR013087	Zinc finger C2H2-type/integrase DNA-binding domain	GO:0003676
XP_015130208.1	0b09b8669d022da7589430e1a1be1562	312	Gene3D	G3DSA:3.30.160.60		204	235	7.2e-20	2016-02-03	IPR013087	Zinc finger C2H2-type/integrase DNA-binding domain	GO:0003676
XP_015130208.1	0b09b8669d022da7589430e1a1be1562	312	SUPERFAMILY	SSF57667		102	159	2.43e-17	2016-02-03
XP_015130208.1	0b09b8669d022da7589430e1a1be1562	312	SUPERFAMILY	SSF57667		158	215	1.6e-23	2016-02-03
XP_015130208.1	0b09b8669d022da7589430e1a1be1562	312	Pfam	PF00096	Zinc finger, C2H2 type	290	312	7.5e-06	2016-02-03	IPR007087	Zinc finger, C2H2	GO:0046872
XP_015130208.1	0b09b8669d022da7589430e1a1be1562	312	Pfam	PF00096	Zinc finger, C2H2 type	150	172	6.3e-06	2016-02-03	IPR007087	Zinc finger, C2H2	GO:0046872
XP_015130208.1	0b09b8669d022da7589430e1a1be1562	312	Pfam	PF00096	Zinc finger, C2H2 type	206	228	7.6e-08	2016-02-03	IPR007087	Zinc finger, C2H2	GO:0046872
XP_015130208.1	0b09b8669d022da7589430e1a1be1562	312	Pfam	PF00096	Zinc finger, C2H2 type	178	200	1e-06	2016-02-03	IPR007087	Zinc finger, C2H2	GO:0046872
XP_015130208.1	0b09b8669d022da7589430e1a1be1562	312	Pfam	PF00096	Zinc finger, C2H2 type	122	144	1.9e-05	2016-02-03	IPR007087	Zinc finger, C2H2	GO:0046872
XP_015130208.1	0b09b8669d022da7589430e1a1be1562	312	Pfam	PF00096	Zinc finger, C2H2 type	234	256	6.8e-06	2016-02-03	IPR007087	Zinc finger, C2H2	GO:0046872
XP_015130208.1	0b09b8669d022da7589430e1a1be1562	312	SMART	SM00355	zinc finger	234	256	0.00094	2016-02-03	IPR015880	Zinc finger, C2H2-like
XP_015130208.1	0b09b8669d022da7589430e1a1be1562	312	SMART	SM00355	zinc finger	94	120	17	2016-02-03	IPR015880	Zinc finger, C2H2-like
XP_015130208.1	0b09b8669d022da7589430e1a1be1562	312	SMART	SM00355	zinc finger	122	144	9.7e-05	2016-02-03	IPR015880	Zinc finger, C2H2-like
XP_015130208.1	0b09b8669d022da7589430e1a1be1562	312	SMART	SM00355	zinc finger	206	228	4.7e-05	2016-02-03	IPR015880	Zinc finger, C2H2-like
XP_015130208.1	0b09b8669d022da7589430e1a1be1562	312	SMART	SM00355	zinc finger	150	172	0.00051	2016-02-03	IPR015880	Zinc finger, C2H2-like
XP_015130208.1	0b09b8669d022da7589430e1a1be1562	312	SMART	SM00355	zinc finger	290	312	2.7e-05	2016-02-03	IPR015880	Zinc finger, C2H2-like
XP_015130208.1	0b09b8669d022da7589430e1a1be1562	312	SMART	SM00355	zinc finger	178	200	0.0065	2016-02-03	IPR015880	Zinc finger, C2H2-like
XP_015130208.1	0b09b8669d022da7589430e1a1be1562	312	SMART	SM00355	zinc finger	262	284	0.006	2016-02-03	IPR015880	Zinc finger, C2H2-like
XP_015130208.1	0b09b8669d022da7589430e1a1be1562	312	Gene3D	G3DSA:3.30.160.60		152	169	8.8e-17	2016-02-03	IPR013087	Zinc finger C2H2-type/integrase DNA-binding domain	GO:0003676
XP_015130208.1	0b09b8669d022da7589430e1a1be1562	312	Gene3D	G3DSA:3.30.160.60		263	281	1.5e-14	2016-02-03	IPR013087	Zinc finger C2H2-type/integrase DNA-binding domain	GO:0003676
XP_015130208.1	0b09b8669d022da7589430e1a1be1562	312	SUPERFAMILY	SSF57667		256	308	7.67e-20	2016-02-03
XP_015128296.1	61a8069f9c30c7b9f65ba5ed53ec88af	465	Coils	Coil		80	107	-	2016-02-03
XP_015128296.1	61a8069f9c30c7b9f65ba5ed53ec88af	465	Coils	Coil		181	208	-	2016-02-03
XP_015128296.1	61a8069f9c30c7b9f65ba5ed53ec88af	465	ProDom	PD936484	POLYPROTEIN GLYCOPROTEIN M G2 TRANSMEMBRANE NONSTRUCTURAL MEMBRANE CONTAINS: PRECURSOR SIGNAL	114	408	0.0005	2016-02-03
XP_015128296.1	61a8069f9c30c7b9f65ba5ed53ec88af	465	PRINTS	PR01407	Butyrophylin C-terminal DUF signature	422	439	1e-07	2016-02-03	IPR003879	Butyrophylin-like
XP_015128296.1	61a8069f9c30c7b9f65ba5ed53ec88af	465	PRINTS	PR01407	Butyrophylin C-terminal DUF signature	444	465	1e-07	2016-02-03	IPR003879	Butyrophylin-like
XP_015128296.1	61a8069f9c30c7b9f65ba5ed53ec88af	465	PRINTS	PR01407	Butyrophylin C-terminal DUF signature	405	422	1e-07	2016-02-03	IPR003879	Butyrophylin-like
XP_015128296.1	61a8069f9c30c7b9f65ba5ed53ec88af	465	Coils	Coil		333	360	-	2016-02-03
XP_015128296.1	61a8069f9c30c7b9f65ba5ed53ec88af	465	ProSiteProfiles	PS50188	B30.2/SPRY domain profile.	389	465	8.65	2016-02-03	IPR001870	B30.2/SPRY domain
XP_015128296.1	61a8069f9c30c7b9f65ba5ed53ec88af	465	Coils	Coil		362	396	-	2016-02-03
XP_015128296.1	61a8069f9c30c7b9f65ba5ed53ec88af	465	Gene3D	G3DSA:1.20.5.50		294	387	0.0001	2016-02-03
XP_015128296.1	61a8069f9c30c7b9f65ba5ed53ec88af	465	Gene3D	G3DSA:1.20.5.50		142	231	0.0001	2016-02-03
XP_015128296.1	61a8069f9c30c7b9f65ba5ed53ec88af	465	Coils	Coil		109	136	-	2016-02-03
XP_015128296.1	61a8069f9c30c7b9f65ba5ed53ec88af	465	Pfam	PF13765	SPRY-associated domain	409	457	3e-15	2016-02-03	IPR006574	SPRY-associated
XP_015128296.1	61a8069f9c30c7b9f65ba5ed53ec88af	465	SUPERFAMILY	SSF49899		401	460	3.96e-12	2016-02-03	IPR013320	Concanavalin A-like lectin/glucanase domain
XP_015128296.1	61a8069f9c30c7b9f65ba5ed53ec88af	465	SMART	SM00589		406	458	7.4e-14	2016-02-03	IPR006574	SPRY-associated
XP_015128296.1	61a8069f9c30c7b9f65ba5ed53ec88af	465	Coils	Coil		239	266	-	2016-02-03
XP_015128296.1	61a8069f9c30c7b9f65ba5ed53ec88af	465	Coils	Coil		268	288	-	2016-02-03
XP_015128296.1	61a8069f9c30c7b9f65ba5ed53ec88af	465	Coils	Coil		290	324	-	2016-02-03
XP_015128296.1	61a8069f9c30c7b9f65ba5ed53ec88af	465	Coils	Coil		210	237	-	2016-02-03
XP_015128296.1	61a8069f9c30c7b9f65ba5ed53ec88af	465	Coils	Coil		138	172	-	2016-02-03
XP_015128296.1	61a8069f9c30c7b9f65ba5ed53ec88af	465	Pfam	PF00038	Intermediate filament protein	190	311	1e-10	2016-02-03	IPR001664	Intermediate filament protein	GO:0005198|GO:0005882
XP_015158136.1	b3d15060ec9b7998f4dd7e009376fc74	152	Pfam	PF10577	Uncharacterised protein family UPF0560	26	133	1e-40	2016-02-03	IPR018890	Uncharacterised protein family FAM171
XP_015128262.1	98bca33a1137baf13a7b346fa3df92ab	501	Coils	Coil		80	107	-	2016-02-03
XP_015128262.1	98bca33a1137baf13a7b346fa3df92ab	501	SMART	SM00589		442	494	7.4e-14	2016-02-03	IPR006574	SPRY-associated
XP_015128262.1	98bca33a1137baf13a7b346fa3df92ab	501	Coils	Coil		181	208	-	2016-02-03
XP_015128262.1	98bca33a1137baf13a7b346fa3df92ab	501	SUPERFAMILY	SSF49899		437	496	4.75e-12	2016-02-03	IPR013320	Concanavalin A-like lectin/glucanase domain
XP_015128262.1	98bca33a1137baf13a7b346fa3df92ab	501	Coils	Coil		297	324	-	2016-02-03
XP_015128262.1	98bca33a1137baf13a7b346fa3df92ab	501	Gene3D	G3DSA:1.20.5.50		330	423	0.00013	2016-02-03
XP_015128262.1	98bca33a1137baf13a7b346fa3df92ab	501	Gene3D	G3DSA:1.20.5.50		141	231	0.00013	2016-02-03
XP_015128262.1	98bca33a1137baf13a7b346fa3df92ab	501	Coils	Coil		239	295	-	2016-02-03
XP_015128262.1	98bca33a1137baf13a7b346fa3df92ab	501	Coils	Coil		398	432	-	2016-02-03
XP_015128262.1	98bca33a1137baf13a7b346fa3df92ab	501	PRINTS	PR01407	Butyrophylin C-terminal DUF signature	441	458	1.2e-07	2016-02-03	IPR003879	Butyrophylin-like
XP_015128262.1	98bca33a1137baf13a7b346fa3df92ab	501	PRINTS	PR01407	Butyrophylin C-terminal DUF signature	480	501	1.2e-07	2016-02-03	IPR003879	Butyrophylin-like
XP_015128262.1	98bca33a1137baf13a7b346fa3df92ab	501	PRINTS	PR01407	Butyrophylin C-terminal DUF signature	458	475	1.2e-07	2016-02-03	IPR003879	Butyrophylin-like
XP_015128262.1	98bca33a1137baf13a7b346fa3df92ab	501	Pfam	PF13765	SPRY-associated domain	445	493	3.3e-15	2016-02-03	IPR006574	SPRY-associated
XP_015128262.1	98bca33a1137baf13a7b346fa3df92ab	501	Coils	Coil		109	136	-	2016-02-03
XP_015128262.1	98bca33a1137baf13a7b346fa3df92ab	501	Coils	Coil		326	360	-	2016-02-03
XP_015128262.1	98bca33a1137baf13a7b346fa3df92ab	501	Coils	Coil		210	237	-	2016-02-03
XP_015128262.1	98bca33a1137baf13a7b346fa3df92ab	501	ProDom	PD936484	POLYPROTEIN GLYCOPROTEIN M G2 TRANSMEMBRANE NONSTRUCTURAL MEMBRANE CONTAINS: PRECURSOR SIGNAL	110	444	0.0008	2016-02-03
XP_015128262.1	98bca33a1137baf13a7b346fa3df92ab	501	ProSiteProfiles	PS50188	B30.2/SPRY domain profile.	425	501	8.65	2016-02-03	IPR001870	B30.2/SPRY domain
XP_015128262.1	98bca33a1137baf13a7b346fa3df92ab	501	Coils	Coil		369	396	-	2016-02-03
XP_015128262.1	98bca33a1137baf13a7b346fa3df92ab	501	Coils	Coil		138	172	-	2016-02-03
XP_015149045.1	c1ae717c18c256942850c6f50c27711e	984	SUPERFAMILY	SSF49313		474	578	5.85e-22	2016-02-03	IPR015919	Cadherin-like	GO:0005509|GO:0016020
XP_015149045.1	c1ae717c18c256942850c6f50c27711e	984	SMART	SM00112	Cadherin repeats.	608	694	4.6e-24	2016-02-03	IPR002126	Cadherin	GO:0005509|GO:0007156|GO:0016020
XP_015149045.1	c1ae717c18c256942850c6f50c27711e	984	SMART	SM00112	Cadherin repeats.	398	479	9.4e-31	2016-02-03	IPR002126	Cadherin	GO:0005509|GO:0007156|GO:0016020
XP_015149045.1	c1ae717c18c256942850c6f50c27711e	984	SMART	SM00112	Cadherin repeats.	289	374	3.2e-17	2016-02-03	IPR002126	Cadherin	GO:0005509|GO:0007156|GO:0016020
XP_015149045.1	c1ae717c18c256942850c6f50c27711e	984	SMART	SM00112	Cadherin repeats.	740	821	2.1e-11	2016-02-03	IPR002126	Cadherin	GO:0005509|GO:0007156|GO:0016020
XP_015149045.1	c1ae717c18c256942850c6f50c27711e	984	SMART	SM00112	Cadherin repeats.	503	584	3.1e-21	2016-02-03	IPR002126	Cadherin	GO:0005509|GO:0007156|GO:0016020
XP_015149045.1	c1ae717c18c256942850c6f50c27711e	984	SMART	SM00112	Cadherin repeats.	155	265	0.035	2016-02-03	IPR002126	Cadherin	GO:0005509|GO:0007156|GO:0016020
XP_015149045.1	c1ae717c18c256942850c6f50c27711e	984	SUPERFAMILY	SSF49313		164	238	1.33e-07	2016-02-03	IPR015919	Cadherin-like	GO:0005509|GO:0016020
XP_015149045.1	c1ae717c18c256942850c6f50c27711e	984	Gene3D	G3DSA:2.60.40.60		374	477	5.8e-38	2016-02-03	IPR002126	Cadherin	GO:0005509|GO:0007156|GO:0016020
XP_015149045.1	c1ae717c18c256942850c6f50c27711e	984	Gene3D	G3DSA:2.60.40.60		478	583	2e-27	2016-02-03	IPR002126	Cadherin	GO:0005509|GO:0007156|GO:0016020
XP_015149045.1	c1ae717c18c256942850c6f50c27711e	984	Gene3D	G3DSA:2.60.40.60		584	696	1e-31	2016-02-03	IPR002126	Cadherin	GO:0005509|GO:0007156|GO:0016020
XP_015149045.1	c1ae717c18c256942850c6f50c27711e	984	Gene3D	G3DSA:2.60.40.60		259	373	3.4e-24	2016-02-03	IPR002126	Cadherin	GO:0005509|GO:0007156|GO:0016020
XP_015149045.1	c1ae717c18c256942850c6f50c27711e	984	SUPERFAMILY	SSF49313		575	698	9.42e-29	2016-02-03	IPR015919	Cadherin-like	GO:0005509|GO:0016020
XP_015149045.1	c1ae717c18c256942850c6f50c27711e	984	SUPERFAMILY	SSF49313		728	813	8.51e-15	2016-02-03	IPR015919	Cadherin-like	GO:0005509|GO:0016020
XP_015149045.1	c1ae717c18c256942850c6f50c27711e	984	PRINTS	PR00205	Cadherin signature	644	670	1.7e-51	2016-02-03	IPR002126	Cadherin	GO:0005509|GO:0007156|GO:0016020
XP_015149045.1	c1ae717c18c256942850c6f50c27711e	984	PRINTS	PR00205	Cadherin signature	207	226	1.7e-51	2016-02-03	IPR002126	Cadherin	GO:0005509|GO:0007156|GO:0016020
XP_015149045.1	c1ae717c18c256942850c6f50c27711e	984	PRINTS	PR00205	Cadherin signature	678	695	1.7e-51	2016-02-03	IPR002126	Cadherin	GO:0005509|GO:0007156|GO:0016020
XP_015149045.1	c1ae717c18c256942850c6f50c27711e	984	PRINTS	PR00205	Cadherin signature	448	460	1.7e-51	2016-02-03	IPR002126	Cadherin	GO:0005509|GO:0007156|GO:0016020
XP_015149045.1	c1ae717c18c256942850c6f50c27711e	984	PRINTS	PR00205	Cadherin signature	460	479	1.7e-51	2016-02-03	IPR002126	Cadherin	GO:0005509|GO:0007156|GO:0016020
XP_015149045.1	c1ae717c18c256942850c6f50c27711e	984	PRINTS	PR00205	Cadherin signature	376	405	1.7e-51	2016-02-03	IPR002126	Cadherin	GO:0005509|GO:0007156|GO:0016020
XP_015149045.1	c1ae717c18c256942850c6f50c27711e	984	PRINTS	PR00205	Cadherin signature	584	597	1.7e-51	2016-02-03	IPR002126	Cadherin	GO:0005509|GO:0007156|GO:0016020
XP_015149045.1	c1ae717c18c256942850c6f50c27711e	984	ProSitePatterns	PS00232	Cadherin domain signature.	364	374	-	2016-02-03	IPR020894	Cadherin conserved site	GO:0005886|GO:0007155
XP_015149045.1	c1ae717c18c256942850c6f50c27711e	984	ProSitePatterns	PS00232	Cadherin domain signature.	469	479	-	2016-02-03	IPR020894	Cadherin conserved site	GO:0005886|GO:0007155
XP_015149045.1	c1ae717c18c256942850c6f50c27711e	984	ProSitePatterns	PS00232	Cadherin domain signature.	574	584	-	2016-02-03	IPR020894	Cadherin conserved site	GO:0005886|GO:0007155
XP_015149045.1	c1ae717c18c256942850c6f50c27711e	984	ProSitePatterns	PS00232	Cadherin domain signature.	255	265	-	2016-02-03	IPR020894	Cadherin conserved site	GO:0005886|GO:0007155
XP_015149045.1	c1ae717c18c256942850c6f50c27711e	984	ProSitePatterns	PS00232	Cadherin domain signature.	684	694	-	2016-02-03	IPR020894	Cadherin conserved site	GO:0005886|GO:0007155
XP_015149045.1	c1ae717c18c256942850c6f50c27711e	984	ProSiteProfiles	PS50268	Cadherins domain profile.	377	481	29.71	2016-02-03	IPR002126	Cadherin	GO:0005509|GO:0007156|GO:0016020
XP_015149045.1	c1ae717c18c256942850c6f50c27711e	984	ProSiteProfiles	PS50268	Cadherins domain profile.	587	696	23.484	2016-02-03	IPR002126	Cadherin	GO:0005509|GO:0007156|GO:0016020
XP_015149045.1	c1ae717c18c256942850c6f50c27711e	984	ProSiteProfiles	PS50268	Cadherins domain profile.	208	267	10.813	2016-02-03	IPR002126	Cadherin	GO:0005509|GO:0007156|GO:0016020
XP_015149045.1	c1ae717c18c256942850c6f50c27711e	984	ProSiteProfiles	PS50268	Cadherins domain profile.	268	376	20.262	2016-02-03	IPR002126	Cadherin	GO:0005509|GO:0007156|GO:0016020
XP_015149045.1	c1ae717c18c256942850c6f50c27711e	984	ProSiteProfiles	PS50268	Cadherins domain profile.	489	586	22.914	2016-02-03	IPR002126	Cadherin	GO:0005509|GO:0007156|GO:0016020
XP_015149045.1	c1ae717c18c256942850c6f50c27711e	984	ProSiteProfiles	PS50268	Cadherins domain profile.	728	832	12.786	2016-02-03	IPR002126	Cadherin	GO:0005509|GO:0007156|GO:0016020
XP_015149045.1	c1ae717c18c256942850c6f50c27711e	984	Pfam	PF16492	Cadherin cytoplasmic C-terminal	836	919	6e-17	2016-02-03	IPR032455	Cadherin, cytoplasmic C-terminal domain
XP_015149045.1	c1ae717c18c256942850c6f50c27711e	984	SUPERFAMILY	SSF49313		364	485	6.67e-34	2016-02-03	IPR015919	Cadherin-like	GO:0005509|GO:0016020
XP_015149045.1	c1ae717c18c256942850c6f50c27711e	984	Pfam	PF00028	Cadherin domain	283	367	6.8e-09	2016-02-03	IPR002126	Cadherin	GO:0005509|GO:0007156|GO:0016020
XP_015149045.1	c1ae717c18c256942850c6f50c27711e	984	Pfam	PF00028	Cadherin domain	489	576	1.9e-12	2016-02-03	IPR002126	Cadherin	GO:0005509|GO:0007156|GO:0016020
XP_015149045.1	c1ae717c18c256942850c6f50c27711e	984	Pfam	PF00028	Cadherin domain	381	472	1.5e-20	2016-02-03	IPR002126	Cadherin	GO:0005509|GO:0007156|GO:0016020
XP_015149045.1	c1ae717c18c256942850c6f50c27711e	984	Pfam	PF00028	Cadherin domain	731	812	1.8e-10	2016-02-03	IPR002126	Cadherin	GO:0005509|GO:0007156|GO:0016020
XP_015149045.1	c1ae717c18c256942850c6f50c27711e	984	Pfam	PF00028	Cadherin domain	591	685	7.7e-15	2016-02-03	IPR002126	Cadherin	GO:0005509|GO:0007156|GO:0016020
XP_015149045.1	c1ae717c18c256942850c6f50c27711e	984	Pfam	PF08266	Cadherin-like	164	245	3.7e-29	2016-02-03	IPR013164	Cadherin, N-terminal
XP_015149045.1	c1ae717c18c256942850c6f50c27711e	984	SUPERFAMILY	SSF49313		261	368	3.01e-20	2016-02-03	IPR015919	Cadherin-like	GO:0005509|GO:0016020
XP_015149045.1	c1ae717c18c256942850c6f50c27711e	984	Gene3D	G3DSA:2.60.40.60		729	813	3.7e-16	2016-02-03	IPR002126	Cadherin	GO:0005509|GO:0007156|GO:0016020
XP_015149045.1	c1ae717c18c256942850c6f50c27711e	984	Gene3D	G3DSA:2.60.40.60		164	247	6.4e-06	2016-02-03	IPR002126	Cadherin	GO:0005509|GO:0007156|GO:0016020
XP_015129407.1	e38737f118206b57defbd1ad39b9c158	466	SUPERFAMILY	SSF47353		243	313	3.3e-11	2016-02-03	IPR008916	Retrovirus capsid, C-terminal
XP_015129407.1	e38737f118206b57defbd1ad39b9c158	466	Pfam	PF02022	Integrase Zinc binding domain	404	433	1.3e-08	2016-02-03	IPR003308	Integrase, N-terminal zinc-binding domain	GO:0008270
XP_015129407.1	e38737f118206b57defbd1ad39b9c158	466	Pfam	PF00607	gag gene protein p24 (core nucleocapsid protein)	118	311	1.3e-17	2016-02-03	IPR000721	Retroviral nucleocapsid protein Gag	GO:0016032
XP_015129407.1	e38737f118206b57defbd1ad39b9c158	466	Gene3D	G3DSA:1.10.1200.30		243	311	1.1e-10	2016-02-03	IPR008916	Retrovirus capsid, C-terminal
XP_015129407.1	e38737f118206b57defbd1ad39b9c158	466	SUPERFAMILY	SSF46919		403	433	1.03e-05	2016-02-03	IPR003308	Integrase, N-terminal zinc-binding domain	GO:0008270
XP_015129407.1	e38737f118206b57defbd1ad39b9c158	466	Gene3D	G3DSA:1.10.10.200		404	433	1.4e-05	2016-02-03	IPR017856	Integrase, N-terminal zinc-binding domain-like
XP_015129407.1	e38737f118206b57defbd1ad39b9c158	466	SUPERFAMILY	SSF47943		82	237	1.96e-16	2016-02-03	IPR008919	Retrovirus capsid, N-terminal domain	GO:0016032
XP_015129407.1	e38737f118206b57defbd1ad39b9c158	466	Gene3D	G3DSA:1.10.375.10		79	237	5.9e-16	2016-02-03	IPR008919	Retrovirus capsid, N-terminal domain	GO:0016032
XP_015146234.1	2b5171527bfc95211ce82cb0d99fb395	1530	SUPERFAMILY	SSF48208		1087	1188	1.08e-49	2016-02-03	IPR008928	Six-hairpin glycosidase-like	GO:0003824
XP_015146234.1	2b5171527bfc95211ce82cb0d99fb395	1530	SUPERFAMILY	SSF48208		1250	1530	1.08e-49	2016-02-03	IPR008928	Six-hairpin glycosidase-like	GO:0003824
XP_015146234.1	2b5171527bfc95211ce82cb0d99fb395	1530	Pfam	PF14701	glucanotransferase domain of human glycogen debranching enzyme	121	549	7.3e-169	2016-02-03	IPR032792	Glycogen debranching enzyme, glucanotransferase domain		KEGG: 00500+2.4.1.25+3.2.1.33|MetaCyc: PWY-5941|MetaCyc: PWY-6724|MetaCyc: PWY-6737|MetaCyc: PWY-7238
XP_015146234.1	2b5171527bfc95211ce82cb0d99fb395	1530	Gene3D	G3DSA:3.20.20.80		486	666	2.4e-85	2016-02-03	IPR013781	Glycoside hydrolase, catalytic domain	GO:0005975
XP_015146234.1	2b5171527bfc95211ce82cb0d99fb395	1530	Gene3D	G3DSA:3.20.20.80		98	253	2.4e-85	2016-02-03	IPR013781	Glycoside hydrolase, catalytic domain	GO:0005975
XP_015146234.1	2b5171527bfc95211ce82cb0d99fb395	1530	Gene3D	G3DSA:3.20.20.80		294	301	2.4e-85	2016-02-03	IPR013781	Glycoside hydrolase, catalytic domain	GO:0005975
XP_015146234.1	2b5171527bfc95211ce82cb0d99fb395	1530	Pfam	PF14702	central domain of human glycogen debranching enzyme	695	972	9.5e-90	2016-02-03	IPR032788	Glycogen debranching enzyme, central domain		KEGG: 00500+3.2.1.33+2.4.1.25|MetaCyc: PWY-5941|MetaCyc: PWY-6724|MetaCyc: PWY-6737|MetaCyc: PWY-7238
XP_015146234.1	2b5171527bfc95211ce82cb0d99fb395	1530	SUPERFAMILY	SSF51445		457	672	5.29e-43	2016-02-03	IPR017853	Glycoside hydrolase superfamily
XP_015146234.1	2b5171527bfc95211ce82cb0d99fb395	1530	SUPERFAMILY	SSF51445		119	253	5.29e-43	2016-02-03	IPR017853	Glycoside hydrolase superfamily
XP_015146234.1	2b5171527bfc95211ce82cb0d99fb395	1530	Pfam	PF06202	Amylo-alpha-1,6-glucosidase	1071	1525	3.7e-136	2016-02-03	IPR032790	Glycogen debranching enzyme, C-terminal		KEGG: 00500+2.4.1.25+3.2.1.33|MetaCyc: PWY-5941|MetaCyc: PWY-6724|MetaCyc: PWY-6737|MetaCyc: PWY-7238
XP_015146234.1	2b5171527bfc95211ce82cb0d99fb395	1530	Pfam	PF14699	N-terminal domain from the human glycogen debranching enzyme	31	116	2.9e-20	2016-02-03	IPR029436	Eukaryotic glycogen debranching enzyme, N-terminal domain		KEGG: 00500+3.2.1.33+2.4.1.25|MetaCyc: PWY-5941|MetaCyc: PWY-6724|MetaCyc: PWY-6737|MetaCyc: PWY-7238
XP_015146234.1	2b5171527bfc95211ce82cb0d99fb395	1530	TIGRFAM	TIGR01531	glyc_debranch: glycogen debranching enzyme	22	1530	0	2016-02-03	IPR006421	Glycogen debranching enzyme, metazoa	GO:0004134|GO:0004135|GO:0005978	KEGG: 00500+3.2.1.33+2.4.1.25|MetaCyc: PWY-5941|MetaCyc: PWY-6724|MetaCyc: PWY-6737|MetaCyc: PWY-7238
XP_015146231.1	2b5171527bfc95211ce82cb0d99fb395	1530	SUPERFAMILY	SSF48208		1087	1188	1.08e-49	2016-02-03	IPR008928	Six-hairpin glycosidase-like	GO:0003824
XP_015146231.1	2b5171527bfc95211ce82cb0d99fb395	1530	SUPERFAMILY	SSF48208		1250	1530	1.08e-49	2016-02-03	IPR008928	Six-hairpin glycosidase-like	GO:0003824
XP_015146231.1	2b5171527bfc95211ce82cb0d99fb395	1530	Pfam	PF14701	glucanotransferase domain of human glycogen debranching enzyme	121	549	7.3e-169	2016-02-03	IPR032792	Glycogen debranching enzyme, glucanotransferase domain		KEGG: 00500+2.4.1.25+3.2.1.33|MetaCyc: PWY-5941|MetaCyc: PWY-6724|MetaCyc: PWY-6737|MetaCyc: PWY-7238
XP_015146231.1	2b5171527bfc95211ce82cb0d99fb395	1530	Gene3D	G3DSA:3.20.20.80		486	666	2.4e-85	2016-02-03	IPR013781	Glycoside hydrolase, catalytic domain	GO:0005975
XP_015146231.1	2b5171527bfc95211ce82cb0d99fb395	1530	Gene3D	G3DSA:3.20.20.80		98	253	2.4e-85	2016-02-03	IPR013781	Glycoside hydrolase, catalytic domain	GO:0005975
XP_015146231.1	2b5171527bfc95211ce82cb0d99fb395	1530	Gene3D	G3DSA:3.20.20.80		294	301	2.4e-85	2016-02-03	IPR013781	Glycoside hydrolase, catalytic domain	GO:0005975
XP_015146231.1	2b5171527bfc95211ce82cb0d99fb395	1530	Pfam	PF14702	central domain of human glycogen debranching enzyme	695	972	9.5e-90	2016-02-03	IPR032788	Glycogen debranching enzyme, central domain		KEGG: 00500+3.2.1.33+2.4.1.25|MetaCyc: PWY-5941|MetaCyc: PWY-6724|MetaCyc: PWY-6737|MetaCyc: PWY-7238
XP_015146231.1	2b5171527bfc95211ce82cb0d99fb395	1530	SUPERFAMILY	SSF51445		457	672	5.29e-43	2016-02-03	IPR017853	Glycoside hydrolase superfamily
XP_015146231.1	2b5171527bfc95211ce82cb0d99fb395	1530	SUPERFAMILY	SSF51445		119	253	5.29e-43	2016-02-03	IPR017853	Glycoside hydrolase superfamily
XP_015146231.1	2b5171527bfc95211ce82cb0d99fb395	1530	Pfam	PF06202	Amylo-alpha-1,6-glucosidase	1071	1525	3.7e-136	2016-02-03	IPR032790	Glycogen debranching enzyme, C-terminal		KEGG: 00500+2.4.1.25+3.2.1.33|MetaCyc: PWY-5941|MetaCyc: PWY-6724|MetaCyc: PWY-6737|MetaCyc: PWY-7238
XP_015146231.1	2b5171527bfc95211ce82cb0d99fb395	1530	Pfam	PF14699	N-terminal domain from the human glycogen debranching enzyme	31	116	2.9e-20	2016-02-03	IPR029436	Eukaryotic glycogen debranching enzyme, N-terminal domain		KEGG: 00500+3.2.1.33+2.4.1.25|MetaCyc: PWY-5941|MetaCyc: PWY-6724|MetaCyc: PWY-6737|MetaCyc: PWY-7238
XP_015146231.1	2b5171527bfc95211ce82cb0d99fb395	1530	TIGRFAM	TIGR01531	glyc_debranch: glycogen debranching enzyme	22	1530	0	2016-02-03	IPR006421	Glycogen debranching enzyme, metazoa	GO:0004134|GO:0004135|GO:0005978	KEGG: 00500+3.2.1.33+2.4.1.25|MetaCyc: PWY-5941|MetaCyc: PWY-6724|MetaCyc: PWY-6737|MetaCyc: PWY-7238
XP_015146235.1	2b5171527bfc95211ce82cb0d99fb395	1530	SUPERFAMILY	SSF48208		1087	1188	1.08e-49	2016-02-03	IPR008928	Six-hairpin glycosidase-like	GO:0003824
XP_015146235.1	2b5171527bfc95211ce82cb0d99fb395	1530	SUPERFAMILY	SSF48208		1250	1530	1.08e-49	2016-02-03	IPR008928	Six-hairpin glycosidase-like	GO:0003824
XP_015146235.1	2b5171527bfc95211ce82cb0d99fb395	1530	Pfam	PF14701	glucanotransferase domain of human glycogen debranching enzyme	121	549	7.3e-169	2016-02-03	IPR032792	Glycogen debranching enzyme, glucanotransferase domain		KEGG: 00500+2.4.1.25+3.2.1.33|MetaCyc: PWY-5941|MetaCyc: PWY-6724|MetaCyc: PWY-6737|MetaCyc: PWY-7238
XP_015146235.1	2b5171527bfc95211ce82cb0d99fb395	1530	Gene3D	G3DSA:3.20.20.80		486	666	2.4e-85	2016-02-03	IPR013781	Glycoside hydrolase, catalytic domain	GO:0005975
XP_015146235.1	2b5171527bfc95211ce82cb0d99fb395	1530	Gene3D	G3DSA:3.20.20.80		98	253	2.4e-85	2016-02-03	IPR013781	Glycoside hydrolase, catalytic domain	GO:0005975
XP_015146235.1	2b5171527bfc95211ce82cb0d99fb395	1530	Gene3D	G3DSA:3.20.20.80		294	301	2.4e-85	2016-02-03	IPR013781	Glycoside hydrolase, catalytic domain	GO:0005975
XP_015146235.1	2b5171527bfc95211ce82cb0d99fb395	1530	Pfam	PF14702	central domain of human glycogen debranching enzyme	695	972	9.5e-90	2016-02-03	IPR032788	Glycogen debranching enzyme, central domain		KEGG: 00500+3.2.1.33+2.4.1.25|MetaCyc: PWY-5941|MetaCyc: PWY-6724|MetaCyc: PWY-6737|MetaCyc: PWY-7238
XP_015146235.1	2b5171527bfc95211ce82cb0d99fb395	1530	SUPERFAMILY	SSF51445		457	672	5.29e-43	2016-02-03	IPR017853	Glycoside hydrolase superfamily
XP_015146235.1	2b5171527bfc95211ce82cb0d99fb395	1530	SUPERFAMILY	SSF51445		119	253	5.29e-43	2016-02-03	IPR017853	Glycoside hydrolase superfamily
XP_015146235.1	2b5171527bfc95211ce82cb0d99fb395	1530	Pfam	PF06202	Amylo-alpha-1,6-glucosidase	1071	1525	3.7e-136	2016-02-03	IPR032790	Glycogen debranching enzyme, C-terminal		KEGG: 00500+2.4.1.25+3.2.1.33|MetaCyc: PWY-5941|MetaCyc: PWY-6724|MetaCyc: PWY-6737|MetaCyc: PWY-7238
XP_015146235.1	2b5171527bfc95211ce82cb0d99fb395	1530	Pfam	PF14699	N-terminal domain from the human glycogen debranching enzyme	31	116	2.9e-20	2016-02-03	IPR029436	Eukaryotic glycogen debranching enzyme, N-terminal domain		KEGG: 00500+3.2.1.33+2.4.1.25|MetaCyc: PWY-5941|MetaCyc: PWY-6724|MetaCyc: PWY-6737|MetaCyc: PWY-7238
XP_015146235.1	2b5171527bfc95211ce82cb0d99fb395	1530	TIGRFAM	TIGR01531	glyc_debranch: glycogen debranching enzyme	22	1530	0	2016-02-03	IPR006421	Glycogen debranching enzyme, metazoa	GO:0004134|GO:0004135|GO:0005978	KEGG: 00500+3.2.1.33+2.4.1.25|MetaCyc: PWY-5941|MetaCyc: PWY-6724|MetaCyc: PWY-6737|MetaCyc: PWY-7238
XP_015146233.1	2b5171527bfc95211ce82cb0d99fb395	1530	SUPERFAMILY	SSF48208		1087	1188	1.08e-49	2016-02-03	IPR008928	Six-hairpin glycosidase-like	GO:0003824
XP_015146233.1	2b5171527bfc95211ce82cb0d99fb395	1530	SUPERFAMILY	SSF48208		1250	1530	1.08e-49	2016-02-03	IPR008928	Six-hairpin glycosidase-like	GO:0003824
XP_015146233.1	2b5171527bfc95211ce82cb0d99fb395	1530	Pfam	PF14701	glucanotransferase domain of human glycogen debranching enzyme	121	549	7.3e-169	2016-02-03	IPR032792	Glycogen debranching enzyme, glucanotransferase domain		KEGG: 00500+2.4.1.25+3.2.1.33|MetaCyc: PWY-5941|MetaCyc: PWY-6724|MetaCyc: PWY-6737|MetaCyc: PWY-7238
XP_015146233.1	2b5171527bfc95211ce82cb0d99fb395	1530	Gene3D	G3DSA:3.20.20.80		486	666	2.4e-85	2016-02-03	IPR013781	Glycoside hydrolase, catalytic domain	GO:0005975
XP_015146233.1	2b5171527bfc95211ce82cb0d99fb395	1530	Gene3D	G3DSA:3.20.20.80		98	253	2.4e-85	2016-02-03	IPR013781	Glycoside hydrolase, catalytic domain	GO:0005975
XP_015146233.1	2b5171527bfc95211ce82cb0d99fb395	1530	Gene3D	G3DSA:3.20.20.80		294	301	2.4e-85	2016-02-03	IPR013781	Glycoside hydrolase, catalytic domain	GO:0005975
XP_015146233.1	2b5171527bfc95211ce82cb0d99fb395	1530	Pfam	PF14702	central domain of human glycogen debranching enzyme	695	972	9.5e-90	2016-02-03	IPR032788	Glycogen debranching enzyme, central domain		KEGG: 00500+3.2.1.33+2.4.1.25|MetaCyc: PWY-5941|MetaCyc: PWY-6724|MetaCyc: PWY-6737|MetaCyc: PWY-7238
XP_015146233.1	2b5171527bfc95211ce82cb0d99fb395	1530	SUPERFAMILY	SSF51445		457	672	5.29e-43	2016-02-03	IPR017853	Glycoside hydrolase superfamily
XP_015146233.1	2b5171527bfc95211ce82cb0d99fb395	1530	SUPERFAMILY	SSF51445		119	253	5.29e-43	2016-02-03	IPR017853	Glycoside hydrolase superfamily
XP_015146233.1	2b5171527bfc95211ce82cb0d99fb395	1530	Pfam	PF06202	Amylo-alpha-1,6-glucosidase	1071	1525	3.7e-136	2016-02-03	IPR032790	Glycogen debranching enzyme, C-terminal		KEGG: 00500+2.4.1.25+3.2.1.33|MetaCyc: PWY-5941|MetaCyc: PWY-6724|MetaCyc: PWY-6737|MetaCyc: PWY-7238
XP_015146233.1	2b5171527bfc95211ce82cb0d99fb395	1530	Pfam	PF14699	N-terminal domain from the human glycogen debranching enzyme	31	116	2.9e-20	2016-02-03	IPR029436	Eukaryotic glycogen debranching enzyme, N-terminal domain		KEGG: 00500+3.2.1.33+2.4.1.25|MetaCyc: PWY-5941|MetaCyc: PWY-6724|MetaCyc: PWY-6737|MetaCyc: PWY-7238
XP_015146233.1	2b5171527bfc95211ce82cb0d99fb395	1530	TIGRFAM	TIGR01531	glyc_debranch: glycogen debranching enzyme	22	1530	0	2016-02-03	IPR006421	Glycogen debranching enzyme, metazoa	GO:0004134|GO:0004135|GO:0005978	KEGG: 00500+3.2.1.33+2.4.1.25|MetaCyc: PWY-5941|MetaCyc: PWY-6724|MetaCyc: PWY-6737|MetaCyc: PWY-7238
XP_015155309.1	d937284034eb1316399443279dfcb074	150	Coils	Coil		90	110	-	2016-02-03
NP_990297.1	9864039fd9900d64ea80f8ed9aca75c6	216	ProSiteProfiles	PS50888	Myc-type, basic helix-loop-helix (bHLH) domain profile.	98	150	17.396	2016-02-03	IPR011598	Myc-type, basic helix-loop-helix (bHLH) domain	GO:0046983
NP_990297.1	9864039fd9900d64ea80f8ed9aca75c6	216	Pfam	PF00010	Helix-loop-helix DNA-binding domain	99	150	1.5e-18	2016-02-03	IPR011598	Myc-type, basic helix-loop-helix (bHLH) domain	GO:0046983
NP_990297.1	9864039fd9900d64ea80f8ed9aca75c6	216	SMART	SM00353	helix loop helix domain	104	156	9.9e-17	2016-02-03	IPR011598	Myc-type, basic helix-loop-helix (bHLH) domain	GO:0046983
NP_990297.1	9864039fd9900d64ea80f8ed9aca75c6	216	SUPERFAMILY	SSF47459		97	158	6.02e-18	2016-02-03	IPR011598	Myc-type, basic helix-loop-helix (bHLH) domain	GO:0046983
NP_990297.1	9864039fd9900d64ea80f8ed9aca75c6	216	Gene3D	G3DSA:4.10.280.10		94	154	1.2e-22	2016-02-03	IPR011598	Myc-type, basic helix-loop-helix (bHLH) domain	GO:0046983
XP_015155279.1	40f96e4b5b521ca539b3d503f12e0a6b	109	SUPERFAMILY	SSF47113		32	104	7.34e-21	2016-02-03	IPR009072	Histone-fold	GO:0046982
XP_015155279.1	40f96e4b5b521ca539b3d503f12e0a6b	109	Pfam	PF00808	Histone-like transcription factor (CBF/NF-Y) and archaeal histone	31	95	1.5e-15	2016-02-03	IPR003958	Transcription factor CBF/NF-Y/archaeal histone domain
XP_015155279.1	40f96e4b5b521ca539b3d503f12e0a6b	109	Gene3D	G3DSA:1.10.20.10		33	108	1.2e-28	2016-02-03	IPR009072	Histone-fold	GO:0046982
XP_015154727.1	3d6f5ae25ea515f60f7f14307ba4fc64	101	Pfam	PF02422	Keratin	3	94	5.6e-40	2016-02-03	IPR003461	Keratin	GO:0005200|GO:0005882
XP_015154732.1	3d6f5ae25ea515f60f7f14307ba4fc64	101	Pfam	PF02422	Keratin	3	94	5.6e-40	2016-02-03	IPR003461	Keratin	GO:0005200|GO:0005882
XP_015154731.1	3d6f5ae25ea515f60f7f14307ba4fc64	101	Pfam	PF02422	Keratin	3	94	5.6e-40	2016-02-03	IPR003461	Keratin	GO:0005200|GO:0005882
XP_015154728.1	3d6f5ae25ea515f60f7f14307ba4fc64	101	Pfam	PF02422	Keratin	3	94	5.6e-40	2016-02-03	IPR003461	Keratin	GO:0005200|GO:0005882
XP_015128266.1	e69953f3bdd34361c4f349d9e09e1175	501	Coils	Coil		80	107	-	2016-02-03
XP_015128266.1	e69953f3bdd34361c4f349d9e09e1175	501	SMART	SM00589		442	494	7.4e-14	2016-02-03	IPR006574	SPRY-associated
XP_015128266.1	e69953f3bdd34361c4f349d9e09e1175	501	Coils	Coil		181	208	-	2016-02-03
XP_015128266.1	e69953f3bdd34361c4f349d9e09e1175	501	SUPERFAMILY	SSF49899		437	496	4.75e-12	2016-02-03	IPR013320	Concanavalin A-like lectin/glucanase domain
XP_015128266.1	e69953f3bdd34361c4f349d9e09e1175	501	Coils	Coil		340	396	-	2016-02-03
XP_015128266.1	e69953f3bdd34361c4f349d9e09e1175	501	Coils	Coil		398	432	-	2016-02-03
XP_015128266.1	e69953f3bdd34361c4f349d9e09e1175	501	ProDom	PD936484	POLYPROTEIN GLYCOPROTEIN M G2 TRANSMEMBRANE NONSTRUCTURAL MEMBRANE CONTAINS: PRECURSOR SIGNAL	110	461	8e-05	2016-02-03
XP_015128266.1	e69953f3bdd34361c4f349d9e09e1175	501	Coils	Coil		239	273	-	2016-02-03
XP_015128266.1	e69953f3bdd34361c4f349d9e09e1175	501	PRINTS	PR01407	Butyrophylin C-terminal DUF signature	441	458	1.2e-07	2016-02-03	IPR003879	Butyrophylin-like
XP_015128266.1	e69953f3bdd34361c4f349d9e09e1175	501	PRINTS	PR01407	Butyrophylin C-terminal DUF signature	480	501	1.2e-07	2016-02-03	IPR003879	Butyrophylin-like
XP_015128266.1	e69953f3bdd34361c4f349d9e09e1175	501	PRINTS	PR01407	Butyrophylin C-terminal DUF signature	458	475	1.2e-07	2016-02-03	IPR003879	Butyrophylin-like
XP_015128266.1	e69953f3bdd34361c4f349d9e09e1175	501	Gene3D	G3DSA:1.20.5.50		242	332	0.00014	2016-02-03
XP_015128266.1	e69953f3bdd34361c4f349d9e09e1175	501	Gene3D	G3DSA:1.20.5.50		142	230	0.00012	2016-02-03
XP_015128266.1	e69953f3bdd34361c4f349d9e09e1175	501	Pfam	PF13765	SPRY-associated domain	445	493	3.3e-15	2016-02-03	IPR006574	SPRY-associated
XP_015128266.1	e69953f3bdd34361c4f349d9e09e1175	501	Coils	Coil		109	136	-	2016-02-03
XP_015128266.1	e69953f3bdd34361c4f349d9e09e1175	501	Coils	Coil		311	338	-	2016-02-03
XP_015128266.1	e69953f3bdd34361c4f349d9e09e1175	501	Coils	Coil		210	237	-	2016-02-03
XP_015128266.1	e69953f3bdd34361c4f349d9e09e1175	501	ProSiteProfiles	PS50188	B30.2/SPRY domain profile.	425	501	8.65	2016-02-03	IPR001870	B30.2/SPRY domain
XP_015128266.1	e69953f3bdd34361c4f349d9e09e1175	501	Coils	Coil		138	172	-	2016-02-03
XP_015128266.1	e69953f3bdd34361c4f349d9e09e1175	501	Coils	Coil		282	309	-	2016-02-03
XP_015134512.1	b44a9d100d710de585f3132c812c1c79	356	SMART	SM00389	Homeodomain	187	249	4.9e-20	2016-02-03	IPR001356	Homeobox domain	GO:0003677
XP_015134512.1	b44a9d100d710de585f3132c812c1c79	356	ProSiteProfiles	PS50023	LIM domain profile.	88	149	10.603	2016-02-03	IPR001781	Zinc finger, LIM-type	GO:0008270
XP_015134512.1	b44a9d100d710de585f3132c812c1c79	356	ProSiteProfiles	PS50023	LIM domain profile.	25	87	14.286	2016-02-03	IPR001781	Zinc finger, LIM-type	GO:0008270
XP_015134512.1	b44a9d100d710de585f3132c812c1c79	356	Pfam	PF00046	Homeobox domain	189	244	6.9e-15	2016-02-03	IPR001356	Homeobox domain	GO:0003677
XP_015134512.1	b44a9d100d710de585f3132c812c1c79	356	SMART	SM00132	Zinc-binding domain present in Lin-11, Isl-1, Mec-3.	26	80	1.8e-14	2016-02-03	IPR001781	Zinc finger, LIM-type	GO:0008270
XP_015134512.1	b44a9d100d710de585f3132c812c1c79	356	SMART	SM00132	Zinc-binding domain present in Lin-11, Isl-1, Mec-3.	88	142	3.4e-15	2016-02-03	IPR001781	Zinc finger, LIM-type	GO:0008270
XP_015134512.1	b44a9d100d710de585f3132c812c1c79	356	Pfam	PF00412	LIM domain	27	84	3.3e-15	2016-02-03	IPR001781	Zinc finger, LIM-type	GO:0008270
XP_015134512.1	b44a9d100d710de585f3132c812c1c79	356	Pfam	PF00412	LIM domain	89	143	4.9e-15	2016-02-03	IPR001781	Zinc finger, LIM-type	GO:0008270
XP_015134512.1	b44a9d100d710de585f3132c812c1c79	356	ProSitePatterns	PS00027	'Homeobox' domain signature.	220	243	-	2016-02-03	IPR017970	Homeobox, conserved site	GO:0006355|GO:0043565
XP_015134512.1	b44a9d100d710de585f3132c812c1c79	356	SUPERFAMILY	SSF57716		54	120	2.98e-17	2016-02-03
XP_015134512.1	b44a9d100d710de585f3132c812c1c79	356	ProSitePatterns	PS00478	LIM zinc-binding domain signature.	27	62	-	2016-02-03	IPR001781	Zinc finger, LIM-type	GO:0008270
XP_015134512.1	b44a9d100d710de585f3132c812c1c79	356	ProSitePatterns	PS00478	LIM zinc-binding domain signature.	89	124	-	2016-02-03	IPR001781	Zinc finger, LIM-type	GO:0008270
XP_015134512.1	b44a9d100d710de585f3132c812c1c79	356	Gene3D	G3DSA:2.10.110.10		87	143	5.3e-13	2016-02-03	IPR001781	Zinc finger, LIM-type	GO:0008270
XP_015134512.1	b44a9d100d710de585f3132c812c1c79	356	SUPERFAMILY	SSF46689		175	245	5.99e-18	2016-02-03	IPR009057	Homeodomain-like	GO:0003677
XP_015134512.1	b44a9d100d710de585f3132c812c1c79	356	ProSiteProfiles	PS50071	'Homeobox' domain profile.	185	245	16.099	2016-02-03	IPR001356	Homeobox domain	GO:0003677
XP_015134512.1	b44a9d100d710de585f3132c812c1c79	356	Gene3D	G3DSA:1.10.10.60		169	245	4.4e-19	2016-02-03	IPR009057	Homeodomain-like	GO:0003677
XP_015134512.1	b44a9d100d710de585f3132c812c1c79	356	SUPERFAMILY	SSF57716		22	52	2.38e-05	2016-02-03
XP_015134512.1	b44a9d100d710de585f3132c812c1c79	356	Gene3D	G3DSA:2.10.110.10		26	85	5e-15	2016-02-03	IPR001781	Zinc finger, LIM-type	GO:0008270
XP_015128804.1	85c179b9d85712b8ae3882ac3b707e3d	321	Gene3D	G3DSA:1.20.5.170		148	220	2.2e-22	2016-02-03
XP_015128804.1	85c179b9d85712b8ae3882ac3b707e3d	321	SMART	SM00338	basic region leucin zipper	154	218	6.6e-13	2016-02-03	IPR004827	Basic-leucine zipper domain	GO:0003700|GO:0006355|GO:0043565
XP_015128804.1	85c179b9d85712b8ae3882ac3b707e3d	321	PRINTS	PR00042	Fos transforming protein signature	149	165	9.5e-49	2016-02-03	IPR000837	AP-1 transcription factor	GO:0003677|GO:0003700|GO:0006357
XP_015128804.1	85c179b9d85712b8ae3882ac3b707e3d	321	PRINTS	PR00042	Fos transforming protein signature	184	205	9.5e-49	2016-02-03	IPR000837	AP-1 transcription factor	GO:0003677|GO:0003700|GO:0006357
XP_015128804.1	85c179b9d85712b8ae3882ac3b707e3d	321	PRINTS	PR00042	Fos transforming protein signature	205	228	9.5e-49	2016-02-03	IPR000837	AP-1 transcription factor	GO:0003677|GO:0003700|GO:0006357
XP_015128804.1	85c179b9d85712b8ae3882ac3b707e3d	321	PRINTS	PR00042	Fos transforming protein signature	166	182	9.5e-49	2016-02-03	IPR000837	AP-1 transcription factor	GO:0003677|GO:0003700|GO:0006357
XP_015128804.1	85c179b9d85712b8ae3882ac3b707e3d	321	PRINTS	PR00042	Fos transforming protein signature	56	73	9.5e-49	2016-02-03	IPR000837	AP-1 transcription factor	GO:0003677|GO:0003700|GO:0006357
XP_015128804.1	85c179b9d85712b8ae3882ac3b707e3d	321	Pfam	PF00170	bZIP transcription factor	154	212	1.1e-07	2016-02-03	IPR004827	Basic-leucine zipper domain	GO:0003700|GO:0006355|GO:0043565
XP_015128804.1	85c179b9d85712b8ae3882ac3b707e3d	321	SUPERFAMILY	SSF57959		158	216	1.56e-20	2016-02-03
XP_015128804.1	85c179b9d85712b8ae3882ac3b707e3d	321	ProSitePatterns	PS00036	Basic-leucine zipper (bZIP) domain signature.	162	176	-	2016-02-03	IPR004827	Basic-leucine zipper domain	GO:0003700|GO:0006355|GO:0043565
XP_015128804.1	85c179b9d85712b8ae3882ac3b707e3d	321	ProSiteProfiles	PS50217	Basic-leucine zipper (bZIP) domain profile.	156	219	13.185	2016-02-03	IPR004827	Basic-leucine zipper domain	GO:0003700|GO:0006355|GO:0043565
XP_015128804.1	85c179b9d85712b8ae3882ac3b707e3d	321	Coils	Coil		154	215	-	2016-02-03
XP_015157366.1	7928ed1077728236ae2e4fbdb604dd82	888	SUPERFAMILY	SSF49313		128	235	3.01e-20	2016-02-03	IPR015919	Cadherin-like	GO:0005509|GO:0016020
XP_015157366.1	7928ed1077728236ae2e4fbdb604dd82	888	SUPERFAMILY	SSF49313		442	565	8.09e-29	2016-02-03	IPR015919	Cadherin-like	GO:0005509|GO:0016020
XP_015157366.1	7928ed1077728236ae2e4fbdb604dd82	888	PRINTS	PR00205	Cadherin signature	74	93	5.1e-49	2016-02-03	IPR002126	Cadherin	GO:0005509|GO:0007156|GO:0016020
XP_015157366.1	7928ed1077728236ae2e4fbdb604dd82	888	PRINTS	PR00205	Cadherin signature	315	327	5.1e-49	2016-02-03	IPR002126	Cadherin	GO:0005509|GO:0007156|GO:0016020
XP_015157366.1	7928ed1077728236ae2e4fbdb604dd82	888	PRINTS	PR00205	Cadherin signature	243	272	5.1e-49	2016-02-03	IPR002126	Cadherin	GO:0005509|GO:0007156|GO:0016020
XP_015157366.1	7928ed1077728236ae2e4fbdb604dd82	888	PRINTS	PR00205	Cadherin signature	511	537	5.1e-49	2016-02-03	IPR002126	Cadherin	GO:0005509|GO:0007156|GO:0016020
XP_015157366.1	7928ed1077728236ae2e4fbdb604dd82	888	PRINTS	PR00205	Cadherin signature	451	464	5.1e-49	2016-02-03	IPR002126	Cadherin	GO:0005509|GO:0007156|GO:0016020
XP_015157366.1	7928ed1077728236ae2e4fbdb604dd82	888	PRINTS	PR00205	Cadherin signature	545	562	5.1e-49	2016-02-03	IPR002126	Cadherin	GO:0005509|GO:0007156|GO:0016020
XP_015157366.1	7928ed1077728236ae2e4fbdb604dd82	888	PRINTS	PR00205	Cadherin signature	327	346	5.1e-49	2016-02-03	IPR002126	Cadherin	GO:0005509|GO:0007156|GO:0016020
XP_015157366.1	7928ed1077728236ae2e4fbdb604dd82	888	SUPERFAMILY	SSF49313		601	686	7.46e-15	2016-02-03	IPR015919	Cadherin-like	GO:0005509|GO:0016020
XP_015157366.1	7928ed1077728236ae2e4fbdb604dd82	888	SUPERFAMILY	SSF49313		341	445	2.57e-22	2016-02-03	IPR015919	Cadherin-like	GO:0005509|GO:0016020
XP_015157366.1	7928ed1077728236ae2e4fbdb604dd82	888	SUPERFAMILY	SSF49313		31	98	4.28e-07	2016-02-03	IPR015919	Cadherin-like	GO:0005509|GO:0016020
XP_015157366.1	7928ed1077728236ae2e4fbdb604dd82	888	Pfam	PF16492	Cadherin cytoplasmic C-terminal	709	792	1.7e-17	2016-02-03	IPR032455	Cadherin, cytoplasmic C-terminal domain
XP_015157366.1	7928ed1077728236ae2e4fbdb604dd82	888	Gene3D	G3DSA:2.60.40.60		451	563	8.7e-32	2016-02-03	IPR002126	Cadherin	GO:0005509|GO:0007156|GO:0016020
XP_015157366.1	7928ed1077728236ae2e4fbdb604dd82	888	Gene3D	G3DSA:2.60.40.60		131	240	1.2e-23	2016-02-03	IPR002126	Cadherin	GO:0005509|GO:0007156|GO:0016020
XP_015157366.1	7928ed1077728236ae2e4fbdb604dd82	888	Gene3D	G3DSA:2.60.40.60		345	450	4.2e-28	2016-02-03	IPR002126	Cadherin	GO:0005509|GO:0007156|GO:0016020
XP_015157366.1	7928ed1077728236ae2e4fbdb604dd82	888	Gene3D	G3DSA:2.60.40.60		31	130	1.2e-05	2016-02-03	IPR002126	Cadherin	GO:0005509|GO:0007156|GO:0016020
XP_015157366.1	7928ed1077728236ae2e4fbdb604dd82	888	Gene3D	G3DSA:2.60.40.60		241	344	1.2e-35	2016-02-03	IPR002126	Cadherin	GO:0005509|GO:0007156|GO:0016020
XP_015157366.1	7928ed1077728236ae2e4fbdb604dd82	888	ProSitePatterns	PS00232	Cadherin domain signature.	231	241	-	2016-02-03	IPR020894	Cadherin conserved site	GO:0005886|GO:0007155
XP_015157366.1	7928ed1077728236ae2e4fbdb604dd82	888	ProSitePatterns	PS00232	Cadherin domain signature.	336	346	-	2016-02-03	IPR020894	Cadherin conserved site	GO:0005886|GO:0007155
XP_015157366.1	7928ed1077728236ae2e4fbdb604dd82	888	ProSitePatterns	PS00232	Cadherin domain signature.	441	451	-	2016-02-03	IPR020894	Cadherin conserved site	GO:0005886|GO:0007155
XP_015157366.1	7928ed1077728236ae2e4fbdb604dd82	888	ProSitePatterns	PS00232	Cadherin domain signature.	551	561	-	2016-02-03	IPR020894	Cadherin conserved site	GO:0005886|GO:0007155
XP_015157366.1	7928ed1077728236ae2e4fbdb604dd82	888	ProSitePatterns	PS00232	Cadherin domain signature.	122	132	-	2016-02-03	IPR020894	Cadherin conserved site	GO:0005886|GO:0007155
XP_015157366.1	7928ed1077728236ae2e4fbdb604dd82	888	SMART	SM00112	Cadherin repeats.	156	241	7.9e-17	2016-02-03	IPR002126	Cadherin	GO:0005509|GO:0007156|GO:0016020
XP_015157366.1	7928ed1077728236ae2e4fbdb604dd82	888	SMART	SM00112	Cadherin repeats.	22	132	0.067	2016-02-03	IPR002126	Cadherin	GO:0005509|GO:0007156|GO:0016020
XP_015157366.1	7928ed1077728236ae2e4fbdb604dd82	888	SMART	SM00112	Cadherin repeats.	475	561	4.6e-24	2016-02-03	IPR002126	Cadherin	GO:0005509|GO:0007156|GO:0016020
XP_015157366.1	7928ed1077728236ae2e4fbdb604dd82	888	SMART	SM00112	Cadherin repeats.	265	346	3.3e-27	2016-02-03	IPR002126	Cadherin	GO:0005509|GO:0007156|GO:0016020
XP_015157366.1	7928ed1077728236ae2e4fbdb604dd82	888	SMART	SM00112	Cadherin repeats.	370	451	3.1e-21	2016-02-03	IPR002126	Cadherin	GO:0005509|GO:0007156|GO:0016020
XP_015157366.1	7928ed1077728236ae2e4fbdb604dd82	888	SMART	SM00112	Cadherin repeats.	613	694	2.1e-11	2016-02-03	IPR002126	Cadherin	GO:0005509|GO:0007156|GO:0016020
XP_015157366.1	7928ed1077728236ae2e4fbdb604dd82	888	SUPERFAMILY	SSF49313		231	352	2.75e-33	2016-02-03	IPR015919	Cadherin-like	GO:0005509|GO:0016020
XP_015157366.1	7928ed1077728236ae2e4fbdb604dd82	888	Pfam	PF08266	Cadherin-like	31	113	5.2e-30	2016-02-03	IPR013164	Cadherin, N-terminal
XP_015157366.1	7928ed1077728236ae2e4fbdb604dd82	888	Gene3D	G3DSA:2.60.40.60		602	686	3.2e-16	2016-02-03	IPR002126	Cadherin	GO:0005509|GO:0007156|GO:0016020
XP_015157366.1	7928ed1077728236ae2e4fbdb604dd82	888	ProSiteProfiles	PS50268	Cadherins domain profile.	454	563	23.484	2016-02-03	IPR002126	Cadherin	GO:0005509|GO:0007156|GO:0016020
XP_015157366.1	7928ed1077728236ae2e4fbdb604dd82	888	ProSiteProfiles	PS50268	Cadherins domain profile.	244	348	28.285	2016-02-03	IPR002126	Cadherin	GO:0005509|GO:0007156|GO:0016020
XP_015157366.1	7928ed1077728236ae2e4fbdb604dd82	888	ProSiteProfiles	PS50268	Cadherins domain profile.	601	705	12.786	2016-02-03	IPR002126	Cadherin	GO:0005509|GO:0007156|GO:0016020
XP_015157366.1	7928ed1077728236ae2e4fbdb604dd82	888	ProSiteProfiles	PS50268	Cadherins domain profile.	135	243	20.108	2016-02-03	IPR002126	Cadherin	GO:0005509|GO:0007156|GO:0016020
XP_015157366.1	7928ed1077728236ae2e4fbdb604dd82	888	ProSiteProfiles	PS50268	Cadherins domain profile.	349	453	23.155	2016-02-03	IPR002126	Cadherin	GO:0005509|GO:0007156|GO:0016020
XP_015157366.1	7928ed1077728236ae2e4fbdb604dd82	888	ProSiteProfiles	PS50268	Cadherins domain profile.	75	134	10.879	2016-02-03	IPR002126	Cadherin	GO:0005509|GO:0007156|GO:0016020
XP_015157366.1	7928ed1077728236ae2e4fbdb604dd82	888	Pfam	PF00028	Cadherin domain	604	685	1.5e-10	2016-02-03	IPR002126	Cadherin	GO:0005509|GO:0007156|GO:0016020
XP_015157366.1	7928ed1077728236ae2e4fbdb604dd82	888	Pfam	PF00028	Cadherin domain	458	552	6.7e-15	2016-02-03	IPR002126	Cadherin	GO:0005509|GO:0007156|GO:0016020
XP_015157366.1	7928ed1077728236ae2e4fbdb604dd82	888	Pfam	PF00028	Cadherin domain	248	339	2.3e-17	2016-02-03	IPR002126	Cadherin	GO:0005509|GO:0007156|GO:0016020
XP_015157366.1	7928ed1077728236ae2e4fbdb604dd82	888	Pfam	PF00028	Cadherin domain	356	443	1.6e-12	2016-02-03	IPR002126	Cadherin	GO:0005509|GO:0007156|GO:0016020
XP_015157366.1	7928ed1077728236ae2e4fbdb604dd82	888	Pfam	PF00028	Cadherin domain	145	234	1.2e-09	2016-02-03	IPR002126	Cadherin	GO:0005509|GO:0007156|GO:0016020
XP_015156744.1	74ed903848d7b557a6e6e204bbc72640	310	PRINTS	PR00245	Olfactory receptor signature	126	138	4.7e-22	2016-02-03	IPR000725	Olfactory receptor	GO:0004984|GO:0007186|GO:0016021	Reactome: REACT_14797
XP_015156744.1	74ed903848d7b557a6e6e204bbc72640	310	PRINTS	PR00245	Olfactory receptor signature	280	291	4.7e-22	2016-02-03	IPR000725	Olfactory receptor	GO:0004984|GO:0007186|GO:0016021	Reactome: REACT_14797
XP_015156744.1	74ed903848d7b557a6e6e204bbc72640	310	PRINTS	PR00245	Olfactory receptor signature	233	242	4.7e-22	2016-02-03	IPR000725	Olfactory receptor	GO:0004984|GO:0007186|GO:0016021	Reactome: REACT_14797
XP_015156744.1	74ed903848d7b557a6e6e204bbc72640	310	PRINTS	PR00245	Olfactory receptor signature	89	100	4.7e-22	2016-02-03	IPR000725	Olfactory receptor	GO:0004984|GO:0007186|GO:0016021	Reactome: REACT_14797
XP_015156744.1	74ed903848d7b557a6e6e204bbc72640	310	PRINTS	PR00245	Olfactory receptor signature	173	189	4.7e-22	2016-02-03	IPR000725	Olfactory receptor	GO:0004984|GO:0007186|GO:0016021	Reactome: REACT_14797
XP_015156744.1	74ed903848d7b557a6e6e204bbc72640	310	Gene3D	G3DSA:1.20.1070.10		7	303	2.3e-63	2016-02-03
XP_015156744.1	74ed903848d7b557a6e6e204bbc72640	310	ProSitePatterns	PS00237	G-protein coupled receptors family 1 signature.	107	123	-	2016-02-03	IPR000276	G protein-coupled receptor, rhodopsin-like	GO:0004930|GO:0007186|GO:0016021	Reactome: REACT_14797
XP_015156744.1	74ed903848d7b557a6e6e204bbc72640	310	ProSiteProfiles	PS50262	G-protein coupled receptors family 1 profile.	38	287	28.516	2016-02-03	IPR017452	GPCR, rhodopsin-like, 7TM	GO:0016021	Reactome: REACT_14797
XP_015156744.1	74ed903848d7b557a6e6e204bbc72640	310	Pfam	PF13853	Olfactory receptor	31	302	1.9e-49	2016-02-03
XP_015156744.1	74ed903848d7b557a6e6e204bbc72640	310	PRINTS	PR00237	Rhodopsin-like GPCR superfamily signature	56	77	5e-13	2016-02-03	IPR000276	G protein-coupled receptor, rhodopsin-like	GO:0004930|GO:0007186|GO:0016021	Reactome: REACT_14797
XP_015156744.1	74ed903848d7b557a6e6e204bbc72640	310	PRINTS	PR00237	Rhodopsin-like GPCR superfamily signature	101	123	5e-13	2016-02-03	IPR000276	G protein-coupled receptor, rhodopsin-like	GO:0004930|GO:0007186|GO:0016021	Reactome: REACT_14797
XP_015156744.1	74ed903848d7b557a6e6e204bbc72640	310	PRINTS	PR00237	Rhodopsin-like GPCR superfamily signature	269	295	5e-13	2016-02-03	IPR000276	G protein-coupled receptor, rhodopsin-like	GO:0004930|GO:0007186|GO:0016021	Reactome: REACT_14797
XP_015156744.1	74ed903848d7b557a6e6e204bbc72640	310	PRINTS	PR00237	Rhodopsin-like GPCR superfamily signature	23	47	5e-13	2016-02-03	IPR000276	G protein-coupled receptor, rhodopsin-like	GO:0004930|GO:0007186|GO:0016021	Reactome: REACT_14797
XP_015156744.1	74ed903848d7b557a6e6e204bbc72640	310	SUPERFAMILY	SSF81321		8	304	6.87e-78	2016-02-03
XP_015154017.1	1b190f30e4f32d977d510ba6a98ba195	193	SUPERFAMILY	SSF52540		14	150	2.24e-47	2016-02-03	IPR027417	P-loop containing nucleoside triphosphate hydrolase
XP_015154017.1	1b190f30e4f32d977d510ba6a98ba195	193	Coils	Coil		97	117	-	2016-02-03
XP_015154017.1	1b190f30e4f32d977d510ba6a98ba195	193	SMART	SM00178	Sar1p-like members of the Ras-family of small GTPases	1	188	3.9e-23	2016-02-03
XP_015154017.1	1b190f30e4f32d977d510ba6a98ba195	193	TIGRFAM	TIGR00231	small_GTP: small GTP-binding protein domain	16	138	2.6e-23	2016-02-03	IPR005225	Small GTP-binding protein domain	GO:0005525
XP_015154017.1	1b190f30e4f32d977d510ba6a98ba195	193	Pfam	PF00025	ADP-ribosylation factor family	6	153	2.5e-67	2016-02-03	IPR006689	Small GTPase superfamily, ARF/SAR type	GO:0005525
XP_015154017.1	1b190f30e4f32d977d510ba6a98ba195	193	SMART	SM00175	Rab subfamily of small GTPases	18	172	0.00073	2016-02-03	IPR003579	Small GTPase superfamily, Rab type	GO:0005525|GO:0007264|GO:0015031
XP_015154017.1	1b190f30e4f32d977d510ba6a98ba195	193	ProSiteProfiles	PS51417	small GTPase Arf family profile.	11	188	21.711	2016-02-03	IPR024156	Small GTPase superfamily, ARF type	GO:0005525|GO:0005622|GO:0007264
XP_015154017.1	1b190f30e4f32d977d510ba6a98ba195	193	PRINTS	PR00328	GTP-binding SAR1 protein signature	19	42	8.5e-20	2016-02-03	IPR006689	Small GTPase superfamily, ARF/SAR type	GO:0005525
XP_015154017.1	1b190f30e4f32d977d510ba6a98ba195	193	PRINTS	PR00328	GTP-binding SAR1 protein signature	119	140	8.5e-20	2016-02-03	IPR006689	Small GTPase superfamily, ARF/SAR type	GO:0005525
XP_015154017.1	1b190f30e4f32d977d510ba6a98ba195	193	PRINTS	PR00328	GTP-binding SAR1 protein signature	74	99	8.5e-20	2016-02-03	IPR006689	Small GTPase superfamily, ARF/SAR type	GO:0005525
XP_015154017.1	1b190f30e4f32d977d510ba6a98ba195	193	PRINTS	PR00328	GTP-binding SAR1 protein signature	47	71	8.5e-20	2016-02-03	IPR006689	Small GTPase superfamily, ARF/SAR type	GO:0005525
XP_015154017.1	1b190f30e4f32d977d510ba6a98ba195	193	SMART	SM00177	ARF-like small GTPases; ARF, ADP-ribosylation factor	1	173	2.6e-100	2016-02-03	IPR024156	Small GTPase superfamily, ARF type	GO:0005525|GO:0005622|GO:0007264
XP_015154017.1	1b190f30e4f32d977d510ba6a98ba195	193	Gene3D	G3DSA:3.40.50.300		16	152	2.4e-59	2016-02-03	IPR027417	P-loop containing nucleoside triphosphate hydrolase
XP_015130143.1	d95594c2d2dfe713bb3d337b20baeaf4	99	SUPERFAMILY	SSF55326		2	79	2.84e-15	2016-02-03
XP_015130143.1	d95594c2d2dfe713bb3d337b20baeaf4	99	Pfam	PF00586	AIR synthase related protein, N-terminal domain	2	71	1.6e-08	2016-02-03	IPR016188	PurM-like, N-terminal domain
XP_015130143.1	d95594c2d2dfe713bb3d337b20baeaf4	99	Gene3D	G3DSA:3.30.1330.10		2	75	2.1e-08	2016-02-03	IPR016188	PurM-like, N-terminal domain
XP_015148992.1	5d0e4926d3e0f0d668de3c0d01e35d92	839	Pfam	PF16492	Cadherin cytoplasmic C-terminal	698	773	2.2e-11	2016-02-03	IPR032455	Cadherin, cytoplasmic C-terminal domain
XP_015148992.1	5d0e4926d3e0f0d668de3c0d01e35d92	839	SUPERFAMILY	SSF49313		567	676	9.57e-16	2016-02-03	IPR015919	Cadherin-like	GO:0005509|GO:0016020
XP_015148992.1	5d0e4926d3e0f0d668de3c0d01e35d92	839	SUPERFAMILY	SSF49313		250	353	3.4e-28	2016-02-03	IPR015919	Cadherin-like	GO:0005509|GO:0016020
XP_015148992.1	5d0e4926d3e0f0d668de3c0d01e35d92	839	SUPERFAMILY	SSF49313		44	112	1.43e-08	2016-02-03	IPR015919	Cadherin-like	GO:0005509|GO:0016020
XP_015148992.1	5d0e4926d3e0f0d668de3c0d01e35d92	839	ProSitePatterns	PS00232	Cadherin domain signature.	135	145	-	2016-02-03	IPR020894	Cadherin conserved site	GO:0005886|GO:0007155
XP_015148992.1	5d0e4926d3e0f0d668de3c0d01e35d92	839	ProSitePatterns	PS00232	Cadherin domain signature.	244	254	-	2016-02-03	IPR020894	Cadherin conserved site	GO:0005886|GO:0007155
XP_015148992.1	5d0e4926d3e0f0d668de3c0d01e35d92	839	ProSitePatterns	PS00232	Cadherin domain signature.	349	359	-	2016-02-03	IPR020894	Cadherin conserved site	GO:0005886|GO:0007155
XP_015148992.1	5d0e4926d3e0f0d668de3c0d01e35d92	839	ProSitePatterns	PS00232	Cadherin domain signature.	454	464	-	2016-02-03	IPR020894	Cadherin conserved site	GO:0005886|GO:0007155
XP_015148992.1	5d0e4926d3e0f0d668de3c0d01e35d92	839	ProSitePatterns	PS00232	Cadherin domain signature.	561	571	-	2016-02-03	IPR020894	Cadherin conserved site	GO:0005886|GO:0007155
XP_015148992.1	5d0e4926d3e0f0d668de3c0d01e35d92	839	ProSiteProfiles	PS50268	Cadherins domain profile.	45	147	11.624	2016-02-03	IPR002126	Cadherin	GO:0005509|GO:0007156|GO:0016020
XP_015148992.1	5d0e4926d3e0f0d668de3c0d01e35d92	839	ProSiteProfiles	PS50268	Cadherins domain profile.	257	361	28.505	2016-02-03	IPR002126	Cadherin	GO:0005509|GO:0007156|GO:0016020
XP_015148992.1	5d0e4926d3e0f0d668de3c0d01e35d92	839	ProSiteProfiles	PS50268	Cadherins domain profile.	588	692	14.452	2016-02-03	IPR002126	Cadherin	GO:0005509|GO:0007156|GO:0016020
XP_015148992.1	5d0e4926d3e0f0d668de3c0d01e35d92	839	ProSiteProfiles	PS50268	Cadherins domain profile.	362	466	21.292	2016-02-03	IPR002126	Cadherin	GO:0005509|GO:0007156|GO:0016020
XP_015148992.1	5d0e4926d3e0f0d668de3c0d01e35d92	839	ProSiteProfiles	PS50268	Cadherins domain profile.	467	573	27.014	2016-02-03	IPR002126	Cadherin	GO:0005509|GO:0007156|GO:0016020
XP_015148992.1	5d0e4926d3e0f0d668de3c0d01e35d92	839	ProSiteProfiles	PS50268	Cadherins domain profile.	148	256	21.007	2016-02-03	IPR002126	Cadherin	GO:0005509|GO:0007156|GO:0016020
XP_015148992.1	5d0e4926d3e0f0d668de3c0d01e35d92	839	SUPERFAMILY	SSF49313		354	458	2.22e-22	2016-02-03	IPR015919	Cadherin-like	GO:0005509|GO:0016020
XP_015148992.1	5d0e4926d3e0f0d668de3c0d01e35d92	839	Gene3D	G3DSA:2.60.40.60		44	119	6.2e-06	2016-02-03	IPR002126	Cadherin	GO:0005509|GO:0007156|GO:0016020
XP_015148992.1	5d0e4926d3e0f0d668de3c0d01e35d92	839	SMART	SM00112	Cadherin repeats.	278	359	1.8e-28	2016-02-03	IPR002126	Cadherin	GO:0005509|GO:0007156|GO:0016020
XP_015148992.1	5d0e4926d3e0f0d668de3c0d01e35d92	839	SMART	SM00112	Cadherin repeats.	383	464	4.5e-18	2016-02-03	IPR002126	Cadherin	GO:0005509|GO:0007156|GO:0016020
XP_015148992.1	5d0e4926d3e0f0d668de3c0d01e35d92	839	SMART	SM00112	Cadherin repeats.	169	254	2.4e-21	2016-02-03	IPR002126	Cadherin	GO:0005509|GO:0007156|GO:0016020
XP_015148992.1	5d0e4926d3e0f0d668de3c0d01e35d92	839	SMART	SM00112	Cadherin repeats.	59	145	0.56	2016-02-03	IPR002126	Cadherin	GO:0005509|GO:0007156|GO:0016020
XP_015148992.1	5d0e4926d3e0f0d668de3c0d01e35d92	839	SMART	SM00112	Cadherin repeats.	601	682	9.3e-08	2016-02-03	IPR002126	Cadherin	GO:0005509|GO:0007156|GO:0016020
XP_015148992.1	5d0e4926d3e0f0d668de3c0d01e35d92	839	SMART	SM00112	Cadherin repeats.	488	571	5.8e-28	2016-02-03	IPR002126	Cadherin	GO:0005509|GO:0007156|GO:0016020
XP_015148992.1	5d0e4926d3e0f0d668de3c0d01e35d92	839	Gene3D	G3DSA:2.60.40.60		139	253	1.1e-26	2016-02-03	IPR002126	Cadherin	GO:0005509|GO:0007156|GO:0016020
XP_015148992.1	5d0e4926d3e0f0d668de3c0d01e35d92	839	Gene3D	G3DSA:2.60.40.60		358	463	1.5e-28	2016-02-03	IPR002126	Cadherin	GO:0005509|GO:0007156|GO:0016020
XP_015148992.1	5d0e4926d3e0f0d668de3c0d01e35d92	839	Gene3D	G3DSA:2.60.40.60		254	357	5.8e-36	2016-02-03	IPR002126	Cadherin	GO:0005509|GO:0007156|GO:0016020
XP_015148992.1	5d0e4926d3e0f0d668de3c0d01e35d92	839	Gene3D	G3DSA:2.60.40.60		464	570	3.3e-36	2016-02-03	IPR002126	Cadherin	GO:0005509|GO:0007156|GO:0016020
XP_015148992.1	5d0e4926d3e0f0d668de3c0d01e35d92	839	Pfam	PF00028	Cadherin domain	471	563	3.9e-19	2016-02-03	IPR002126	Cadherin	GO:0005509|GO:0007156|GO:0016020
XP_015148992.1	5d0e4926d3e0f0d668de3c0d01e35d92	839	Pfam	PF00028	Cadherin domain	261	351	1.2e-18	2016-02-03	IPR002126	Cadherin	GO:0005509|GO:0007156|GO:0016020
XP_015148992.1	5d0e4926d3e0f0d668de3c0d01e35d92	839	Pfam	PF00028	Cadherin domain	591	673	2.6e-09	2016-02-03	IPR002126	Cadherin	GO:0005509|GO:0007156|GO:0016020
XP_015148992.1	5d0e4926d3e0f0d668de3c0d01e35d92	839	Pfam	PF00028	Cadherin domain	367	456	5.7e-11	2016-02-03	IPR002126	Cadherin	GO:0005509|GO:0007156|GO:0016020
XP_015148992.1	5d0e4926d3e0f0d668de3c0d01e35d92	839	Pfam	PF00028	Cadherin domain	155	247	1e-10	2016-02-03	IPR002126	Cadherin	GO:0005509|GO:0007156|GO:0016020
XP_015148992.1	5d0e4926d3e0f0d668de3c0d01e35d92	839	PRINTS	PR00205	Cadherin signature	555	572	8.3e-48	2016-02-03	IPR002126	Cadherin	GO:0005509|GO:0007156|GO:0016020
XP_015148992.1	5d0e4926d3e0f0d668de3c0d01e35d92	839	PRINTS	PR00205	Cadherin signature	256	285	8.3e-48	2016-02-03	IPR002126	Cadherin	GO:0005509|GO:0007156|GO:0016020
XP_015148992.1	5d0e4926d3e0f0d668de3c0d01e35d92	839	PRINTS	PR00205	Cadherin signature	328	340	8.3e-48	2016-02-03	IPR002126	Cadherin	GO:0005509|GO:0007156|GO:0016020
XP_015148992.1	5d0e4926d3e0f0d668de3c0d01e35d92	839	PRINTS	PR00205	Cadherin signature	464	477	8.3e-48	2016-02-03	IPR002126	Cadherin	GO:0005509|GO:0007156|GO:0016020
XP_015148992.1	5d0e4926d3e0f0d668de3c0d01e35d92	839	PRINTS	PR00205	Cadherin signature	87	106	8.3e-48	2016-02-03	IPR002126	Cadherin	GO:0005509|GO:0007156|GO:0016020
XP_015148992.1	5d0e4926d3e0f0d668de3c0d01e35d92	839	PRINTS	PR00205	Cadherin signature	340	359	8.3e-48	2016-02-03	IPR002126	Cadherin	GO:0005509|GO:0007156|GO:0016020
XP_015148992.1	5d0e4926d3e0f0d668de3c0d01e35d92	839	PRINTS	PR00205	Cadherin signature	521	547	8.3e-48	2016-02-03	IPR002126	Cadherin	GO:0005509|GO:0007156|GO:0016020
XP_015148992.1	5d0e4926d3e0f0d668de3c0d01e35d92	839	Gene3D	G3DSA:2.60.40.60		571	676	6.8e-17	2016-02-03	IPR002126	Cadherin	GO:0005509|GO:0007156|GO:0016020
XP_015148992.1	5d0e4926d3e0f0d668de3c0d01e35d92	839	Pfam	PF08266	Cadherin-like	45	126	1.5e-27	2016-02-03	IPR013164	Cadherin, N-terminal
XP_015148992.1	5d0e4926d3e0f0d668de3c0d01e35d92	839	SUPERFAMILY	SSF49313		454	575	4.32e-29	2016-02-03	IPR015919	Cadherin-like	GO:0005509|GO:0016020
XP_015148992.1	5d0e4926d3e0f0d668de3c0d01e35d92	839	SUPERFAMILY	SSF49313		141	248	2.22e-24	2016-02-03	IPR015919	Cadherin-like	GO:0005509|GO:0016020
XP_015130106.1	8c2e4925f64463f517b8567d7ae2d6e8	241	Coils	Coil		185	205	-	2016-02-03
XP_015129708.1	44abf71ca54b4019725246c713508519	1106	Gene3D	G3DSA:4.10.60.10		467	511	1e-07	2016-02-03	IPR001878	Zinc finger, CCHC-type	GO:0003676|GO:0008270
XP_015129708.1	44abf71ca54b4019725246c713508519	1106	SUPERFAMILY	SSF58069		921	1027	1.06e-30	2016-02-03
XP_015129708.1	44abf71ca54b4019725246c713508519	1106	SUPERFAMILY	SSF47943		191	357	1.06e-46	2016-02-03	IPR008919	Retrovirus capsid, N-terminal domain	GO:0016032
XP_015129708.1	44abf71ca54b4019725246c713508519	1106	Pfam	PF00077	Retroviral aspartyl protease	551	665	4.5e-19	2016-02-03	IPR018061	Retropepsins
XP_015129708.1	44abf71ca54b4019725246c713508519	1106	Gene3D	G3DSA:1.10.150.90		1	87	1.6e-42	2016-02-03	IPR012344	Matrix protein, lentiviral and alpha-retroviral	GO:0005198|GO:0019028
XP_015129708.1	44abf71ca54b4019725246c713508519	1106	Gene3D	G3DSA:1.10.375.10		190	356	3.2e-52	2016-02-03	IPR008919	Retrovirus capsid, N-terminal domain	GO:0016032
XP_015129708.1	44abf71ca54b4019725246c713508519	1106	ProSiteProfiles	PS50158	Zinc finger CCHC-type profile.	495	509	8.796	2016-02-03	IPR001878	Zinc finger, CCHC-type	GO:0003676|GO:0008270
XP_015129708.1	44abf71ca54b4019725246c713508519	1106	ProSiteProfiles	PS50158	Zinc finger CCHC-type profile.	472	486	9.966	2016-02-03	IPR001878	Zinc finger, CCHC-type	GO:0003676|GO:0008270
XP_015129708.1	44abf71ca54b4019725246c713508519	1106	Pfam	PF03708	Avian retrovirus envelope protein, gp85	850	896	2.2e-17	2016-02-03	IPR005166	Rous sarcoma virus, Gp95, envelope protein	GO:0019031
XP_015129708.1	44abf71ca54b4019725246c713508519	1106	Gene3D	G3DSA:1.10.287.210		955	1028	1.5e-31	2016-02-03
XP_015129708.1	44abf71ca54b4019725246c713508519	1106	SUPERFAMILY	SSF50630		549	688	1.3e-25	2016-02-03	IPR021109	Aspartic peptidase domain
XP_015129708.1	44abf71ca54b4019725246c713508519	1106	Gene3D	G3DSA:1.10.1200.30		361	434	3.2e-25	2016-02-03	IPR008916	Retrovirus capsid, C-terminal
XP_015129708.1	44abf71ca54b4019725246c713508519	1106	Pfam	PF00098	Zinc knuckle	471	486	0.00033	2016-02-03	IPR001878	Zinc finger, CCHC-type	GO:0003676|GO:0008270
XP_015129708.1	44abf71ca54b4019725246c713508519	1106	Gene3D	G3DSA:2.40.70.10		548	665	3.2e-24	2016-02-03	IPR021109	Aspartic peptidase domain
XP_015129708.1	44abf71ca54b4019725246c713508519	1106	Pfam	PF00429	ENV polyprotein (coat polyprotein)	975	1080	2.5e-10	2016-02-03	IPR018154	TLV/ENV coat polyprotein
XP_015129708.1	44abf71ca54b4019725246c713508519	1106	SUPERFAMILY	SSF57756		464	511	1.51e-06	2016-02-03	IPR001878	Zinc finger, CCHC-type	GO:0003676|GO:0008270
XP_015129708.1	44abf71ca54b4019725246c713508519	1106	Pfam	PF02813	Retroviral M domain	3	87	1.5e-27	2016-02-03	IPR004028	Retroviral Gag polyprotein, M
XP_015129708.1	44abf71ca54b4019725246c713508519	1106	SUPERFAMILY	SSF47353		361	437	4.4e-19	2016-02-03	IPR008916	Retrovirus capsid, C-terminal
XP_015129708.1	44abf71ca54b4019725246c713508519	1106	ProSiteProfiles	PS50175	Aspartyl protease, retroviral-type family profile.	577	656	26.872	2016-02-03	IPR001995	Peptidase A2A, retrovirus, catalytic	GO:0004190|GO:0006508
XP_015129708.1	44abf71ca54b4019725246c713508519	1106	ProDom	PD002871	POLYPROTEIN GAG CORE P19 P10 CONTAINS: P27 PROTEINS FUSION TRUNCATED	1	87	4e-35	2016-02-03	IPR004028	Retroviral Gag polyprotein, M
XP_015129708.1	44abf71ca54b4019725246c713508519	1106	SMART	SM00343	zinc finger	471	487	0.001	2016-02-03	IPR001878	Zinc finger, CCHC-type	GO:0003676|GO:0008270
XP_015129708.1	44abf71ca54b4019725246c713508519	1106	SMART	SM00343	zinc finger	494	510	0.17	2016-02-03	IPR001878	Zinc finger, CCHC-type	GO:0003676|GO:0008270
XP_015129708.1	44abf71ca54b4019725246c713508519	1106	SUPERFAMILY	SSF47836		1	87	4.83e-35	2016-02-03	IPR010999	Retroviral matrix protein	GO:0005198|GO:0019028
XP_015129708.1	44abf71ca54b4019725246c713508519	1106	Pfam	PF00607	gag gene protein p24 (core nucleocapsid protein)	236	417	2.9e-18	2016-02-03	IPR000721	Retroviral nucleocapsid protein Gag	GO:0016032
XP_015129708.1	44abf71ca54b4019725246c713508519	1106	ProSitePatterns	PS00141	Eukaryotic and viral aspartyl proteases active site.	579	590	-	2016-02-03	IPR001969	Aspartic peptidase, active site	GO:0004190|GO:0006508
XP_015146448.1	141b92fd41cbac58137ca381183aae42	385	ProSiteProfiles	PS50095	PLAT domain profile.	36	153	37.88	2016-02-03	IPR001024	PLAT/LH2 domain	GO:0005515
XP_015146448.1	141b92fd41cbac58137ca381183aae42	385	SMART	SM00308	Lipoxygenase homology 2 (beta barrel) domain	36	153	1.3e-06	2016-02-03	IPR001024	PLAT/LH2 domain	GO:0005515
XP_015146448.1	141b92fd41cbac58137ca381183aae42	385	Pfam	PF01477	PLAT/LH2 domain	40	141	2.9e-19	2016-02-03	IPR001024	PLAT/LH2 domain	GO:0005515
XP_015146448.1	141b92fd41cbac58137ca381183aae42	385	SUPERFAMILY	SSF49723		38	143	1.03e-27	2016-02-03	IPR001024	PLAT/LH2 domain	GO:0005515
XP_015146448.1	141b92fd41cbac58137ca381183aae42	385	Gene3D	G3DSA:2.60.60.20		38	150	2e-27	2016-02-03	IPR001024	PLAT/LH2 domain	GO:0005515
XP_015152928.1	f792ca1505f81c1c9dc13dcc98ac9009	229	SUPERFAMILY	SSF49562		91	206	1.15e-10	2016-02-03	IPR000008	C2 domain	GO:0005515
XP_015152928.1	f792ca1505f81c1c9dc13dcc98ac9009	229	Gene3D	G3DSA:2.60.40.150		54	207	1.5e-08	2016-02-03	IPR000008	C2 domain	GO:0005515
XP_015152928.1	f792ca1505f81c1c9dc13dcc98ac9009	229	Pfam	PF08151	FerI (NUC094) domain	59	103	4.9e-09	2016-02-03	IPR012968	FerIin domain
XP_015152928.1	f792ca1505f81c1c9dc13dcc98ac9009	229	Pfam	PF00168	C2 domain	111	206	5e-07	2016-02-03	IPR000008	C2 domain	GO:0005515
XP_015144978.1	82a3e3c681b001b66c37b2adc3248abc	126	ProSitePatterns	PS00357	Histone H2B signature.	93	115	-	2016-02-03	IPR000558	Histone H2B	GO:0000786|GO:0003677
XP_015144978.1	82a3e3c681b001b66c37b2adc3248abc	126	Gene3D	G3DSA:1.10.20.10		4	126	2.5e-69	2016-02-03	IPR009072	Histone-fold	GO:0046982
XP_015144978.1	82a3e3c681b001b66c37b2adc3248abc	126	SUPERFAMILY	SSF47113		8	126	1.03e-59	2016-02-03	IPR009072	Histone-fold	GO:0046982
XP_015144978.1	82a3e3c681b001b66c37b2adc3248abc	126	SMART	SM00427	Histone H2B	28	124	1.8e-73	2016-02-03	IPR000558	Histone H2B	GO:0000786|GO:0003677
XP_015144978.1	82a3e3c681b001b66c37b2adc3248abc	126	PRINTS	PR00621	Histone H2B signature	38	56	4.6e-53	2016-02-03	IPR000558	Histone H2B	GO:0000786|GO:0003677
XP_015144978.1	82a3e3c681b001b66c37b2adc3248abc	126	PRINTS	PR00621	Histone H2B signature	96	109	4.6e-53	2016-02-03	IPR000558	Histone H2B	GO:0000786|GO:0003677
XP_015144978.1	82a3e3c681b001b66c37b2adc3248abc	126	PRINTS	PR00621	Histone H2B signature	79	96	4.6e-53	2016-02-03	IPR000558	Histone H2B	GO:0000786|GO:0003677
XP_015144978.1	82a3e3c681b001b66c37b2adc3248abc	126	PRINTS	PR00621	Histone H2B signature	57	77	4.6e-53	2016-02-03	IPR000558	Histone H2B	GO:0000786|GO:0003677
XP_015144978.1	82a3e3c681b001b66c37b2adc3248abc	126	PRINTS	PR00621	Histone H2B signature	109	122	4.6e-53	2016-02-03	IPR000558	Histone H2B	GO:0000786|GO:0003677
XP_015144978.1	82a3e3c681b001b66c37b2adc3248abc	126	Pfam	PF00125	Core histone H2A/H2B/H3/H4	10	101	1.5e-25	2016-02-03	IPR007125	Histone H2A/H2B/H3	GO:0003677
XP_015128250.1	b8b95f796c05d2a868f11949898340bf	508	Coils	Coil		80	107	-	2016-02-03
XP_015128250.1	b8b95f796c05d2a868f11949898340bf	508	Coils	Coil		405	439	-	2016-02-03
XP_015128250.1	b8b95f796c05d2a868f11949898340bf	508	Coils	Coil		181	208	-	2016-02-03
XP_015128250.1	b8b95f796c05d2a868f11949898340bf	508	Coils	Coil		340	374	-	2016-02-03
XP_015128250.1	b8b95f796c05d2a868f11949898340bf	508	Coils	Coil		383	403	-	2016-02-03
XP_015128250.1	b8b95f796c05d2a868f11949898340bf	508	Coils	Coil		239	273	-	2016-02-03
XP_015128250.1	b8b95f796c05d2a868f11949898340bf	508	Pfam	PF13765	SPRY-associated domain	452	500	3.3e-15	2016-02-03	IPR006574	SPRY-associated
XP_015128250.1	b8b95f796c05d2a868f11949898340bf	508	Coils	Coil		109	136	-	2016-02-03
XP_015128250.1	b8b95f796c05d2a868f11949898340bf	508	SMART	SM00589		449	501	7.4e-14	2016-02-03	IPR006574	SPRY-associated
XP_015128250.1	b8b95f796c05d2a868f11949898340bf	508	PRINTS	PR01407	Butyrophylin C-terminal DUF signature	448	465	1.3e-07	2016-02-03	IPR003879	Butyrophylin-like
XP_015128250.1	b8b95f796c05d2a868f11949898340bf	508	PRINTS	PR01407	Butyrophylin C-terminal DUF signature	487	508	1.3e-07	2016-02-03	IPR003879	Butyrophylin-like
XP_015128250.1	b8b95f796c05d2a868f11949898340bf	508	PRINTS	PR01407	Butyrophylin C-terminal DUF signature	465	482	1.3e-07	2016-02-03	IPR003879	Butyrophylin-like
XP_015128250.1	b8b95f796c05d2a868f11949898340bf	508	SUPERFAMILY	SSF49899		444	503	4.75e-12	2016-02-03	IPR013320	Concanavalin A-like lectin/glucanase domain
XP_015128250.1	b8b95f796c05d2a868f11949898340bf	508	ProSiteProfiles	PS50188	B30.2/SPRY domain profile.	432	508	8.65	2016-02-03	IPR001870	B30.2/SPRY domain
XP_015128250.1	b8b95f796c05d2a868f11949898340bf	508	Coils	Coil		311	338	-	2016-02-03
XP_015128250.1	b8b95f796c05d2a868f11949898340bf	508	Coils	Coil		210	237	-	2016-02-03
XP_015128250.1	b8b95f796c05d2a868f11949898340bf	508	Coils	Coil		138	172	-	2016-02-03
XP_015128250.1	b8b95f796c05d2a868f11949898340bf	508	Coils	Coil		282	309	-	2016-02-03
XP_015155646.1	e6cf74624ecd8b7b75e60c533eb34ca6	264	SUPERFAMILY	SSF52540		18	190	1.53e-60	2016-02-03	IPR027417	P-loop containing nucleoside triphosphate hydrolase
XP_015155646.1	e6cf74624ecd8b7b75e60c533eb34ca6	264	TIGRFAM	TIGR00231	small_GTP: small GTP-binding protein domain	21	177	2.8e-27	2016-02-03	IPR005225	Small GTP-binding protein domain	GO:0005525
XP_015155646.1	e6cf74624ecd8b7b75e60c533eb34ca6	264	Gene3D	G3DSA:3.40.50.300		14	211	5.4e-69	2016-02-03	IPR027417	P-loop containing nucleoside triphosphate hydrolase
XP_015155646.1	e6cf74624ecd8b7b75e60c533eb34ca6	264	SMART	SM00174	Rho (Ras homology) subfamily of Ras-like small GTPases	25	186	1.2e-13	2016-02-03	IPR003578	Small GTPase superfamily, Rho type	GO:0005525|GO:0005622|GO:0007264	Reactome: REACT_11044
XP_015155646.1	e6cf74624ecd8b7b75e60c533eb34ca6	264	SMART	SM00176	Ran (Ras-related nuclear proteins) /TC4 subfamily of small GTPases	28	230	1.8e-06	2016-02-03	IPR002041	Ran GTPase	GO:0003924|GO:0005525|GO:0006886|GO:0006913|GO:0007165
XP_015155646.1	e6cf74624ecd8b7b75e60c533eb34ca6	264	Pfam	PF00071	Ras family	24	183	5.5e-61	2016-02-03	IPR001806	Small GTPase superfamily	GO:0005525|GO:0007264
XP_015155646.1	e6cf74624ecd8b7b75e60c533eb34ca6	264	PRINTS	PR00449	Transforming protein P21 ras signature	161	183	3.2e-39	2016-02-03
XP_015155646.1	e6cf74624ecd8b7b75e60c533eb34ca6	264	PRINTS	PR00449	Transforming protein P21 ras signature	46	62	3.2e-39	2016-02-03
XP_015155646.1	e6cf74624ecd8b7b75e60c533eb34ca6	264	PRINTS	PR00449	Transforming protein P21 ras signature	126	139	3.2e-39	2016-02-03
XP_015155646.1	e6cf74624ecd8b7b75e60c533eb34ca6	264	PRINTS	PR00449	Transforming protein P21 ras signature	64	86	3.2e-39	2016-02-03
XP_015155646.1	e6cf74624ecd8b7b75e60c533eb34ca6	264	PRINTS	PR00449	Transforming protein P21 ras signature	23	44	3.2e-39	2016-02-03
XP_015155646.1	e6cf74624ecd8b7b75e60c533eb34ca6	264	SMART	SM00175	Rab subfamily of small GTPases	23	186	3.3e-97	2016-02-03	IPR003579	Small GTPase superfamily, Rab type	GO:0005525|GO:0007264|GO:0015031
XP_015155646.1	e6cf74624ecd8b7b75e60c533eb34ca6	264	ProSiteProfiles	PS51419	small GTPase Rab1 family profile.	18	234	35.476	2016-02-03
XP_015155646.1	e6cf74624ecd8b7b75e60c533eb34ca6	264	SMART	SM00173	Ras subfamily of RAS small GTPases	23	186	5.4e-30	2016-02-03	IPR020849	Small GTPase superfamily, Ras type	GO:0005525|GO:0007165|GO:0016020
XP_015157365.1	011bcbd4cb974d901620b931b93ae94d	949	PRINTS	PR00205	Cadherin signature	451	464	2e-49	2016-02-03	IPR002126	Cadherin	GO:0005509|GO:0007156|GO:0016020
XP_015157365.1	011bcbd4cb974d901620b931b93ae94d	949	PRINTS	PR00205	Cadherin signature	511	537	2e-49	2016-02-03	IPR002126	Cadherin	GO:0005509|GO:0007156|GO:0016020
XP_015157365.1	011bcbd4cb974d901620b931b93ae94d	949	PRINTS	PR00205	Cadherin signature	243	272	2e-49	2016-02-03	IPR002126	Cadherin	GO:0005509|GO:0007156|GO:0016020
XP_015157365.1	011bcbd4cb974d901620b931b93ae94d	949	PRINTS	PR00205	Cadherin signature	327	346	2e-49	2016-02-03	IPR002126	Cadherin	GO:0005509|GO:0007156|GO:0016020
XP_015157365.1	011bcbd4cb974d901620b931b93ae94d	949	PRINTS	PR00205	Cadherin signature	545	562	2e-49	2016-02-03	IPR002126	Cadherin	GO:0005509|GO:0007156|GO:0016020
XP_015157365.1	011bcbd4cb974d901620b931b93ae94d	949	PRINTS	PR00205	Cadherin signature	315	327	2e-49	2016-02-03	IPR002126	Cadherin	GO:0005509|GO:0007156|GO:0016020
XP_015157365.1	011bcbd4cb974d901620b931b93ae94d	949	PRINTS	PR00205	Cadherin signature	74	93	2e-49	2016-02-03	IPR002126	Cadherin	GO:0005509|GO:0007156|GO:0016020
XP_015157365.1	011bcbd4cb974d901620b931b93ae94d	949	Pfam	PF08266	Cadherin-like	31	112	2.2e-28	2016-02-03	IPR013164	Cadherin, N-terminal
XP_015157365.1	011bcbd4cb974d901620b931b93ae94d	949	Gene3D	G3DSA:2.60.40.60		451	563	9.6e-32	2016-02-03	IPR002126	Cadherin	GO:0005509|GO:0007156|GO:0016020
XP_015157365.1	011bcbd4cb974d901620b931b93ae94d	949	Gene3D	G3DSA:2.60.40.60		125	240	3.4e-24	2016-02-03	IPR002126	Cadherin	GO:0005509|GO:0007156|GO:0016020
XP_015157365.1	011bcbd4cb974d901620b931b93ae94d	949	Gene3D	G3DSA:2.60.40.60		345	450	1.9e-27	2016-02-03	IPR002126	Cadherin	GO:0005509|GO:0007156|GO:0016020
XP_015157365.1	011bcbd4cb974d901620b931b93ae94d	949	Gene3D	G3DSA:2.60.40.60		241	344	6.2e-36	2016-02-03	IPR002126	Cadherin	GO:0005509|GO:0007156|GO:0016020
XP_015157365.1	011bcbd4cb974d901620b931b93ae94d	949	Gene3D	G3DSA:2.60.40.60		602	686	3.5e-16	2016-02-03	IPR002126	Cadherin	GO:0005509|GO:0007156|GO:0016020
XP_015157365.1	011bcbd4cb974d901620b931b93ae94d	949	Gene3D	G3DSA:2.60.40.60		31	114	0.00028	2016-02-03	IPR002126	Cadherin	GO:0005509|GO:0007156|GO:0016020
XP_015157365.1	011bcbd4cb974d901620b931b93ae94d	949	SUPERFAMILY	SSF49313		601	686	8.11e-15	2016-02-03	IPR015919	Cadherin-like	GO:0005509|GO:0016020
XP_015157365.1	011bcbd4cb974d901620b931b93ae94d	949	SUPERFAMILY	SSF49313		31	98	1.31e-06	2016-02-03	IPR015919	Cadherin-like	GO:0005509|GO:0016020
XP_015157365.1	011bcbd4cb974d901620b931b93ae94d	949	ProSiteProfiles	PS50268	Cadherins domain profile.	244	348	28.592	2016-02-03	IPR002126	Cadherin	GO:0005509|GO:0007156|GO:0016020
XP_015157365.1	011bcbd4cb974d901620b931b93ae94d	949	ProSiteProfiles	PS50268	Cadherins domain profile.	135	243	20.7	2016-02-03	IPR002126	Cadherin	GO:0005509|GO:0007156|GO:0016020
XP_015157365.1	011bcbd4cb974d901620b931b93ae94d	949	ProSiteProfiles	PS50268	Cadherins domain profile.	454	563	23.484	2016-02-03	IPR002126	Cadherin	GO:0005509|GO:0007156|GO:0016020
XP_015157365.1	011bcbd4cb974d901620b931b93ae94d	949	ProSiteProfiles	PS50268	Cadherins domain profile.	30	134	10.703	2016-02-03	IPR002126	Cadherin	GO:0005509|GO:0007156|GO:0016020
XP_015157365.1	011bcbd4cb974d901620b931b93ae94d	949	ProSiteProfiles	PS50268	Cadherins domain profile.	356	453	22.914	2016-02-03	IPR002126	Cadherin	GO:0005509|GO:0007156|GO:0016020
XP_015157365.1	011bcbd4cb974d901620b931b93ae94d	949	ProSiteProfiles	PS50268	Cadherins domain profile.	601	705	12.786	2016-02-03	IPR002126	Cadherin	GO:0005509|GO:0007156|GO:0016020
XP_015157365.1	011bcbd4cb974d901620b931b93ae94d	949	SUPERFAMILY	SSF49313		128	235	1.13e-20	2016-02-03	IPR015919	Cadherin-like	GO:0005509|GO:0016020
XP_015157365.1	011bcbd4cb974d901620b931b93ae94d	949	SMART	SM00112	Cadherin repeats.	475	561	4.6e-24	2016-02-03	IPR002126	Cadherin	GO:0005509|GO:0007156|GO:0016020
XP_015157365.1	011bcbd4cb974d901620b931b93ae94d	949	SMART	SM00112	Cadherin repeats.	156	241	2.4e-16	2016-02-03	IPR002126	Cadherin	GO:0005509|GO:0007156|GO:0016020
XP_015157365.1	011bcbd4cb974d901620b931b93ae94d	949	SMART	SM00112	Cadherin repeats.	265	346	9.9e-28	2016-02-03	IPR002126	Cadherin	GO:0005509|GO:0007156|GO:0016020
XP_015157365.1	011bcbd4cb974d901620b931b93ae94d	949	SMART	SM00112	Cadherin repeats.	370	451	3.1e-21	2016-02-03	IPR002126	Cadherin	GO:0005509|GO:0007156|GO:0016020
XP_015157365.1	011bcbd4cb974d901620b931b93ae94d	949	SMART	SM00112	Cadherin repeats.	613	694	2.1e-11	2016-02-03	IPR002126	Cadherin	GO:0005509|GO:0007156|GO:0016020
XP_015157365.1	011bcbd4cb974d901620b931b93ae94d	949	SMART	SM00112	Cadherin repeats.	22	132	0.19	2016-02-03	IPR002126	Cadherin	GO:0005509|GO:0007156|GO:0016020
XP_015157365.1	011bcbd4cb974d901620b931b93ae94d	949	Pfam	PF16492	Cadherin cytoplasmic C-terminal	709	792	5.7e-17	2016-02-03	IPR032455	Cadherin, cytoplasmic C-terminal domain
XP_015157365.1	011bcbd4cb974d901620b931b93ae94d	949	SUPERFAMILY	SSF49313		231	352	3.27e-31	2016-02-03	IPR015919	Cadherin-like	GO:0005509|GO:0016020
XP_015157365.1	011bcbd4cb974d901620b931b93ae94d	949	SUPERFAMILY	SSF49313		442	565	8.94e-29	2016-02-03	IPR015919	Cadherin-like	GO:0005509|GO:0016020
XP_015157365.1	011bcbd4cb974d901620b931b93ae94d	949	ProSitePatterns	PS00232	Cadherin domain signature.	231	241	-	2016-02-03	IPR020894	Cadherin conserved site	GO:0005886|GO:0007155
XP_015157365.1	011bcbd4cb974d901620b931b93ae94d	949	ProSitePatterns	PS00232	Cadherin domain signature.	336	346	-	2016-02-03	IPR020894	Cadherin conserved site	GO:0005886|GO:0007155
XP_015157365.1	011bcbd4cb974d901620b931b93ae94d	949	ProSitePatterns	PS00232	Cadherin domain signature.	441	451	-	2016-02-03	IPR020894	Cadherin conserved site	GO:0005886|GO:0007155
XP_015157365.1	011bcbd4cb974d901620b931b93ae94d	949	ProSitePatterns	PS00232	Cadherin domain signature.	551	561	-	2016-02-03	IPR020894	Cadherin conserved site	GO:0005886|GO:0007155
XP_015157365.1	011bcbd4cb974d901620b931b93ae94d	949	ProSitePatterns	PS00232	Cadherin domain signature.	122	132	-	2016-02-03	IPR020894	Cadherin conserved site	GO:0005886|GO:0007155
XP_015157365.1	011bcbd4cb974d901620b931b93ae94d	949	SUPERFAMILY	SSF49313		341	445	5.57e-22	2016-02-03	IPR015919	Cadherin-like	GO:0005509|GO:0016020
XP_015157365.1	011bcbd4cb974d901620b931b93ae94d	949	Pfam	PF00028	Cadherin domain	604	685	1.7e-10	2016-02-03	IPR002126	Cadherin	GO:0005509|GO:0007156|GO:0016020
XP_015157365.1	011bcbd4cb974d901620b931b93ae94d	949	Pfam	PF00028	Cadherin domain	248	339	2.9e-19	2016-02-03	IPR002126	Cadherin	GO:0005509|GO:0007156|GO:0016020
XP_015157365.1	011bcbd4cb974d901620b931b93ae94d	949	Pfam	PF00028	Cadherin domain	142	234	5.1e-10	2016-02-03	IPR002126	Cadherin	GO:0005509|GO:0007156|GO:0016020
XP_015157365.1	011bcbd4cb974d901620b931b93ae94d	949	Pfam	PF00028	Cadherin domain	458	552	7.3e-15	2016-02-03	IPR002126	Cadherin	GO:0005509|GO:0007156|GO:0016020
XP_015157365.1	011bcbd4cb974d901620b931b93ae94d	949	Pfam	PF00028	Cadherin domain	356	443	1.8e-12	2016-02-03	IPR002126	Cadherin	GO:0005509|GO:0007156|GO:0016020
XP_015128273.1	09895ea9fc85e27e235caf3420499394	486	Coils	Coil		253	280	-	2016-02-03
XP_015128273.1	09895ea9fc85e27e235caf3420499394	486	Coils	Coil		80	107	-	2016-02-03
XP_015128273.1	09895ea9fc85e27e235caf3420499394	486	SUPERFAMILY	SSF49899		422	481	4.35e-12	2016-02-03	IPR013320	Concanavalin A-like lectin/glucanase domain
XP_015128273.1	09895ea9fc85e27e235caf3420499394	486	Coils	Coil		181	208	-	2016-02-03
XP_015128273.1	09895ea9fc85e27e235caf3420499394	486	PRINTS	PR01407	Butyrophylin C-terminal DUF signature	443	460	1.1e-07	2016-02-03	IPR003879	Butyrophylin-like
XP_015128273.1	09895ea9fc85e27e235caf3420499394	486	PRINTS	PR01407	Butyrophylin C-terminal DUF signature	426	443	1.1e-07	2016-02-03	IPR003879	Butyrophylin-like
XP_015128273.1	09895ea9fc85e27e235caf3420499394	486	PRINTS	PR01407	Butyrophylin C-terminal DUF signature	465	486	1.1e-07	2016-02-03	IPR003879	Butyrophylin-like
XP_015128273.1	09895ea9fc85e27e235caf3420499394	486	SMART	SM00589		427	479	7.4e-14	2016-02-03	IPR006574	SPRY-associated
XP_015128273.1	09895ea9fc85e27e235caf3420499394	486	Coils	Coil		311	345	-	2016-02-03
XP_015128273.1	09895ea9fc85e27e235caf3420499394	486	Coils	Coil		109	136	-	2016-02-03
XP_015128273.1	09895ea9fc85e27e235caf3420499394	486	Coils	Coil		383	417	-	2016-02-03
XP_015128273.1	09895ea9fc85e27e235caf3420499394	486	Coils	Coil		210	244	-	2016-02-03
XP_015128273.1	09895ea9fc85e27e235caf3420499394	486	ProSiteProfiles	PS50188	B30.2/SPRY domain profile.	410	486	8.65	2016-02-03	IPR001870	B30.2/SPRY domain
XP_015128273.1	09895ea9fc85e27e235caf3420499394	486	Gene3D	G3DSA:1.20.5.50		141	238	6.6e-05	2016-02-03
XP_015128273.1	09895ea9fc85e27e235caf3420499394	486	Gene3D	G3DSA:1.20.5.50		315	408	0.00013	2016-02-03
XP_015128273.1	09895ea9fc85e27e235caf3420499394	486	Pfam	PF13765	SPRY-associated domain	430	478	3.2e-15	2016-02-03	IPR006574	SPRY-associated
XP_015128273.1	09895ea9fc85e27e235caf3420499394	486	Coils	Coil		354	381	-	2016-02-03
XP_015128273.1	09895ea9fc85e27e235caf3420499394	486	Coils	Coil		138	172	-	2016-02-03
XP_015128273.1	09895ea9fc85e27e235caf3420499394	486	Coils	Coil		282	309	-	2016-02-03
XP_015128275.1	09895ea9fc85e27e235caf3420499394	486	Coils	Coil		253	280	-	2016-02-03
XP_015128275.1	09895ea9fc85e27e235caf3420499394	486	Coils	Coil		80	107	-	2016-02-03
XP_015128275.1	09895ea9fc85e27e235caf3420499394	486	SUPERFAMILY	SSF49899		422	481	4.35e-12	2016-02-03	IPR013320	Concanavalin A-like lectin/glucanase domain
XP_015128275.1	09895ea9fc85e27e235caf3420499394	486	Coils	Coil		181	208	-	2016-02-03
XP_015128275.1	09895ea9fc85e27e235caf3420499394	486	PRINTS	PR01407	Butyrophylin C-terminal DUF signature	443	460	1.1e-07	2016-02-03	IPR003879	Butyrophylin-like
XP_015128275.1	09895ea9fc85e27e235caf3420499394	486	PRINTS	PR01407	Butyrophylin C-terminal DUF signature	426	443	1.1e-07	2016-02-03	IPR003879	Butyrophylin-like
XP_015128275.1	09895ea9fc85e27e235caf3420499394	486	PRINTS	PR01407	Butyrophylin C-terminal DUF signature	465	486	1.1e-07	2016-02-03	IPR003879	Butyrophylin-like
XP_015128275.1	09895ea9fc85e27e235caf3420499394	486	SMART	SM00589		427	479	7.4e-14	2016-02-03	IPR006574	SPRY-associated
XP_015128275.1	09895ea9fc85e27e235caf3420499394	486	Coils	Coil		311	345	-	2016-02-03
XP_015128275.1	09895ea9fc85e27e235caf3420499394	486	Coils	Coil		109	136	-	2016-02-03
XP_015128275.1	09895ea9fc85e27e235caf3420499394	486	Coils	Coil		383	417	-	2016-02-03
XP_015128275.1	09895ea9fc85e27e235caf3420499394	486	Coils	Coil		210	244	-	2016-02-03
XP_015128275.1	09895ea9fc85e27e235caf3420499394	486	ProSiteProfiles	PS50188	B30.2/SPRY domain profile.	410	486	8.65	2016-02-03	IPR001870	B30.2/SPRY domain
XP_015128275.1	09895ea9fc85e27e235caf3420499394	486	Gene3D	G3DSA:1.20.5.50		141	238	6.6e-05	2016-02-03
XP_015128275.1	09895ea9fc85e27e235caf3420499394	486	Gene3D	G3DSA:1.20.5.50		315	408	0.00013	2016-02-03
XP_015128275.1	09895ea9fc85e27e235caf3420499394	486	Pfam	PF13765	SPRY-associated domain	430	478	3.2e-15	2016-02-03	IPR006574	SPRY-associated
XP_015128275.1	09895ea9fc85e27e235caf3420499394	486	Coils	Coil		354	381	-	2016-02-03
XP_015128275.1	09895ea9fc85e27e235caf3420499394	486	Coils	Coil		138	172	-	2016-02-03
XP_015128275.1	09895ea9fc85e27e235caf3420499394	486	Coils	Coil		282	309	-	2016-02-03
XP_015129557.1	730786c35323321ce7fe57c98d974d65	1037	Pfam	PF00641	Zn-finger in Ran binding protein and others	140	165	3.2e-07	2016-02-03	IPR001876	Zinc finger, RanBP2-type	GO:0008270
XP_015129557.1	730786c35323321ce7fe57c98d974d65	1037	SUPERFAMILY	SSF90209		138	164	2.88e-06	2016-02-03	IPR001876	Zinc finger, RanBP2-type	GO:0008270
XP_015129557.1	730786c35323321ce7fe57c98d974d65	1037	ProSiteProfiles	PS50199	Zinc finger RanBP2 type profile.	137	166	10.331	2016-02-03	IPR001876	Zinc finger, RanBP2-type	GO:0008270
XP_015129557.1	730786c35323321ce7fe57c98d974d65	1037	SMART	SM00547	Zinc finger domain	139	163	3.6e-05	2016-02-03	IPR001876	Zinc finger, RanBP2-type	GO:0008270
XP_015129557.1	730786c35323321ce7fe57c98d974d65	1037	SMART	SM00547	Zinc finger domain	202	226	9.7	2016-02-03	IPR001876	Zinc finger, RanBP2-type	GO:0008270
XP_015129557.1	730786c35323321ce7fe57c98d974d65	1037	Coils	Coil		6	26	-	2016-02-03
XP_015129557.1	730786c35323321ce7fe57c98d974d65	1037	ProSitePatterns	PS01358	Zinc finger RanBP2-type signature.	141	160	-	2016-02-03	IPR001876	Zinc finger, RanBP2-type	GO:0008270
XP_015157478.1	f5ea5a232211604d6b8b06e8a20fef68	294	ProSiteProfiles	PS50103	Zinc finger C3H1-type profile.	32	58	9.667	2016-02-03	IPR000571	Zinc finger, CCCH-type	GO:0046872
XP_015157478.1	f5ea5a232211604d6b8b06e8a20fef68	294	ProSiteProfiles	PS50103	Zinc finger C3H1-type profile.	16	30	6.118	2016-02-03	IPR000571	Zinc finger, CCCH-type	GO:0046872
XP_015157478.1	f5ea5a232211604d6b8b06e8a20fef68	294	ProSiteProfiles	PS50103	Zinc finger C3H1-type profile.	61	88	7.507	2016-02-03	IPR000571	Zinc finger, CCCH-type	GO:0046872
XP_015157478.1	f5ea5a232211604d6b8b06e8a20fef68	294	Pfam	PF15663	Zinc-finger containing family	15	102	4.8e-37	2016-02-03
XP_015128280.1	78004b75ef45ad11ff1c3e5988765dfd	486	Coils	Coil		253	280	-	2016-02-03
XP_015128280.1	78004b75ef45ad11ff1c3e5988765dfd	486	Coils	Coil		80	107	-	2016-02-03
XP_015128280.1	78004b75ef45ad11ff1c3e5988765dfd	486	SUPERFAMILY	SSF49899		422	481	4.35e-12	2016-02-03	IPR013320	Concanavalin A-like lectin/glucanase domain
XP_015128280.1	78004b75ef45ad11ff1c3e5988765dfd	486	Coils	Coil		181	208	-	2016-02-03
XP_015128280.1	78004b75ef45ad11ff1c3e5988765dfd	486	Coils	Coil		152	179	-	2016-02-03
XP_015128280.1	78004b75ef45ad11ff1c3e5988765dfd	486	PRINTS	PR01407	Butyrophylin C-terminal DUF signature	443	460	1.1e-07	2016-02-03	IPR003879	Butyrophylin-like
XP_015128280.1	78004b75ef45ad11ff1c3e5988765dfd	486	PRINTS	PR01407	Butyrophylin C-terminal DUF signature	426	443	1.1e-07	2016-02-03	IPR003879	Butyrophylin-like
XP_015128280.1	78004b75ef45ad11ff1c3e5988765dfd	486	PRINTS	PR01407	Butyrophylin C-terminal DUF signature	465	486	1.1e-07	2016-02-03	IPR003879	Butyrophylin-like
XP_015128280.1	78004b75ef45ad11ff1c3e5988765dfd	486	SMART	SM00589		427	479	7.4e-14	2016-02-03	IPR006574	SPRY-associated
XP_015128280.1	78004b75ef45ad11ff1c3e5988765dfd	486	Coils	Coil		311	345	-	2016-02-03
[truncated: 5,947 more rows]

## Sheet: Current-unmapped
ptn_ID	sequence_md5	ptn_len	library	library_acc	library_des	start	end	evalue	date	IPR_acc	IPR_desc	GO_terms	Pathways
XP_015130061.1	ee32784aa06dd58172dd6710e0497dc4	312	SUPERFAMILY	SSF52540		12	293	2.62e-113	2016-07-03	IPR027417	P-loop containing nucleoside triphosphate hydrolase
XP_015130061.1	ee32784aa06dd58172dd6710e0497dc4	312	Pfam	PF00225	Kinesin motor domain	14	292	3.5e-111	2016-07-03	IPR001752	Kinesin motor domain	GO:0003777|GO:0005524|GO:0007018|GO:0008017
XP_015130061.1	ee32784aa06dd58172dd6710e0497dc4	312	ProSitePatterns	PS00411	Kinesin motor domain signature.	195	206	-	2016-07-03	IPR019821	Kinesin motor domain, conserved site	GO:0003777|GO:0005524|GO:0007018
XP_015130061.1	ee32784aa06dd58172dd6710e0497dc4	312	SMART	SM00129	Kinesin motor, catalytic domain. ATPase.	2	302	2.8e-138	2016-07-03	IPR001752	Kinesin motor domain	GO:0003777|GO:0005524|GO:0007018|GO:0008017
XP_015130061.1	ee32784aa06dd58172dd6710e0497dc4	312	ProSiteProfiles	PS50067	Kinesin motor domain profile.	1	296	119.975	2016-07-03	IPR001752	Kinesin motor domain	GO:0003777|GO:0005524|GO:0007018|GO:0008017
XP_015130061.1	ee32784aa06dd58172dd6710e0497dc4	312	PRINTS	PR00380	Kinesin heavy chain signature	165	182	4.5e-45	2016-07-03	IPR001752	Kinesin motor domain	GO:0003777|GO:0005524|GO:0007018|GO:0008017
XP_015130061.1	ee32784aa06dd58172dd6710e0497dc4	312	PRINTS	PR00380	Kinesin heavy chain signature	246	267	4.5e-45	2016-07-03	IPR001752	Kinesin motor domain	GO:0003777|GO:0005524|GO:0007018|GO:0008017
XP_015130061.1	ee32784aa06dd58172dd6710e0497dc4	312	PRINTS	PR00380	Kinesin heavy chain signature	196	214	4.5e-45	2016-07-03	IPR001752	Kinesin motor domain	GO:0003777|GO:0005524|GO:0007018|GO:0008017
XP_015130061.1	ee32784aa06dd58172dd6710e0497dc4	312	PRINTS	PR00380	Kinesin heavy chain signature	46	67	4.5e-45	2016-07-03	IPR001752	Kinesin motor domain	GO:0003777|GO:0005524|GO:0007018|GO:0008017
XP_015130061.1	ee32784aa06dd58172dd6710e0497dc4	312	Gene3D	G3DSA:3.40.850.10		13	292	4.6e-120	2016-07-03	IPR001752	Kinesin motor domain	GO:0003777|GO:0005524|GO:0007018|GO:0008017
XP_015140157.1	92cf6d595bd47b4162548cac33e3ccf0	425	Pfam	PF00046	Homeobox domain	337	393	1.9e-18	2016-07-03	IPR001356	Homeobox domain	GO:0003677
XP_015140157.1	92cf6d595bd47b4162548cac33e3ccf0	425	ProSitePatterns	PS00465	POU-specific (POUs) domain signature 2.	286	299	-	2016-07-03	IPR000327	POU-specific domain	GO:0003700|GO:0006355
XP_015140157.1	92cf6d595bd47b4162548cac33e3ccf0	425	ProSiteProfiles	PS51179	POU-specific (POUs) domain profile.	244	318	58.149	2016-07-03	IPR000327	POU-specific domain	GO:0003700|GO:0006355
XP_015140157.1	92cf6d595bd47b4162548cac33e3ccf0	425	SMART	SM00389	Homeodomain	336	398	5.9e-20	2016-07-03	IPR001356	Homeobox domain	GO:0003677
XP_015140157.1	92cf6d595bd47b4162548cac33e3ccf0	425	Gene3D	G3DSA:1.10.10.60		318	393	2.2e-23	2016-07-03	IPR009057	Homeodomain-like	GO:0003677
XP_015140157.1	92cf6d595bd47b4162548cac33e3ccf0	425	PRINTS	PR00028	POU domain signature	370	385	5.6e-47	2016-07-03	IPR013847	POU domain	GO:0003677
XP_015140157.1	92cf6d595bd47b4162548cac33e3ccf0	425	PRINTS	PR00028	POU domain signature	302	317	5.6e-47	2016-07-03	IPR013847	POU domain	GO:0003677
XP_015140157.1	92cf6d595bd47b4162548cac33e3ccf0	425	PRINTS	PR00028	POU domain signature	263	280	5.6e-47	2016-07-03	IPR013847	POU domain	GO:0003677
XP_015140157.1	92cf6d595bd47b4162548cac33e3ccf0	425	PRINTS	PR00028	POU domain signature	286	299	5.6e-47	2016-07-03	IPR013847	POU domain	GO:0003677
XP_015140157.1	92cf6d595bd47b4162548cac33e3ccf0	425	PRINTS	PR00028	POU domain signature	335	355	5.6e-47	2016-07-03	IPR013847	POU domain	GO:0003677
XP_015140157.1	92cf6d595bd47b4162548cac33e3ccf0	425	ProSitePatterns	PS00027	'Homeobox' domain signature.	369	392	-	2016-07-03	IPR017970	Homeobox, conserved site	GO:0006355|GO:0043565
XP_015140157.1	92cf6d595bd47b4162548cac33e3ccf0	425	Gene3D	G3DSA:1.10.260.40		250	317	2e-41	2016-07-03	IPR010982	Lambda repressor-like, DNA-binding domain	GO:0003677
XP_015140157.1	92cf6d595bd47b4162548cac33e3ccf0	425	ProSiteProfiles	PS50071	'Homeobox' domain profile.	334	394	16.714	2016-07-03	IPR001356	Homeobox domain	GO:0003677
XP_015140157.1	92cf6d595bd47b4162548cac33e3ccf0	425	SMART	SM00352	Found in Pit-Oct-Unc transcription factors	244	318	1.1e-53	2016-07-03	IPR000327	POU-specific domain	GO:0003700|GO:0006355
XP_015140157.1	92cf6d595bd47b4162548cac33e3ccf0	425	ProSitePatterns	PS00035	POU-specific (POUs) domain signature 1.	262	274	-	2016-07-03	IPR000327	POU-specific domain	GO:0003700|GO:0006355
XP_015140157.1	92cf6d595bd47b4162548cac33e3ccf0	425	SUPERFAMILY	SSF47413		245	318	6.25e-31	2016-07-03	IPR010982	Lambda repressor-like, DNA-binding domain	GO:0003677
XP_015140157.1	92cf6d595bd47b4162548cac33e3ccf0	425	Pfam	PF00157	Pou domain - N-terminal to homeobox domain	249	318	3.7e-38	2016-07-03	IPR000327	POU-specific domain	GO:0003700|GO:0006355
XP_015140157.1	92cf6d595bd47b4162548cac33e3ccf0	425	PIRSF	PIRSF002629		1	425	3.4e-204	2016-07-03	IPR016362	POU-domain transcription factor, class 3	GO:0003700|GO:0005634|GO:0006357|GO:0007420
XP_015140157.1	92cf6d595bd47b4162548cac33e3ccf0	425	SUPERFAMILY	SSF46689		321	394	6.42e-17	2016-07-03	IPR009057	Homeodomain-like	GO:0003677
XP_015158018.1	2755ae6c256b902ed54b9d6848e39380	154	Gene3D	G3DSA:2.60.40.10		41	120	2.5e-10	2016-07-03	IPR013783	Immunoglobulin-like fold
XP_015158018.1	2755ae6c256b902ed54b9d6848e39380	154	SUPERFAMILY	SSF48726		40	117	1.11e-10	2016-07-03	IPR007110	Immunoglobulin-like domain	GO:0005515
XP_015158018.1	2755ae6c256b902ed54b9d6848e39380	154	ProSiteProfiles	PS50835	Ig-like domain profile.	16	112	6.941	2016-07-03	IPR007110	Immunoglobulin-like domain	GO:0005515
XP_015158018.1	2755ae6c256b902ed54b9d6848e39380	154	Pfam	PF08205	CD80-like C2-set immunoglobulin domain	35	105	1.1e-19	2016-07-03	IPR013162	CD80-like, immunoglobulin C2-set
XP_015157470.1	458213a9e7c2aff7ed1517873e213ed7	272	Pfam	PF15663	Zinc-finger containing family	34	80	1.9e-12	2016-07-03
XP_015158145.1	7d8b4c1ec7aa73dfab00f82b1ef4dd91	301	Gene3D	G3DSA:1.20.5.170		219	300	7.8e-21	2016-07-03
XP_015158145.1	7d8b4c1ec7aa73dfab00f82b1ef4dd91	301	Pfam	PF00038	Intermediate filament protein	51	298	1.9e-62	2016-07-03	IPR001664	Intermediate filament protein	GO:0005198|GO:0005882
XP_015158145.1	7d8b4c1ec7aa73dfab00f82b1ef4dd91	301	Coils	Coil		246	273	-	2016-07-03
XP_015158145.1	7d8b4c1ec7aa73dfab00f82b1ef4dd91	301	SUPERFAMILY	SSF64593		219	297	2.27e-20	2016-07-03
XP_015158145.1	7d8b4c1ec7aa73dfab00f82b1ef4dd91	301	Coils	Coil		200	227	-	2016-07-03
XP_015158145.1	7d8b4c1ec7aa73dfab00f82b1ef4dd91	301	Coils	Coil		80	114	-	2016-07-03
XP_015158145.1	7d8b4c1ec7aa73dfab00f82b1ef4dd91	301	ProSitePatterns	PS00226	Intermediate filaments signature.	288	296	-	2016-07-03	IPR018039	Intermediate filament protein, conserved site
XP_015158145.1	7d8b4c1ec7aa73dfab00f82b1ef4dd91	301	PRINTS	PR01248	Type I keratin signature	69	82	2.2e-32	2016-07-03	IPR002957	Keratin, type I	GO:0005198
XP_015158145.1	7d8b4c1ec7aa73dfab00f82b1ef4dd91	301	PRINTS	PR01248	Type I keratin signature	144	164	2.2e-32	2016-07-03	IPR002957	Keratin, type I	GO:0005198
XP_015158145.1	7d8b4c1ec7aa73dfab00f82b1ef4dd91	301	PRINTS	PR01248	Type I keratin signature	242	268	2.2e-32	2016-07-03	IPR002957	Keratin, type I	GO:0005198
XP_015158145.1	7d8b4c1ec7aa73dfab00f82b1ef4dd91	301	PRINTS	PR01248	Type I keratin signature	216	231	2.2e-32	2016-07-03	IPR002957	Keratin, type I	GO:0005198
XP_015158145.1	7d8b4c1ec7aa73dfab00f82b1ef4dd91	301	PRINTS	PR01248	Type I keratin signature	90	113	2.2e-32	2016-07-03	IPR002957	Keratin, type I	GO:0005198
NP_990025.1	d2c5c3b5bc94db79774b4c4a3f72a7bd	393	SMART	SM01071	Cdc37 N terminal kinase binding	1	133	8.2e-68	2016-07-03	IPR013855	Cdc37, N-terminal domain	GO:0019901
NP_990025.1	d2c5c3b5bc94db79774b4c4a3f72a7bd	393	SMART	SM01069	Cdc37 C terminal domain	291	390	2.7e-40	2016-07-03	IPR013873	Cdc37, C-terminal
NP_990025.1	d2c5c3b5bc94db79774b4c4a3f72a7bd	393	SUPERFAMILY	SSF101391		154	351	2.75e-80	2016-07-03
NP_990025.1	d2c5c3b5bc94db79774b4c4a3f72a7bd	393	SMART	SM01070	Cdc37 Hsp90 binding domain	126	287	3.2e-89	2016-07-03	IPR013874	Cdc37, Hsp90 binding
NP_990025.1	d2c5c3b5bc94db79774b4c4a3f72a7bd	393	Coils	Coil		40	74	-	2016-07-03
NP_990025.1	d2c5c3b5bc94db79774b4c4a3f72a7bd	393	Coils	Coil		269	289	-	2016-07-03
NP_990025.1	d2c5c3b5bc94db79774b4c4a3f72a7bd	393	Pfam	PF08564	Cdc37 C terminal domain	296	384	3.6e-16	2016-07-03	IPR013873	Cdc37, C-terminal
NP_990025.1	d2c5c3b5bc94db79774b4c4a3f72a7bd	393	Pfam	PF03234	Cdc37 N terminal kinase binding	1	112	3.5e-13	2016-07-03	IPR013855	Cdc37, N-terminal domain	GO:0019901
NP_990025.1	d2c5c3b5bc94db79774b4c4a3f72a7bd	393	Pfam	PF08565	Cdc37 Hsp90 binding domain	167	279	5.3e-29	2016-07-03	IPR013874	Cdc37, Hsp90 binding
NP_990025.1	d2c5c3b5bc94db79774b4c4a3f72a7bd	393	Coils	Coil		87	114	-	2016-07-03
XP_015130086.1	3850278ae2538a770ccbfe59cda88354	293	SUPERFAMILY	SSF51604		143	288	1.69e-54	2016-07-03	IPR029065	Enolase C-terminal domain-like
XP_015130086.1	3850278ae2538a770ccbfe59cda88354	293	SUPERFAMILY	SSF54826		3	138	2.65e-59	2016-07-03	IPR029017	Enolase N-terminal domain-like
XP_015130086.1	3850278ae2538a770ccbfe59cda88354	293	Pfam	PF00113	Enolase, C-terminal TIM barrel domain	143	288	4.1e-65	2016-07-03	IPR020810	Enolase, C-terminal	GO:0000015|GO:0000287|GO:0004634|GO:0006096	KEGG: 00010+4.2.1.11|KEGG: 00680+4.2.1.11|MetaCyc: PWY-1042|MetaCyc: PWY-1622|MetaCyc: PWY-2221|MetaCyc: PWY-5484|MetaCyc: PWY-5723|MetaCyc: PWY-6142|MetaCyc: PWY-6886|MetaCyc: PWY-6901|MetaCyc: PWY-7003|MetaCyc: PWY-7124|MetaCyc: PWY-7218|UniPathway: UPA00109
XP_015130086.1	3850278ae2538a770ccbfe59cda88354	293	Gene3D	G3DSA:3.30.390.10		2	126	2.4e-62	2016-07-03	IPR029017	Enolase N-terminal domain-like
XP_015130086.1	3850278ae2538a770ccbfe59cda88354	293	Pfam	PF03952	Enolase, N-terminal domain	3	134	2.3e-62	2016-07-03	IPR020811	Enolase, N-terminal	GO:0000015|GO:0000287|GO:0004634|GO:0006096	KEGG: 00010+4.2.1.11|KEGG: 00680+4.2.1.11|MetaCyc: PWY-1042|MetaCyc: PWY-1622|MetaCyc: PWY-2221|MetaCyc: PWY-5484|MetaCyc: PWY-5723|MetaCyc: PWY-6142|MetaCyc: PWY-6886|MetaCyc: PWY-6901|MetaCyc: PWY-7003|MetaCyc: PWY-7124|MetaCyc: PWY-7218|UniPathway: UPA00109
XP_015130086.1	3850278ae2538a770ccbfe59cda88354	293	PRINTS	PR00148	Enolase signature	35	49	2.5e-26	2016-07-03	IPR000941	Enolase	GO:0000015|GO:0000287|GO:0004634|GO:0006096	KEGG: 00010+4.2.1.11|KEGG: 00680+4.2.1.11|MetaCyc: PWY-1042|MetaCyc: PWY-1622|MetaCyc: PWY-2221|MetaCyc: PWY-5484|MetaCyc: PWY-5723|MetaCyc: PWY-6142|MetaCyc: PWY-6886|MetaCyc: PWY-6901|MetaCyc: PWY-7003|MetaCyc: PWY-7124|MetaCyc: PWY-7218|Reactome: REACT_474|UniPathway: UPA00109
XP_015130086.1	3850278ae2538a770ccbfe59cda88354	293	PRINTS	PR00148	Enolase signature	107	123	2.5e-26	2016-07-03	IPR000941	Enolase	GO:0000015|GO:0000287|GO:0004634|GO:0006096	KEGG: 00010+4.2.1.11|KEGG: 00680+4.2.1.11|MetaCyc: PWY-1042|MetaCyc: PWY-1622|MetaCyc: PWY-2221|MetaCyc: PWY-5484|MetaCyc: PWY-5723|MetaCyc: PWY-6142|MetaCyc: PWY-6886|MetaCyc: PWY-6901|MetaCyc: PWY-7003|MetaCyc: PWY-7124|MetaCyc: PWY-7218|Reactome: REACT_474|UniPathway: UPA00109
XP_015130086.1	3850278ae2538a770ccbfe59cda88354	293	PRINTS	PR00148	Enolase signature	164	177	2.5e-26	2016-07-03	IPR000941	Enolase	GO:0000015|GO:0000287|GO:0004634|GO:0006096	KEGG: 00010+4.2.1.11|KEGG: 00680+4.2.1.11|MetaCyc: PWY-1042|MetaCyc: PWY-1622|MetaCyc: PWY-2221|MetaCyc: PWY-5484|MetaCyc: PWY-5723|MetaCyc: PWY-6142|MetaCyc: PWY-6886|MetaCyc: PWY-6901|MetaCyc: PWY-7003|MetaCyc: PWY-7124|MetaCyc: PWY-7218|Reactome: REACT_474|UniPathway: UPA00109
XP_015130086.1	3850278ae2538a770ccbfe59cda88354	293	Gene3D	G3DSA:3.20.20.120		128	288	1.2e-73	2016-07-03	IPR029065	Enolase C-terminal domain-like
XP_015158069.1	595ec83cd0ee59c974586ac95bcd295e	707	Gene3D	G3DSA:2.10.25.10		295	330	3.4e-09	2016-07-03
XP_015158069.1	595ec83cd0ee59c974586ac95bcd295e	707	Gene3D	G3DSA:2.10.25.10		244	294	3.4e-13	2016-07-03
XP_015158069.1	595ec83cd0ee59c974586ac95bcd295e	707	Gene3D	G3DSA:2.10.25.10		191	242	5.4e-15	2016-07-03
XP_015158069.1	595ec83cd0ee59c974586ac95bcd295e	707	Gene3D	G3DSA:2.10.25.10		347	393	6.8e-05	2016-07-03
XP_015158069.1	595ec83cd0ee59c974586ac95bcd295e	707	SUPERFAMILY	SSF57196		245	292	7.81e-08	2016-07-03
XP_015158069.1	595ec83cd0ee59c974586ac95bcd295e	707	SUPERFAMILY	SSF57196		295	332	2.23e-05	2016-07-03
XP_015158069.1	595ec83cd0ee59c974586ac95bcd295e	707	Gene3D	G3DSA:2.10.25.10		69	121	1.2e-16	2016-07-03
XP_015158069.1	595ec83cd0ee59c974586ac95bcd295e	707	Gene3D	G3DSA:2.10.25.10		129	186	4.6e-15	2016-07-03
XP_015158069.1	595ec83cd0ee59c974586ac95bcd295e	707	SUPERFAMILY	SSF57196		70	132	4.19e-09	2016-07-03
XP_015158069.1	595ec83cd0ee59c974586ac95bcd295e	707	SUPERFAMILY	SSF57196		130	195	1.76e-09	2016-07-03
XP_015158069.1	595ec83cd0ee59c974586ac95bcd295e	707	ProSiteProfiles	PS50027	Laminin-type EGF-like (LE) domain profile.	193	244	19.585	2016-07-03	IPR002049	Laminin EGF domain
XP_015158069.1	595ec83cd0ee59c974586ac95bcd295e	707	ProSiteProfiles	PS50027	Laminin-type EGF-like (LE) domain profile.	70	129	9.741	2016-07-03	IPR002049	Laminin EGF domain
XP_015158069.1	595ec83cd0ee59c974586ac95bcd295e	707	ProSiteProfiles	PS50027	Laminin-type EGF-like (LE) domain profile.	348	391	10.064	2016-07-03	IPR002049	Laminin EGF domain
XP_015158069.1	595ec83cd0ee59c974586ac95bcd295e	707	ProSiteProfiles	PS50027	Laminin-type EGF-like (LE) domain profile.	295	347	14.501	2016-07-03	IPR002049	Laminin EGF domain
XP_015158069.1	595ec83cd0ee59c974586ac95bcd295e	707	ProSiteProfiles	PS50027	Laminin-type EGF-like (LE) domain profile.	130	192	13.016	2016-07-03	IPR002049	Laminin EGF domain
XP_015158069.1	595ec83cd0ee59c974586ac95bcd295e	707	ProSiteProfiles	PS50027	Laminin-type EGF-like (LE) domain profile.	245	294	16.996	2016-07-03	IPR002049	Laminin EGF domain
XP_015158069.1	595ec83cd0ee59c974586ac95bcd295e	707	Pfam	PF00053	Laminin EGF domain	193	242	7.3e-11	2016-07-03	IPR002049	Laminin EGF domain
XP_015158069.1	595ec83cd0ee59c974586ac95bcd295e	707	Pfam	PF00053	Laminin EGF domain	130	190	1.3e-08	2016-07-03	IPR002049	Laminin EGF domain
XP_015158069.1	595ec83cd0ee59c974586ac95bcd295e	707	Pfam	PF00053	Laminin EGF domain	245	292	1.4e-09	2016-07-03	IPR002049	Laminin EGF domain
XP_015158069.1	595ec83cd0ee59c974586ac95bcd295e	707	Pfam	PF00053	Laminin EGF domain	348	380	0.019	2016-07-03	IPR002049	Laminin EGF domain
XP_015158069.1	595ec83cd0ee59c974586ac95bcd295e	707	Pfam	PF00053	Laminin EGF domain	295	331	1.7e-06	2016-07-03	IPR002049	Laminin EGF domain
XP_015158069.1	595ec83cd0ee59c974586ac95bcd295e	707	Pfam	PF00053	Laminin EGF domain	70	122	1.4e-06	2016-07-03	IPR002049	Laminin EGF domain
XP_015158069.1	595ec83cd0ee59c974586ac95bcd295e	707	SMART	SM00180	Laminin-type epidermal growth factor-like domai	245	292	2.3e-11	2016-07-03	IPR002049	Laminin EGF domain
XP_015158069.1	595ec83cd0ee59c974586ac95bcd295e	707	SMART	SM00180	Laminin-type epidermal growth factor-like domai	130	190	1.4e-08	2016-07-03	IPR002049	Laminin EGF domain
XP_015158069.1	595ec83cd0ee59c974586ac95bcd295e	707	SMART	SM00180	Laminin-type epidermal growth factor-like domai	193	242	2.9e-12	2016-07-03	IPR002049	Laminin EGF domain
XP_015158069.1	595ec83cd0ee59c974586ac95bcd295e	707	SMART	SM00180	Laminin-type epidermal growth factor-like domai	70	127	5.9e-07	2016-07-03	IPR002049	Laminin EGF domain
XP_015158069.1	595ec83cd0ee59c974586ac95bcd295e	707	SMART	SM00180	Laminin-type epidermal growth factor-like domai	348	389	0.32	2016-07-03	IPR002049	Laminin EGF domain
XP_015158069.1	595ec83cd0ee59c974586ac95bcd295e	707	SMART	SM00180	Laminin-type epidermal growth factor-like domai	295	345	4.5e-08	2016-07-03	IPR002049	Laminin EGF domain
XP_015158069.1	595ec83cd0ee59c974586ac95bcd295e	707	SUPERFAMILY	SSF57196		193	242	2.79e-08	2016-07-03
XP_015158069.1	595ec83cd0ee59c974586ac95bcd295e	707	ProSitePatterns	PS01248	Laminin-type EGF-like (LE) domain signature.	265	297	-	2016-07-03	IPR002049	Laminin EGF domain
XP_015158069.1	595ec83cd0ee59c974586ac95bcd295e	707	ProSitePatterns	PS01248	Laminin-type EGF-like (LE) domain signature.	157	193	-	2016-07-03	IPR002049	Laminin EGF domain
XP_015158069.1	595ec83cd0ee59c974586ac95bcd295e	707	ProSitePatterns	PS01248	Laminin-type EGF-like (LE) domain signature.	93	127	-	2016-07-03	IPR002049	Laminin EGF domain
XP_015158069.1	595ec83cd0ee59c974586ac95bcd295e	707	ProSitePatterns	PS01248	Laminin-type EGF-like (LE) domain signature.	213	247	-	2016-07-03	IPR002049	Laminin EGF domain
XP_015158069.1	595ec83cd0ee59c974586ac95bcd295e	707	PRINTS	PR00011	Type III EGF-like signature	360	378	4.5e-27	2016-07-03
XP_015158069.1	595ec83cd0ee59c974586ac95bcd295e	707	PRINTS	PR00011	Type III EGF-like signature	206	224	4.5e-27	2016-07-03
XP_015158069.1	595ec83cd0ee59c974586ac95bcd295e	707	PRINTS	PR00011	Type III EGF-like signature	307	325	4.5e-27	2016-07-03
XP_015158069.1	595ec83cd0ee59c974586ac95bcd295e	707	PRINTS	PR00011	Type III EGF-like signature	331	359	4.5e-27	2016-07-03
NP_989783.1	5706171e868a156809f81fa286874cf2	891	Gene3D	G3DSA:2.10.25.10		372	409	1.1e-12	2016-07-03
NP_989783.1	5706171e868a156809f81fa286874cf2	891	SUPERFAMILY	SSF57424		247	284	3.4e-09	2016-07-03	IPR002172	Low-density lipoprotein (LDL) receptor class A repeat	GO:0005515
NP_989783.1	5706171e868a156809f81fa286874cf2	891	Gene3D	G3DSA:2.120.10.30		451	689	3.5e-53	2016-07-03	IPR011042	Six-bladed beta-propeller, TolB-like
NP_989783.1	5706171e868a156809f81fa286874cf2	891	ProSitePatterns	PS01209	LDL-receptor class A (LDLRA) domain signature.	262	284	-	2016-07-03	IPR023415	Low-density lipoprotein (LDL) receptor class A, conserved site
NP_989783.1	5706171e868a156809f81fa286874cf2	891	ProSitePatterns	PS01209	LDL-receptor class A (LDLRA) domain signature.	303	327	-	2016-07-03	IPR023415	Low-density lipoprotein (LDL) receptor class A, conserved site
NP_989783.1	5706171e868a156809f81fa286874cf2	891	ProSitePatterns	PS01209	LDL-receptor class A (LDLRA) domain signature.	78	100	-	2016-07-03	IPR023415	Low-density lipoprotein (LDL) receptor class A, conserved site
NP_989783.1	5706171e868a156809f81fa286874cf2	891	ProSitePatterns	PS01209	LDL-receptor class A (LDLRA) domain signature.	222	244	-	2016-07-03	IPR023415	Low-density lipoprotein (LDL) receptor class A, conserved site
NP_989783.1	5706171e868a156809f81fa286874cf2	891	ProSitePatterns	PS01209	LDL-receptor class A (LDLRA) domain signature.	157	181	-	2016-07-03	IPR023415	Low-density lipoprotein (LDL) receptor class A, conserved site
NP_989783.1	5706171e868a156809f81fa286874cf2	891	ProSitePatterns	PS01209	LDL-receptor class A (LDLRA) domain signature.	33	57	-	2016-07-03	IPR023415	Low-density lipoprotein (LDL) receptor class A, conserved site
NP_989783.1	5706171e868a156809f81fa286874cf2	891	SUPERFAMILY	SSF57424		205	244	1.57e-10	2016-07-03	IPR002172	Low-density lipoprotein (LDL) receptor class A repeat	GO:0005515
NP_989783.1	5706171e868a156809f81fa286874cf2	891	SUPERFAMILY	SSF57424		142	181	3.27e-10	2016-07-03	IPR002172	Low-density lipoprotein (LDL) receptor class A repeat	GO:0005515
NP_989783.1	5706171e868a156809f81fa286874cf2	891	Gene3D	G3DSA:4.10.400.10		142	182	1.3e-12	2016-07-03	IPR002172	Low-density lipoprotein (LDL) receptor class A repeat	GO:0005515
NP_989783.1	5706171e868a156809f81fa286874cf2	891	SUPERFAMILY	SSF57424		56	100	1.7e-08	2016-07-03	IPR002172	Low-density lipoprotein (LDL) receptor class A repeat	GO:0005515
NP_989783.1	5706171e868a156809f81fa286874cf2	891	SUPERFAMILY	SSF63825		446	682	9.29e-34	2016-07-03
NP_989783.1	5706171e868a156809f81fa286874cf2	891	Pfam	PF12662	Complement Clr-like EGF-like	349	372	4.6e-09	2016-07-03	IPR026823	Complement Clr-like EGF domain
NP_989783.1	5706171e868a156809f81fa286874cf2	891	ProSitePatterns	PS01187	Calcium-binding EGF-like domain signature.	369	392	-	2016-07-03	IPR018097	EGF-like calcium-binding, conserved site	GO:0005509
NP_989783.1	5706171e868a156809f81fa286874cf2	891	ProSitePatterns	PS01187	Calcium-binding EGF-like domain signature.	328	352	-	2016-07-03	IPR018097	EGF-like calcium-binding, conserved site	GO:0005509
NP_989783.1	5706171e868a156809f81fa286874cf2	891	ProSitePatterns	PS00010	Aspartic acid and asparagine hydroxylation site.	383	394	-	2016-07-03	IPR000152	EGF-type aspartate/asparagine hydroxylation site
NP_989783.1	5706171e868a156809f81fa286874cf2	891	ProSitePatterns	PS00010	Aspartic acid and asparagine hydroxylation site.	343	354	-	2016-07-03	IPR000152	EGF-type aspartate/asparagine hydroxylation site
NP_989783.1	5706171e868a156809f81fa286874cf2	891	Gene3D	G3DSA:4.10.400.10		101	140	9.2e-11	2016-07-03	IPR002172	Low-density lipoprotein (LDL) receptor class A repeat	GO:0005515
NP_989783.1	5706171e868a156809f81fa286874cf2	891	SUPERFAMILY	SSF57424		19	57	1.96e-10	2016-07-03	IPR002172	Low-density lipoprotein (LDL) receptor class A repeat	GO:0005515
NP_989783.1	5706171e868a156809f81fa286874cf2	891	SMART	SM00192	Low-density lipoprotein receptor domain class A	20	59	1.8e-11	2016-07-03	IPR002172	Low-density lipoprotein (LDL) receptor class A repeat	GO:0005515
NP_989783.1	5706171e868a156809f81fa286874cf2	891	SMART	SM00192	Low-density lipoprotein receptor domain class A	61	102	1.3e-08	2016-07-03	IPR002172	Low-density lipoprotein (LDL) receptor class A repeat	GO:0005515
NP_989783.1	5706171e868a156809f81fa286874cf2	891	SMART	SM00192	Low-density lipoprotein receptor domain class A	289	329	4.8e-09	2016-07-03	IPR002172	Low-density lipoprotein (LDL) receptor class A repeat	GO:0005515
NP_989783.1	5706171e868a156809f81fa286874cf2	891	SMART	SM00192	Low-density lipoprotein receptor domain class A	104	141	2.6e-10	2016-07-03	IPR002172	Low-density lipoprotein (LDL) receptor class A repeat	GO:0005515
NP_989783.1	5706171e868a156809f81fa286874cf2	891	SMART	SM00192	Low-density lipoprotein receptor domain class A	248	286	6.6e-11	2016-07-03	IPR002172	Low-density lipoprotein (LDL) receptor class A repeat	GO:0005515
NP_989783.1	5706171e868a156809f81fa286874cf2	891	SMART	SM00192	Low-density lipoprotein receptor domain class A	209	246	2.3e-11	2016-07-03	IPR002172	Low-density lipoprotein (LDL) receptor class A repeat	GO:0005515
NP_989783.1	5706171e868a156809f81fa286874cf2	891	SMART	SM00192	Low-density lipoprotein receptor domain class A	144	183	5.4e-11	2016-07-03	IPR002172	Low-density lipoprotein (LDL) receptor class A repeat	GO:0005515
NP_989783.1	5706171e868a156809f81fa286874cf2	891	ProSiteProfiles	PS50026	EGF-like domain profile.	328	368	10.477	2016-07-03	IPR000742	EGF-like domain	GO:0005515
NP_989783.1	5706171e868a156809f81fa286874cf2	891	ProSiteProfiles	PS50026	EGF-like domain profile.	369	408	7.305	2016-07-03	IPR000742	EGF-like domain	GO:0005515
NP_989783.1	5706171e868a156809f81fa286874cf2	891	SMART	SM00179	Calcium-binding EGF-like domain	369	408	1.8e-09	2016-07-03	IPR001881	EGF-like calcium-binding domain	GO:0005509
NP_989783.1	5706171e868a156809f81fa286874cf2	891	SMART	SM00179	Calcium-binding EGF-like domain	328	368	2.6e-09	2016-07-03	IPR001881	EGF-like calcium-binding domain	GO:0005509
NP_989783.1	5706171e868a156809f81fa286874cf2	891	SUPERFAMILY	SSF57424		290	327	1.57e-08	2016-07-03	IPR002172	Low-density lipoprotein (LDL) receptor class A repeat	GO:0005515
NP_989783.1	5706171e868a156809f81fa286874cf2	891	PRINTS	PR00261	Low density lipoprotein (LDL) receptor signature	301	322	4.5e-46	2016-07-03	IPR002172	Low-density lipoprotein (LDL) receptor class A repeat	GO:0005515
NP_989783.1	5706171e868a156809f81fa286874cf2	891	PRINTS	PR00261	Low density lipoprotein (LDL) receptor signature	260	281	4.5e-46	2016-07-03	IPR002172	Low-density lipoprotein (LDL) receptor class A repeat	GO:0005515
NP_989783.1	5706171e868a156809f81fa286874cf2	891	PRINTS	PR00261	Low density lipoprotein (LDL) receptor signature	220	241	4.5e-46	2016-07-03	IPR002172	Low-density lipoprotein (LDL) receptor class A repeat	GO:0005515
NP_989783.1	5706171e868a156809f81fa286874cf2	891	PRINTS	PR00261	Low density lipoprotein (LDL) receptor signature	76	97	4.5e-46	2016-07-03	IPR002172	Low-density lipoprotein (LDL) receptor class A repeat	GO:0005515
NP_989783.1	5706171e868a156809f81fa286874cf2	891	PRINTS	PR00261	Low density lipoprotein (LDL) receptor signature	155	176	4.5e-46	2016-07-03	IPR002172	Low-density lipoprotein (LDL) receptor class A repeat	GO:0005515
NP_989783.1	5706171e868a156809f81fa286874cf2	891	PRINTS	PR00261	Low density lipoprotein (LDL) receptor signature	31	52	4.5e-46	2016-07-03	IPR002172	Low-density lipoprotein (LDL) receptor class A repeat	GO:0005515
NP_989783.1	5706171e868a156809f81fa286874cf2	891	SMART	SM00135	Low-density lipoprotein-receptor YWTD domain	440	482	51	2016-07-03	IPR000033	LDLR class B repeat
NP_989783.1	5706171e868a156809f81fa286874cf2	891	SMART	SM00135	Low-density lipoprotein-receptor YWTD domain	530	573	0.0085	2016-07-03	IPR000033	LDLR class B repeat
NP_989783.1	5706171e868a156809f81fa286874cf2	891	SMART	SM00135	Low-density lipoprotein-receptor YWTD domain	574	616	0.00017	2016-07-03	IPR000033	LDLR class B repeat
NP_989783.1	5706171e868a156809f81fa286874cf2	891	SMART	SM00135	Low-density lipoprotein-receptor YWTD domain	484	526	11	2016-07-03	IPR000033	LDLR class B repeat
NP_989783.1	5706171e868a156809f81fa286874cf2	891	SMART	SM00135	Low-density lipoprotein-receptor YWTD domain	617	660	2.2	2016-07-03	IPR000033	LDLR class B repeat
NP_989783.1	5706171e868a156809f81fa286874cf2	891	Pfam	PF00057	Low-density lipoprotein receptor domain class A	61	100	3.3e-08	2016-07-03	IPR002172	Low-density lipoprotein (LDL) receptor class A repeat	GO:0005515
NP_989783.1	5706171e868a156809f81fa286874cf2	891	Pfam	PF00057	Low-density lipoprotein receptor domain class A	249	284	3.5e-08	2016-07-03	IPR002172	Low-density lipoprotein (LDL) receptor class A repeat	GO:0005515
NP_989783.1	5706171e868a156809f81fa286874cf2	891	Pfam	PF00057	Low-density lipoprotein receptor domain class A	21	57	6.4e-11	2016-07-03	IPR002172	Low-density lipoprotein (LDL) receptor class A repeat	GO:0005515
NP_989783.1	5706171e868a156809f81fa286874cf2	891	Pfam	PF00057	Low-density lipoprotein receptor domain class A	290	327	8.1e-11	2016-07-03	IPR002172	Low-density lipoprotein (LDL) receptor class A repeat	GO:0005515
NP_989783.1	5706171e868a156809f81fa286874cf2	891	Pfam	PF00057	Low-density lipoprotein receptor domain class A	209	244	3.2e-11	2016-07-03	IPR002172	Low-density lipoprotein (LDL) receptor class A repeat	GO:0005515
NP_989783.1	5706171e868a156809f81fa286874cf2	891	Pfam	PF00057	Low-density lipoprotein receptor domain class A	144	181	2.7e-10	2016-07-03	IPR002172	Low-density lipoprotein (LDL) receptor class A repeat	GO:0005515
NP_989783.1	5706171e868a156809f81fa286874cf2	891	Pfam	PF00057	Low-density lipoprotein receptor domain class A	104	139	1.2e-08	2016-07-03	IPR002172	Low-density lipoprotein (LDL) receptor class A repeat	GO:0005515
NP_989783.1	5706171e868a156809f81fa286874cf2	891	Gene3D	G3DSA:4.10.400.10		292	322	7.8e-10	2016-07-03	IPR002172	Low-density lipoprotein (LDL) receptor class A repeat	GO:0005515
NP_989783.1	5706171e868a156809f81fa286874cf2	891	Gene3D	G3DSA:4.10.400.10		21	63	1e-12	2016-07-03	IPR002172	Low-density lipoprotein (LDL) receptor class A repeat	GO:0005515
NP_989783.1	5706171e868a156809f81fa286874cf2	891	Gene3D	G3DSA:4.10.400.10		209	250	4.8e-15	2016-07-03	IPR002172	Low-density lipoprotein (LDL) receptor class A repeat	GO:0005515
NP_989783.1	5706171e868a156809f81fa286874cf2	891	Gene3D	G3DSA:2.10.25.10		690	730	1.5e-13	2016-07-03
NP_989783.1	5706171e868a156809f81fa286874cf2	891	SMART	SM00181	Epidermal growth factor-like domain.	687	730	11	2016-07-03	IPR000742	EGF-like domain	GO:0005515
NP_989783.1	5706171e868a156809f81fa286874cf2	891	SMART	SM00181	Epidermal growth factor-like domain.	331	368	3.7e-05	2016-07-03	IPR000742	EGF-like domain	GO:0005515
NP_989783.1	5706171e868a156809f81fa286874cf2	891	SMART	SM00181	Epidermal growth factor-like domain.	372	408	0.021	2016-07-03	IPR000742	EGF-like domain	GO:0005515
NP_989783.1	5706171e868a156809f81fa286874cf2	891	ProSiteProfiles	PS51120	LDL-receptor class B (LDLRB) repeat profile.	504	549	7.812	2016-07-03	IPR000033	LDLR class B repeat
NP_989783.1	5706171e868a156809f81fa286874cf2	891	ProSiteProfiles	PS51120	LDL-receptor class B (LDLRB) repeat profile.	594	636	11.038	2016-07-03	IPR000033	LDLR class B repeat
NP_989783.1	5706171e868a156809f81fa286874cf2	891	ProSiteProfiles	PS51120	LDL-receptor class B (LDLRB) repeat profile.	637	679	6.304	2016-07-03	IPR000033	LDLR class B repeat
NP_989783.1	5706171e868a156809f81fa286874cf2	891	ProSiteProfiles	PS51120	LDL-receptor class B (LDLRB) repeat profile.	460	503	8.532	2016-07-03	IPR000033	LDLR class B repeat
NP_989783.1	5706171e868a156809f81fa286874cf2	891	ProSiteProfiles	PS51120	LDL-receptor class B (LDLRB) repeat profile.	550	593	10.968	2016-07-03	IPR000033	LDLR class B repeat
NP_989783.1	5706171e868a156809f81fa286874cf2	891	SUPERFAMILY	SSF57424		99	139	5.37e-09	2016-07-03	IPR002172	Low-density lipoprotein (LDL) receptor class A repeat	GO:0005515
NP_989783.1	5706171e868a156809f81fa286874cf2	891	ProSitePatterns	PS01186	EGF-like domain signature 2.	352	367	-	2016-07-03	IPR013032	EGF-like, conserved site
NP_989783.1	5706171e868a156809f81fa286874cf2	891	ProSitePatterns	PS01186	EGF-like domain signature 2.	392	407	-	2016-07-03	IPR013032	EGF-like, conserved site
NP_989783.1	5706171e868a156809f81fa286874cf2	891	Gene3D	G3DSA:2.10.25.10		328	371	1.3e-16	2016-07-03
NP_989783.1	5706171e868a156809f81fa286874cf2	891	Gene3D	G3DSA:4.10.400.10		251	285	7.1e-11	2016-07-03	IPR002172	Low-density lipoprotein (LDL) receptor class A repeat	GO:0005515
NP_989783.1	5706171e868a156809f81fa286874cf2	891	Gene3D	G3DSA:4.10.400.10		64	100	1.3e-11	2016-07-03	IPR002172	Low-density lipoprotein (LDL) receptor class A repeat	GO:0005515
NP_989783.1	5706171e868a156809f81fa286874cf2	891	ProSiteProfiles	PS50068	LDL-receptor class A (LDLRA) domain profile.	20	58	13.288	2016-07-03	IPR002172	Low-density lipoprotein (LDL) receptor class A repeat	GO:0005515
NP_989783.1	5706171e868a156809f81fa286874cf2	891	ProSiteProfiles	PS50068	LDL-receptor class A (LDLRA) domain profile.	248	285	13.7	2016-07-03	IPR002172	Low-density lipoprotein (LDL) receptor class A repeat	GO:0005515
NP_989783.1	5706171e868a156809f81fa286874cf2	891	ProSiteProfiles	PS50068	LDL-receptor class A (LDLRA) domain profile.	61	101	12.8	2016-07-03	IPR002172	Low-density lipoprotein (LDL) receptor class A repeat	GO:0005515
NP_989783.1	5706171e868a156809f81fa286874cf2	891	ProSiteProfiles	PS50068	LDL-receptor class A (LDLRA) domain profile.	104	140	13.062	2016-07-03	IPR002172	Low-density lipoprotein (LDL) receptor class A repeat	GO:0005515
NP_989783.1	5706171e868a156809f81fa286874cf2	891	ProSiteProfiles	PS50068	LDL-receptor class A (LDLRA) domain profile.	144	182	13.15	2016-07-03	IPR002172	Low-density lipoprotein (LDL) receptor class A repeat	GO:0005515
NP_989783.1	5706171e868a156809f81fa286874cf2	891	ProSiteProfiles	PS50068	LDL-receptor class A (LDLRA) domain profile.	209	245	13.325	2016-07-03	IPR002172	Low-density lipoprotein (LDL) receptor class A repeat	GO:0005515
NP_989783.1	5706171e868a156809f81fa286874cf2	891	ProSiteProfiles	PS50068	LDL-receptor class A (LDLRA) domain profile.	289	328	12.338	2016-07-03	IPR002172	Low-density lipoprotein (LDL) receptor class A repeat	GO:0005515
NP_989783.1	5706171e868a156809f81fa286874cf2	891	SUPERFAMILY	SSF57184		329	407	4.55e-18	2016-07-03	IPR009030	Growth factor receptor cysteine-rich domain
NP_989783.1	5706171e868a156809f81fa286874cf2	891	SUPERFAMILY	SSF57184		683	732	4.55e-18	2016-07-03	IPR009030	Growth factor receptor cysteine-rich domain
XP_015129896.1	24fc228069c5231702aeb0468eef185f	98	SUPERFAMILY	SSF57850		35	90	2.65e-07	2016-07-03
XP_015129896.1	24fc228069c5231702aeb0468eef185f	98	Gene3D	G3DSA:3.30.40.10		32	91	4.3e-07	2016-07-03	IPR013083	Zinc finger, RING/FYVE/PHD-type
XP_015137786.1	70840d3b196ea07d32c18886b3d3dd70	206	Gene3D	G3DSA:2.60.120.260		116	192	0.00016	2016-07-03	IPR008979	Galactose-binding domain-like
XP_015137786.1	70840d3b196ea07d32c18886b3d3dd70	206	Pfam	PF07738	Sad1 / UNC-like C-terminal	67	193	1.4e-37	2016-07-03	IPR012919	SUN domain
XP_015137786.1	70840d3b196ea07d32c18886b3d3dd70	206	ProSiteProfiles	PS51469	SUN domain profile.	32	195	31.694	2016-07-03	IPR012919	SUN domain
XP_015155784.1	7c94547fcb4bb80a6df8a70d80e07386	193	Pfam	PF15148	Apolipoprotein F	2	173	3.9e-20	2016-07-03	IPR026114	Apolipoprotein F
XP_015155907.1	470651f08916fdcce26be2fa4e879138	357	Gene3D	G3DSA:3.30.70.270		248	337	5.6e-23	2016-07-03
XP_015155907.1	470651f08916fdcce26be2fa4e879138	357	ProSiteProfiles	PS50878	Reverse transcriptase (RT) catalytic domain profile.	148	351	17.219	2016-07-03	IPR000477	Reverse transcriptase domain
XP_015155907.1	470651f08916fdcce26be2fa4e879138	357	SUPERFAMILY	SSF56672		117	350	1.19e-69	2016-07-03
XP_015155907.1	470651f08916fdcce26be2fa4e879138	357	Gene3D	G3DSA:3.10.10.10		123	247	1.5e-29	2016-07-03
XP_015155907.1	470651f08916fdcce26be2fa4e879138	357	Pfam	PF00078	Reverse transcriptase (RNA-dependent DNA polymerase)	168	323	6e-29	2016-07-03	IPR000477	Reverse transcriptase domain
XP_015129546.1	199bfea02a090af5085e80f065b7f8ec	410	ProSiteProfiles	PS50157	Zinc finger C2H2 type domain profile.	189	216	17.911	2016-07-03	IPR007087	Zinc finger, C2H2	GO:0046872
XP_015129546.1	199bfea02a090af5085e80f065b7f8ec	410	ProSiteProfiles	PS50157	Zinc finger C2H2 type domain profile.	217	244	17.412	2016-07-03	IPR007087	Zinc finger, C2H2	GO:0046872
XP_015129546.1	199bfea02a090af5085e80f065b7f8ec	410	ProSiteProfiles	PS50157	Zinc finger C2H2 type domain profile.	273	300	14.835	2016-07-03	IPR007087	Zinc finger, C2H2	GO:0046872
XP_015129546.1	199bfea02a090af5085e80f065b7f8ec	410	ProSiteProfiles	PS50157	Zinc finger C2H2 type domain profile.	301	328	16.955	2016-07-03	IPR007087	Zinc finger, C2H2	GO:0046872
XP_015129546.1	199bfea02a090af5085e80f065b7f8ec	410	ProSiteProfiles	PS50157	Zinc finger C2H2 type domain profile.	245	272	18.368	2016-07-03	IPR007087	Zinc finger, C2H2	GO:0046872
XP_015129546.1	199bfea02a090af5085e80f065b7f8ec	410	ProSiteProfiles	PS50157	Zinc finger C2H2 type domain profile.	385	410	14.149	2016-07-03	IPR007087	Zinc finger, C2H2	GO:0046872
XP_015129546.1	199bfea02a090af5085e80f065b7f8ec	410	ProSiteProfiles	PS50157	Zinc finger C2H2 type domain profile.	357	384	17.225	2016-07-03	IPR007087	Zinc finger, C2H2	GO:0046872
XP_015129546.1	199bfea02a090af5085e80f065b7f8ec	410	ProSiteProfiles	PS50157	Zinc finger C2H2 type domain profile.	329	356	17.703	2016-07-03	IPR007087	Zinc finger, C2H2	GO:0046872
XP_015129546.1	199bfea02a090af5085e80f065b7f8ec	410	SUPERFAMILY	SSF57667		253	310	3.81e-21	2016-07-03
XP_015129546.1	199bfea02a090af5085e80f065b7f8ec	410	Gene3D	G3DSA:3.30.160.60		386	407	2.5e-11	2016-07-03	IPR013087	Zinc finger C2H2-type/integrase DNA-binding domain	GO:0003676
XP_015129546.1	199bfea02a090af5085e80f065b7f8ec	410	Gene3D	G3DSA:3.30.160.60		303	330	1.4e-16	2016-07-03	IPR013087	Zinc finger C2H2-type/integrase DNA-binding domain	GO:0003676
XP_015129546.1	199bfea02a090af5085e80f065b7f8ec	410	Gene3D	G3DSA:3.30.160.60		275	302	1.8e-12	2016-07-03	IPR013087	Zinc finger C2H2-type/integrase DNA-binding domain	GO:0003676
XP_015129546.1	199bfea02a090af5085e80f065b7f8ec	410	Gene3D	G3DSA:3.30.160.60		188	218	9.7e-18	2016-07-03	IPR013087	Zinc finger C2H2-type/integrase DNA-binding domain	GO:0003676
XP_015129546.1	199bfea02a090af5085e80f065b7f8ec	410	Gene3D	G3DSA:3.30.160.60		247	274	6.7e-17	2016-07-03	IPR013087	Zinc finger C2H2-type/integrase DNA-binding domain	GO:0003676
XP_015129546.1	199bfea02a090af5085e80f065b7f8ec	410	Gene3D	G3DSA:3.30.160.60		331	358	6.7e-17	2016-07-03	IPR013087	Zinc finger C2H2-type/integrase DNA-binding domain	GO:0003676
XP_015129546.1	199bfea02a090af5085e80f065b7f8ec	410	Gene3D	G3DSA:3.30.160.60		219	246	1.3e-18	2016-07-03	IPR013087	Zinc finger C2H2-type/integrase DNA-binding domain	GO:0003676
XP_015129546.1	199bfea02a090af5085e80f065b7f8ec	410	Gene3D	G3DSA:3.30.160.60		359	385	4.6e-18	2016-07-03	IPR013087	Zinc finger C2H2-type/integrase DNA-binding domain	GO:0003676
XP_015129546.1	199bfea02a090af5085e80f065b7f8ec	410	ProSitePatterns	PS00028	Zinc finger C2H2 type domain signature.	191	211	-	2016-07-03	IPR007087	Zinc finger, C2H2	GO:0046872
XP_015129546.1	199bfea02a090af5085e80f065b7f8ec	410	ProSitePatterns	PS00028	Zinc finger C2H2 type domain signature.	331	351	-	2016-07-03	IPR007087	Zinc finger, C2H2	GO:0046872
XP_015129546.1	199bfea02a090af5085e80f065b7f8ec	410	ProSitePatterns	PS00028	Zinc finger C2H2 type domain signature.	387	407	-	2016-07-03	IPR007087	Zinc finger, C2H2	GO:0046872
XP_015129546.1	199bfea02a090af5085e80f065b7f8ec	410	ProSitePatterns	PS00028	Zinc finger C2H2 type domain signature.	359	379	-	2016-07-03	IPR007087	Zinc finger, C2H2	GO:0046872
XP_015129546.1	199bfea02a090af5085e80f065b7f8ec	410	ProSitePatterns	PS00028	Zinc finger C2H2 type domain signature.	219	239	-	2016-07-03	IPR007087	Zinc finger, C2H2	GO:0046872
XP_015129546.1	199bfea02a090af5085e80f065b7f8ec	410	ProSitePatterns	PS00028	Zinc finger C2H2 type domain signature.	275	295	-	2016-07-03	IPR007087	Zinc finger, C2H2	GO:0046872
XP_015129546.1	199bfea02a090af5085e80f065b7f8ec	410	ProSitePatterns	PS00028	Zinc finger C2H2 type domain signature.	247	267	-	2016-07-03	IPR007087	Zinc finger, C2H2	GO:0046872
XP_015129546.1	199bfea02a090af5085e80f065b7f8ec	410	ProSitePatterns	PS00028	Zinc finger C2H2 type domain signature.	303	323	-	2016-07-03	IPR007087	Zinc finger, C2H2	GO:0046872
XP_015129546.1	199bfea02a090af5085e80f065b7f8ec	410	SUPERFAMILY	SSF109640		1	58	1.02e-18	2016-07-03	IPR001909	Krueppel-associated box	GO:0003676|GO:0005622|GO:0006355
XP_015129546.1	199bfea02a090af5085e80f065b7f8ec	410	Pfam	PF00096	Zinc finger, C2H2 type	217	236	2.7e-05	2016-07-03	IPR007087	Zinc finger, C2H2	GO:0046872
XP_015129546.1	199bfea02a090af5085e80f065b7f8ec	410	Pfam	PF00096	Zinc finger, C2H2 type	329	351	1.4e-05	2016-07-03	IPR007087	Zinc finger, C2H2	GO:0046872
XP_015129546.1	199bfea02a090af5085e80f065b7f8ec	410	Pfam	PF00096	Zinc finger, C2H2 type	245	267	3.8e-06	2016-07-03	IPR007087	Zinc finger, C2H2	GO:0046872
XP_015129546.1	199bfea02a090af5085e80f065b7f8ec	410	Pfam	PF00096	Zinc finger, C2H2 type	385	407	1.1e-05	2016-07-03	IPR007087	Zinc finger, C2H2	GO:0046872
XP_015129546.1	199bfea02a090af5085e80f065b7f8ec	410	Pfam	PF00096	Zinc finger, C2H2 type	357	379	8.7e-07	2016-07-03	IPR007087	Zinc finger, C2H2	GO:0046872
XP_015129546.1	199bfea02a090af5085e80f065b7f8ec	410	SUPERFAMILY	SSF57667		309	366	9.39e-23	2016-07-03
XP_015129546.1	199bfea02a090af5085e80f065b7f8ec	410	Pfam	PF01352	KRAB box	2	41	6.3e-20	2016-07-03	IPR001909	Krueppel-associated box	GO:0003676|GO:0005622|GO:0006355
XP_015129546.1	199bfea02a090af5085e80f065b7f8ec	410	SMART	SM00349	krueppel associated box	2	63	2.4e-28	2016-07-03	IPR001909	Krueppel-associated box	GO:0003676|GO:0005622|GO:0006355
XP_015129546.1	199bfea02a090af5085e80f065b7f8ec	410	SUPERFAMILY	SSF57667		164	211	1.02e-09	2016-07-03
XP_015129546.1	199bfea02a090af5085e80f065b7f8ec	410	SMART	SM00355	zinc finger	217	239	0.0056	2016-07-03	IPR015880	Zinc finger, C2H2-like
XP_015129546.1	199bfea02a090af5085e80f065b7f8ec	410	SMART	SM00355	zinc finger	273	295	0.0078	2016-07-03	IPR015880	Zinc finger, C2H2-like
XP_015129546.1	199bfea02a090af5085e80f065b7f8ec	410	SMART	SM00355	zinc finger	301	323	0.0011	2016-07-03	IPR015880	Zinc finger, C2H2-like
XP_015129546.1	199bfea02a090af5085e80f065b7f8ec	410	SMART	SM00355	zinc finger	357	379	5.3e-05	2016-07-03	IPR015880	Zinc finger, C2H2-like
XP_015129546.1	199bfea02a090af5085e80f065b7f8ec	410	SMART	SM00355	zinc finger	385	407	2.7e-05	2016-07-03	IPR015880	Zinc finger, C2H2-like
XP_015129546.1	199bfea02a090af5085e80f065b7f8ec	410	SMART	SM00355	zinc finger	245	267	0.0015	2016-07-03	IPR015880	Zinc finger, C2H2-like
XP_015129546.1	199bfea02a090af5085e80f065b7f8ec	410	SMART	SM00355	zinc finger	329	351	0.0018	2016-07-03	IPR015880	Zinc finger, C2H2-like
XP_015129546.1	199bfea02a090af5085e80f065b7f8ec	410	SMART	SM00355	zinc finger	189	211	0.00015	2016-07-03	IPR015880	Zinc finger, C2H2-like
XP_015129546.1	199bfea02a090af5085e80f065b7f8ec	410	SUPERFAMILY	SSF57667		351	403	5.52e-21	2016-07-03
XP_015129546.1	199bfea02a090af5085e80f065b7f8ec	410	ProSiteProfiles	PS50805	Krueppel-associated box (KRAB) profile.	2	74	23.125	2016-07-03	IPR001909	Krueppel-associated box	GO:0003676|GO:0005622|GO:0006355
XP_015129546.1	199bfea02a090af5085e80f065b7f8ec	410	SUPERFAMILY	SSF57667		197	254	3.99e-25	2016-07-03
NP_990406.1	d93c7a5b912798af2ba0d344a155ed6f	128	PRINTS	PR00348	Ubiquitin signature	32	52	1.7e-38	2016-07-03	IPR019956	Ubiquitin
NP_990406.1	d93c7a5b912798af2ba0d344a155ed6f	128	PRINTS	PR00348	Ubiquitin signature	11	31	1.7e-38	2016-07-03	IPR019956	Ubiquitin
NP_990406.1	d93c7a5b912798af2ba0d344a155ed6f	128	PRINTS	PR00348	Ubiquitin signature	53	74	1.7e-38	2016-07-03	IPR019956	Ubiquitin
NP_990406.1	d93c7a5b912798af2ba0d344a155ed6f	128	SUPERFAMILY	SSF54236		1	96	3.68e-35	2016-07-03	IPR029071	Ubiquitin-related domain
NP_990406.1	d93c7a5b912798af2ba0d344a155ed6f	128	ProSiteProfiles	PS50053	Ubiquitin domain profile.	1	76	30.67	2016-07-03	IPR000626	Ubiquitin domain	GO:0005515
NP_990406.1	d93c7a5b912798af2ba0d344a155ed6f	128	Gene3D	G3DSA:3.10.20.90		1	96	4.9e-52	2016-07-03
NP_990406.1	d93c7a5b912798af2ba0d344a155ed6f	128	Pfam	PF00240	Ubiquitin family	6	74	2.1e-33	2016-07-03	IPR000626	Ubiquitin domain	GO:0005515
NP_990406.1	d93c7a5b912798af2ba0d344a155ed6f	128	ProSitePatterns	PS00299	Ubiquitin domain signature.	27	52	-	2016-07-03	IPR019954	Ubiquitin conserved site
NP_990406.1	d93c7a5b912798af2ba0d344a155ed6f	128	SMART	SM00213	Ubiquitin homologues	1	72	7.3e-36	2016-07-03	IPR000626	Ubiquitin domain	GO:0005515
NP_990406.1	d93c7a5b912798af2ba0d344a155ed6f	128	Pfam	PF01020	Ribosomal L40e family	78	127	7.4e-33	2016-07-03	IPR001975	Ribosomal protein L40e	GO:0003735|GO:0005840|GO:0006412
XP_015128066.1	f68426d5eb590fb7a70dbdaf385a344e	239	Pfam	PF00335	Tetraspanin family	9	230	4.1e-61	2016-07-03	IPR018499	Tetraspanin/Peripherin	GO:0016021
XP_015128066.1	f68426d5eb590fb7a70dbdaf385a344e	239	ProSitePatterns	PS00421	Transmembrane 4 family signature.	61	83	-	2016-07-03	IPR018503	Tetraspanin, conserved site	GO:0016021
XP_015128066.1	f68426d5eb590fb7a70dbdaf385a344e	239	PIRSF	PIRSF002419		1	237	5.4e-59	2016-07-03	IPR000301	Tetraspanin	GO:0016021
XP_015128066.1	f68426d5eb590fb7a70dbdaf385a344e	239	SUPERFAMILY	SSF48652		105	203	2.88e-18	2016-07-03	IPR008952	Tetraspanin, EC2 domain	GO:0016021
XP_015128066.1	f68426d5eb590fb7a70dbdaf385a344e	239	PRINTS	PR00259	Transmembrane four family signature	77	105	2.3e-46	2016-07-03	IPR000301	Tetraspanin	GO:0016021
XP_015128066.1	f68426d5eb590fb7a70dbdaf385a344e	239	PRINTS	PR00259	Transmembrane four family signature	50	76	2.3e-46	2016-07-03	IPR000301	Tetraspanin	GO:0016021
XP_015128066.1	f68426d5eb590fb7a70dbdaf385a344e	239	PRINTS	PR00259	Transmembrane four family signature	206	232	2.3e-46	2016-07-03	IPR000301	Tetraspanin	GO:0016021
XP_015128066.1	f68426d5eb590fb7a70dbdaf385a344e	239	PRINTS	PR00259	Transmembrane four family signature	12	35	2.3e-46	2016-07-03	IPR000301	Tetraspanin	GO:0016021
XP_015128067.1	f68426d5eb590fb7a70dbdaf385a344e	239	Pfam	PF00335	Tetraspanin family	9	230	4.1e-61	2016-07-03	IPR018499	Tetraspanin/Peripherin	GO:0016021
XP_015128067.1	f68426d5eb590fb7a70dbdaf385a344e	239	ProSitePatterns	PS00421	Transmembrane 4 family signature.	61	83	-	2016-07-03	IPR018503	Tetraspanin, conserved site	GO:0016021
XP_015128067.1	f68426d5eb590fb7a70dbdaf385a344e	239	PIRSF	PIRSF002419		1	237	5.4e-59	2016-07-03	IPR000301	Tetraspanin	GO:0016021
XP_015128067.1	f68426d5eb590fb7a70dbdaf385a344e	239	SUPERFAMILY	SSF48652		105	203	2.88e-18	2016-07-03	IPR008952	Tetraspanin, EC2 domain	GO:0016021
XP_015128067.1	f68426d5eb590fb7a70dbdaf385a344e	239	PRINTS	PR00259	Transmembrane four family signature	77	105	2.3e-46	2016-07-03	IPR000301	Tetraspanin	GO:0016021
XP_015128067.1	f68426d5eb590fb7a70dbdaf385a344e	239	PRINTS	PR00259	Transmembrane four family signature	50	76	2.3e-46	2016-07-03	IPR000301	Tetraspanin	GO:0016021
XP_015128067.1	f68426d5eb590fb7a70dbdaf385a344e	239	PRINTS	PR00259	Transmembrane four family signature	206	232	2.3e-46	2016-07-03	IPR000301	Tetraspanin	GO:0016021
XP_015128067.1	f68426d5eb590fb7a70dbdaf385a344e	239	PRINTS	PR00259	Transmembrane four family signature	12	35	2.3e-46	2016-07-03	IPR000301	Tetraspanin	GO:0016021
XP_015156997.1	4a4529fecc942a4e120d1efd4e423393	487	SMART	SM00060	Fibronectin type 3 domain	335	413	1.6e-05	2016-07-03	IPR003961	Fibronectin type III	GO:0005515
XP_015156997.1	4a4529fecc942a4e120d1efd4e423393	487	SMART	SM00060	Fibronectin type 3 domain	69	145	1.7e-08	2016-07-03	IPR003961	Fibronectin type III	GO:0005515
XP_015156997.1	4a4529fecc942a4e120d1efd4e423393	487	SMART	SM00060	Fibronectin type 3 domain	246	322	9.1e-09	2016-07-03	IPR003961	Fibronectin type III	GO:0005515
XP_015156997.1	4a4529fecc942a4e120d1efd4e423393	487	SMART	SM00060	Fibronectin type 3 domain	158	233	4.1e-08	2016-07-03	IPR003961	Fibronectin type III	GO:0005515
XP_015156997.1	4a4529fecc942a4e120d1efd4e423393	487	SMART	SM00060	Fibronectin type 3 domain	3	56	98	2016-07-03	IPR003961	Fibronectin type III	GO:0005515
XP_015156997.1	4a4529fecc942a4e120d1efd4e423393	487	SUPERFAMILY	SSF49265		245	406	3.6e-19	2016-07-03	IPR003961	Fibronectin type III	GO:0005515
XP_015156997.1	4a4529fecc942a4e120d1efd4e423393	487	Gene3D	G3DSA:2.60.40.10		12	55	4e-06	2016-07-03	IPR013783	Immunoglobulin-like fold
XP_015156997.1	4a4529fecc942a4e120d1efd4e423393	487	Gene3D	G3DSA:2.60.40.10		61	143	1e-11	2016-07-03	IPR013783	Immunoglobulin-like fold
XP_015156997.1	4a4529fecc942a4e120d1efd4e423393	487	Gene3D	G3DSA:2.60.40.10		328	417	5e-10	2016-07-03	IPR013783	Immunoglobulin-like fold
XP_015156997.1	4a4529fecc942a4e120d1efd4e423393	487	ProSiteProfiles	PS50853	Fibronectin type-III domain profile.	1	70	11.33	2016-07-03	IPR003961	Fibronectin type III	GO:0005515
XP_015156997.1	4a4529fecc942a4e120d1efd4e423393	487	ProSiteProfiles	PS50853	Fibronectin type-III domain profile.	337	426	12.237	2016-07-03	IPR003961	Fibronectin type III	GO:0005515
XP_015156997.1	4a4529fecc942a4e120d1efd4e423393	487	ProSiteProfiles	PS50853	Fibronectin type-III domain profile.	71	156	11.519	2016-07-03	IPR003961	Fibronectin type III	GO:0005515
XP_015156997.1	4a4529fecc942a4e120d1efd4e423393	487	ProSiteProfiles	PS50853	Fibronectin type-III domain profile.	248	336	14.091	2016-07-03	IPR003961	Fibronectin type III	GO:0005515
XP_015156997.1	4a4529fecc942a4e120d1efd4e423393	487	ProSiteProfiles	PS50853	Fibronectin type-III domain profile.	157	247	15.03	2016-07-03	IPR003961	Fibronectin type III	GO:0005515
XP_015156997.1	4a4529fecc942a4e120d1efd4e423393	487	SUPERFAMILY	SSF49265		8	143	9.58e-18	2016-07-03	IPR003961	Fibronectin type III	GO:0005515
XP_015156997.1	4a4529fecc942a4e120d1efd4e423393	487	Gene3D	G3DSA:2.60.40.10		244	322	6.7e-12	2016-07-03	IPR013783	Immunoglobulin-like fold
XP_015156997.1	4a4529fecc942a4e120d1efd4e423393	487	Gene3D	G3DSA:2.60.40.10		156	241	3.8e-11	2016-07-03	IPR013783	Immunoglobulin-like fold
XP_015156997.1	4a4529fecc942a4e120d1efd4e423393	487	Pfam	PF00041	Fibronectin type III domain	250	321	1.9e-07	2016-07-03	IPR003961	Fibronectin type III	GO:0005515
XP_015156997.1	4a4529fecc942a4e120d1efd4e423393	487	Pfam	PF00041	Fibronectin type III domain	338	408	2.3e-06	2016-07-03	IPR003961	Fibronectin type III	GO:0005515
XP_015156997.1	4a4529fecc942a4e120d1efd4e423393	487	Pfam	PF00041	Fibronectin type III domain	70	142	1.2e-07	2016-07-03	IPR003961	Fibronectin type III	GO:0005515
XP_015156997.1	4a4529fecc942a4e120d1efd4e423393	487	Pfam	PF00041	Fibronectin type III domain	160	232	9.9e-09	2016-07-03	IPR003961	Fibronectin type III	GO:0005515
XP_015156997.1	4a4529fecc942a4e120d1efd4e423393	487	SUPERFAMILY	SSF49265		151	233	8.27e-12	2016-07-03	IPR003961	Fibronectin type III	GO:0005515
XP_015157627.1	34a9ed3e19b54b545214541005c07b16	436	ProSiteProfiles	PS50805	Krueppel-associated box (KRAB) profile.	1	40	9.785	2016-07-03	IPR001909	Krueppel-associated box	GO:0003676|GO:0005622|GO:0006355
XP_015157627.1	34a9ed3e19b54b545214541005c07b16	436	Gene3D	G3DSA:3.30.160.60		353	378	4.5e-14	2016-07-03	IPR013087	Zinc finger C2H2-type/integrase DNA-binding domain	GO:0003676
XP_015157627.1	34a9ed3e19b54b545214541005c07b16	436	Gene3D	G3DSA:3.30.160.60		210	231	3.8e-12	2016-07-03	IPR013087	Zinc finger C2H2-type/integrase DNA-binding domain	GO:0003676
XP_015157627.1	34a9ed3e19b54b545214541005c07b16	436	SUPERFAMILY	SSF57667		322	374	2.26e-18	2016-07-03
XP_015157627.1	34a9ed3e19b54b545214541005c07b16	436	ProSiteProfiles	PS50157	Zinc finger C2H2 type domain profile.	240	267	16.602	2016-07-03	IPR007087	Zinc finger, C2H2	GO:0046872
XP_015157627.1	34a9ed3e19b54b545214541005c07b16	436	ProSiteProfiles	PS50157	Zinc finger C2H2 type domain profile.	268	295	13.858	2016-07-03	IPR007087	Zinc finger, C2H2	GO:0046872
XP_015157627.1	34a9ed3e19b54b545214541005c07b16	436	ProSiteProfiles	PS50157	Zinc finger C2H2 type domain profile.	212	239	13.734	2016-07-03	IPR007087	Zinc finger, C2H2	GO:0046872
XP_015157627.1	34a9ed3e19b54b545214541005c07b16	436	ProSiteProfiles	PS50157	Zinc finger C2H2 type domain profile.	296	323	15.209	2016-07-03	IPR007087	Zinc finger, C2H2	GO:0046872
XP_015157627.1	34a9ed3e19b54b545214541005c07b16	436	ProSiteProfiles	PS50157	Zinc finger C2H2 type domain profile.	352	379	14.773	2016-07-03	IPR007087	Zinc finger, C2H2	GO:0046872
XP_015157627.1	34a9ed3e19b54b545214541005c07b16	436	ProSiteProfiles	PS50157	Zinc finger C2H2 type domain profile.	184	211	16.145	2016-07-03	IPR007087	Zinc finger, C2H2	GO:0046872
XP_015157627.1	34a9ed3e19b54b545214541005c07b16	436	ProSiteProfiles	PS50157	Zinc finger C2H2 type domain profile.	156	183	16.311	2016-07-03	IPR007087	Zinc finger, C2H2	GO:0046872
XP_015157627.1	34a9ed3e19b54b545214541005c07b16	436	ProSiteProfiles	PS50157	Zinc finger C2H2 type domain profile.	324	351	17.807	2016-07-03	IPR007087	Zinc finger, C2H2	GO:0046872
XP_015157627.1	34a9ed3e19b54b545214541005c07b16	436	Gene3D	G3DSA:3.30.160.60		186	209	3.7e-12	2016-07-03	IPR013087	Zinc finger C2H2-type/integrase DNA-binding domain	GO:0003676
XP_015157627.1	34a9ed3e19b54b545214541005c07b16	436	Gene3D	G3DSA:3.30.160.60		295	325	7.2e-12	2016-07-03	IPR013087	Zinc finger C2H2-type/integrase DNA-binding domain	GO:0003676
XP_015157627.1	34a9ed3e19b54b545214541005c07b16	436	Gene3D	G3DSA:3.30.160.60		326	352	7.1e-16	2016-07-03	IPR013087	Zinc finger C2H2-type/integrase DNA-binding domain	GO:0003676
XP_015157627.1	34a9ed3e19b54b545214541005c07b16	436	Gene3D	G3DSA:3.30.160.60		155	185	1.1e-14	2016-07-03	IPR013087	Zinc finger C2H2-type/integrase DNA-binding domain	GO:0003676
XP_015157627.1	34a9ed3e19b54b545214541005c07b16	436	SMART	SM00355	zinc finger	212	234	7.7	2016-07-03	IPR015880	Zinc finger, C2H2-like
XP_015157627.1	34a9ed3e19b54b545214541005c07b16	436	SMART	SM00355	zinc finger	156	178	0.022	2016-07-03	IPR015880	Zinc finger, C2H2-like
XP_015157627.1	34a9ed3e19b54b545214541005c07b16	436	SMART	SM00355	zinc finger	184	206	0.0022	2016-07-03	IPR015880	Zinc finger, C2H2-like
XP_015157627.1	34a9ed3e19b54b545214541005c07b16	436	SMART	SM00355	zinc finger	296	318	0.034	2016-07-03	IPR015880	Zinc finger, C2H2-like
XP_015157627.1	34a9ed3e19b54b545214541005c07b16	436	SMART	SM00355	zinc finger	352	374	0.013	2016-07-03	IPR015880	Zinc finger, C2H2-like
XP_015157627.1	34a9ed3e19b54b545214541005c07b16	436	SMART	SM00355	zinc finger	240	262	0.0068	2016-07-03	IPR015880	Zinc finger, C2H2-like
XP_015157627.1	34a9ed3e19b54b545214541005c07b16	436	SMART	SM00355	zinc finger	324	346	3.5e-05	2016-07-03	IPR015880	Zinc finger, C2H2-like
XP_015157627.1	34a9ed3e19b54b545214541005c07b16	436	SMART	SM00355	zinc finger	268	290	0.16	2016-07-03	IPR015880	Zinc finger, C2H2-like
XP_015157627.1	34a9ed3e19b54b545214541005c07b16	436	SUPERFAMILY	SSF57667		132	178	5.97e-07	2016-07-03
XP_015157627.1	34a9ed3e19b54b545214541005c07b16	436	Pfam	PF00096	Zinc finger, C2H2 type	184	206	3.2e-06	2016-07-03	IPR007087	Zinc finger, C2H2	GO:0046872
XP_015157627.1	34a9ed3e19b54b545214541005c07b16	436	Pfam	PF00096	Zinc finger, C2H2 type	324	346	9.7e-07	2016-07-03	IPR007087	Zinc finger, C2H2	GO:0046872
XP_015157627.1	34a9ed3e19b54b545214541005c07b16	436	Gene3D	G3DSA:3.30.160.60		232	258	1.1e-15	2016-07-03	IPR013087	Zinc finger C2H2-type/integrase DNA-binding domain	GO:0003676
XP_015157627.1	34a9ed3e19b54b545214541005c07b16	436	Gene3D	G3DSA:3.30.160.60		259	291	1.5e-12	2016-07-03	IPR013087	Zinc finger C2H2-type/integrase DNA-binding domain	GO:0003676
XP_015157627.1	34a9ed3e19b54b545214541005c07b16	436	ProSitePatterns	PS00028	Zinc finger C2H2 type domain signature.	270	290	-	2016-07-03	IPR007087	Zinc finger, C2H2	GO:0046872
XP_015157627.1	34a9ed3e19b54b545214541005c07b16	436	ProSitePatterns	PS00028	Zinc finger C2H2 type domain signature.	298	318	-	2016-07-03	IPR007087	Zinc finger, C2H2	GO:0046872
XP_015157627.1	34a9ed3e19b54b545214541005c07b16	436	ProSitePatterns	PS00028	Zinc finger C2H2 type domain signature.	158	178	-	2016-07-03	IPR007087	Zinc finger, C2H2	GO:0046872
XP_015157627.1	34a9ed3e19b54b545214541005c07b16	436	ProSitePatterns	PS00028	Zinc finger C2H2 type domain signature.	354	374	-	2016-07-03	IPR007087	Zinc finger, C2H2	GO:0046872
XP_015157627.1	34a9ed3e19b54b545214541005c07b16	436	ProSitePatterns	PS00028	Zinc finger C2H2 type domain signature.	186	206	-	2016-07-03	IPR007087	Zinc finger, C2H2	GO:0046872
XP_015157627.1	34a9ed3e19b54b545214541005c07b16	436	ProSitePatterns	PS00028	Zinc finger C2H2 type domain signature.	326	346	-	2016-07-03	IPR007087	Zinc finger, C2H2	GO:0046872
XP_015157627.1	34a9ed3e19b54b545214541005c07b16	436	ProSitePatterns	PS00028	Zinc finger C2H2 type domain signature.	242	262	-	2016-07-03	IPR007087	Zinc finger, C2H2	GO:0046872
XP_015157627.1	34a9ed3e19b54b545214541005c07b16	436	SUPERFAMILY	SSF57667		277	333	2.81e-17	2016-07-03
XP_015157627.1	34a9ed3e19b54b545214541005c07b16	436	SUPERFAMILY	SSF57667		164	221	2.13e-19	2016-07-03
XP_015157627.1	34a9ed3e19b54b545214541005c07b16	436	SUPERFAMILY	SSF57667		221	277	4.26e-22	2016-07-03
XP_015129581.1	d913bab91c171758d3ac21928a4a11a9	90	SUPERFAMILY	SSF82671		3	63	2.09e-10	2016-07-03	IPR000082	SEA domain
XP_015129581.1	d913bab91c171758d3ac21928a4a11a9	90	Gene3D	G3DSA:3.30.70.960		2	62	9e-15	2016-07-03	IPR000082	SEA domain
XP_015129581.1	d913bab91c171758d3ac21928a4a11a9	90	Pfam	PF01390	SEA domain	2	62	7.1e-09	2016-07-03	IPR000082	SEA domain
XP_015158065.1	2bd8dcdc6db344b22fe6d423ea6daae6	936	SUPERFAMILY	SSF57535		281	351	2.49e-16	2016-07-03	IPR000436	Sushi/SCR/CCP domain
XP_015158065.1	2bd8dcdc6db344b22fe6d423ea6daae6	936	Gene3D	G3DSA:2.10.70.10		60	116	2e-16	2016-07-03
XP_015158065.1	2bd8dcdc6db344b22fe6d423ea6daae6	936	Gene3D	G3DSA:2.10.70.10		118	181	4.3e-12	2016-07-03
XP_015158065.1	2bd8dcdc6db344b22fe6d423ea6daae6	936	Gene3D	G3DSA:2.10.70.10		527	585	7.8e-19	2016-07-03
XP_015158065.1	2bd8dcdc6db344b22fe6d423ea6daae6	936	Gene3D	G3DSA:2.10.70.10		825	884	4.8e-14	2016-07-03
XP_015158065.1	2bd8dcdc6db344b22fe6d423ea6daae6	936	Gene3D	G3DSA:2.10.70.10		401	463	1.3e-10	2016-07-03
XP_015158065.1	2bd8dcdc6db344b22fe6d423ea6daae6	936	Gene3D	G3DSA:2.10.70.10		587	646	2.7e-19	2016-07-03
XP_015158065.1	2bd8dcdc6db344b22fe6d423ea6daae6	936	ProSiteProfiles	PS50923	Sushi/CCP/SCR domain profile.	59	118	12.498	2016-07-03	IPR000436	Sushi/SCR/CCP domain
XP_015158065.1	2bd8dcdc6db344b22fe6d423ea6daae6	936	ProSiteProfiles	PS50923	Sushi/CCP/SCR domain profile.	340	400	13.119	2016-07-03	IPR000436	Sushi/SCR/CCP domain
XP_015158065.1	2bd8dcdc6db344b22fe6d423ea6daae6	936	ProSiteProfiles	PS50923	Sushi/CCP/SCR domain profile.	706	766	12.746	2016-07-03	IPR000436	Sushi/SCR/CCP domain
XP_015158065.1	2bd8dcdc6db344b22fe6d423ea6daae6	936	ProSiteProfiles	PS50923	Sushi/CCP/SCR domain profile.	465	526	10.509	2016-07-03	IPR000436	Sushi/SCR/CCP domain
XP_015158065.1	2bd8dcdc6db344b22fe6d423ea6daae6	936	ProSiteProfiles	PS50923	Sushi/CCP/SCR domain profile.	119	182	8.489	2016-07-03	IPR000436	Sushi/SCR/CCP domain
XP_015158065.1	2bd8dcdc6db344b22fe6d423ea6daae6	936	ProSiteProfiles	PS50923	Sushi/CCP/SCR domain profile.	280	339	11.907	2016-07-03	IPR000436	Sushi/SCR/CCP domain
XP_015158065.1	2bd8dcdc6db344b22fe6d423ea6daae6	936	ProSiteProfiles	PS50923	Sushi/CCP/SCR domain profile.	527	585	11.462	2016-07-03	IPR000436	Sushi/SCR/CCP domain
XP_015158065.1	2bd8dcdc6db344b22fe6d423ea6daae6	936	ProSiteProfiles	PS50923	Sushi/CCP/SCR domain profile.	183	246	10.84	2016-07-03	IPR000436	Sushi/SCR/CCP domain
XP_015158065.1	2bd8dcdc6db344b22fe6d423ea6daae6	936	ProSiteProfiles	PS50923	Sushi/CCP/SCR domain profile.	827	885	11.524	2016-07-03	IPR000436	Sushi/SCR/CCP domain
XP_015158065.1	2bd8dcdc6db344b22fe6d423ea6daae6	936	ProSiteProfiles	PS50923	Sushi/CCP/SCR domain profile.	587	646	12.321	2016-07-03	IPR000436	Sushi/SCR/CCP domain
XP_015158065.1	2bd8dcdc6db344b22fe6d423ea6daae6	936	ProSiteProfiles	PS50923	Sushi/CCP/SCR domain profile.	1	57	11.068	2016-07-03	IPR000436	Sushi/SCR/CCP domain
XP_015158065.1	2bd8dcdc6db344b22fe6d423ea6daae6	936	ProSiteProfiles	PS50923	Sushi/CCP/SCR domain profile.	401	464	8.261	2016-07-03	IPR000436	Sushi/SCR/CCP domain
XP_015158065.1	2bd8dcdc6db344b22fe6d423ea6daae6	936	ProSiteProfiles	PS50923	Sushi/CCP/SCR domain profile.	647	704	5.599	2016-07-03	IPR000436	Sushi/SCR/CCP domain
XP_015158065.1	2bd8dcdc6db344b22fe6d423ea6daae6	936	ProSiteProfiles	PS50923	Sushi/CCP/SCR domain profile.	767	826	13.575	2016-07-03	IPR000436	Sushi/SCR/CCP domain
XP_015158065.1	2bd8dcdc6db344b22fe6d423ea6daae6	936	SUPERFAMILY	SSF57535		119	194	9.85e-14	2016-07-03	IPR000436	Sushi/SCR/CCP domain
XP_015158065.1	2bd8dcdc6db344b22fe6d423ea6daae6	936	SUPERFAMILY	SSF57535		707	778	1.48e-16	2016-07-03	IPR000436	Sushi/SCR/CCP domain
XP_015158065.1	2bd8dcdc6db344b22fe6d423ea6daae6	936	SUPERFAMILY	SSF57535		647	703	9.17e-07	2016-07-03	IPR000436	Sushi/SCR/CCP domain
XP_015158065.1	2bd8dcdc6db344b22fe6d423ea6daae6	936	SUPERFAMILY	SSF57535		769	833	1.07e-16	2016-07-03	IPR000436	Sushi/SCR/CCP domain
XP_015158065.1	2bd8dcdc6db344b22fe6d423ea6daae6	936	SMART	SM00032	Domain abundant in complement control proteins; SUSHI repeat; short complement-like repeat (SCR)	529	583	1.4e-16	2016-07-03	IPR000436	Sushi/SCR/CCP domain
XP_015158065.1	2bd8dcdc6db344b22fe6d423ea6daae6	936	SMART	SM00032	Domain abundant in complement control proteins; SUSHI repeat; short complement-like repeat (SCR)	769	824	1.5e-16	2016-07-03	IPR000436	Sushi/SCR/CCP domain
XP_015158065.1	2bd8dcdc6db344b22fe6d423ea6daae6	936	SMART	SM00032	Domain abundant in complement control proteins; SUSHI repeat; short complement-like repeat (SCR)	282	337	3.9e-17	2016-07-03	IPR000436	Sushi/SCR/CCP domain
XP_015158065.1	2bd8dcdc6db344b22fe6d423ea6daae6	936	SMART	SM00032	Domain abundant in complement control proteins; SUSHI repeat; short complement-like repeat (SCR)	829	883	2.3e-12	2016-07-03	IPR000436	Sushi/SCR/CCP domain
XP_015158065.1	2bd8dcdc6db344b22fe6d423ea6daae6	936	SMART	SM00032	Domain abundant in complement control proteins; SUSHI repeat; short complement-like repeat (SCR)	402	462	4.3e-07	2016-07-03	IPR000436	Sushi/SCR/CCP domain
XP_015158065.1	2bd8dcdc6db344b22fe6d423ea6daae6	936	SMART	SM00032	Domain abundant in complement control proteins; SUSHI repeat; short complement-like repeat (SCR)	648	702	0.0084	2016-07-03	IPR000436	Sushi/SCR/CCP domain
XP_015158065.1	2bd8dcdc6db344b22fe6d423ea6daae6	936	SMART	SM00032	Domain abundant in complement control proteins; SUSHI repeat; short complement-like repeat (SCR)	467	524	4.4e-12	2016-07-03	IPR000436	Sushi/SCR/CCP domain
XP_015158065.1	2bd8dcdc6db344b22fe6d423ea6daae6	936	SMART	SM00032	Domain abundant in complement control proteins; SUSHI repeat; short complement-like repeat (SCR)	1	55	1.9e-09	2016-07-03	IPR000436	Sushi/SCR/CCP domain
XP_015158065.1	2bd8dcdc6db344b22fe6d423ea6daae6	936	SMART	SM00032	Domain abundant in complement control proteins; SUSHI repeat; short complement-like repeat (SCR)	342	398	9.9e-15	2016-07-03	IPR000436	Sushi/SCR/CCP domain
XP_015158065.1	2bd8dcdc6db344b22fe6d423ea6daae6	936	SMART	SM00032	Domain abundant in complement control proteins; SUSHI repeat; short complement-like repeat (SCR)	61	116	1e-14	2016-07-03	IPR000436	Sushi/SCR/CCP domain
XP_015158065.1	2bd8dcdc6db344b22fe6d423ea6daae6	936	SMART	SM00032	Domain abundant in complement control proteins; SUSHI repeat; short complement-like repeat (SCR)	185	244	1.3e-14	2016-07-03	IPR000436	Sushi/SCR/CCP domain
XP_015158065.1	2bd8dcdc6db344b22fe6d423ea6daae6	936	SMART	SM00032	Domain abundant in complement control proteins; SUSHI repeat; short complement-like repeat (SCR)	120	180	1.2e-09	2016-07-03	IPR000436	Sushi/SCR/CCP domain
XP_015158065.1	2bd8dcdc6db344b22fe6d423ea6daae6	936	SMART	SM00032	Domain abundant in complement control proteins; SUSHI repeat; short complement-like repeat (SCR)	589	644	1.8e-15	2016-07-03	IPR000436	Sushi/SCR/CCP domain
XP_015158065.1	2bd8dcdc6db344b22fe6d423ea6daae6	936	SMART	SM00032	Domain abundant in complement control proteins; SUSHI repeat; short complement-like repeat (SCR)	708	764	3.1e-15	2016-07-03	IPR000436	Sushi/SCR/CCP domain
XP_015158065.1	2bd8dcdc6db344b22fe6d423ea6daae6	936	SUPERFAMILY	SSF57535		5	70	9.71e-12	2016-07-03	IPR000436	Sushi/SCR/CCP domain
XP_015158065.1	2bd8dcdc6db344b22fe6d423ea6daae6	936	SUPERFAMILY	SSF57535		824	886	2.29e-12	2016-07-03	IPR000436	Sushi/SCR/CCP domain
XP_015158065.1	2bd8dcdc6db344b22fe6d423ea6daae6	936	SUPERFAMILY	SSF57535		342	407	4.86e-15	2016-07-03	IPR000436	Sushi/SCR/CCP domain
XP_015158065.1	2bd8dcdc6db344b22fe6d423ea6daae6	936	Gene3D	G3DSA:2.10.70.10		3	57	4.1e-14	2016-07-03
XP_015158065.1	2bd8dcdc6db344b22fe6d423ea6daae6	936	Gene3D	G3DSA:2.10.70.10		648	702	8.2e-05	2016-07-03
XP_015158065.1	2bd8dcdc6db344b22fe6d423ea6daae6	936	SUPERFAMILY	SSF57535		466	534	1.39e-16	2016-07-03	IPR000436	Sushi/SCR/CCP domain
XP_015158065.1	2bd8dcdc6db344b22fe6d423ea6daae6	936	Gene3D	G3DSA:2.10.70.10		466	526	6.1e-17	2016-07-03
XP_015158065.1	2bd8dcdc6db344b22fe6d423ea6daae6	936	SUPERFAMILY	SSF57535		184	258	1.88e-20	2016-07-03	IPR000436	Sushi/SCR/CCP domain
XP_015158065.1	2bd8dcdc6db344b22fe6d423ea6daae6	936	Gene3D	G3DSA:2.10.70.10		282	339	6.6e-19	2016-07-03
XP_015158065.1	2bd8dcdc6db344b22fe6d423ea6daae6	936	Gene3D	G3DSA:2.10.70.10		708	766	6.5e-19	2016-07-03
XP_015158065.1	2bd8dcdc6db344b22fe6d423ea6daae6	936	Gene3D	G3DSA:2.10.70.10		342	399	2.3e-17	2016-07-03
XP_015158065.1	2bd8dcdc6db344b22fe6d423ea6daae6	936	Gene3D	G3DSA:2.10.70.10		769	824	3e-20	2016-07-03
XP_015158065.1	2bd8dcdc6db344b22fe6d423ea6daae6	936	SUPERFAMILY	SSF57535		524	586	5.26e-17	2016-07-03	IPR000436	Sushi/SCR/CCP domain
XP_015158065.1	2bd8dcdc6db344b22fe6d423ea6daae6	936	SUPERFAMILY	SSF57535		589	652	9.17e-16	2016-07-03	IPR000436	Sushi/SCR/CCP domain
XP_015158065.1	2bd8dcdc6db344b22fe6d423ea6daae6	936	Pfam	PF00084	Sushi repeat (SCR repeat)	402	456	3.2e-07	2016-07-03	IPR000436	Sushi/SCR/CCP domain
XP_015158065.1	2bd8dcdc6db344b22fe6d423ea6daae6	936	Pfam	PF00084	Sushi repeat (SCR repeat)	61	116	4e-10	2016-07-03	IPR000436	Sushi/SCR/CCP domain
XP_015158065.1	2bd8dcdc6db344b22fe6d423ea6daae6	936	Pfam	PF00084	Sushi repeat (SCR repeat)	769	824	1.3e-13	2016-07-03	IPR000436	Sushi/SCR/CCP domain
XP_015158065.1	2bd8dcdc6db344b22fe6d423ea6daae6	936	Pfam	PF00084	Sushi repeat (SCR repeat)	185	244	5.5e-09	2016-07-03	IPR000436	Sushi/SCR/CCP domain
XP_015158065.1	2bd8dcdc6db344b22fe6d423ea6daae6	936	Pfam	PF00084	Sushi repeat (SCR repeat)	529	583	2.9e-13	2016-07-03	IPR000436	Sushi/SCR/CCP domain
XP_015158065.1	2bd8dcdc6db344b22fe6d423ea6daae6	936	Pfam	PF00084	Sushi repeat (SCR repeat)	282	337	2.2e-11	2016-07-03	IPR000436	Sushi/SCR/CCP domain
XP_015158065.1	2bd8dcdc6db344b22fe6d423ea6daae6	936	Pfam	PF00084	Sushi repeat (SCR repeat)	467	524	1.2e-07	2016-07-03	IPR000436	Sushi/SCR/CCP domain
XP_015158065.1	2bd8dcdc6db344b22fe6d423ea6daae6	936	Pfam	PF00084	Sushi repeat (SCR repeat)	342	398	9.8e-12	2016-07-03	IPR000436	Sushi/SCR/CCP domain
XP_015158065.1	2bd8dcdc6db344b22fe6d423ea6daae6	936	Pfam	PF00084	Sushi repeat (SCR repeat)	120	180	3.2e-09	2016-07-03	IPR000436	Sushi/SCR/CCP domain
XP_015158065.1	2bd8dcdc6db344b22fe6d423ea6daae6	936	Pfam	PF00084	Sushi repeat (SCR repeat)	3	55	2.6e-08	2016-07-03	IPR000436	Sushi/SCR/CCP domain
XP_015158065.1	2bd8dcdc6db344b22fe6d423ea6daae6	936	Pfam	PF00084	Sushi repeat (SCR repeat)	840	883	1e-09	2016-07-03	IPR000436	Sushi/SCR/CCP domain
XP_015158065.1	2bd8dcdc6db344b22fe6d423ea6daae6	936	Pfam	PF00084	Sushi repeat (SCR repeat)	708	764	3.6e-11	2016-07-03	IPR000436	Sushi/SCR/CCP domain
XP_015158065.1	2bd8dcdc6db344b22fe6d423ea6daae6	936	Pfam	PF00084	Sushi repeat (SCR repeat)	589	644	4.2e-11	2016-07-03	IPR000436	Sushi/SCR/CCP domain
XP_015158065.1	2bd8dcdc6db344b22fe6d423ea6daae6	936	SUPERFAMILY	SSF57535		401	476	1.48e-12	2016-07-03	IPR000436	Sushi/SCR/CCP domain
XP_015158065.1	2bd8dcdc6db344b22fe6d423ea6daae6	936	Gene3D	G3DSA:2.10.70.10		184	245	3.4e-18	2016-07-03
XP_015158065.1	2bd8dcdc6db344b22fe6d423ea6daae6	936	SUPERFAMILY	SSF57535		61	125	9.71e-14	2016-07-03	IPR000436	Sushi/SCR/CCP domain
XP_015138447.1	947859edc9a9295d28ee2274e5341b30	787	Pfam	PF14670	Coagulation Factor Xa inhibitory site	208	243	1.2e-08	2016-07-03
XP_015138447.1	947859edc9a9295d28ee2274e5341b30	787	Pfam	PF14670	Coagulation Factor Xa inhibitory site	413	448	2.3e-08	2016-07-03
XP_015138447.1	947859edc9a9295d28ee2274e5341b30	787	Pfam	PF14670	Coagulation Factor Xa inhibitory site	454	489	4.4e-09	2016-07-03
XP_015138447.1	947859edc9a9295d28ee2274e5341b30	787	Pfam	PF14670	Coagulation Factor Xa inhibitory site	167	202	2.3e-10	2016-07-03
XP_015138447.1	947859edc9a9295d28ee2274e5341b30	787	Pfam	PF14670	Coagulation Factor Xa inhibitory site	331	366	1.6e-09	2016-07-03
XP_015138447.1	947859edc9a9295d28ee2274e5341b30	787	Pfam	PF14670	Coagulation Factor Xa inhibitory site	44	79	4.2e-09	2016-07-03
XP_015138447.1	947859edc9a9295d28ee2274e5341b30	787	Pfam	PF14670	Coagulation Factor Xa inhibitory site	3	38	1.8e-09	2016-07-03
XP_015138447.1	947859edc9a9295d28ee2274e5341b30	787	Pfam	PF14670	Coagulation Factor Xa inhibitory site	249	284	3.5e-10	2016-07-03
XP_015138447.1	947859edc9a9295d28ee2274e5341b30	787	Pfam	PF14670	Coagulation Factor Xa inhibitory site	372	407	6.9e-09	2016-07-03
XP_015138447.1	947859edc9a9295d28ee2274e5341b30	787	SUPERFAMILY	SSF57184		2	121	3.77e-16	2016-07-03	IPR009030	Growth factor receptor cysteine-rich domain
XP_015138447.1	947859edc9a9295d28ee2274e5341b30	787	SMART	SM00181	Epidermal growth factor-like domain.	84	121	0.0016	2016-07-03	IPR000742	EGF-like domain	GO:0005515
XP_015138447.1	947859edc9a9295d28ee2274e5341b30	787	SMART	SM00181	Epidermal growth factor-like domain.	43	80	0.0013	2016-07-03	IPR000742	EGF-like domain	GO:0005515
XP_015138447.1	947859edc9a9295d28ee2274e5341b30	787	SMART	SM00181	Epidermal growth factor-like domain.	207	244	0.017	2016-07-03	IPR000742	EGF-like domain	GO:0005515
XP_015138447.1	947859edc9a9295d28ee2274e5341b30	787	SMART	SM00181	Epidermal growth factor-like domain.	2	39	0.0002	2016-07-03	IPR000742	EGF-like domain	GO:0005515
XP_015138447.1	947859edc9a9295d28ee2274e5341b30	787	SMART	SM00181	Epidermal growth factor-like domain.	330	367	0.0027	2016-07-03	IPR000742	EGF-like domain	GO:0005515
XP_015138447.1	947859edc9a9295d28ee2274e5341b30	787	SMART	SM00181	Epidermal growth factor-like domain.	289	326	0.037	2016-07-03	IPR000742	EGF-like domain	GO:0005515
XP_015138447.1	947859edc9a9295d28ee2274e5341b30	787	SMART	SM00181	Epidermal growth factor-like domain.	371	408	0.0014	2016-07-03	IPR000742	EGF-like domain	GO:0005515
XP_015138447.1	947859edc9a9295d28ee2274e5341b30	787	SMART	SM00181	Epidermal growth factor-like domain.	412	449	0.00016	2016-07-03	IPR000742	EGF-like domain	GO:0005515
XP_015138447.1	947859edc9a9295d28ee2274e5341b30	787	SMART	SM00181	Epidermal growth factor-like domain.	125	162	0.0035	2016-07-03	IPR000742	EGF-like domain	GO:0005515
XP_015138447.1	947859edc9a9295d28ee2274e5341b30	787	SMART	SM00181	Epidermal growth factor-like domain.	248	285	0.00014	2016-07-03	IPR000742	EGF-like domain	GO:0005515
XP_015138447.1	947859edc9a9295d28ee2274e5341b30	787	SMART	SM00181	Epidermal growth factor-like domain.	453	490	0.00025	2016-07-03	IPR000742	EGF-like domain	GO:0005515
XP_015138447.1	947859edc9a9295d28ee2274e5341b30	787	SMART	SM00181	Epidermal growth factor-like domain.	166	203	0.00026	2016-07-03	IPR000742	EGF-like domain	GO:0005515
XP_015138447.1	947859edc9a9295d28ee2274e5341b30	787	Gene3D	G3DSA:2.10.25.10		463	493	1.3e-10	2016-07-03
XP_015138447.1	947859edc9a9295d28ee2274e5341b30	787	SUPERFAMILY	SSF57184		247	367	2.67e-16	2016-07-03	IPR009030	Growth factor receptor cysteine-rich domain
XP_015138447.1	947859edc9a9295d28ee2274e5341b30	787	ProSitePatterns	PS01186	EGF-like domain signature 2.	23	38	-	2016-07-03	IPR013032	EGF-like, conserved site
XP_015138447.1	947859edc9a9295d28ee2274e5341b30	787	ProSitePatterns	PS01186	EGF-like domain signature 2.	433	448	-	2016-07-03	IPR013032	EGF-like, conserved site
XP_015138447.1	947859edc9a9295d28ee2274e5341b30	787	ProSitePatterns	PS01186	EGF-like domain signature 2.	187	202	-	2016-07-03	IPR013032	EGF-like, conserved site
XP_015138447.1	947859edc9a9295d28ee2274e5341b30	787	ProSitePatterns	PS01186	EGF-like domain signature 2.	64	79	-	2016-07-03	IPR013032	EGF-like, conserved site
XP_015138447.1	947859edc9a9295d28ee2274e5341b30	787	ProSitePatterns	PS01186	EGF-like domain signature 2.	474	489	-	2016-07-03	IPR013032	EGF-like, conserved site
XP_015138447.1	947859edc9a9295d28ee2274e5341b30	787	ProSitePatterns	PS01186	EGF-like domain signature 2.	228	243	-	2016-07-03	IPR013032	EGF-like, conserved site
XP_015138447.1	947859edc9a9295d28ee2274e5341b30	787	ProSitePatterns	PS01186	EGF-like domain signature 2.	105	120	-	2016-07-03	IPR013032	EGF-like, conserved site
XP_015138447.1	947859edc9a9295d28ee2274e5341b30	787	ProSitePatterns	PS01186	EGF-like domain signature 2.	392	407	-	2016-07-03	IPR013032	EGF-like, conserved site
XP_015138447.1	947859edc9a9295d28ee2274e5341b30	787	ProSitePatterns	PS01186	EGF-like domain signature 2.	269	284	-	2016-07-03	IPR013032	EGF-like, conserved site
XP_015138447.1	947859edc9a9295d28ee2274e5341b30	787	ProSitePatterns	PS01186	EGF-like domain signature 2.	146	161	-	2016-07-03	IPR013032	EGF-like, conserved site
XP_015138447.1	947859edc9a9295d28ee2274e5341b30	787	SUPERFAMILY	SSF58002		743	785	8.63e-09	2016-07-03
XP_015138447.1	947859edc9a9295d28ee2274e5341b30	787	Pfam	PF00092	von Willebrand factor type A domain	498	671	3.1e-49	2016-07-03	IPR002035	von Willebrand factor, type A
XP_015138447.1	947859edc9a9295d28ee2274e5341b30	787	SUPERFAMILY	SSF57184		369	494	2.28e-16	2016-07-03	IPR009030	Growth factor receptor cysteine-rich domain
XP_015138447.1	947859edc9a9295d28ee2274e5341b30	787	ProSitePatterns	PS00010	Aspartic acid and asparagine hydroxylation site.	260	271	-	2016-07-03	IPR000152	EGF-type aspartate/asparagine hydroxylation site
XP_015138447.1	947859edc9a9295d28ee2274e5341b30	787	ProSitePatterns	PS00010	Aspartic acid and asparagine hydroxylation site.	137	148	-	2016-07-03	IPR000152	EGF-type aspartate/asparagine hydroxylation site
XP_015138447.1	947859edc9a9295d28ee2274e5341b30	787	ProSitePatterns	PS00010	Aspartic acid and asparagine hydroxylation site.	465	476	-	2016-07-03	IPR000152	EGF-type aspartate/asparagine hydroxylation site
XP_015138447.1	947859edc9a9295d28ee2274e5341b30	787	ProSitePatterns	PS00010	Aspartic acid and asparagine hydroxylation site.	342	353	-	2016-07-03	IPR000152	EGF-type aspartate/asparagine hydroxylation site
XP_015138447.1	947859edc9a9295d28ee2274e5341b30	787	ProSitePatterns	PS00010	Aspartic acid and asparagine hydroxylation site.	219	230	-	2016-07-03	IPR000152	EGF-type aspartate/asparagine hydroxylation site
XP_015138447.1	947859edc9a9295d28ee2274e5341b30	787	ProSitePatterns	PS00010	Aspartic acid and asparagine hydroxylation site.	96	107	-	2016-07-03	IPR000152	EGF-type aspartate/asparagine hydroxylation site
XP_015138447.1	947859edc9a9295d28ee2274e5341b30	787	ProSitePatterns	PS00010	Aspartic acid and asparagine hydroxylation site.	178	189	-	2016-07-03	IPR000152	EGF-type aspartate/asparagine hydroxylation site
XP_015138447.1	947859edc9a9295d28ee2274e5341b30	787	ProSitePatterns	PS00010	Aspartic acid and asparagine hydroxylation site.	301	312	-	2016-07-03	IPR000152	EGF-type aspartate/asparagine hydroxylation site
XP_015138447.1	947859edc9a9295d28ee2274e5341b30	787	ProSitePatterns	PS00010	Aspartic acid and asparagine hydroxylation site.	55	66	-	2016-07-03	IPR000152	EGF-type aspartate/asparagine hydroxylation site
XP_015138447.1	947859edc9a9295d28ee2274e5341b30	787	Gene3D	G3DSA:2.10.25.10		45	80	1.2e-11	2016-07-03
XP_015138447.1	947859edc9a9295d28ee2274e5341b30	787	ProSiteProfiles	PS50026	EGF-like domain profile.	245	285	7.336	2016-07-03	IPR000742	EGF-like domain	GO:0005515
XP_015138447.1	947859edc9a9295d28ee2274e5341b30	787	ProSiteProfiles	PS50026	EGF-like domain profile.	450	490	6.726	2016-07-03	IPR000742	EGF-like domain	GO:0005515
XP_015138447.1	947859edc9a9295d28ee2274e5341b30	787	ProSiteProfiles	PS50026	EGF-like domain profile.	409	449	6.836	2016-07-03	IPR000742	EGF-like domain	GO:0005515
XP_015138447.1	947859edc9a9295d28ee2274e5341b30	787	ProSiteProfiles	PS50026	EGF-like domain profile.	122	158	7.625	2016-07-03	IPR000742	EGF-like domain	GO:0005515
XP_015138447.1	947859edc9a9295d28ee2274e5341b30	787	ProSiteProfiles	PS50026	EGF-like domain profile.	163	203	6.755	2016-07-03	IPR000742	EGF-like domain	GO:0005515
XP_015138447.1	947859edc9a9295d28ee2274e5341b30	787	PRINTS	PR00453	Von Willebrand factor type A domain signature	497	514	7.9e-15	2016-07-03
XP_015138447.1	947859edc9a9295d28ee2274e5341b30	787	PRINTS	PR00453	Von Willebrand factor type A domain signature	605	613	7.9e-15	2016-07-03
XP_015138447.1	947859edc9a9295d28ee2274e5341b30	787	PRINTS	PR00453	Von Willebrand factor type A domain signature	536	550	7.9e-15	2016-07-03
XP_015138447.1	947859edc9a9295d28ee2274e5341b30	787	Gene3D	G3DSA:3.40.50.410		494	681	3e-68	2016-07-03	IPR002035	von Willebrand factor, type A
XP_015138447.1	947859edc9a9295d28ee2274e5341b30	787	Gene3D	G3DSA:2.10.25.10		414	462	1.5e-14	2016-07-03
XP_015138447.1	947859edc9a9295d28ee2274e5341b30	787	Gene3D	G3DSA:2.10.25.10		333	378	8.4e-14	2016-07-03
XP_015138447.1	947859edc9a9295d28ee2274e5341b30	787	Gene3D	G3DSA:2.10.25.10		251	296	5e-14	2016-07-03
XP_015138447.1	947859edc9a9295d28ee2274e5341b30	787	Gene3D	G3DSA:2.10.25.10		165	214	3.6e-14	2016-07-03
XP_015138447.1	947859edc9a9295d28ee2274e5341b30	787	SUPERFAMILY	SSF57184		123	245	6.43e-17	2016-07-03	IPR009030	Growth factor receptor cysteine-rich domain
XP_015138447.1	947859edc9a9295d28ee2274e5341b30	787	SUPERFAMILY	SSF53300		454	679	2.7e-61	2016-07-03	IPR002035	von Willebrand factor, type A
XP_015138447.1	947859edc9a9295d28ee2274e5341b30	787	ProDom	PD968187	BETA-DEFENSIN ANTIBIOTIC PRECURSOR ANTIMICROBIAL DEFENSIN BETA SIGNAL DEFENSIN BD-32 DEFB-32	208	395	4e-07	2016-07-03
XP_015138447.1	947859edc9a9295d28ee2274e5341b30	787	ProDom	PD968187	BETA-DEFENSIN ANTIBIOTIC PRECURSOR ANTIMICROBIAL DEFENSIN BETA SIGNAL DEFENSIN BD-32 DEFB-32	3	190	3e-05	2016-07-03
XP_015138447.1	947859edc9a9295d28ee2274e5341b30	787	Coils	Coil		757	787	-	2016-07-03
XP_015138447.1	947859edc9a9295d28ee2274e5341b30	787	ProSiteProfiles	PS50234	VWFA domain profile.	498	673	34.978	2016-07-03	IPR002035	von Willebrand factor, type A
XP_015138447.1	947859edc9a9295d28ee2274e5341b30	787	Pfam	PF10393	Trimeric coiled-coil oligomerisation domain of matrilin	743	785	2.2e-19	2016-07-03	IPR019466	Matrilin, coiled-coil trimerisation domain
XP_015138447.1	947859edc9a9295d28ee2274e5341b30	787	SMART	SM00327	von Willebrand factor (vWF) type A domain	496	678	4.5e-51	2016-07-03	IPR002035	von Willebrand factor, type A
XP_015138447.1	947859edc9a9295d28ee2274e5341b30	787	SMART	SM00179	Calcium-binding EGF-like domain	1	39	0.022	2016-07-03	IPR001881	EGF-like calcium-binding domain	GO:0005509
XP_015138447.1	947859edc9a9295d28ee2274e5341b30	787	SMART	SM00179	Calcium-binding EGF-like domain	286	326	0.011	2016-07-03	IPR001881	EGF-like calcium-binding domain	GO:0005509
XP_015138447.1	947859edc9a9295d28ee2274e5341b30	787	SMART	SM00179	Calcium-binding EGF-like domain	165	203	0.0038	2016-07-03	IPR001881	EGF-like calcium-binding domain	GO:0005509
XP_015138447.1	947859edc9a9295d28ee2274e5341b30	787	SMART	SM00179	Calcium-binding EGF-like domain	450	490	0.0028	2016-07-03	IPR001881	EGF-like calcium-binding domain	GO:0005509
XP_015138447.1	947859edc9a9295d28ee2274e5341b30	787	SMART	SM00179	Calcium-binding EGF-like domain	409	449	0.00069	2016-07-03	IPR001881	EGF-like calcium-binding domain	GO:0005509
XP_015138447.1	947859edc9a9295d28ee2274e5341b30	787	SMART	SM00179	Calcium-binding EGF-like domain	83	121	0.0072	2016-07-03	IPR001881	EGF-like calcium-binding domain	GO:0005509
XP_015138447.1	947859edc9a9295d28ee2274e5341b30	787	SMART	SM00179	Calcium-binding EGF-like domain	368	408	0.034	2016-07-03	IPR001881	EGF-like calcium-binding domain	GO:0005509
XP_015138447.1	947859edc9a9295d28ee2274e5341b30	787	SMART	SM00179	Calcium-binding EGF-like domain	206	244	0.02	2016-07-03	IPR001881	EGF-like calcium-binding domain	GO:0005509
XP_015138447.1	947859edc9a9295d28ee2274e5341b30	787	SMART	SM00179	Calcium-binding EGF-like domain	122	162	0.00072	2016-07-03	IPR001881	EGF-like calcium-binding domain	GO:0005509
XP_015138447.1	947859edc9a9295d28ee2274e5341b30	787	SMART	SM00179	Calcium-binding EGF-like domain	245	285	7.1e-05	2016-07-03	IPR001881	EGF-like calcium-binding domain	GO:0005509
XP_015138447.1	947859edc9a9295d28ee2274e5341b30	787	SMART	SM00179	Calcium-binding EGF-like domain	42	80	0.0033	2016-07-03	IPR001881	EGF-like calcium-binding domain	GO:0005509
XP_015138447.1	947859edc9a9295d28ee2274e5341b30	787	SMART	SM00179	Calcium-binding EGF-like domain	329	367	0.017	2016-07-03	IPR001881	EGF-like calcium-binding domain	GO:0005509
XP_015138447.1	947859edc9a9295d28ee2274e5341b30	787	Gene3D	G3DSA:2.10.25.10		83	162	2.9e-13	2016-07-03
XP_015138447.1	947859edc9a9295d28ee2274e5341b30	787	Pfam	PF07645	Calcium-binding EGF domain	126	161	0.0019	2016-07-03	IPR001881	EGF-like calcium-binding domain	GO:0005509
XP_015138447.1	947859edc9a9295d28ee2274e5341b30	787	Pfam	PF07645	Calcium-binding EGF domain	85	120	0.0069	2016-07-03	IPR001881	EGF-like calcium-binding domain	GO:0005509
XP_015138447.1	947859edc9a9295d28ee2274e5341b30	787	Gene3D	G3DSA:2.10.25.10		215	250	2.6e-11	2016-07-03
XP_015138447.1	947859edc9a9295d28ee2274e5341b30	787	Gene3D	G3DSA:2.10.25.10		297	332	3.3e-11	2016-07-03
XP_015138447.1	947859edc9a9295d28ee2274e5341b30	787	Gene3D	G3DSA:2.10.25.10		3	44	1e-12	2016-07-03
XP_015138447.1	947859edc9a9295d28ee2274e5341b30	787	Gene3D	G3DSA:2.10.25.10		379	413	5.2e-11	2016-07-03
XP_015138447.1	947859edc9a9295d28ee2274e5341b30	787	Gene3D	G3DSA:1.20.5.30		744	786	5e-21	2016-07-03	IPR019466	Matrilin, coiled-coil trimerisation domain
XP_015156905.1	ef9996b39c886bba1221942b9008dfb9	435	Coils	Coil		255	282	-	2016-07-03
XP_015156905.1	ef9996b39c886bba1221942b9008dfb9	435	Gene3D	G3DSA:1.20.920.10		157	271	2.7e-30	2016-07-03	IPR001487	Bromodomain	GO:0005515
XP_015156905.1	ef9996b39c886bba1221942b9008dfb9	435	Gene3D	G3DSA:1.20.920.10		294	394	2.5e-33	2016-07-03	IPR001487	Bromodomain	GO:0005515
XP_015156905.1	ef9996b39c886bba1221942b9008dfb9	435	Coils	Coil		1	25	-	2016-07-03
XP_015156905.1	ef9996b39c886bba1221942b9008dfb9	435	SUPERFAMILY	SSF47370		142	273	2.88e-33	2016-07-03	IPR001487	Bromodomain	GO:0005515
XP_015156905.1	ef9996b39c886bba1221942b9008dfb9	435	PRINTS	PR00503	Bromodomain signature	304	317	4.1e-19	2016-07-03	IPR001487	Bromodomain	GO:0005515
XP_015156905.1	ef9996b39c886bba1221942b9008dfb9	435	PRINTS	PR00503	Bromodomain signature	352	371	4.1e-19	2016-07-03	IPR001487	Bromodomain	GO:0005515
XP_015156905.1	ef9996b39c886bba1221942b9008dfb9	435	PRINTS	PR00503	Bromodomain signature	334	352	4.1e-19	2016-07-03	IPR001487	Bromodomain	GO:0005515
XP_015156905.1	ef9996b39c886bba1221942b9008dfb9	435	PRINTS	PR00503	Bromodomain signature	318	334	4.1e-19	2016-07-03	IPR001487	Bromodomain	GO:0005515
XP_015156905.1	ef9996b39c886bba1221942b9008dfb9	435	ProSitePatterns	PS00633	Bromodomain signature.	183	240	-	2016-07-03	IPR018359	Bromodomain, conserved site
XP_015156905.1	ef9996b39c886bba1221942b9008dfb9	435	ProSitePatterns	PS00633	Bromodomain signature.	306	363	-	2016-07-03	IPR018359	Bromodomain, conserved site
XP_015156905.1	ef9996b39c886bba1221942b9008dfb9	435	SUPERFAMILY	SSF47370		295	400	9.16e-35	2016-07-03	IPR001487	Bromodomain	GO:0005515
XP_015156905.1	ef9996b39c886bba1221942b9008dfb9	435	Pfam	PF00439	Bromodomain	171	250	1.6e-20	2016-07-03	IPR001487	Bromodomain	GO:0005515
XP_015156905.1	ef9996b39c886bba1221942b9008dfb9	435	Pfam	PF00439	Bromodomain	296	376	9.3e-23	2016-07-03	IPR001487	Bromodomain	GO:0005515
XP_015156905.1	ef9996b39c886bba1221942b9008dfb9	435	Pfam	PF15288	Zinc knuckle	42	81	7.2e-16	2016-07-03
XP_015156905.1	ef9996b39c886bba1221942b9008dfb9	435	Coils	Coil		385	405	-	2016-07-03
XP_015156905.1	ef9996b39c886bba1221942b9008dfb9	435	SMART	SM00297	bromo domain	281	390	6.3e-38	2016-07-03	IPR001487	Bromodomain	GO:0005515
XP_015156905.1	ef9996b39c886bba1221942b9008dfb9	435	SMART	SM00297	bromo domain	159	267	6.3e-32	2016-07-03	IPR001487	Bromodomain	GO:0005515
XP_015156905.1	ef9996b39c886bba1221942b9008dfb9	435	ProSiteProfiles	PS50014	Bromodomain profile.	301	371	21.979	2016-07-03	IPR001487	Bromodomain	GO:0005515
XP_015156905.1	ef9996b39c886bba1221942b9008dfb9	435	ProSiteProfiles	PS50014	Bromodomain profile.	178	248	19.951	2016-07-03	IPR001487	Bromodomain	GO:0005515
XP_015156155.1	133f6a6a8e625ed7aa3e7602e76dda06	566	Gene3D	G3DSA:3.30.40.10		155	168	0.00062	2016-07-03	IPR013083	Zinc finger, RING/FYVE/PHD-type
XP_015156155.1	133f6a6a8e625ed7aa3e7602e76dda06	566	Gene3D	G3DSA:3.30.40.10		77	110	0.00062	2016-07-03	IPR013083	Zinc finger, RING/FYVE/PHD-type
XP_015156155.1	133f6a6a8e625ed7aa3e7602e76dda06	566	ProSitePatterns	PS01359	Zinc finger PHD-type signature.	80	159	-	2016-07-03	IPR019786	Zinc finger, PHD-type, conserved site
XP_015156155.1	133f6a6a8e625ed7aa3e7602e76dda06	566	Gene3D	G3DSA:3.30.40.10		177	257	2.3e-22	2016-07-03	IPR013083	Zinc finger, RING/FYVE/PHD-type
XP_015156155.1	133f6a6a8e625ed7aa3e7602e76dda06	566	SUPERFAMILY	SSF57903		177	257	1.94e-23	2016-07-03	IPR011011	Zinc finger, FYVE/PHD-type
XP_015156154.1	133f6a6a8e625ed7aa3e7602e76dda06	566	Gene3D	G3DSA:3.30.40.10		155	168	0.00062	2016-07-03	IPR013083	Zinc finger, RING/FYVE/PHD-type
XP_015156154.1	133f6a6a8e625ed7aa3e7602e76dda06	566	Gene3D	G3DSA:3.30.40.10		77	110	0.00062	2016-07-03	IPR013083	Zinc finger, RING/FYVE/PHD-type
XP_015156154.1	133f6a6a8e625ed7aa3e7602e76dda06	566	ProSitePatterns	PS01359	Zinc finger PHD-type signature.	80	159	-	2016-07-03	IPR019786	Zinc finger, PHD-type, conserved site
XP_015156154.1	133f6a6a8e625ed7aa3e7602e76dda06	566	Gene3D	G3DSA:3.30.40.10		177	257	2.3e-22	2016-07-03	IPR013083	Zinc finger, RING/FYVE/PHD-type
XP_015156154.1	133f6a6a8e625ed7aa3e7602e76dda06	566	SUPERFAMILY	SSF57903		177	257	1.94e-23	2016-07-03	IPR011011	Zinc finger, FYVE/PHD-type
XP_015156198.1	133f6a6a8e625ed7aa3e7602e76dda06	566	Gene3D	G3DSA:3.30.40.10		155	168	0.00062	2016-07-03	IPR013083	Zinc finger, RING/FYVE/PHD-type
XP_015156198.1	133f6a6a8e625ed7aa3e7602e76dda06	566	Gene3D	G3DSA:3.30.40.10		77	110	0.00062	2016-07-03	IPR013083	Zinc finger, RING/FYVE/PHD-type
XP_015156198.1	133f6a6a8e625ed7aa3e7602e76dda06	566	ProSitePatterns	PS01359	Zinc finger PHD-type signature.	80	159	-	2016-07-03	IPR019786	Zinc finger, PHD-type, conserved site
XP_015156198.1	133f6a6a8e625ed7aa3e7602e76dda06	566	Gene3D	G3DSA:3.30.40.10		177	257	2.3e-22	2016-07-03	IPR013083	Zinc finger, RING/FYVE/PHD-type
XP_015156198.1	133f6a6a8e625ed7aa3e7602e76dda06	566	SUPERFAMILY	SSF57903		177	257	1.94e-23	2016-07-03	IPR011011	Zinc finger, FYVE/PHD-type
XP_015130121.1	084f5acd89340d755c6d4b99bfa52221	166	PRINTS	PR00355	Adrenodoxin signature	88	98	9e-08	2016-07-03	IPR001055	Adrenodoxin	GO:0009055|GO:0051537
XP_015130121.1	084f5acd89340d755c6d4b99bfa52221	166	PRINTS	PR00355	Adrenodoxin signature	107	121	9e-08	2016-07-03	IPR001055	Adrenodoxin	GO:0009055|GO:0051537
XP_015130121.1	084f5acd89340d755c6d4b99bfa52221	166	PRINTS	PR00355	Adrenodoxin signature	130	138	9e-08	2016-07-03	IPR001055	Adrenodoxin	GO:0009055|GO:0051537
XP_015130121.1	084f5acd89340d755c6d4b99bfa52221	166	Gene3D	G3DSA:3.10.20.30		50	150	8.4e-23	2016-07-03	IPR012675	Beta-grasp domain
XP_015130121.1	084f5acd89340d755c6d4b99bfa52221	166	Pfam	PF00111	2Fe-2S iron-sulfur cluster binding domain	80	137	2.1e-06	2016-07-03	IPR001041	2Fe-2S ferredoxin-type iron-sulfur binding domain	GO:0009055|GO:0051536
XP_015130121.1	084f5acd89340d755c6d4b99bfa52221	166	ProSitePatterns	PS00814	Adrenodoxin family, iron-sulfur binding region signature.	88	98	-	2016-07-03	IPR018298	Adrenodoxin, iron-sulphur binding site	GO:0009055|GO:0051537
XP_015130121.1	084f5acd89340d755c6d4b99bfa52221	166	SUPERFAMILY	SSF54292		80	152	2.91e-18	2016-07-03	IPR001041	2Fe-2S ferredoxin-type iron-sulfur binding domain	GO:0009055|GO:0051536
XP_015157396.1	d0145a6bb6b2562c96e98ad7023b7714	681	Pfam	PF16492	Cadherin cytoplasmic C-terminal	580	644	2.7e-08	2016-07-03	IPR032455	Cadherin, cytoplasmic C-terminal domain
[truncated: 11,977 more rows]

## Sheet: Current-other
ptn_ID	sequence_md5	ptn_len	library	library_acc	library_des	start	end	evalue	date	IPR_acc	IPR_desc	GO_terms	Pathways
[truncated: 3,775 more rows]
