# Supplementary material for: A New Chicken Genome Assembly Provides Insight into Avian Genome Structure
Source: G3 (Bethesda). 2016 Nov 14;7(1):109–17. doi: 10.1534/g3.116.035923 (PMC5217101; doi:10.1534/g3.116.035923)
Supplement: Supplementary file 11 [file 109FileS4.xls]

## Sheet: Current-novel
Counts	IPR accession	Protein description
91	IPR013783	Immunoglobulin-like fold
91	IPR007110	Immunoglobulin-like domain
66	IPR003461	Keratin
56	IPR013320	Concanavalin A-like lectin/glucanase domain
54	IPR001870	B30.2/SPRY domain
53	IPR003879	Butyrophylin-like
52	IPR006574	SPRY-associated
40	IPR013083	Zinc finger, RING/FYVE/PHD-type
38	IPR003599	Immunoglobulin subtype
37	IPR017452	GPCR, rhodopsin-like, 7TM
34	IPR000477	Reverse transcriptase domain
30	IPR011011	Zinc finger, FYVE/PHD-type
29	IPR016024	Armadillo-type fold
28	IPR000276	G protein-coupled receptor, rhodopsin-like
26	IPR002126	Cadherin
26	IPR015919	Cadherin-like
26	IPR020894	Cadherin conserved site
25	IPR013164	Cadherin, N-terminal
23	IPR000725	Olfactory receptor
23	IPR001841	Zinc finger, RING-type
22	IPR010661	Reverse transcriptase thumb
22	IPR011989	Armadillo-like helical
21	IPR007087	Zinc finger, C2H2
21	IPR009057	Homeodomain-like
21	IPR013087	Zinc finger C2H2-type/integrase DNA-binding domain
21	IPR015880	Zinc finger, C2H2-like
21	IPR027417	P-loop containing nucleoside triphosphate hydrolase
21	IPR032455	Cadherin, cytoplasmic C-terminal domain
20	IPR001356	Homeobox domain
19	IPR012919	SUN domain
19	IPR013106	Immunoglobulin V-set domain
19	IPR017970	Homeobox, conserved site
18	IPR012337	Ribonuclease H-like domain
17	IPR001995	Peptidase A2A, retrovirus, catalytic
17	IPR011162	MHC classes I/II-like antigen recognition protein
17	IPR021109	Aspartic peptidase domain
16	IPR003006	Immunoglobulin/major histocompatibility complex, conserved site
16	IPR003597	Immunoglobulin C1-set
16	IPR003598	Immunoglobulin subtype 2
16	IPR018061	Retropepsins
16	IPR019786	Zinc finger, PHD-type, conserved site
15	IPR000571	Zinc finger, CCCH-type
15	IPR002156	Ribonuclease H domain
14	IPR001584	Integrase, catalytic core
14	IPR001969	Aspartic peptidase, active site
14	IPR009621	Uncharacterised protein family UPF0239
13	IPR003308	Integrase, N-terminal zinc-binding domain
13	IPR017856	Integrase, N-terminal zinc-binding domain-like
12	IPR000719	Protein kinase domain
12	IPR001037	Integrase, C-terminal, retroviral
12	IPR001965	Zinc finger, PHD-type
12	IPR011009	Protein kinase-like domain
11	IPR001304	C-type lectin
11	IPR016186	C-type lectin-like
11	IPR016187	C-type lectin fold
10	IPR001254	Serine proteases, trypsin domain
10	IPR008979	Galactose-binding domain-like
10	IPR009003	Peptidase S1, PA clan
10	IPR018851	Borealin, N-terminal
10	IPR028034	Domain of unknown function DUF4496
9	IPR014745	MHC class II, alpha/beta chain, N-terminal
9	IPR025261	Domain of unknown function DUF4210
8	IPR000353	MHC class II, beta chain, N-terminal
8	IPR000721	Retroviral nucleocapsid protein Gag
8	IPR001039	MHC class I alpha chain, alpha1 alpha2 domains
8	IPR006573	NEUZ domain
8	IPR008916	Retrovirus capsid, C-terminal
8	IPR010736	Sperm-tail PG-rich repeat
8	IPR011161	MHC class I-like antigen recognition-like
8	IPR017907	Zinc finger, RING-type, conserved site
8	IPR020479	Homeodomain, metazoa
8	IPR027648	MHC class I alpha chain
8	IPR032675	Leucine-rich repeat domain, L domain-like
7	IPR001878	Zinc finger, CCHC-type
7	IPR002290	Serine/threonine/dual specificity protein kinase, catalytic domain
7	IPR008919	Retrovirus capsid, N-terminal domain
7	IPR029058	Alpha/Beta hydrolase fold
6	IPR001611	Leucine-rich repeat
6	IPR001781	Zinc finger, LIM-type
6	IPR008180	Deoxyuridine triphosphate nucleotidohydrolase/Deoxycytidine triphosphate deaminase
6	IPR008928	Six-hairpin glycosidase-like
6	IPR011598	Myc-type, basic helix-loop-helix (bHLH) domain
6	IPR017853	Glycoside hydrolase superfamily
6	IPR018154	TLV/ENV coat polyprotein
6	IPR029054	dUTPase-like
6	IPR033116	Serine proteases, trypsin family, serine active site
5	IPR000182	GNAT domain
5	IPR001909	Krueppel-associated box
5	IPR006421	Glycogen debranching enzyme, metazoa
5	IPR009072	Histone-fold
5	IPR011991	Winged helix-turn-helix DNA-binding domain
5	IPR011993	PH domain-like
5	IPR013652	Glycine N-acyltransferase, C-terminal
5	IPR013781	Glycoside hydrolase, catalytic domain
5	IPR015938	Glycine N-acyltransferase, N-terminal
5	IPR016181	Acyl-CoA N-acyltransferase
5	IPR017441	Protein kinase, ATP binding site
5	IPR024810	Mab-21 domain
5	IPR026250	Inositol 1,4,5-trisphosphate receptor-interacting protein family
5	IPR029071	Ubiquitin-related domain
5	IPR029436	Eukaryotic glycogen debranching enzyme, N-terminal domain
5	IPR032788	Glycogen debranching enzyme, central domain
5	IPR032790	Glycogen debranching enzyme, C-terminal
5	IPR032792	Glycogen debranching enzyme, glucanotransferase domain
4	IPR000047	Helix-turn-helix motif
4	IPR000180	Membrane dipeptidase, active site
4	IPR000504	RNA recognition motif domain
4	IPR000872	Tafazzin
4	IPR001314	Peptidase S1A, chymotrypsin-type
4	IPR001810	F-box domain
4	IPR001876	Zinc finger, RanBP2-type
4	IPR002110	Ankyrin repeat
4	IPR002123	Phospholipid/glycerol acyltransferase
4	IPR003877	SPRY domain
4	IPR003958	Transcription factor CBF/NF-Y/archaeal histone domain
4	IPR004028	Retroviral Gag polyprotein, M
4	IPR005828	Major facilitator, sugar transporter-like
4	IPR008257	Renal dipeptidase family
4	IPR008271	Serine/threonine-protein kinase, active site
4	IPR012344	Matrix protein, lentiviral and alpha-retroviral
4	IPR012677	Nucleotide-binding alpha-beta plait domain
4	IPR016130	Protein-tyrosine phosphatase, active site
4	IPR017981	GPCR, family 2-like
4	IPR018114	Serine proteases, trypsin family, histidine active site
4	IPR020683	Ankyrin repeat-containing domain
4	IPR020846	Major facilitator superfamily domain
4	IPR029021	Protein-tyrosine phosphatase-like
4	IPR032466	Metal-dependent hydrolase
3	IPR000008	C2 domain
3	IPR000198	Rho GTPase-activating protein domain
3	IPR000203	GPS motif
3	IPR000742	EGF-like domain
3	IPR000832	GPCR, family 2, secretin-like
3	IPR001024	PLAT/LH2 domain
3	IPR001190	SRCR domain
3	IPR001452	SH3 domain
3	IPR001664	Intermediate filament protein
3	IPR001752	Kinesin motor domain
3	IPR001766	Fork head domain
3	IPR001806	Small GTPase superfamily
3	IPR001849	Pleckstrin homology domain
3	IPR002035	von Willebrand factor, type A
3	IPR002616	tRNA-guanine(15) transglycosylase-like
3	IPR002867	IBR domain
3	IPR003579	Small GTPase superfamily, Rab type
3	IPR003591	Leucine-rich repeat, typical subtype
3	IPR004827	Basic-leucine zipper domain
3	IPR005024	Snf7 family
3	IPR005166	Rous sarcoma virus, Gp95, envelope protein
3	IPR005225	Small GTP-binding protein domain
3	IPR008936	Rho GTPase activation protein
3	IPR010989	t-SNARE
3	IPR010999	Retroviral matrix protein
3	IPR011333	SKP1/BTB/POZ domain
3	IPR011990	Tetratricopeptide-like helical domain
3	IPR012486	N1221-like
3	IPR016201	Plexin-like fold
3	IPR017448	SRCR-like domain
3	IPR018108	Mitochondrial substrate/solute carrier
3	IPR018122	Fork head domain conserved site1
3	IPR021819	Protein of unknown function DUF3402
3	IPR023395	Mitochondrial carrier domain
3	IPR029399	TMEM192 family
3	IPR030456	Fork head domain conserved site 2
2	IPR000073	Alpha/beta hydrolase fold-1
2	IPR000152	EGF-type aspartate/asparagine hydroxylation site
2	IPR000187	Corticotropin-releasing factor
2	IPR000210	BTB/POZ domain
2	IPR000315	B-box-type zinc finger
2	IPR000483	Cysteine-rich flanking region, C-terminal
2	IPR000594	THIF-type NAD/FAD binding fold
2	IPR000602	Glycoside hydrolase family 38, N-terminal domain
2	IPR000626	Ubiquitin domain
2	IPR000644	CBS domain
2	IPR000699	RIH (RyR and IP3R Homology) domain
2	IPR000734	Triacylglycerol lipase family
2	IPR000859	CUB domain
2	IPR000863	Sulfotransferase domain
2	IPR000952	AB hydrolase 4, conserved site
2	IPR000980	SH2 domain
2	IPR001046	NRAMP family
2	IPR001054	Adenylyl cyclase class-3/4/guanylyl cyclase
2	IPR001073	C1q domain
2	IPR001170	Adenylyl cyclase class-4/guanylyl cyclase
2	IPR001179	FKBP-type peptidyl-prolyl cis-trans isomerase domain
2	IPR001214	SET domain
2	IPR001247	Exoribonuclease, phosphorolytic domain 1
2	IPR001496	SOCS box domain
2	IPR001650	Helicase, C-terminal
2	IPR001736	Phospholipase D/Transphosphatidylase
2	IPR001811	Chemokine interleukin-8-like domain
2	IPR001828	Receptor, ligand binding region
2	IPR001846	von Willebrand factor, type D domain
2	IPR001881	EGF-like calcium-binding domain
2	IPR002136	Ribosomal protein L4/L1e
2	IPR002219	Protein kinase C-like, phorbol ester/diacylglycerol-binding domain
2	IPR002300	Aminoacyl-tRNA synthetase, class Ia
2	IPR002634	BolA protein
2	IPR002859	PKD/REJ-like domain
2	IPR003131	Potassium channel tetramerisation-type BTB domain
2	IPR003380	Transforming protein Ski
2	IPR003578	Small GTPase superfamily, Rho type
2	IPR003594	Histidine kinase-like ATPase, C-terminal domain
2	IPR003620	Urocortin/corticotropin-releasing factor
2	IPR004345	TB2/DP1/HVA22-related protein
2	IPR004749	Organic cation transport protein/SVOP
2	IPR005829	Sugar transporter, conserved site
2	IPR006020	PTB/PI domain
2	IPR007084	BRICHOS domain
2	IPR007305	Vesicle transport protein, Got1/SFT2-like
2	IPR007593	CD225/Dispanin family
2	IPR007828	Inositol oxygenase
2	IPR008078	GPCR family 2, Ig-hepta-like receptor
2	IPR008422	Homeobox KN domain
2	IPR008631	Glycogen synthase
2	IPR008983	Tumour necrosis factor-like domain
2	IPR009060	UBA-like
2	IPR009061	Putative DNA-binding domain
2	IPR009071	High mobility group box domain
2	IPR010982	Lambda repressor-like, DNA-binding domain
2	IPR011330	Glycoside hydrolase/deacetylase, beta/alpha-barrel
2	IPR013005	50S ribosomal protein uL4
2	IPR013026	Tetratricopeptide repeat-containing domain
2	IPR013032	EGF-like, conserved site
2	IPR013055	Tachykinin/Neurokinin-like, conserved site
2	IPR013151	Immunoglobulin
2	IPR013818	Lipase, N-terminal
2	IPR014010	REJ domain
2	IPR014369	Glycine/Sarcosine N-methyltransferase
2	IPR014710	RmlC-like jelly roll fold
2	IPR014720	Double-stranded RNA-binding domain
2	IPR014729	Rossmann-like alpha/beta/alpha sandwich fold
2	IPR015425	Formin, FH2 domain
2	IPR015847	Exoribonuclease, phosphorolytic domain 2
2	IPR016040	NAD(P)-binding domain
2	IPR016188	PurM-like, N-terminal domain
2	IPR016272	Lipase, LIPH-type
2	IPR018297	Adenylyl cyclase class-4/guanylyl cyclase, conserved site
2	IPR018867	Cell division protein borealin
2	IPR019734	Tetratricopeptide repeat
2	IPR020568	Ribosomal protein S5 domain 2-type fold
2	IPR020849	Small GTPase superfamily, Ras type
2	IPR021538	Syntaxin-5, N-terminal, Sly1p-binding domain
2	IPR022137	Protein of unknown function DUF3669, zinc finger protein
2	IPR023307	Aerolysin-like toxin, beta complex domain
2	IPR023340	UMA domain
2	IPR023574	Ribosomal protein L4 domain
2	IPR023795	Serpin, conserved site
2	IPR023796	Serpin domain
2	IPR027291	Glycoside hydrolase 38/57, N-terminal domain
2	IPR027408	PNPase/RNase PH domain
2	IPR028002	Myb/SANT-like DNA-binding domain
2	IPR028082	Periplasmic binding protein-like I
2	IPR029063	S-adenosyl-L-methionine-dependent methyltransferase
2	IPR029248	Transmembrane protein 107
2	IPR029325	IP3R-interacting domain
2	IPR029787	Nucleotide cyclase
2	IPR031628	BCL-6 corepressor, non-ankyrin-repeat domain
1	IPR000014	PAS domain
1	IPR000082	SEA domain
1	IPR000195	Rab-GTPase-TBC domain
1	IPR000232	Heat shock factor (HSF)-type, DNA-binding
1	IPR000294	Gamma-carboxyglutamic acid-rich (GLA) domain
1	IPR000320	Hedgehog, N-terminal signalling domain
1	IPR000327	POU-specific domain
1	IPR000331	Rap GTPase activating protein domain
1	IPR000357	HEAT repeat
1	IPR000467	G-patch domain
1	IPR000488	Death domain
1	IPR000539	Frizzled protein
1	IPR000544	Octanoyltransferase
1	IPR000558	Histone H2B
1	IPR000592	Ribosomal protein S27e
1	IPR000629	ATP-dependent RNA helicase DEAD-box, conserved site
1	IPR000639	Epoxide hydrolase-like
1	IPR000679	Zinc finger, GATA-type
1	IPR000727	Target SNARE coiled-coil homology domain
1	IPR000768	NAD:arginine ADP-ribosyltransferase, ART
1	IPR000795	Transcription factor, GTP-binding domain
1	IPR000811	Glycosyl transferase, family 35
1	IPR000837	AP-1 transcription factor
1	IPR000961	AGC-kinase, C-terminal
1	IPR001017	Dehydrogenase, E1 component
1	IPR001040	Translation Initiation factor eIF- 4e
1	IPR001064	Beta/gamma crystallin
1	IPR001101	Plectin repeat
1	IPR001111	Transforming growth factor-beta, N-terminal
1	IPR001132	SMAD domain, Dwarfin-type
1	IPR001134	Netrin domain
1	IPR001164	Arf GTPase activating protein
1	IPR001245	Serine-threonine/tyrosine-protein kinase catalytic domain
1	IPR001275	DM DNA-binding domain
1	IPR001303	Class II aldolase/adducin N-terminal
1	IPR001349	Cytochrome c oxidase, subunit VIa
1	IPR001440	Tetratricopeptide repeat 1
1	IPR001464	Annexin
1	IPR001478	PDZ domain
1	IPR001487	Bromodomain
1	IPR001494	Importin-beta, N-terminal domain
1	IPR001506	Peptidase M12A, astacin
1	IPR001609	Myosin head, motor domain
1	IPR001610	PAC motif
1	IPR001657	Hedgehog protein
1	IPR001680	WD40 repeat
1	IPR001767	Hedgehog protein, Hint domain
1	IPR001791	Laminin G domain
1	IPR001839	Transforming growth factor-beta, C-terminal
1	IPR001873	Na+ channel, amiloride-sensitive
1	IPR001879	GPCR, family 2, extracellular hormone receptor domain
1	IPR001895	Ras guanine-nucleotide exchange factors catalytic domain
1	IPR001912	Ribosomal protein S4/S9, N-terminal
1	IPR001955	Pancreatic hormone-like
1	IPR001990	Chromogranin/secretogranin
1	IPR002041	Ran GTPase
1	IPR002043	Uracil-DNA glycosylase
1	IPR002049	Laminin EGF domain
1	IPR002112	Transcription factor Jun
1	IPR002159	CD36 family
1	IPR002198	Short-chain dehydrogenase/reductase SDR
1	IPR002223	Pancreatic trypsin inhibitor Kunitz domain
1	IPR002343	Paraneoplastic encephalomyelitis antigen
1	IPR002347	Glucose/ribitol dehydrogenase
1	IPR002369	Integrin beta subunit, N-terminal
1	IPR002384	Osteocalcin/matrix Gla protein
1	IPR002624	Deoxynucleoside kinase
1	IPR002745	Phosphotransferase KptA/Tpt1
1	IPR002872	Proline dehydrogenase domain
1	IPR002942	RNA-binding S4 domain
1	IPR002978	Anion exchange protein 2
1	IPR003010	Carbon-nitrogen hydrolase
1	IPR003025	Transcription factor Otx
1	IPR003110	Phosphorylated immunoreceptor signalling ITAM
1	IPR003112	Olfactomedin-like domain
1	IPR003185	Proteasome activator pa28, N-terminal domain
1	IPR003186	Proteasome activator pa28, C-terminal domain
1	IPR003350	CUT domain
1	IPR003586	Hint domain C-terminal
1	IPR003587	Hint domain N-terminal
1	IPR003603	U2A'/phosphoprotein 32 family A, C-terminal
1	IPR003607	HD/PDEase domain
1	IPR003616	Post-SET domain
1	IPR003619	MAD homology 1, Dwarfin-type
1	IPR003635	Neurokinin-B/Tachykinin-3
1	IPR003644	Na-Ca exchanger/integrin-beta4
1	IPR003645	Follistatin-like, N-terminal
1	IPR003649	B-box, C-terminal
1	IPR003650	Orange domain
1	IPR003654	OAR domain
1	IPR003663	Sugar/inositol transporter
1	IPR003689	Zinc/iron permease
1	IPR003690	Mitochodrial transcription termination factor
1	IPR003736	Phenylacetic acid degradation-related domain
1	IPR003893	Iroquois-class homeodomain protein
1	IPR003903	Ubiquitin interacting motif
1	IPR003915	Polycystic kidney disease type 2 protein
1	IPR003923	Transcription initiation factor TFIID, 23-30kDa subunit
1	IPR003954	RNA recognition motif domain, eukaryote
1	IPR003968	Potassium channel, voltage dependent, Kv
1	IPR003971	Potassium channel, voltage dependent, Kv9
1	IPR003980	Histamine H3 receptor
1	IPR004012	RUN domain
1	IPR004020	DAPIN domain
1	IPR004031	PMP-22/EMP/MP20/Claudin superfamily
1	IPR004087	K Homology domain
1	IPR004088	K Homology domain, type 1
1	IPR004143	Biotinyl protein ligase (BPL) and lipoyl protein ligase (LPL), catalytic domain
1	IPR004170	WWE domain
1	IPR004217	Tim10/DDP family zinc finger
1	IPR004241	Autophagy protein Atg8 ubiquitin-like
1	IPR004299	Membrane bound O-acyl transferase, MBOAT
1	IPR004836	Sodium/calcium exchanger protein
1	IPR004837	Sodium/calcium exchanger membrane region
1	IPR004875	DDE superfamily endonuclease domain
1	IPR005036	CBM21 (carbohydrate binding type-21) domain
1	IPR005122	Uracil-DNA glycosylase-like
1	IPR005135	Endonuclease/exonuclease/phosphatase
1	IPR005173	DMRTA motif
1	IPR005428	CD36/scavenger receptor class B member 1
1	IPR005454	Profilin1/2/3, vertebrate
1	IPR005455	Profilin
1	IPR005492	Leucine-rich glioma-inactivated , EPTP repeat
1	IPR005818	Linker histone H1/H5, domain H15
1	IPR005819	Histone H5
1	IPR005821	Ion transport domain
1	IPR005822	Ribosomal protein L13
1	IPR005823	Ribosomal protein L13, bacterial-type
1	IPR006012	Syntaxin/epimorphin, conserved site
1	IPR006026	Peptidase, metallopeptidase
1	IPR006311	Twin-arginine translocation pathway, signal sequence
1	IPR006548	Splicing factor ELAV/HuD
1	IPR006553	Leucine-rich repeat, cysteine-containing subtype
1	IPR006600	HTH CenpB-type DNA-binding domain
1	IPR006616	DM9 repeat
1	IPR006629	LPS-induced tumour necrosis factor alpha factor
1	IPR006674	HD domain
1	IPR006683	Thioesterase domain
1	IPR006689	Small GTPase superfamily, ARF/SAR type
1	IPR006703	AIG1-type guanine nucleotide-binding (G) domain
1	IPR006762	Gtr1/RagA G protein
1	IPR006862	Acyl-CoA thioester hydrolase/bile acid-CoA amino acid N-acetyltransferase
1	IPR006876	LMBR1-like membrane protein
1	IPR006917	SOUL haem-binding protein
1	IPR007071	A-kinase anchoring protein 95 (AKAP95)
1	IPR007125	Histone H2A/H2B/H3
1	IPR007205	Protein HGH1 N-terminal
1	IPR007218	DNA polymerase delta, subunit 4
1	IPR007271	Nucleotide-sugar transporter
1	IPR007513	Uncharacterised protein family SERF
1	IPR007523	NDUFAF3/Mth938 domain-containing protein
1	IPR007635	Tis11B-like protein, N-terminal
1	IPR007889	DNA binding HTH domain, Psq-type
1	IPR007940	SH3-binding 5
1	IPR008014	Glycogen synthase kinase-3 binding protein
1	IPR008065	Pro-FMRFamide-related neuropeptide FF
1	IPR008075	Lipocalin-1 receptor
1	IPR008160	Collagen triple helix repeat
1	IPR008250	P-type ATPase, A domain
1	IPR008365	Prostanoid receptor
1	IPR008494	Protein of unknown function DUF776
1	IPR008628	Golgi phosphoprotein 3
1	IPR008653	Immediate early response
1	IPR008733	Peroxisomal biogenesis factor 11
1	IPR008914	Phosphatidylethanolamine-binding protein PEBP
1	IPR008917	Transcription factor, Skn-1-like, DNA-binding domain
1	IPR008984	SMAD/FHA domain
1	IPR008993	Tissue inhibitor of metalloproteinases-like, OB-fold
1	IPR009039	EAR
1	IPR009045	Hedgehog signalling/DD-peptidase zinc-binding domain
1	IPR009077	Proteasome activator pa28
1	IPR009080	Aminoacyl-tRNA synthetase, class 1a, anticodon-binding
1	IPR009091	Regulator of chromosome condensation 1/beta-lactamase-inhibitor protein II
1	IPR009463	Domain of unknown function DUF1087
1	IPR009685	Male enhanced antigen 1
1	IPR009829	Spindle and kinetochore-associated protein 1
1	IPR010294	ADAM-TS Spacer 1
1	IPR010400	PITH domain
1	IPR010580	Stress-associated endoplasmic reticulum protein
1	IPR010918	AIR synthase-related protein, C-terminal domain
1	IPR010919	SAND domain-like
1	IPR011012	Longin-like domain
1	IPR011013	Galactose mutarotase-like domain
1	IPR011016	Zinc finger, RING-CH-type
1	IPR011024	Gamma-crystallin-related
1	IPR011029	Death-like domain
1	IPR011038	Calycin-like
1	IPR011047	Quinoprotein alcohol dehydrogenase-like superfamily
1	IPR011051	RmlC-like cupin domain
1	IPR011072	HR1 rho-binding repeat
1	IPR011256	Regulatory factor, effector binding domain
1	IPR011332	Zinc-binding ribosomal protein
1	IPR011545	DEAD/DEAH box helicase domain
1	IPR011564	Telomeric single stranded DNA binding POT1/Cdc13
1	IPR011682	Glycosyl hydrolase family 38, C-terminal
1	IPR011685	LETM1-like
1	IPR011687	Ribosome biogenesis protein Nop53/GLTSCR2
1	IPR012336	Thioredoxin-like fold
1	IPR012340	Nucleic acid-binding, OB-fold
1	IPR012341	Six-hairpin glycosidase
1	IPR012573	Meleagrin/Cygnin
1	IPR012674	Calycin
1	IPR012864	Cysteine oxygenase/2-aminoethanethiol dioxygenase
1	IPR012896	Integrin beta subunit, tail
1	IPR012918	RTP801-like
1	IPR012966	Anillin homology domain
1	IPR012968	FerIin domain
1	IPR013019	MAD homology, MH1
1	IPR013088	Zinc finger, NHR/GATA-type
1	IPR013105	Tetratricopeptide repeat 2
1	IPR013111	EGF-like domain, extracellular
1	IPR013122	Polycystin cation channel, PKD1/PKD2
1	IPR013155	Methionyl/Valyl/Leucyl/Isoleucyl-tRNA synthetase, anticodon-binding
1	IPR013197	RNA polymerase III subunit RPC82-related, helix-turn-helix
1	IPR013252	Kinetochore-Ndc80 subunit Spc24
1	IPR013273	Peptidase M12B, ADAM-TS
1	IPR013312	G protein-coupled receptor 40-related receptor
1	IPR013333	Ryanodine receptor
1	IPR013543	Calcium/calmodulin-dependent protein kinase II, association-domain
1	IPR013558	CTNNB1 binding, N-teminal
1	IPR013625	Tensin phosphotyrosine-binding domain
1	IPR013766	Thioredoxin domain
1	IPR013767	PAS fold
1	IPR013769	Band 3 cytoplasmic domain
1	IPR013780	Glycosyl hydrolase, family 13, all-beta
1	IPR013847	POU domain
1	IPR013851	Transcription factor Otx, C-terminal
1	IPR014001	Helicase superfamily 1/2, ATP-binding domain
1	IPR014020	Tensin phosphatase, C2 domain
1	IPR014767	Diaphanous autoregulatory (DAD) domain
1	IPR014806	Ubiquitin-fold modifier-conjugating enzyme 1
1	IPR014821	Inositol 1,4,5-trisphosphate/ryanodine receptor
1	IPR014836	Integrin beta subunit, cytoplasmic domain
1	IPR014890	c-SKI SMAD4-binding domain
1	IPR014940	BAAT/Acyl-CoA thioester hydrolase C-terminal
1	IPR015022	Microtubule-associated serine/threonine-protein kinase, domain
1	IPR015040	Bcl-x interacting, BH3 domain
1	IPR015063	USP8 dimerisation domain
1	IPR015341	Glycoside hydrolase family 38, central domain
1	IPR015446	Bone morphogenetic protein 1/tolloid-like protein
1	IPR015667	Telethonin
1	IPR015812	Integrin beta subunit
1	IPR015926	Cytolysin/lectin
1	IPR015943	WD40/YVTN repeat-like-containing domain
1	IPR016090	Phospholipase A2 domain
1	IPR016093	MIR motif
1	IPR016135	Ubiquitin-conjugating enzyme/RWD-like
1	IPR016152	Phosphotransferase/anion transporter
1	IPR016468	CCAAT/enhancer-binding protein, chordates
1	IPR016469	Carbohydrate sulfotransferase
1	IPR016560	T-cell leukemia translocation-altered gene protein
1	IPR016662	Acyl-CoA thioesterase, long chain
1	IPR017855	SMAD domain-like
1	IPR017937	Thioredoxin, conserved site
1	IPR017946	PLC-like phosphodiesterase, TIM beta/alpha-barrel domain
1	IPR017948	Transforming growth factor beta, conserved site
1	IPR017978	GPCR family 3, C-terminal
1	IPR017983	GPCR, family 2, secretin-like, conserved site
1	IPR017986	WD40-repeat-containing domain
1	IPR018085	Uracil-DNA glycosylase, active site
1	IPR018097	EGF-like calcium-binding, conserved site
1	IPR018446	Corticotropin-releasing factor conserved site
1	IPR018472	Growth arrest/ DNA-damage-inducible protein-interacting protein 1
1	IPR018499	Tetraspanin/Peripherin
1	IPR018502	Annexin repeat
1	IPR018507	Cytochrome c oxidase, subunit VIa, conserved site
1	IPR018617	Ima1, N-terminal domain
1	IPR018861	Protein of unknown function DUF2448
1	IPR018890	Uncharacterised protein family FAM171
1	IPR018933	Netrin module, non-TIMP type
1	IPR018955	Branched-chain alpha-ketoacid dehydrogenase kinase/Pyruvate dehydrogenase kinase, N-terminal
1	IPR018957	Zinc finger, C3HC4 RING-type
1	IPR018965	Ubiquitin-activating enzyme E1, C-terminal
1	IPR019178	Phosphatidylinositol 4,5-bisphosphate 4-phosphatase
1	IPR019384	Retinoic acid induced 16-like protein
1	IPR019572	Ubiquitin-activating enzyme, catalytic cysteine domain
1	IPR019770	Eukaryotic translation initiation factor 4E (eIF-4E), conserved site
1	IPR019787	Zinc finger, PHD-finger
1	IPR019954	Ubiquitin conserved site
1	IPR019956	Ubiquitin
1	IPR020067	Frizzled domain
1	IPR020392	Pancreatic hormone-like, conserved site
1	IPR020901	Proteinase inhibitor I2, Kunitz, conserved site
1	IPR020903	Na+ channel, amiloride-sensitive, conserved site
1	IPR020984	Cell cycle regulatory protein Speedy
1	IPR021018	Mediator complex, subunit Med29, metazoa
1	IPR021537	Hypoxia-inducible factor, alpha subunit
1	IPR021663	T-cell surface glycoprotein CD3 zeta/eta subunit/High affinity IgE receptor gamma subunit
1	IPR021684	Uncharacterised protein family WW domain-binding protein 1
1	IPR021832	Ankyrin repeat domain-containing protein 13
1	IPR021849	Protein of unknown function DUF3446
1	IPR022097	Transcription factor SOX
1	IPR023111	Titin-like domain
1	IPR023142	Microtubule-associated serine/threonine-protein kinase, pre-PK domain
1	IPR023235	FAM105
1	IPR023236	Inactive ubiquitin thioesterase FAM105A
1	IPR023296	Glycosyl hydrolase, five-bladed beta-propellor domain
1	IPR023298	P-type ATPase, transmembrane domain
1	IPR023398	Translation Initiation factor eIF- 4e-like
1	IPR023407	Ribosomal protein S27e, zinc-binding domain
1	IPR023564	Ribosomal protein L13 domain
1	IPR023578	Ras guanine nucleotide exchange factor domain
1	IPR024079	Metallopeptidase, catalytic domain
1	IPR024156	Small GTPase superfamily, ARF type
1	IPR024518	Domain of unknown function DUF3421
1	IPR025202	Phospholipase D-like domain
1	IPR025256	Domain of unknown function DUF4203
1	IPR025717	Histone deacetylase complex subunit SAP30 zinc-finger
1	IPR025718	Histone deacetylase complex subunit SAP30, Sin3 binding domain
1	IPR025754	TRC8 N-terminal domain
1	IPR026192	NADH-ubiquinone oxidoreductase 1 subunit C1
1	IPR026822	Spp2/MOS2, G-patch domain
1	IPR027267	Arfaptin homology (AH) domain/BAR domain
1	IPR027873	Protein PAXX
1	IPR027953	Domain of unknown function DUF4605
1	IPR027954	Domain of unknown function DUF4430
1	IPR028042	Protein of unknown function DUF4639
1	IPR028126	Spexin
1	IPR028258	Exocyst complex component Sec3, PIP2-binding N-terminal domain
1	IPR028325	Voltage-gated potassium channel
1	IPR028605	RISC-loading complex subunit TRBP2
1	IPR028992	Hedgehog/Intein (Hint) domain
1	IPR028995	Glycoside hydrolase families 57/38, central domain
1	IPR029034	Cystine-knot cytokine
1	IPR029041	FAD-linked oxidoreductase-like
1	IPR029061	Thiamin diphosphate-binding fold
1	IPR029069	HotDog domain
1	IPR029162	TRP-interacting helix, InaF motif
1	IPR029238	Shadow of prion protein
1	IPR029270	Limb expression 1
1	IPR029336	Protein of unknown function DUF4594
1	IPR029400	TERF1-interacting nuclear factor 2, N-terminal domain
1	IPR030381	Dynamin-type guanine nucleotide-binding (G) domain
1	IPR030395	Glycerophosphodiester phosphodiesterase domain
1	IPR031157	Tr-type G domain, conserved site
1	IPR031314	Deoxynucleoside kinase domain
1	IPR031373	Circadian-associated transcriptional repressor
1	IPR031435	Transmembrane protein TMEM132, N-terminal
1	IPR031436	Transmembrane protein TMEM132, C-terminal
1	IPR031437	Transmembrane protein family 132, middle domain
1	IPR031457	Renal cancer differentiation gene 1 protein
1	IPR031646	Vacuolar protein sorting-associated protein 13, second N-terminal domain
1	IPR031984	Solute carrier family 3 member 2, N-terminal domain
1	IPR032042	Protection of telomeres protein 1, ssDNA-binding domain
1	IPR032201	Transcription factor COE, helix-loop-helix domain
1	IPR032418	Ubiquitin-activating enzyme E1, FCCH domain
1	IPR032452	Sodium/calcium exchanger domain, C-terminal extension
1	IPR032471	GAIN domain, N-terminal
1	IPR032695	Integrin domain
1	IPR032710	NTF2-like domain
1	IPR032803	PLD-like domain
1	IPR033113	Phospholipase A2, histidine active site

## Sheet: Current-unmapped
Counts	IPR accession	Protein description
95	IPR013783	Immunoglobulin-like fold
83	IPR007110	Immunoglobulin-like domain
75	IPR013083	Zinc finger, RING/FYVE/PHD-type
70	IPR027417	P-loop containing nucleoside triphosphate hydrolase
56	IPR003461	Keratin
54	IPR007087	Zinc finger, C2H2
54	IPR015880	Zinc finger, C2H2-like
52	IPR028034	Domain of unknown function DUF4496
51	IPR011011	Zinc finger, FYVE/PHD-type
51	IPR013087	Zinc finger C2H2-type/integrase DNA-binding domain
47	IPR003599	Immunoglobulin subtype
47	IPR016024	Armadillo-type fold
42	IPR011009	Protein kinase-like domain
39	IPR011989	Armadillo-like helical
35	IPR012919	SUN domain
33	IPR010736	Sperm-tail PG-rich repeat
33	IPR017452	GPCR, rhodopsin-like, 7TM
31	IPR000719	Protein kinase domain
30	IPR001841	Zinc finger, RING-type
28	IPR000276	G protein-coupled receptor, rhodopsin-like
26	IPR015943	WD40/YVTN repeat-like-containing domain
26	IPR018851	Borealin, N-terminal
23	IPR017986	WD40-repeat-containing domain
22	IPR001452	SH3 domain
22	IPR002126	Cadherin
22	IPR011993	PH domain-like
22	IPR019786	Zinc finger, PHD-type, conserved site
21	IPR009621	Uncharacterised protein family UPF0239
21	IPR015919	Cadherin-like
20	IPR001680	WD40 repeat
20	IPR002290	Serine/threonine/dual specificity protein kinase, catalytic domain
20	IPR008979	Galactose-binding domain-like
20	IPR011333	SKP1/BTB/POZ domain
19	IPR001190	SRCR domain
19	IPR008271	Serine/threonine-protein kinase, active site
19	IPR017448	SRCR-like domain
18	IPR000210	BTB/POZ domain
18	IPR000571	Zinc finger, CCCH-type
17	IPR013164	Cadherin, N-terminal
17	IPR020894	Cadherin conserved site
16	IPR009057	Homeodomain-like
15	IPR011991	Winged helix-turn-helix DNA-binding domain
15	IPR016181	Acyl-CoA N-acyltransferase
15	IPR017907	Zinc finger, RING-type, conserved site
14	IPR000725	Olfactory receptor
14	IPR001254	Serine proteases, trypsin domain
14	IPR009003	Peptidase S1, PA clan
14	IPR011992	EF-hand domain pair
14	IPR017441	Protein kinase, ATP binding site
13	IPR001356	Homeobox domain
13	IPR002048	EF-hand domain
13	IPR003598	Immunoglobulin subtype 2
13	IPR011990	Tetratricopeptide-like helical domain
13	IPR013106	Immunoglobulin V-set domain
12	IPR000477	Reverse transcriptase domain
12	IPR001314	Peptidase S1A, chymotrypsin-type
12	IPR003961	Fibronectin type III
12	IPR012677	Nucleotide-binding alpha-beta plait domain
12	IPR018114	Serine proteases, trypsin family, histidine active site
12	IPR023214	HAD-like domain
11	IPR000742	EGF-like domain
11	IPR001806	Small GTPase superfamily
11	IPR001849	Pleckstrin homology domain
11	IPR003579	Small GTPase superfamily, Rab type
11	IPR005225	Small GTP-binding protein domain
11	IPR018247	EF-Hand 1, calcium-binding site
11	IPR020683	Ankyrin repeat-containing domain
11	IPR032455	Cadherin, cytoplasmic C-terminal domain
10	IPR000008	C2 domain
10	IPR002110	Ankyrin repeat
10	IPR003578	Small GTPase superfamily, Rho type
10	IPR013032	EGF-like, conserved site
10	IPR017970	Homeobox, conserved site
10	IPR018867	Cell division protein borealin
10	IPR024810	Mab-21 domain
9	IPR000504	RNA recognition motif domain
9	IPR001478	PDZ domain
9	IPR001965	Zinc finger, PHD-type
9	IPR012336	Thioredoxin-like fold
9	IPR013320	Concanavalin A-like lectin/glucanase domain
9	IPR014001	Helicase superfamily 1/2, ATP-binding domain
9	IPR016040	NAD(P)-binding domain
9	IPR016187	C-type lectin fold
9	IPR026250	Inositol 1,4,5-trisphosphate receptor-interacting protein family
9	IPR033116	Serine proteases, trypsin family, serine active site
8	IPR000182	GNAT domain
8	IPR001650	Helicase, C-terminal
8	IPR013026	Tetratricopeptide repeat-containing domain
8	IPR014756	Immunoglobulin E-set
8	IPR016186	C-type lectin-like
8	IPR020849	Small GTPase superfamily, Ras type
8	IPR029058	Alpha/Beta hydrolase fold
8	IPR029063	S-adenosyl-L-methionine-dependent methyltransferase
7	IPR000152	EGF-type aspartate/asparagine hydroxylation site
7	IPR000219	Dbl homology (DH) domain
7	IPR000980	SH2 domain
7	IPR001881	EGF-like calcium-binding domain
7	IPR005821	Ion transport domain
7	IPR008160	Collagen triple helix repeat
7	IPR012340	Nucleic acid-binding, OB-fold
7	IPR013151	Immunoglobulin
7	IPR019734	Tetratricopeptide repeat
7	IPR019775	WD40 repeat, conserved site
7	IPR020846	Major facilitator superfamily domain
6	IPR000232	Heat shock factor (HSF)-type, DNA-binding
6	IPR000859	CUB domain
6	IPR001245	Serine-threonine/tyrosine-protein kinase catalytic domain
6	IPR001304	C-type lectin
6	IPR008494	Protein of unknown function DUF776
6	IPR009030	Growth factor receptor cysteine-rich domain
6	IPR010661	Reverse transcriptase thumb
6	IPR011012	Longin-like domain
6	IPR011029	Death-like domain
6	IPR011598	Myc-type, basic helix-loop-helix (bHLH) domain
6	IPR013761	Sterile alpha motif/pointed domain
6	IPR014352	FERM/acyl-CoA-binding protein, 3-helical bundle
6	IPR015938	Glycine N-acyltransferase, N-terminal
6	IPR017853	Glycoside hydrolase superfamily
6	IPR019748	FERM central domain
6	IPR024079	Metallopeptidase, catalytic domain
6	IPR032675	Leucine-rich repeat domain, L domain-like
5	IPR000082	SEA domain
5	IPR000198	Rho GTPase-activating protein domain
5	IPR000330	SNF2-related, N-terminal domain
5	IPR000536	Nuclear hormone receptor, ligand-binding domain
5	IPR000580	TSC-22 / Dip / Bun
5	IPR000590	Hydroxymethylglutaryl-coenzyme A synthase, active site
5	IPR001611	Leucine-rich repeat
5	IPR001723	Nuclear hormone receptor
5	IPR001757	P-type ATPase
5	IPR001763	Rhodanese-like domain
5	IPR001791	Laminin G domain
5	IPR001839	Transforming growth factor-beta, C-terminal
5	IPR001909	Krueppel-associated box
5	IPR003593	AAA+ ATPase domain
5	IPR005135	Endonuclease/exonuclease/phosphatase
5	IPR006439	HAD hydrolase, subfamily IA
5	IPR007237	CD20-like family
5	IPR008936	Rho GTPase activation protein
5	IPR010122	Hydroxymethylglutaryl-CoA synthase, eukaryotic
5	IPR011511	Variant SH3 domain
5	IPR011945	Predicted HAD-superfamily phosphatase, subfamily IA/Epoxide hydrolase, N-terminal
5	IPR012337	Ribonuclease H-like domain
5	IPR012675	Beta-grasp domain
5	IPR013528	Hydroxymethylglutaryl-coenzyme A synthase, N-terminal
5	IPR013746	Hydroxymethylglutaryl-coenzyme A synthase C-terminal domain
5	IPR013763	Cyclin-like
5	IPR013847	POU domain
5	IPR016039	Thiolase-like
5	IPR017948	Transforming growth factor beta, conserved site
5	IPR018303	P-type ATPase, phosphorylation site
5	IPR021109	Aspartic peptidase domain
5	IPR027359	Voltage-dependent channel, four helix bundle domain
5	IPR029006	ADF-H/Gelsolin-like domain
5	IPR029021	Protein-tyrosine phosphatase-like
5	IPR029034	Cystine-knot cytokine
5	IPR029071	Ubiquitin-related domain
4	IPR000299	FERM domain
4	IPR000413	Integrin alpha chain
4	IPR000436	Sushi/SCR/CCP domain
4	IPR000626	Ubiquitin domain
4	IPR000804	Clathrin adaptor complex, small chain
4	IPR001139	Glycoside hydrolase, family 30
4	IPR001199	Cytochrome b5-like heme/steroid binding domain
4	IPR001202	WW domain
4	IPR001440	Tetratricopeptide repeat 1
4	IPR001487	Bromodomain
4	IPR001627	Sema domain
4	IPR001660	Sterile alpha motif domain
4	IPR001715	Calponin homology domain
4	IPR001870	B30.2/SPRY domain
4	IPR001875	Death effector domain
4	IPR002017	Spectrin repeat
4	IPR002172	Low-density lipoprotein (LDL) receptor class A repeat
4	IPR002575	Aminoglycoside phosphotransferase
4	IPR003213	Cytochrome c oxidase, subunit VIb
4	IPR003591	Leucine-rich repeat, typical subtype
4	IPR003877	SPRY domain
4	IPR003959	ATPase, AAA-type, core
4	IPR004045	Glutathione S-transferase, N-terminal
4	IPR004046	Glutathione S-transferase, C-terminal
4	IPR004827	Basic-leucine zipper domain
4	IPR007084	BRICHOS domain
4	IPR009000	Translation protein, beta-barrel domain
4	IPR009053	Prefoldin
4	IPR009071	High mobility group box domain
4	IPR009072	Histone-fold
4	IPR010987	Glutathione S-transferase, C-terminal-like
4	IPR011162	MHC classes I/II-like antigen recognition protein
4	IPR011545	DEAD/DEAH box helicase domain
4	IPR012981	PIH1 family
4	IPR013088	Zinc finger, NHR/GATA-type
4	IPR013098	Immunoglobulin I-set
4	IPR013519	Integrin alpha beta-propellor
4	IPR013781	Glycoside hydrolase, catalytic domain
4	IPR013785	Aldolase-type TIM barrel
4	IPR014014	RNA helicase, DEAD-box type, Q motif
4	IPR014716	Fibrinogen, alpha/beta/gamma chain, C-terminal globular, subdomain 1
4	IPR015424	Pyridoxal phosphate-dependent transferase
4	IPR016135	Ubiquitin-conjugating enzyme/RWD-like
4	IPR017245	BLOC-1 complex, subunit 3
4	IPR018097	EGF-like calcium-binding, conserved site
4	IPR018159	Spectrin/alpha-actinin
4	IPR019787	Zinc finger, PHD-finger
4	IPR020479	Homeodomain, metazoa
4	IPR022775	AP complex, mu/sigma subunit
4	IPR023198	Phosphoglycolate phosphatase, domain 2
4	IPR023299	P-type ATPase, cytoplasmic domain N
4	IPR027430	Visual pigments (opsins) retinal binding site
4	IPR029045	ClpP/crotonase-like domain
4	IPR029055	Nucleophile aminohydrolases, N-terminal
3	IPR000014	PAS domain
3	IPR000086	NUDIX hydrolase domain
3	IPR000233	Cadherin, cytoplasmic domain
3	IPR000243	Peptidase T1A, proteasome beta-subunit
3	IPR000315	B-box-type zinc finger
3	IPR000327	POU-specific domain
3	IPR000569	HECT domain
3	IPR000572	Oxidoreductase, molybdopterin-binding domain
3	IPR000608	Ubiquitin-conjugating enzyme E2
3	IPR000811	Glycosyl transferase, family 35
3	IPR001041	2Fe-2S ferredoxin-type iron-sulfur binding domain
3	IPR001055	Adrenodoxin
3	IPR001128	Cytochrome P450
3	IPR001214	SET domain
3	IPR001353	Proteasome, subunit alpha/beta
3	IPR001388	Synaptobrevin
3	IPR001590	Peptidase M12B, ADAM/reprolysin
3	IPR001609	Myosin head, motor domain
3	IPR001619	Sec1-like protein
3	IPR001628	Zinc finger, nuclear hormone receptor-type
3	IPR001729	Surfactant-associated polypeptide
3	IPR001752	Kinesin motor domain
3	IPR001781	Zinc finger, LIM-type
3	IPR001811	Chemokine interleukin-8-like domain
3	IPR001828	Receptor, ligand binding region
3	IPR001846	von Willebrand factor, type D domain
3	IPR001969	Aspartic peptidase, active site
3	IPR001995	Peptidase A2A, retrovirus, catalytic
3	IPR002035	von Willebrand factor, type A
3	IPR002041	Ran GTPase
3	IPR002119	Histone H2A
3	IPR002156	Ribonuclease H domain
3	IPR002181	Fibrinogen, alpha/beta/gamma chain, C-terminal globular domain
3	IPR002401	Cytochrome P450, E-class, group I
3	IPR002587	Myo-inositol-1-phosphate synthase
3	IPR002687	Nop domain
3	IPR002715	Nascent polypeptide-associated complex NAC domain
3	IPR003081	Glutathione S-transferase, Mu class
3	IPR003103	BAG domain
3	IPR003131	Potassium channel tetramerisation-type BTB domain
3	IPR003308	Integrase, N-terminal zinc-binding domain
3	IPR003409	MORN motif
3	IPR003439	ABC transporter-like
3	IPR003879	Butyrophylin-like
3	IPR003960	ATPase, AAA-type, conserved site
3	IPR004031	PMP-22/EMP/MP20/Claudin superfamily
3	IPR004154	Anticodon-binding
3	IPR004547	Glucosamine-6-phosphate isomerase
3	IPR004843	Calcineurin-like phosphoesterase domain, apaH type
3	IPR005066	Moybdenum cofactor oxidoreductase, dimerisation
3	IPR006148	Glucosamine/galactosamine-6-phosphate isomerase
3	IPR006207	Cystine knot, C-terminal
3	IPR006652	Kelch repeat type 1
3	IPR006671	Cyclin, N-terminal
3	IPR006689	Small GTPase superfamily, ARF/SAR type
3	IPR007122	Villin/Gelsolin
3	IPR007123	Gelsolin-like domain
3	IPR007125	Histone H2A/H2B/H3
3	IPR008250	P-type ATPase, A domain
3	IPR008266	Tyrosine-protein kinase, active site
3	IPR008335	Eukaryotic molybdopterin oxidoreductase
3	IPR009079	Four-helical cytokine-like, core
3	IPR009462	Domain of unknown function DUF1086
3	IPR009787	Protein jagunal
3	IPR010982	Lambda repressor-like, DNA-binding domain
3	IPR011047	Quinoprotein alcohol dehydrogenase-like superfamily
3	IPR011161	MHC class I-like antigen recognition-like
3	IPR011701	Major facilitator superfamily
3	IPR013021	Myo-inositol-1-phosphate synthase, GAPDH-like
3	IPR013243	SCA7 domain
3	IPR013246	SAGA complex, Sgf11 subunit
3	IPR013819	Lipoxygenase, C-terminal
3	IPR015321	Type I cytokine receptor, cytokine-binding domain
3	IPR015797	NUDIX hydrolase domain-like
3	IPR015898	G-protein gamma-like domain
3	IPR015915	Kelch-type beta propeller
3	IPR015916	Galactose oxidase, beta-propeller
3	IPR016050	Proteasome beta-type subunit, conserved site
3	IPR016161	Aldehyde/histidinol dehydrogenase
3	IPR016162	Aldehyde dehydrogenase N-terminal domain
3	IPR016201	Plexin-like fold
3	IPR017856	Integrase, N-terminal zinc-binding domain-like
3	IPR017903	COS domain
3	IPR018298	Adrenodoxin, iron-sulphur binding site
3	IPR018321	Glucosamine-6-phosphate isomerase, conserved site
3	IPR018359	Bromodomain, conserved site
3	IPR018502	Annexin repeat
3	IPR018506	Cytochrome b5, heme-binding site
3	IPR019749	Band 4.1 domain
3	IPR019821	Kinesin motor domain, conserved site
3	IPR020472	G-protein beta WD-40 repeat
3	IPR020635	Tyrosine-protein kinase, catalytic domain
3	IPR022407	Oxidoreductase, molybdopterin binding site
3	IPR023298	P-type ATPase, transmembrane domain
3	IPR023333	Proteasome B-type subunit
3	IPR023393	START-like domain
3	IPR023415	Low-density lipoprotein (LDL) receptor class A, conserved site
3	IPR024156	Small GTPase superfamily, ARF type
3	IPR027397	Catenin binding domain
3	IPR028082	Periplasmic binding protein-like I
3	IPR028325	Voltage-gated potassium channel
3	IPR029052	Metallo-dependent phosphatase-like
3	IPR029059	Alpha/beta hydrolase fold-5
3	IPR032458	Histone H2A conserved site
3	IPR032466	Metal-dependent hydrolase
2	IPR000048	IQ motif, EF-hand binding site
2	IPR000156	Ran binding domain
2	IPR000194	ATPase, F1/V1/A1 complex, alpha/beta subunit, nucleotide-binding domain
2	IPR000242	PTP type protein phosphatase
2	IPR000261	EH domain
2	IPR000300	Inositol polyphosphate-related phosphatase
2	IPR000301	Tetraspanin
2	IPR000322	Glycoside hydrolase family 31
2	IPR000340	Dual specificity phosphatase, catalytic domain
2	IPR000408	Regulator of chromosome condensation, RCC1
2	IPR000418	Ets domain
2	IPR000421	Coagulation factor 5/8 C-terminal domain
2	IPR000500	Connexin
2	IPR000557	Calponin repeat
2	IPR000585	Hemopexin-like domain
2	IPR000591	DEP domain
2	IPR000751	M-phase inducer phosphatase
2	IPR000772	Ricin B, lectin domain
2	IPR000793	ATPase, F1/V1/A1 complex, alpha/beta subunit, C-terminal
2	IPR000795	Transcription factor, GTP-binding domain
2	IPR000897	Signal recognition particle, SRP54 subunit, GTPase domain
2	IPR000904	Sec7 domain
2	IPR000953	Chromo/chromo shadow domain
2	IPR000971	Globin
2	IPR001005	SANT/Myb domain
2	IPR001007	VWFC domain
2	IPR001024	PLAT/LH2 domain
2	IPR001039	MHC class I alpha chain, alpha1 alpha2 domains
2	IPR001054	Adenylyl cyclase class-3/4/guanylyl cyclase
2	IPR001094	Flavodoxin-like
2	IPR001111	Transforming growth factor-beta, N-terminal
2	IPR001163	LSM domain, eukaryotic/archaea-type
2	IPR001194	DENN domain
2	IPR001253	Translation initiation factor 1A (eIF-1A)
2	IPR001283	Cysteine-rich secretory protein, allergen V5/Tpx-1-related
2	IPR001296	Glycosyl transferase, family 1
2	IPR001315	CARD domain
2	IPR001357	BRCT domain
2	IPR001521	Opsin, blue sensitive
2	IPR001584	Integrase, catalytic core
2	IPR001630	cAMP response element binding (CREB) protein
2	IPR001664	Intermediate filament protein
2	IPR001736	Phospholipase D/Transphosphatidylase
2	IPR001747	Lipid transport protein, N-terminal
2	IPR001760	Opsin
2	IPR001762	Disintegrin domain
2	IPR001780	Ribosomal protein L35A
2	IPR001807	Chloride channel, voltage gated
2	IPR001827	Homeobox protein, antennapedia type, conserved site
2	IPR001876	Zinc finger, RanBP2-type
2	IPR001895	Ras guanine-nucleotide exchange factors catalytic domain
2	IPR001907	ATP-dependent Clp protease proteolytic subunit
2	IPR001997	Calponin/LIMCH1
2	IPR002042	Uricase
2	IPR002049	Laminin EGF domain
2	IPR002108	Actin-depolymerising factor homology domain
2	IPR002337	Haemoglobin, beta-type
2	IPR002659	Glycosyl transferase, family 31
2	IPR002717	Histone acetyltransferase domain, MYST-type
2	IPR002777	Prefoldin beta-like
2	IPR002867	IBR domain
2	IPR002877	Ribosomal RNA methyltransferase FtsJ domain
2	IPR002909	IPT domain
2	IPR002913	START domain
2	IPR002928	Myosin tail
2	IPR002935	O-methyltransferase, family 3
2	IPR003008	Tubulin/FtsZ, GTPase domain
2	IPR003078	Retinoic acid receptor
2	IPR003096	Smooth muscle protein/calponin
2	IPR003127	SoHo domain
2	IPR003530	Long hematopoietin receptor, soluble alpha chain, conserved site
2	IPR003616	Post-SET domain
2	IPR003689	Zinc/iron permease
2	IPR003903	Ubiquitin interacting motif
2	IPR003968	Potassium channel, voltage dependent, Kv
2	IPR003972	Potassium channel, voltage dependent, Kv1
2	IPR004201	CDC48, domain 2
2	IPR004344	Tubulin-tyrosine ligase/Tubulin polyglutamylase
2	IPR004837	Sodium/calcium exchanger membrane region
2	IPR004942	Roadblock/LAMTOR2 domain
2	IPR005617	Groucho/TLE, N-terminal Q-rich domain
2	IPR005828	Major facilitator, sugar transporter-like
2	IPR006068	Cation-transporting P-type ATPase, C-terminal
2	IPR006196	RNA-binding domain, S1, IF1 type
2	IPR006214	Bax inhibitor 1-related
2	IPR006680	Amidohydrolase-related
2	IPR006703	AIG1-type guanine nucleotide-binding (G) domain
2	IPR007080	RNA polymerase Rpb1, domain 1
2	IPR007109	Brix domain
2	IPR007185	DNA polymerase alpha/epsilon, subunit B
2	IPR008111	RNA-binding motif protein 8
2	IPR008139	Saposin B type domain
2	IPR008253	Marvel domain
2	IPR008254	Flavodoxin/nitric oxide synthase
2	IPR008343	Mitogen-activated protein (MAP) kinase phosphatase
2	IPR008368	Voltage-dependent calcium channel, gamma subunit
2	IPR008380	HAD-superfamily hydrolase, subfamily IG, 5'-nucleotidase
2	IPR008851	Transcription initiation factor IIF, alpha subunit
2	IPR008917	Transcription factor, Skn-1-like, DNA-binding domain
2	IPR008919	Retrovirus capsid, N-terminal domain
2	IPR008952	Tetraspanin, EC2 domain
2	IPR008996	Cytokine, IL-1-like
2	IPR009001	Translation elongation factor EF1A/initiation factor IF2gamma, C-terminal
2	IPR009011	Mannose-6-phosphate receptor binding domain
2	IPR009050	Globin-like
2	IPR009060	UBA-like
2	IPR009091	Regulator of chromosome condensation 1/beta-lactamase-inhibitor protein II
2	IPR009132	Trace amine associated receptor family
2	IPR009146	Groucho/transducin-like enhancer
2	IPR009790	Protein of unknown function DUF1356, TMEM106
2	IPR010314	E3 ubiquitin ligase, domain of unknown function DUF913
2	IPR010473	Formin, GTPase-binding domain
2	IPR010918	AIR synthase-related protein, C-terminal domain
2	IPR010920	LSM domain
2	IPR011001	Saposin-like
2	IPR011013	Galactose mutarotase-like domain
2	IPR011030	Vitellinogen, superhelical
2	IPR011042	Six-bladed beta-propeller, TolB-like
2	IPR011059	Metal-dependent hydrolase, composite domain
2	IPR011527	ABC transporter type 1, transmembrane domain
2	IPR011685	LETM1-like
2	IPR011705	BTB/Kelch-associated
2	IPR012292	Globin/Protoglobin
2	IPR012301	Malic enzyme, N-terminal domain
2	IPR012969	Fibrinogen binding protein
2	IPR012976	NOSIC
2	IPR013092	Connexin, N-terminal
2	IPR013105	Tetratricopeptide repeat 2
2	IPR013162	CD80-like, immunoglobulin C2-set
2	IPR013517	FG-GAP repeat
2	IPR013543	Calcium/calmodulin-dependent protein kinase II, association-domain
2	IPR013649	Integrin alpha-2
2	IPR013652	Glycine N-acyltransferase, C-terminal
2	IPR013766	Thioredoxin domain
2	IPR013816	ATP-grasp fold, subdomain 2
2	IPR013822	Signal recognition particle, SRP54 subunit, helical bundle
2	IPR013855	Cdc37, N-terminal domain
2	IPR013873	Cdc37, C-terminal
2	IPR013874	Cdc37, Hsp90 binding
2	IPR014044	CAP domain
2	IPR014715	Fibrinogen, alpha/beta/gamma chain, C-terminal globular, subdomain 2
2	IPR014729	Rossmann-like alpha/beta/alpha sandwich fold
2	IPR014743	Chloride channel, core
2	IPR014768	Rho GTPase-binding/formin homology 3 (GBD/FH3) domain
2	IPR015047	Domain of unknown function DUF1866
2	IPR015421	Pyridoxal phosphate-dependent transferase, major region, subdomain 1
2	IPR015422	Pyridoxal phosphate-dependent transferase, major region, subdomain 2
2	IPR015819	Lipid transport protein, beta-sheet shell
2	IPR015940	Ubiquitin-associated domain
2	IPR016163	Aldehyde dehydrogenase, C-terminal
2	IPR016197	Chromo domain-like
2	IPR016444	Synaptobrevin/Vesicle-associated membrane protein
2	IPR016561	Dynein light chain roadblock-type 1/2
2	IPR016635	Adaptor protein complex, sigma subunit
2	IPR017849	Alkaline phosphatase-like, alpha/beta/alpha
2	IPR017850	Alkaline-phosphatase-like, core domain
2	IPR017878	TB domain
2	IPR017938	Riboflavin synthase-like beta-barrel
2	IPR017972	Cytochrome P450, conserved site
2	IPR017990	Connexin, conserved site
2	IPR018039	Intermediate filament protein, conserved site
2	IPR018061	Retropepsins
2	IPR018215	ClpP, Ser active site
2	IPR018244	Allergen V5/Tpx-1-related, conserved site
2	IPR018266	Ribosomal protein L35Ae, conserved site
2	IPR018487	Hemopexin-like repeats
2	IPR018499	Tetraspanin/Peripherin
2	IPR018503	Tetraspanin, conserved site
2	IPR019187	Cyclin-dependent kinase 2-associated protein
2	IPR019570	Gap junction protein, cysteine-rich domain
2	IPR019594	Ionotropic glutamate receptor, L-glutamate and glycine-binding domain
2	IPR019954	Ubiquitin conserved site
2	IPR020003	ATPase, alpha/beta subunit, nucleotide-binding domain, active site
2	IPR020084	NUDIX hydrolase, conserved site
2	IPR020422	Dual specificity protein phosphatase domain
2	IPR020593	Gamma-glutamyl phosphate reductase GPR, conserved site
2	IPR021133	HEAT, type 2
2	IPR021906	SWI/SNF-like complex subunit BAF250/Osa
2	IPR022533	Cox20/FAM36A
2	IPR022636	S-adenosylmethionine synthetase superfamily
2	IPR022674	Glucose-6-phosphate dehydrogenase, NAD-binding
2	IPR023242	FAM36A
2	IPR023562	Clp protease proteolytic subunit /Translocation-enhancing protein TepA
2	IPR023578	Ras guanine nucleotide exchange factor domain
2	IPR024435	Histidyl tRNA synthetase-related domain
2	IPR025202	Phospholipase D-like domain
2	IPR026823	Complement Clr-like EGF domain
2	IPR027370	RING-type zinc-finger, LisH dimerisation motif
2	IPR027648	MHC class I alpha chain
2	IPR028235	Dynein assembly factor 3, C-terminal domain
2	IPR029004	Ribosomal L28e/Mak16
2	IPR029035	DHS-like NAD/FAD-binding domain
2	IPR029039	Flavoprotein-like domain
2	IPR029067	CDC48 domain 2-like
2	IPR029787	Nucleotide cyclase
2	IPR032695	Integrin domain
2	IPR032710	NTF2-like domain
2	IPR032769	Nck-associated protein 5, C-terminal
2	IPR033122	Letm1 ribosome-binding domain
2	IPR033135	ClpP, histidine active site
1	IPR000020	Anaphylatoxin/fibulin
1	IPR000022	Carboxyl transferase
1	IPR000033	LDLR class B repeat
1	IPR000043	Adenosylhomocysteinase
1	IPR000047	Helix-turn-helix motif
1	IPR000049	Electron transfer flavoprotein, beta-subunit, conserved site
1	IPR000073	Alpha/beta hydrolase fold-1
1	IPR000079	High mobility group protein HMGN
1	IPR000089	Biotin/lipoyl attachment
1	IPR000095	CRIB domain
1	IPR000101	Gamma-glutamyltranspeptidase
1	IPR000118	Granulin
1	IPR000162	GPCR, family 3, metabotropic glutamate receptor
1	IPR000175	Sodium:neurotransmitter symporter
1	IPR000195	Rab-GTPase-TBC domain
1	IPR000203	GPS motif
1	IPR000217	Tubulin
1	IPR000225	Armadillo
1	IPR000235	Ribosomal protein S5/S7
1	IPR000239	GPCR kinase
1	IPR000253	Forkhead-associated (FHA) domain
1	IPR000306	FYVE zinc finger
1	IPR000352	Peptide chain release factor class I/class II
1	IPR000357	HEAT repeat
1	IPR000387	Tyrosine specific protein phosphatases domain
1	IPR000402	Sodium/potassium-transporting ATPase subunit beta
1	IPR000403	Phosphatidylinositol 3-/4-kinase, catalytic domain
1	IPR000406	Rho protein GDP-dissociation inhibitor
1	IPR000415	Nitroreductase-like
1	IPR000425	Major intrinsic protein
1	IPR000471	Interferon alpha/beta/delta
1	IPR000479	Cation-independent mannose-6-phosphate receptor
1	IPR000538	Link domain
1	IPR000542	Acyltransferase ChoActase/COT/CPT
1	IPR000559	Formate-tetrahydrofolate ligase, FTHFS
1	IPR000582	Acyl-CoA-binding protein, ACBP
1	IPR000595	Cyclic nucleotide-binding domain
1	IPR000601	PKD domain
1	IPR000639	Epoxide hydrolase-like
1	IPR000644	CBS domain
1	IPR000648	Oxysterol-binding protein
1	IPR000649	Initiation factor 2B-related
1	IPR000651	Ras-like guanine nucleotide exchange factor, N-terminal
1	IPR000679	Zinc finger, GATA-type
1	IPR000684	RNA polymerase II, heptapeptide repeat, eukaryotic
1	IPR000692	Fibrillarin
1	IPR000699	RIH (RyR and IP3R Homology) domain
1	IPR000717	Proteasome component (PCI) domain
1	IPR000721	Retroviral nucleocapsid protein Gag
1	IPR000727	Target SNARE coiled-coil homology domain
1	IPR000731	Sterol-sensing domain
1	IPR000741	Fructose-bisphosphate aldolase, class-I
1	IPR000782	FAS1 domain
1	IPR000832	GPCR, family 2, secretin-like
1	IPR000834	Peptidase M14, carboxypeptidase A
1	IPR000863	Sulfotransferase domain
1	IPR000868	Isochorismatase-like
1	IPR000873	AMP-dependent synthetase/ligase
1	IPR000884	Thrombospondin type-1 (TSP1) repeat
1	IPR000885	Fibrillar collagen, C-terminal
1	IPR000891	Pyruvate carboxyltransferase
1	IPR000898	Indoleamine 2,3-dioxygenase
1	IPR000909	Phosphatidylinositol-specific phospholipase C, X domain
1	IPR000917	Sulfatase, N-terminal
1	IPR000938	CAP Gly-rich domain
1	IPR000941	Enolase
1	IPR000949	ELM2 domain
1	IPR000961	AGC-kinase, C-terminal
1	IPR000975	Interleukin-1 family
1	IPR001003	MHC class II, alpha chain, N-terminal
1	IPR001037	Integrase, C-terminal, retroviral
1	IPR001046	NRAMP family
1	IPR001060	FCH domain
1	IPR001063	Ribosomal protein L22/L17
1	IPR001069	5-Hydroxytryptamine 7 receptor
1	IPR001084	Microtubule associated protein, tubulin-binding repeat
1	IPR001085	Serine hydroxymethyltransferase
1	IPR001089	CXC chemokine
1	IPR001107	Band 7 domain
1	IPR001114	Adenylosuccinate synthetase
1	IPR001179	FKBP-type peptidyl-prolyl cis-trans isomerase domain
1	IPR001187	Tissue factor
1	IPR001192	Phosphoinositide phospholipase C family
1	IPR001208	MCM domain
1	IPR001211	Phospholipase A2
1	IPR001212	Somatomedin B domain
1	IPR001232	S-phase kinase-associated protein 1-like
1	IPR001236	Lactate/malate dehydrogenase, N-terminal
1	IPR001261	ArgE/DapE/ACY1/CPG2/YscS, conserved site
1	IPR001266	Ribosomal protein S19e
1	IPR001269	tRNA-dihydrouridine synthase
1	IPR001270	ClpA/B family
1	IPR001303	Class II aldolase/adducin N-terminal
1	IPR001309	Peptidase C14, p20 domain
1	IPR001318	Inhibin, beta C subunit
1	IPR001322	Lamin Tail Domain
1	IPR001331	Guanine-nucleotide dissociation stimulator, CDC24, conserved site
1	IPR001346	Interferon regulatory factor DNA-binding domain
1	IPR001365	Adenosine/AMP deaminase domain
1	IPR001368	TNFR/NGFR cysteine-rich region
1	IPR001393	Calsequestrin
1	IPR001398	Macrophage migration inhibitory factor
1	IPR001433	Oxidoreductase FAD/NAD(P)-binding
1	IPR001442	Collagen IV, non-collagenous
1	IPR001461	Aspartic peptidase A1 family
1	IPR001464	Annexin
1	IPR001483	Urotensin II
1	IPR001496	SOCS box domain
1	IPR001510	Zinc finger, PARP-type
1	IPR001544	Aminotransferase class IV
1	IPR001557	L-lactate/malate dehydrogenase
1	IPR001565	Synaptotagmin
1	IPR001589	Actinin-type actin-binding domain, conserved site
1	IPR001594	Zinc finger, DHHC-type, palmitoyltransferase
1	IPR001605	Pleckstrin homology domain, spectrin-type
1	IPR001606	ARID DNA-binding domain
1	IPR001623	DnaJ domain
1	IPR001666	Phosphatidylinositol transfer protein
1	IPR001695	Lysyl oxidase
1	IPR001734	Sodium/solute symporter
1	IPR001766	Fork head domain
1	IPR001770	G-protein, gamma subunit
1	IPR001790	Ribosomal protein L10P
1	IPR001810	F-box domain
1	IPR001818	Peptidase M10, metallopeptidase
1	IPR001834	NADH:cytochrome b5 reductase (CBR)
1	IPR001840	Anaphylatoxin, complement system domain
1	IPR001878	Zinc finger, CCHC-type
1	IPR001884	Translation elongation factor IF5A
1	IPR001891	Malic oxidoreductase
1	IPR001955	Pancreatic hormone-like
1	IPR001972	Stomatin family
1	IPR001975	Ribosomal protein L40e
1	IPR001978	Troponin
1	IPR001981	Colipase
1	IPR001991	Sodium:dicarboxylate symporter
1	IPR002011	Tyrosine-protein kinase, receptor class II, conserved site
1	IPR002073	3'5'-cyclic nucleotide phosphodiesterase, catalytic domain
1	IPR002077	Voltage-dependent calcium channel, alpha-1 subunit
1	IPR002109	Glutaredoxin
1	IPR002112	Transcription factor Jun
1	IPR002121	HRDC domain
1	IPR002123	Phospholipid/glycerol acyltransferase
1	IPR002124	Cytochrome c oxidase, subunit Vb
1	IPR002129	Pyridoxal phosphate-dependent decarboxylase
1	IPR002138	Peptidase C14, caspase non-catalytic subunit p10
1	IPR002164	Nucleosome assembly protein (NAP)
1	IPR002165	Plexin repeat
1	IPR002173	Carbohydrate/puine kinase, PfkB, conserved site
1	IPR002205	DNA topoisomerase, type IIA, subunit A/C-terminal
1	IPR002209	Fibroblast growth factor family
1	IPR002223	Pancreatic trypsin inhibitor Kunitz domain
1	IPR002227	Tyrosinase copper-binding domain
1	IPR002233	Adrenoceptor family
1	IPR002264	Gap junction alpha-5 protein (Cx40)
1	IPR002293	Amino acid/polyamine transporter I
1	IPR002344	Lupus La protein
1	IPR002350	Kazal domain
1	IPR002396	Selectin superfamily
1	IPR002405	Inhibin, alpha subunit
1	IPR002452	Alpha tubulin
1	IPR002453	Beta tubulin
1	IPR002464	DNA/RNA helicase, ATP-dependent, DEAH-box type, conserved site
1	IPR002466	Adenosine deaminase/editase
1	IPR002495	Glycosyl transferase, family 8
1	IPR002498	Phosphatidylinositol-4-phosphate 5-kinase, core
1	IPR002553	Clathrin/coatomer adaptor, adaptin-like, N-terminal
1	IPR002558	I/LWEQ domain
1	IPR002562	3'-5' exonuclease domain
1	IPR002634	BolA protein
1	IPR002638	Quinolinate phosphoribosyl transferase, C-terminal
1	IPR002645	STAS domain
1	IPR002706	DNA-repair protein Xrcc1, N-terminal
1	IPR002719	Retinoblastoma-associated protein, B-box
1	IPR002720	Retinoblastoma-associated protein, A-box
1	IPR002740	EVE domain
1	IPR002744	Domain of unknown function DUF59
1	IPR002773	Deoxyhypusine synthase
1	IPR002870	Peptidase M12B, propeptide
1	IPR002885	Pentatricopeptide repeat
1	IPR002919	Trypsin Inhibitor-like, cysteine rich domain
1	IPR002933	Peptidase M20
1	IPR002934	Polymerase, nucleotidyl transferase domain
1	IPR002937	Amine oxidase
1	IPR002957	Keratin, type I
1	IPR002962	Peropsin
1	IPR003006	Immunoglobulin/major histocompatibility complex, conserved site
1	IPR003010	Carbon-nitrogen hydrolase
1	IPR003018	GAF domain
1	IPR003029	S1 domain
1	IPR003034	SAP domain
1	IPR003068	Transcription factor COUP
1	IPR003079	Nuclear receptor ROR
1	IPR003097	FAD-binding, type 1
1	IPR003102	Coactivator CBP, pKID
1	IPR003107	HAT (Half-A-TPR) repeat
1	IPR003108	Growth-arrest-specific protein 2 domain
1	IPR003130	Dynamin GTPase effector
1	IPR003134	Hs1/Cortactin
1	IPR003177	Cytochrome c oxidase, subunit VIIa
1	IPR003297	Interleukin-1 receptor antagonist / Interleukin-36
1	IPR003378	Fringe-like
1	IPR003379	Carboxylase, conserved domain
1	IPR003406	Glycosyl transferase, family 14
1	IPR003443	Interleukin-15/Interleukin-21 family
1	IPR003528	Long hematopoietin receptor, single chain, conserved site
1	IPR003532	Short hematopoietin receptor, family 2, conserved site
1	IPR003533	Doublecortin domain
1	IPR003582	ShKT domain
1	IPR003594	Histidine kinase-like ATPase, C-terminal domain
1	IPR003597	Immunoglobulin C1-set
1	IPR003603	U2A'/phosphoprotein 32 family A, C-terminal
1	IPR003604	Zinc finger, U1-type
1	IPR003607	HD/PDEase domain
1	IPR003613	U box domain
1	IPR003644	Na-Ca exchanger/integrin-beta4
1	IPR003650	Orange domain
1	IPR003663	Sugar/inositol transporter
1	IPR003892	Ubiquitin system component Cue
1	IPR003894	TAFH/NHR1
1	IPR003909	G protein-coupled receptor 37 orphan
1	IPR003939	Transforming growth factor, beta 1
1	IPR003970	Potassium channel, voltage dependent, Kv8.1
1	IPR004012	RUN domain
1	IPR004014	Cation-transporting P-type ATPase, N-terminal
1	IPR004018	RPEL repeat
1	IPR004087	K Homology domain
1	IPR004088	K Homology domain, type 1
1	IPR004092	Mbt repeat
1	IPR004095	TGS
1	IPR004100	ATPase, F1 complex alpha/beta subunit, N-terminal domain
1	IPR004127	Prefoldin alpha-like
1	IPR004148	BAR domain
1	IPR004156	Organic anion transporter polypeptide OATP
1	IPR004171	cAMP-dependent protein kinase inhibitor
1	IPR004182	GRAM domain
1	IPR004204	Cytochrome c oxidase subunit 6C
1	IPR004240	Nonaspanin (TM9SF)
1	IPR004274	FCP1 homology domain
1	IPR004299	Membrane bound O-acyl transferase, MBOAT
1	IPR004323	Divalent ion tolerance protein, CutA
1	IPR004328	BRO1 domain
1	IPR004365	OB-fold nucleic acid binding domain, AA-tRNA synthetase-type
1	IPR004443	YjeF N-terminal domain
1	IPR004649	Ribonuclease H2, subunit A
1	IPR004686	Tricarboxylate/iron carrier
1	IPR004687	Lysosomal-associated transmembrane protein 4/5
1	IPR004823	TATA box binding protein associated factor (TAF)
1	IPR004826	Basic leucine zipper domain, Maf-type
1	IPR004836	Sodium/calcium exchanger protein
1	IPR004839	Aminotransferase, class I/classII
1	IPR004856	Glycosyl transferase, ALG6/ALG8
1	IPR004947	Deoxyribonuclease II
1	IPR005078	Peptidase C54
1	IPR005108	HELP
1	IPR005113	uDENN domain
1	IPR005123	Oxoglutarate/iron-dependent dioxygenase
1	IPR005139	Peptide chain release factor
1	IPR005251	Methylthioribose-1-phosphate isomerase
1	IPR005294	ATPase, F1 complex, alpha subunit
1	IPR005352	Erg28
1	IPR005366	Uncharacterised protein family UPF0172
1	IPR005417	Tight junction protein ZO
1	IPR005448	Voltage-dependent calcium channel, P/Q-type, alpha-1 A
1	IPR005467	Histidine kinase domain
1	IPR005479	Carbamoyl-phosphate synthetase large subunit-like, ATP-binding domain
1	IPR005481	Biotin carboxylase-like, N-terminal domain
1	IPR005482	Biotin carboxylase, C-terminal
1	IPR005484	Ribosomal protein L18/L5
1	IPR005485	Ribosomal protein L5 eukaryotic/L18 archaeal
1	IPR005511	Senescence marker protein-30 (SMP-30)
1	IPR005515	Vitelline membrane outer layer protein I (VOMI)
1	IPR005559	CG-1 DNA-binding domain
1	IPR005721	Ribosomal protein L22/L17, eukaryotic/archaeal
1	IPR005746	Thioredoxin
1	IPR005782	P-type ATPase, subfamily IIA, SERCA-type
1	IPR005786	Branched-chain amino acid aminotransferase II
1	IPR005829	Sugar transporter, conserved site
1	IPR005930	Pyruvate carboxylase
1	IPR006011	Syntaxin, N-terminal domain
1	IPR006012	Syntaxin/epimorphin, conserved site
1	IPR006020	PTB/PI domain
1	IPR006026	Peptidase, metallopeptidase
1	IPR006073	GTP binding domain
1	IPR006077	Vinculin/alpha-catenin
1	IPR006108	3-hydroxyacyl-CoA dehydrogenase, C-terminal
1	IPR006139	D-isomer specific 2-hydroxyacid dehydrogenase, catalytic domain
1	IPR006146	5'-Nucleotidase, conserved site
1	IPR006155	Machado-Joseph disease protein MJD
1	IPR006179	5'-Nucleotidase/apyrase
1	IPR006180	3-hydroxyacyl-CoA dehydrogenase, conserved site
1	IPR006202	Neurotransmitter-gated ion-channel ligand-binding domain
1	IPR006208	Glycoprotein hormone subunit beta, cystine knot
1	IPR006329	AMP deaminase
1	IPR006536	HnRNP-L/PTB
1	IPR006549	HAD-superfamily hydrolase,subfamily IIIA
1	IPR006551	Polynucleotide 3'-phosphatase
1	IPR006553	Leucine-rich repeat, cysteine-containing subtype
1	IPR006561	DZF domain
1	IPR006569	CID domain
1	IPR006574	SPRY-associated
1	IPR006592	RNA polymerase, N-terminal
1	IPR006594	LIS1 homology motif
1	IPR006608	Domain of unknown function DM14
1	IPR006628	Purine-rich element binding protein family
1	IPR006630	RNA-binding protein Lupus La
1	IPR006643	ZASP
1	IPR006650	Adenosine/AMP deaminase active site
1	IPR006674	HD domain
1	IPR006708	Pex19 protein
1	IPR006730	Sestrin
1	IPR006880	INO80 complex subunit B-like conserved region
1	IPR006935	Helicase/UvrB, N-terminal
1	IPR006953	Vesicle tethering protein Uso1/P115-like , head domain
1	IPR006955	Uso1/p115-like vesicle tethering protein, C-terminal
1	IPR006968	Root UVB sensitive family
1	IPR006988	Nab, N-terminal
1	IPR006989	NAB co-repressor, domain
1	IPR007012	Poly(A) polymerase, central domain
1	IPR007023	Ribosomal biogenesis regulatory protein
1	IPR007044	Cyclodeaminase/cyclohydrolase
1	IPR007075	RNA polymerase Rpb1, domain 6
1	IPR007081	RNA polymerase Rpb1, domain 5
1	IPR007128	Polyamine-modulated factor 1/Kinetochore protein NNF1
1	IPR007214	YbaK/aminoacyl-tRNA synthetase-associated domain
1	IPR007241	Autophagy-related protein 9
1	IPR007246	GPI transamidase component Gaa1
1	IPR007275	YTH domain
1	IPR007365	Transferrin receptor-like, dimerisation domain
1	IPR007484	Peptidase M28
1	IPR007513	Uncharacterised protein family SERF
1	IPR007529	Zinc finger, HIT-type
1	IPR007590	CWC16 protein
1	IPR007632	Anoctamin
1	IPR007747	Menin
1	IPR007757	MT-A70-like
1	IPR007808	Transcription elongation factor 1
1	IPR007811	DNA-directed RNA polymerase III subunit RPC4
1	IPR007856	Saposin-like type B, region 1
1	IPR007947	CD164-related protein
1	IPR007965	Alpha-tubulin N-acetyltransferase
1	IPR008011	Complex 1 LYR protein
1	IPR008025	PKC-activated phosphatase-1 inhibitor
1	IPR008116	Sequence-specific single-strand DNA-binding protein
1	IPR008138	Saposin B type, region 2
1	IPR008155	Amyloidogenic glycoprotein
1	IPR008251	Chromo shadow domain
1	IPR008280	Tubulin/FtsZ, C-terminal
1	IPR008333	Oxidoreductase, FAD-binding domain
1	IPR008334	5'-Nucleotidase, C-terminal
1	IPR008371	Voltage-dependent calcium channel, gamma-7 subunit
1	IPR008383	Apoptosis inhibitory 5
1	IPR008477	Protein of unknown function DUF758
1	IPR008560	Protein of unknown function DUF842, eukaryotic
1	IPR008605	Extracellular matrix 1
1	IPR008614	Acidic fibroblast growth factor intracellular-binding protein
1	IPR008636	Hook-related protein family
1	IPR008698	NADH:ubiquinone oxidoreductase, B18 subunit
1	IPR008795	Prominin
1	IPR008806	RNA polymerase III Rpc82, C -terminal
1	IPR008835	Sclerostin/Sclerostin domain-containing protein 1
1	IPR008847	Suppressor of forked
1	IPR008849	Synaphin
1	IPR008855	Translocon-associated
1	IPR008916	Retrovirus capsid, C-terminal
1	IPR008922	Uncharacterised domain, di-copper centre
1	IPR008927	6-phosphogluconate dehydrogenase C-terminal domain-like
1	IPR008928	Six-hairpin glycosidase-like
1	IPR008942	ENTH/VHS
1	IPR008967	p53-like transcription factor, DNA-binding
1	IPR008974	TRAF-like
1	IPR008984	SMAD/FHA domain
1	IPR008991	Translation protein SH3-like domain
1	IPR009008	Valyl/Leucyl/Isoleucyl-tRNA synthetase, editing domain
1	IPR009048	Alpha-macroglobulin, receptor-binding
1	IPR009104	Sea anemone actinoporin-like
1	IPR009133	Trace amine associated receptor 1
1	IPR009286	Inositol-pentakisphosphate 2-kinase
1	IPR009398	Adenylate cyclase, conserved domain
1	IPR009448	UDP-glucose:Glycoprotein Glucosyltransferase
1	IPR009449	GDP/GTP exchange factor Sec2, N-terminal
1	IPR009471	Teneurin intracellular, N-terminal
1	IPR009604	LsmAD domain
1	IPR009613	Lipase maturation factor
1	IPR009729	Galactose-3-O-sulfotransferase
1	IPR009816	Protein of unknown function DUF1387
1	IPR010159	N-acyl-L-amino-acid amidohydrolase
1	IPR010226	NADH-quinone oxidoreductase, chain I
1	IPR010307	Laminin domain II
1	IPR010309	E3 ubiquitin ligase, domain of unknown function DUF908
1	IPR010339	TIP49, C-terminal
1	IPR010347	Tyrosyl-DNA phosphodiesterase I
1	IPR010400	PITH domain
1	IPR010439	Calcium-dependent secretion activator
1	IPR010448	Torsin
1	IPR010472	Formin, FH3 domain
1	IPR010487	Neugrin/Rrg9
1	IPR010515	Collagenase NC10/endostatin
1	IPR010548	BNIP3
1	IPR010569	Myotubularin-like phosphatase domain
1	IPR010614	DEAD2
1	IPR010675	RNA methyltransferase bin3, C-terminal
1	IPR010754	Optic atrophy 3-like
1	IPR010793	Ribosomal protein L37/S30
1	IPR010908	Longin domain
1	IPR010935	SMCs flexible hinge
1	IPR010989	t-SNARE
1	IPR010997	HRDC-like
1	IPR011006	CheY-like superfamily
1	IPR011022	Arrestin C-terminal-like domain
1	IPR011039	Transcription Factor IIF, Rap30/Rap74, interaction
1	IPR011043	Galactose oxidase/kelch, beta-propeller
1	IPR011049	Serralysin-like metalloprotease, C-terminal
1	IPR011050	Pectin lyase fold/virulence factor
1	IPR011053	Single hybrid motif
1	IPR011054	Rudiment single hybrid motif
1	IPR011322	Nitrogen regulatory PII-like, alpha/beta
1	IPR011498	Kelch repeat type 2
1	IPR011539	Rel homology domain (RHD), DNA-binding domain
1	IPR011559	Initiation factor 2B alpha/beta/delta
1	IPR011611	Carbohydrate kinase PfkB
1	IPR011650	Peptidase M20, dimerisation domain
1	IPR011682	Glycosyl hydrolase family 38, C-terminal
1	IPR011761	ATP-grasp fold
1	IPR011762	Acetyl-coenzyme A carboxyltransferase, N-terminal
1	IPR011763	Acetyl-coenzyme A carboxyltransferase, C-terminal
1	IPR011764	Biotin carboxylation domain
1	IPR011778	Hydantoinase/dihydropyrimidinase
1	IPR011893	Selenoprotein, Rdx type
1	IPR011948	Dullard phosphatase domain, eukaryotic
1	IPR012309	DNA ligase, ATP-dependent, C-terminal
1	IPR012317	Poly(ADP-ribose) polymerase, catalytic domain
1	IPR012351	Four-helical cytokine, core
1	IPR012562	GUCT
1	IPR012676	TGS-like
1	IPR012858	Dendritic cell-specific transmembrane protein-like
1	IPR012913	Glucosidase II beta subunit-like
1	IPR012926	TMPIT-like
1	IPR012957	CHD, C-terminal 2
1	IPR012966	Anillin homology domain
1	IPR013057	Amino acid transporter, transmembrane domain
1	IPR013126	Heat shock protein 70 family
1	IPR013149	Alcohol dehydrogenase, C-terminal
1	IPR013167	Conserved oligomeric Golgi complex, subunit 4
1	IPR013170	mRNA splicing factor Cwf21 domain
1	IPR013174	Dolichol-phosphate mannosyltransferase subunit 3
1	IPR013258	Striatin, N-terminal
1	IPR013289	CBFA2T family
1	IPR013295	Myelin and lymphocyte (MAL) protein
1	IPR013312	G protein-coupled receptor 40-related receptor
1	IPR013315	Spectrin alpha chain, SH3 domain
1	IPR013328	6-phosphogluconate dehydrogenase, domain 2
1	IPR013518	Potassium channel, inwardly rectifying, Kir, cytoplasmic
1	IPR013592	Maf transcription factor, N-terminal
1	IPR013602	Dynein heavy chain, domain-2
1	IPR013625	Tensin phosphotyrosine-binding domain
1	IPR013658	SMP-30/Gluconolactonase/LRE-like region
1	IPR013694	VIT domain
1	IPR013758	DNA topoisomerase, type IIA, subunit A/ C-terminal, alpha-beta
1	IPR013760	DNA topoisomerase, type IIA-like domain
1	IPR013767	PAS fold
1	IPR013768	Intercellular adhesion molecule, N-terminal
1	IPR013769	Band 3 cytoplasmic domain
1	IPR013815	ATP-grasp fold, subdomain 1
1	IPR013867	Telomere repeat-binding factor, dimerisation domain
1	IPR013871	Cysteine-rich secretory protein
1	IPR013954	Polynucleotide kinase 3 phosphatase
1	IPR013979	Translation initiation factor, beta propellor-like domain
1	IPR014013	Helicase superfamily 1/2, ATP-binding domain, DinG/Rad3-type
1	IPR014039	Translation elongation factor EFTs/EF1B, dimerisation
1	IPR014347	Tautomerase/MIF superfamily
1	IPR014710	RmlC-like jelly roll fold
1	IPR014720	Double-stranded RNA-binding domain
1	IPR014722	Ribosomal protein L2 domain 2
1	IPR014730	Electron transfer flavoprotein, alpha/beta-subunit, N-terminal
1	IPR014745	MHC class II, alpha/beta chain, N-terminal
1	IPR014746	Glutamine synthetase/guanido kinase, catalytic domain
1	IPR014847	FERM adjacent (FA)
1	IPR014853	Uncharacterised domain, cysteine-rich
1	IPR014885	VASP tetramerisation
1	IPR014896	NHR2-like
1	IPR015048	Domain of unknown function DUF1899
1	IPR015096	Domain of unknown function DUF1897
1	IPR015152	Growth hormone/erythropoietin receptor, ligand binding
1	IPR015211	Peptidase M1, leukotriene A4 hydrolase, aminopeptidase C-terminal
1	IPR015255	Vitellinogen, open beta-sheet
1	IPR015370	Domain of unknown function DUF1968
1	IPR015373	Interferon/interleukin receptor domain
1	IPR015403	Sec7, C-terminal
1	IPR015413	Methionyl/Leucyl tRNA synthetase
1	IPR015415	Vps4 oligomerisation, C-terminal
1	IPR015590	Aldehyde dehydrogenase domain
1	IPR015816	Vitellinogen, beta-sheet N-terminal
1	IPR015817	Vitellinogen, open beta-sheet, subdomain 1
1	IPR015866	Serine-tRNA synthetase, type1, N-terminal
1	IPR015894	Guanylate-binding protein, N-terminal
1	IPR015917	Peptidase C14A, homology domain
1	IPR015926	Cytolysin/lectin
1	IPR015947	PUA-like domain
1	IPR015955	Lactate dehydrogenase/glycoside hydrolase, family 4, C-terminal
1	IPR016034	Phosphatidylinositol-4-phosphate 5-kinase, core, subgroup
1	IPR016035	Acyl transferase/acyl hydrolase/lysophospholipase
1	IPR016071	Staphylococcal nuclease (SNase-like), OB-fold
1	IPR016072	SKP1 component, dimerisation
1	IPR016073	SKP1 component, POZ domain
1	IPR016090	Phospholipase A2 domain
1	IPR016129	Peptidase family C14A, His active site
1	IPR016130	Protein-tyrosine phosphatase, active site
1	IPR016137	RGS domain
1	IPR016152	Phosphotransferase/anion transporter
1	IPR016180	Ribosomal protein L10e/L16
1	IPR016185	Pre-ATP-grasp domain
1	IPR016293	Peptidase M10A, stromelysin-type
1	IPR016319	Transforming growth factor-beta
1	IPR016362	POU-domain transcription factor, class 3
1	IPR016449	Potassium channel, inwardly rectifying, Kir
1	IPR016469	Carbohydrate sulfotransferase
1	IPR016553	Protein tyrosine phosphatase receptor type C-associated protein
1	IPR016897	S-phase kinase-associated protein 1
1	IPR017132	Sm-like protein Lsm7/snRNP-G
1	IPR017175	Inhibin, alpha subunit subgroup
1	IPR017266	Cyclin-dependent kinase 2-associated protein 2
1	IPR017374	Fringe
1	IPR017423	tRNA (adenine(58)-N(1))-methyltransferase non-catalytic subunit TRM6
1	IPR017455	Zinc finger, FYVE-related
1	IPR017871	ABC transporter, conserved site
1	IPR017873	Cysteine-rich Golgi apparatus protein 1 repeat, eukaryote
1	IPR017896	4Fe-4S ferredoxin-type, iron-sulphur binding domain
1	IPR017900	4Fe-4S ferredoxin, iron-sulphur binding, conserved site
1	IPR017913	Colipase, N-terminal
1	IPR017914	Colipase, C-terminal
1	IPR017915	Colipase, conserved site
1	IPR017923	Transcription factor IIS, N-terminal
1	IPR017927	Ferredoxin reductase-type FAD-binding domain
1	IPR017930	Myb domain
1	IPR017937	Thioredoxin, conserved site
1	IPR017946	PLC-like phosphodiesterase, TIM beta/alpha-barrel domain
1	IPR017978	GPCR family 3, C-terminal
1	IPR017981	GPCR, family 2-like
1	IPR017995	Homeobox protein, antennapedia type
1	IPR018034	KRR1 interacting protein 1
1	IPR018048	CXC chemokine, conserved site
1	IPR018081	Anaphylatoxin, complement system
1	IPR018108	Mitochondrial substrate/solute carrier
1	IPR018122	Fork head domain conserved site1
1	IPR018177	L-lactate dehydrogenase, active site
1	IPR018181	Heat shock protein 70, conserved site
1	IPR018184	Integrin alpha chain, C-terminal cytoplasmic region, conserved site
1	IPR018252	Annexin repeat, conserved site
1	IPR018253	DnaJ domain, conserved site
1	IPR018255	Ribosomal protein L10e, conserved site
1	IPR018260	Ribosomal protein L22/L17, conserved site
1	IPR018297	Adenylyl cyclase class-4/guanylyl cyclase, conserved site
1	IPR018300	Aminotransferase, class IV, conserved site
1	IPR018316	Tubulin/FtsZ, 2-layer sandwich domain
1	IPR018350	Transcription factor COE, conserved site
1	IPR018358	Disintegrin, conserved site
1	IPR018396	Lysosomal-associated transmembrane protein, 4A/5
1	IPR018482	Zinc finger, C4H2-type
1	IPR018488	Cyclic nucleotide-binding, conserved site
1	IPR018490	Cyclic nucleotide-binding-like
1	IPR018491	SLC12A transporter, C-terminal
1	IPR018497	Peptidase M13, C-terminal domain
1	IPR018614	Uncharacterised protein family KRTCAP2
1	IPR018826	WW-domain-binding protein
1	IPR018884	Glutamate [NMDA] receptor, epsilon subunit, C-terminal
1	IPR018955	Branched-chain alpha-ketoacid dehydrogenase kinase/Pyruvate dehydrogenase kinase, N-terminal
1	IPR018957	Zinc finger, C3HC4 RING-type
1	IPR018979	FERM, N-terminal
1	IPR018980	FERM, C-terminal PH-like domain
1	IPR019049	Nucleoporin protein Ndc1-Nup
1	IPR019087	Mediator complex, subunit Med15
1	IPR019151	Proteasome assembly chaperone 2
1	IPR019163	THO complex, subunit 5
1	IPR019170	Meckelin
1	IPR019175	Prp31 C-terminal
1	IPR019316	G8 domain
1	IPR019322	Protein of unknown function DUF2366
1	IPR019348	Uncharacterised domain KLRAQ/TTKRSYEDQ, C-terminal
1	IPR019362	Methylmalonic aciduria and homocystinuria type D protein
1	IPR019364	Mediator complex, subunit Med8, fungi/metazoa
1	IPR019384	Retinoic acid induced 16-like protein
1	IPR019393	WASH complex, subunit strumpellin
1	IPR019394	Testis-specific protein TEX28/transmembrane and coiled-coil domains protein
1	IPR019410	Lysine methyltransferase
1	IPR019412	Outer membrane protein Iml2/Tetratricopeptide repeat protein 39
1	IPR019439	FMP27, N-terminal
1	IPR019441	FMP27, GFWDK domain
1	IPR019443	FMP27, C-terminal
1	IPR019465	Conserved oligomeric Golgi complex subunit 5
1	IPR019466	Matrilin, coiled-coil trimerisation domain
1	IPR019474	Ubiquitin conjugation factor E4, core
1	IPR019498	MENTAL domain
1	IPR019523	Protein phosphatase 1, regulatory subunit 15A/B, C-terminal
1	IPR019527	RZZ complex, subunit KNTC1/ROD, C-terminal
1	IPR019543	Beta-amyloid precursor protein C-terminal
1	IPR019745	Amyloidogenic glycoprotein, intracellular domain, conserved site
1	IPR019747	FERM conserved site
1	IPR019769	Translation elongation factor, IF5A, hypusine site
1	IPR019804	Ras guanine-nucleotide exchange factor, conserved site
1	IPR019817	Interferon regulatory factor, conserved site
1	IPR019828	Lysyl oxidase, conserved site
1	IPR019829	Macrophage migration inhibitory factor, conserved site
1	IPR019956	Ubiquitin
1	IPR020082	S-adenosyl-L-homocysteine hydrolase, conserved site
1	IPR020189	Translation elongation factor, IF5A C-terminal
1	IPR020338	SMN complex, gem-associated protein 7
1	IPR020392	Pancreatic hormone-like, conserved site
1	IPR020412	Interleukin-11, mammalian
1	IPR020436	Somatomedin B, chordata
1	IPR020438	Interleukin-11
1	IPR020439	Interleukin-15
1	IPR020471	Aldo/keto reductase
1	IPR020606	Ribosomal protein S7, conserved site
1	IPR020810	Enolase, C-terminal
1	IPR020811	Enolase, N-terminal
1	IPR020829	Glyceraldehyde 3-phosphate dehydrogenase, catalytic domain
1	IPR020837	Fibrinogen, conserved site
1	IPR020843	Polyketide synthase, enoylreductase domain
1	IPR020877	Interleukin-1 conserved site
1	IPR020893	Cytochrome c oxidase, subunit Vb, zinc binding site
1	IPR020901	Proteinase inhibitor I2, Kunitz, conserved site
1	IPR021019	Mediator complex, subunit Med30, metazoa
1	IPR021063	NF-kappa-B essential modulator NEMO, N-terminal
1	IPR021148	Polysaccharide biosynthesis domain
1	IPR021190	Peptidase M10A
1	IPR021281	Small nuclear RNA activating complex subunit 2-like
1	IPR021673	C-terminal domain of RIG-I
1	IPR021684	Uncharacterised protein family WW domain-binding protein 1
1	IPR021774	Protein of unknown function DUF3338
1	IPR021818	Signal-induced proliferation-associated 1-like protein, C-terminal
1	IPR021849	Protein of unknown function DUF3446
1	IPR021861	THO complex, subunit THOC1
1	IPR021910	Protein of unknown function DUF3522
1	IPR022157	Dynein associated protein
1	IPR022165	Polo kinase kinase
1	IPR022357	Major intrinsic protein, conserved site
1	IPR022408	Acyl-CoA-binding protein, ACBP, conserved site
1	IPR022412	Quinolinate phosphoribosyl transferase, N-terminal
1	IPR022414	ATP:guanido phosphotransferase, catalytic domain
1	IPR022557	Domain of unknown function DUF3480
1	IPR022628	S-adenosylmethionine synthetase, N-terminal
1	IPR022631	S-adenosylmethionine synthetase, conserved site
1	IPR022682	Peptidase C2, calpain, large subunit, domain III
1	IPR022683	Peptidase C2, calpain, domain III
1	IPR022684	Peptidase C2, calpain family
1	IPR022780	Dynein family light intermediate chain
1	IPR022816	Condensin complex subunit 2/barren
1	IPR022967	RNA-binding domain, S1
1	IPR023088	3'5'-cyclic nucleotide phosphodiesterase
1	IPR023123	Tubulin, C-terminal
1	IPR023139	Yst0336-like domain
1	IPR023160	Ribonuclease HII, helix-loop-helix cap domain
1	IPR023173	NADPH-cytochrome p450 reductase, FAD-binding, alpha-helical domain-3
1	IPR023174	3'5'-cyclic nucleotide phosphodiesterase, conserved site
1	IPR023179	GTP-binding protein, orthogonal bundle domain
1	IPR023210	NADP-dependent oxidoreductase domain
1	IPR023247	Cancer susceptibility candidate protein 1
1	IPR023254	Aquaporin 6
1	IPR023271	Aquaporin-like
1	IPR023313	Ubiquitin-conjugating enzyme, active site
1	IPR023366	ATP synthase subunit alpha-like domain
1	IPR023394	Sec7 domain, alpha orthogonal bundle
1	IPR023395	Mitochondrial carrier domain
1	IPR023631	Amidase signature domain
1	IPR023753	FAD/NAD(P)-binding domain
1	IPR023780	Chromo domain
1	IPR023798	Ribosomal protein S7 domain
1	IPR023801	Histone deacetylase domain
1	IPR024057	Nucleoplasmin core domain
1	IPR024160	Bin3-type S-adenosyl-L-methionine binding domain
1	IPR024298	Ancestral coatomer element 1, Sec16/Sec31
1	IPR024329	Amyloidogenic glycoprotein, E2 domain
1	IPR024448	Xylosyltransferase
1	IPR024567	Ribonuclease HII/HIII domain
1	IPR024581	Tbk1/Ikki binding domain
1	IPR024626	Kri1-like, C-terminal
1	IPR024661	DNA-directed RNA polymerase III, subunit Rpc31
1	IPR024731	EGF domain
1	IPR024783	Transducer of regulated CREB activity, N-terminal
1	IPR024792	Rho GDP-dissociation inhibitor domain
1	IPR024861	Donson
1	IPR024927	Acid phosphatase, type 5
1	IPR025110	AMP-binding enzyme C-terminal domain
1	IPR025281	Domain of unknown function DUF4074
1	IPR025527	Domain of unknown function DUF4414
1	IPR025607	Ribosomal protein L5 eukaryotic/L18 archaeal, C-terminal
1	IPR025750	Requiem/DPF N-terminal domain
1	IPR025871	Growth hormone-binding protein
1	IPR025887	Glycoside hydrolase family 31, N-terminal domain
1	IPR025927	Potential DNA-binding domain
1	IPR026094	G protein pathway suppressor 2
1	IPR026114	Apolipoprotein F
1	IPR026234	Mas-related G protein-coupled receptor family
1	IPR026236	Integrator complex subunit 2, metazoa
1	IPR026721	Transmembrane protein 18
1	IPR026906	Leucine rich repeat 5
1	IPR027007	DHR-1 domain
1	IPR027244	Vacuolar membrane-associated protein Iml1
1	IPR027246	Eukaryotic porin/Tom40
1	IPR027267	Arfaptin homology (AH) domain/BAR domain
1	IPR027277	Nicotinate-nucleotide pyrophosphorylase/Putative pyrophosphorylase ModD
1	IPR027363	Methylthioribose-1-phosphate isomerase-like, N-terminal domain
1	IPR027415	Tyrosyl-DNA phosphodiesterase C-terminal domain
1	IPR027418	Protoporphyrinogen oxidase, C-terminal domain
1	IPR027450	Alpha-ketoglutarate-dependent dioxygenase AlkB-like
1	IPR027469	Cation efflux protein transmembrane domain
1	IPR027482	Sec1-like, domain 2
1	IPR027483	Phosphatidylinositol-4-phosphate 5-kinase, C-terminal
1	IPR027484	Phosphatidylinositol-4-phosphate 5-kinase, N-terminal domain
1	IPR027912	Protein of unknown function DUF4486
1	IPR027963	Meiosis-specific coiled-coil domain-containing protein MEIOC
1	IPR028068	Phosphoinositide-interacting protein
1	IPR028074	PTHB1, C-terminal domain
1	IPR028085	Folliculin-interacting protein, middle domain
1	IPR028111	Melanocortin-2 receptor accessory protein family
1	IPR028142	IL-1 family/FGF family
1	IPR028935	WHIM3 domain
1	IPR028941	WHIM2 domain
1	IPR029016	GAF domain-like
1	IPR029017	Enolase N-terminal domain-like
1	IPR029030	Caspase-like domain
1	IPR029033	Histidine phosphatase superfamily
1	IPR029044	Nucleotide-diphospho-sugar transferases
1	IPR029056	Ribokinase-like
1	IPR029065	Enolase C-terminal domain-like
1	IPR029089	Protein of unknown function DUF4660
1	IPR029146	CST complex subunit Ten1, animal and plant type
1	IPR029169	PEST proteolytic signal-containing nuclear protein
1	IPR029177	Interferon lambda
1	IPR029215	High mobility group box domain 5
1	IPR029257	Rab3GAP regulatory subunit, C-terminal
1	IPR029308	FANCI solenoid 1 domain
1	IPR029321	Integrator complex subunit 2
1	IPR029353	Neuronal tyrosine-phosphorylated phosphoinositide-3-kinase adapter, C-terminal domain
1	IPR029369	Domain of unknown function with conserved HDNR motif
1	IPR029409	Transmembrane protein 237
1	IPR029421	MDM2-binding protein, N-terminal domain
1	IPR029448	Fanconi anaemia protein FANCD2
1	IPR029473	Cell morphogenesis central region
1	IPR029479	Nitroreductase
1	IPR029491	Helicase Helix-turn-helix domain
1	IPR030378	Circularly permuted (CP)-type guanine nucleotide-binding (G) domain
1	IPR030381	Dynamin-type guanine nucleotide-binding (G) domain
1	IPR030456	Fork head domain conserved site 2
1	IPR031160	F-BAR domain
1	IPR031167	OBG-type guanine nucleotide-binding (G) domain
1	IPR031335	Glycosyl hydrolase family 63, C-terminal
1	IPR031372	CAMSAP, spectrin and Ca2+/calmodulin-binding region
1	IPR031468	Synaptotagmin-like mitochondrial-lipid-binding domain
1	IPR031620	DDB1- and CUL4-associated factor 17
1	IPR031626	Protein of unknown function DUF4707
1	IPR031631	Glycosyl hydrolase family 63, N-terminal
1	IPR031642	VPS13, repeated coiled region
1	IPR031646	Vacuolar protein sorting-associated protein 13, second N-terminal domain
1	IPR031662	GTP binding protein, second domain
1	IPR031775	cGMP-dependent protein kinase, interacting domain
1	IPR031814	ALG11 mannosyltransferase, N-terminal
1	IPR031847	Domain of unknown function DUF4749
1	IPR031862	Gap junction alpha-5 protein (Cx40), C-terminal
1	IPR031916	DNA ligase 3, BRCT domain
1	IPR031994	Janus kinase and microtubule-interacting protein, C-terminal domain
1	IPR032053	Mitochondrial 28S ribosomal protein S34
1	IPR032190	Niemann-Pick C1, N-terminal
1	IPR032200	Transcription factor COE, DNA-binding domain
1	IPR032201	Transcription factor COE, helix-loop-helix domain
1	IPR032259	Enoyl-CoA hydratase/isomerase, HIBYL-CoA-H type
1	IPR032376	Dedicator of cytokinesis, N-terminal domain
1	IPR032394	Anoctamin, dimerisation domain
1	IPR032421	Protein O-mannosyl-transferase, C-terminal four TM domain
1	IPR032435	Band 7, C-terminal extension
1	IPR032452	Sodium/calcium exchanger domain, C-terminal extension
1	IPR032454	Histone H2A, C-terminal domain
1	IPR032460	Symplekin/Pta1, N-terminal
1	IPR032486	JNK-interacting protein, leucine zipper II
1	IPR032628	Adenylate cyclase, N-terminal
1	IPR032839	Rab3-GAP regulatory subunit, N-terminal
1	IPR033113	Phospholipase A2, histidine active site
1	IPR033121	Peptidase family A1 domain
1	IPR033139	Peptidase family C14A, cysteine active site

## Sheet: Current-other
Counts	IPR accession	Protein description
37	IPR013783	Immunoglobulin-like fold
36	IPR007110	Immunoglobulin-like domain
30	IPR017452	GPCR, rhodopsin-like, 7TM
25	IPR000276	G protein-coupled receptor, rhodopsin-like
25	IPR003599	Immunoglobulin subtype
21	IPR000725	Olfactory receptor
21	IPR016024	Armadillo-type fold
20	IPR007087	Zinc finger, C2H2
20	IPR013087	Zinc finger C2H2-type/integrase DNA-binding domain
20	IPR015880	Zinc finger, C2H2-like
15	IPR011989	Armadillo-like helical
14	IPR003461	Keratin
12	IPR003598	Immunoglobulin subtype 2
12	IPR027417	P-loop containing nucleoside triphosphate hydrolase
9	IPR002659	Glycosyl transferase, family 31
8	IPR000210	BTB/POZ domain
8	IPR001452	SH3 domain
8	IPR002126	Cadherin
8	IPR011333	SKP1/BTB/POZ domain
8	IPR013164	Cadherin, N-terminal
8	IPR015919	Cadherin-like
8	IPR020894	Cadherin conserved site
7	IPR000719	Protein kinase domain
7	IPR001190	SRCR domain
7	IPR011009	Protein kinase-like domain
7	IPR017448	SRCR-like domain
6	IPR001039	MHC class I alpha chain, alpha1 alpha2 domains
6	IPR002290	Serine/threonine/dual specificity protein kinase, catalytic domain
6	IPR008271	Serine/threonine-protein kinase, active site
6	IPR011161	MHC class I-like antigen recognition-like
6	IPR011162	MHC classes I/II-like antigen recognition protein
6	IPR013083	Zinc finger, RING/FYVE/PHD-type
6	IPR015943	WD40/YVTN repeat-like-containing domain
6	IPR027648	MHC class I alpha chain
6	IPR029044	Nucleotide-diphospho-sugar transferases
6	IPR032455	Cadherin, cytoplasmic C-terminal domain
5	IPR000980	SH2 domain
5	IPR001304	C-type lectin
5	IPR003006	Immunoglobulin/major histocompatibility complex, conserved site
5	IPR003597	Immunoglobulin C1-set
5	IPR003961	Fibronectin type III
5	IPR013092	Connexin, N-terminal
5	IPR013098	Immunoglobulin I-set
5	IPR016186	C-type lectin-like
5	IPR016187	C-type lectin fold
5	IPR019570	Gap junction protein, cysteine-rich domain
4	IPR000500	Connexin
4	IPR000533	Tropomyosin
4	IPR001627	Sema domain
4	IPR001870	B30.2/SPRY domain
4	IPR001969	Aspartic peptidase, active site
4	IPR001995	Peptidase A2A, retrovirus, catalytic
4	IPR003859	Beta-1,4-galactosyltransferase
4	IPR003877	SPRY domain
4	IPR003879	Butyrophylin-like
4	IPR008516	Na,K-Atpase Interacting protein
4	IPR008916	Retrovirus capsid, C-terminal
4	IPR011011	Zinc finger, FYVE/PHD-type
4	IPR011511	Variant SH3 domain
4	IPR013320	Concanavalin A-like lectin/glucanase domain
4	IPR015940	Ubiquitin-associated domain
4	IPR016040	NAD(P)-binding domain
4	IPR017990	Connexin, conserved site
4	IPR018061	Retropepsins
4	IPR021109	Aspartic peptidase domain
4	IPR023340	UMA domain
4	IPR028014	FAM70 protein
3	IPR000198	Rho GTPase-activating protein domain
3	IPR000327	POU-specific domain
3	IPR000483	Cysteine-rich flanking region, C-terminal
3	IPR000721	Retroviral nucleocapsid protein Gag
3	IPR000760	Inositol monophosphatase
3	IPR000768	NAD:arginine ADP-ribosyltransferase, ART
3	IPR001063	Ribosomal protein L22/L17
3	IPR001254	Serine proteases, trypsin domain
3	IPR001314	Peptidase S1A, chymotrypsin-type
3	IPR001611	Leucine-rich repeat
3	IPR001878	Zinc finger, CCHC-type
3	IPR002328	Alcohol dehydrogenase, zinc-type, conserved site
3	IPR003591	Leucine-rich repeat, typical subtype
3	IPR004028	Retroviral Gag polyprotein, M
3	IPR005721	Ribosomal protein L22/L17, eukaryotic/archaeal
3	IPR007237	CD20-like family
3	IPR008919	Retrovirus capsid, N-terminal domain
3	IPR008936	Rho GTPase activation protein
3	IPR009003	Peptidase S1, PA clan
3	IPR009621	Uncharacterised protein family UPF0239
3	IPR010736	Sperm-tail PG-rich repeat
3	IPR010982	Lambda repressor-like, DNA-binding domain
3	IPR010999	Retroviral matrix protein
3	IPR011032	GroES-like
3	IPR011598	Myc-type, basic helix-loop-helix (bHLH) domain
3	IPR011992	EF-hand domain pair
3	IPR011993	PH domain-like
3	IPR012344	Matrix protein, lentiviral and alpha-retroviral
3	IPR012919	SUN domain
3	IPR013057	Amino acid transporter, transmembrane domain
3	IPR013106	Immunoglobulin V-set domain
3	IPR013149	Alcohol dehydrogenase, C-terminal
3	IPR013154	Alcohol dehydrogenase, N-terminal
3	IPR013847	POU domain
3	IPR016201	Plexin-like fold
3	IPR016362	POU-domain transcription factor, class 3
3	IPR017441	Protein kinase, ATP binding site
3	IPR018114	Serine proteases, trypsin family, histidine active site
3	IPR018260	Ribosomal protein L22/L17, conserved site
3	IPR020550	Inositol monophosphatase, conserved site
3	IPR022007	I-kappa-kinase-beta NEMO binding domain
3	IPR023795	Serpin, conserved site
3	IPR023796	Serpin domain
3	IPR027791	Galactosyltransferase, C-terminal
3	IPR027995	Galactosyltransferase, N-terminal
3	IPR029071	Ubiquitin-related domain
3	IPR032675	Leucine-rich repeat domain, L domain-like
2	IPR000082	SEA domain
2	IPR000301	Tetraspanin
2	IPR000477	Reverse transcriptase domain
2	IPR000504	RNA recognition motif domain
2	IPR001019	Guanine nucleotide binding protein (G-protein), alpha subunit
2	IPR001128	Cytochrome P450
2	IPR001163	LSM domain, eukaryotic/archaea-type
2	IPR001680	WD40 repeat
2	IPR001806	Small GTPase superfamily
2	IPR001846	von Willebrand factor, type D domain
2	IPR001876	Zinc finger, RanBP2-type
2	IPR002036	Endoribonuclease YbeY
2	IPR002048	EF-hand domain
2	IPR002401	Cytochrome P450, E-class, group I
2	IPR003173	Transcriptional coactivator p15 (PC4)
2	IPR003316	E2F/DP family, winged-helix DNA-binding domain
2	IPR003578	Small GTPase superfamily, Rho type
2	IPR003579	Small GTPase superfamily, Rab type
2	IPR004937	Urea transporter
2	IPR005225	Small GTP-binding protein domain
2	IPR006073	GTP binding domain
2	IPR006703	AIG1-type guanine nucleotide-binding (G) domain
2	IPR007577	Glycosyltransferase, DXD sugar-binding motif
2	IPR007652	Alpha 1,4-glycosyltransferase domain
2	IPR008952	Tetraspanin, EC2 domain
2	IPR009044	ssDNA-binding transcriptional regulator
2	IPR009057	Homeodomain-like
2	IPR010661	Reverse transcriptase thumb
2	IPR010920	LSM domain
2	IPR011042	Six-bladed beta-propeller, TolB-like
2	IPR011991	Winged helix-turn-helix DNA-binding domain
2	IPR012677	Nucleotide-binding alpha-beta plait domain
2	IPR017986	WD40-repeat-containing domain
2	IPR018247	EF-Hand 1, calcium-binding site
2	IPR018499	Tetraspanin/Peripherin
2	IPR018503	Tetraspanin, conserved site
2	IPR019775	WD40 repeat, conserved site
2	IPR020849	Small GTPase superfamily, Ras type
2	IPR023091	Metalloprotease catalytic domain, predicted
2	IPR025136	Domain of unknown function DUF4071
2	IPR026234	Mas-related G protein-coupled receptor family
2	IPR027868	Protein of unknown function DUF4630
2	IPR029020	Ammonium/urea transporter
2	IPR029063	S-adenosyl-L-methionine-dependent methyltransferase
2	IPR029787	Nucleotide cyclase
2	IPR030378	Circularly permuted (CP)-type guanine nucleotide-binding (G) domain
2	IPR032198	E2F transcription factor, CC-MB domain
1	IPR000008	C2 domain
1	IPR000033	LDLR class B repeat
1	IPR000048	IQ motif, EF-hand binding site
1	IPR000152	EGF-type aspartate/asparagine hydroxylation site
1	IPR000156	Ran binding domain
1	IPR000175	Sodium:neurotransmitter symporter
1	IPR000340	Dual specificity phosphatase, catalytic domain
1	IPR000372	Leucine-rich repeat N-terminal domain
1	IPR000387	Tyrosine specific protein phosphatases domain
1	IPR000432	DNA mismatch repair protein MutS, C-terminal
1	IPR000535	Major sperm protein (MSP) domain
1	IPR000569	HECT domain
1	IPR000608	Ubiquitin-conjugating enzyme E2
1	IPR000698	Arrestin
1	IPR000727	Target SNARE coiled-coil homology domain
1	IPR000742	EGF-like domain
1	IPR000859	CUB domain
1	IPR000961	AGC-kinase, C-terminal
1	IPR000971	Globin
1	IPR000975	Interleukin-1 family
1	IPR000998	MAM domain
1	IPR001007	VWFC domain
1	IPR001024	PLAT/LH2 domain
1	IPR001037	Integrase, C-terminal, retroviral
1	IPR001054	Adenylyl cyclase class-3/4/guanylyl cyclase
1	IPR001090	Ephrin receptor ligand binding domain
1	IPR001111	Transforming growth factor-beta, N-terminal
1	IPR001129	Membrane-associated, eicosanoid/glutathione metabolism (MAPEG) protein
1	IPR001132	SMAD domain, Dwarfin-type
1	IPR001139	Glycoside hydrolase, family 30
1	IPR001245	Serine-threonine/tyrosine-protein kinase catalytic domain
1	IPR001326	Translation elongation factor EF1B, beta/delta chains, conserved site
1	IPR001356	Homeobox domain
1	IPR001426	Tyrosine-protein kinase, receptor class V, conserved site
1	IPR001433	Oxidoreductase FAD/NAD(P)-binding
1	IPR001584	Integrase, catalytic core
1	IPR001623	DnaJ domain
1	IPR001664	Intermediate filament protein
1	IPR001678	SAM-dependent methyltransferase RsmB/NOP2-type
1	IPR001709	Flavoprotein pyridine nucleotide cytochrome reductase
1	IPR001736	Phospholipase D/Transphosphatidylase
1	IPR001839	Transforming growth factor-beta, C-terminal
1	IPR001849	Pleckstrin homology domain
1	IPR001863	Glypican
1	IPR001881	EGF-like calcium-binding domain
1	IPR002041	Ran GTPase
1	IPR002156	Ribonuclease H domain
1	IPR002198	Short-chain dehydrogenase/reductase SDR
1	IPR002219	Protein kinase C-like, phorbol ester/diacylglycerol-binding domain
1	IPR002337	Haemoglobin, beta-type
1	IPR002347	Glucose/ribitol dehydrogenase
1	IPR002654	Glycosyl transferase, family 25
1	IPR003034	SAP domain
1	IPR003054	Keratin, type II
1	IPR003097	FAD-binding, type 1
1	IPR003117	cAMP-dependent protein kinase regulatory subunit, dimerization-anchoring domain
1	IPR003131	Potassium channel tetramerisation-type BTB domain
1	IPR003297	Interleukin-1 receptor antagonist / Interleukin-36
1	IPR003308	Integrase, N-terminal zinc-binding domain
1	IPR003309	SCAN domain
1	IPR003619	MAD homology 1, Dwarfin-type
1	IPR003968	Potassium channel, voltage dependent, Kv
1	IPR003974	Potassium channel, voltage dependent, Kv3
1	IPR004114	THUMP domain
1	IPR004181	Zinc finger, MIZ-type
1	IPR004944	Cyclin-dependent kinase 5 activator
1	IPR005108	HELP
1	IPR005405	Potassium channel, voltage dependent, Kv3.4
1	IPR005683	Mitochondrial import receptor subunit Tom22
1	IPR005821	Ion transport domain
1	IPR006011	Syntaxin, N-terminal domain
1	IPR006012	Syntaxin/epimorphin, conserved site
1	IPR006020	PTB/PI domain
1	IPR006207	Cystine knot, C-terminal
1	IPR006208	Glycoprotein hormone subunit beta, cystine knot
1	IPR006574	SPRY-associated
1	IPR006802	Radial spokehead-like protein
1	IPR007148	Small-subunit processome, Utp12
1	IPR007603	Choline transporter-like
1	IPR007696	DNA mismatch repair protein MutS, core
1	IPR007797	Transcription factor AF4/FMR2
1	IPR008193	DNA-directed RNA polymerase Rpb11, 13-16kDa subunit, conserved site
1	IPR008266	Tyrosine-protein kinase, active site
1	IPR008605	Extracellular matrix 1
1	IPR008930	Terpenoid cyclases/protein prenyltransferase alpha-alpha toroid
1	IPR008962	PapD-like
1	IPR008979	Galactose-binding domain-like
1	IPR008984	SMAD/FHA domain
1	IPR008996	Cytokine, IL-1-like
1	IPR009025	DNA-directed RNA polymerase, RBP11-like dimerisation domain
1	IPR009030	Growth factor receptor cysteine-rich domain
1	IPR009038	GOLD domain
1	IPR009048	Alpha-macroglobulin, receptor-binding
1	IPR009050	Globin-like
1	IPR009071	High mobility group box domain
1	IPR010831	Interleukin-23 alpha
1	IPR010876	NICE-3 predicted
1	IPR010989	t-SNARE
1	IPR011008	Dimeric alpha-beta barrel
1	IPR011021	Arrestin-like, N-terminal
1	IPR011022	Arrestin C-terminal-like domain
1	IPR011047	Quinoprotein alcohol dehydrogenase-like superfamily
1	IPR011626	Alpha-macroglobulin complement component
1	IPR011659	WD40-like Beta Propeller
1	IPR012292	Globin/Protoglobin
1	IPR012337	Ribonuclease H-like domain
1	IPR012577	NIPSNAP
1	IPR013017	NHL repeat, subgroup
1	IPR013019	MAD homology, MH1
1	IPR013032	EGF-like, conserved site
1	IPR013216	Methyltransferase type 11
1	IPR013297	Neuropeptide B/W precursor family
1	IPR013298	Neuropeptide B precursor
1	IPR013625	Tensin phosphotyrosine-binding domain
1	IPR013641	Protein KTI12/L-seryl-tRNA(Sec) kinase
1	IPR013763	Cyclin-like
1	IPR013780	Glycosyl hydrolase, family 13, all-beta
1	IPR013781	Glycoside hydrolase, catalytic domain
1	IPR013787	S100/CaBP-9k-type, calcium binding, subdomain
1	IPR014038	Translation elongation factor EF1B, beta/delta subunit, guanine nucleotide exchange
1	IPR014717	Translation elongation factor EF1B/ribosomal protein S6
1	IPR014720	Double-stranded RNA-binding domain
1	IPR014752	Arrestin, C-terminal
1	IPR014753	Arrestin, N-terminal
1	IPR014756	Immunoglobulin E-set
1	IPR014853	Uncharacterised domain, cysteine-rich
1	IPR014876	DEK, C-terminal
1	IPR015211	Peptidase M1, leukotriene A4 hydrolase, aminopeptidase C-terminal
1	IPR015425	Formin, FH2 domain
1	IPR016130	Protein-tyrosine phosphatase, active site
1	IPR016135	Ubiquitin-conjugating enzyme/RWD-like
1	IPR016763	Vesicle-associated membrane-protein-associated protein
1	IPR017245	BLOC-1 complex, subunit 3
1	IPR017853	Glycoside hydrolase superfamily
1	IPR017855	SMAD domain-like
1	IPR017856	Integrase, N-terminal zinc-binding domain-like
1	IPR017892	Protein kinase, C-terminal
1	IPR017927	Ferredoxin reductase-type FAD-binding domain
1	IPR017938	Riboflavin synthase-like beta-barrel
1	IPR017948	Transforming growth factor beta, conserved site
1	IPR017970	Homeobox, conserved site
1	IPR018039	Intermediate filament protein, conserved site
1	IPR018097	EGF-like calcium-binding, conserved site
1	IPR018108	Mitochondrial substrate/solute carrier
1	IPR018170	Aldo/keto reductase, conserved site
1	IPR018253	DnaJ domain, conserved site
1	IPR018867	Cell division protein borealin
1	IPR018940	Elongation factor 1 beta central acidic region, eukaryote
1	IPR019376	Myeloid leukemia factor
1	IPR019384	Retinoic acid induced 16-like protein
1	IPR019565	Alpha-2-macroglobulin, thiol-ester bond-forming
1	IPR019742	Alpha-2-macroglobulin, conserved site
1	IPR020422	Dual specificity protein phosphatase domain
1	IPR020471	Aldo/keto reductase
1	IPR020472	G-protein beta WD-40 repeat
1	IPR020549	Endoribonuclease YbeY, conserved site
1	IPR020635	Tyrosine-protein kinase, catalytic domain
1	IPR020843	Polyketide synthase, enoylreductase domain
1	IPR020858	Serum albumin-like
1	IPR021105	Potassium channel, voltage dependent, Kv3, inactivation domain
1	IPR021934	Sox, C-terminal
1	IPR022049	FAM69, protein-kinase domain
1	IPR022780	Dynein family light intermediate chain
1	IPR023190	Phosphoserine phosphatase, domain 2
1	IPR023210	NADP-dependent oxidoreductase domain
1	IPR023214	HAD-like domain
1	IPR023267	RNA (C5-cytosine) methyltransferase
1	IPR023313	Ubiquitin-conjugating enzyme, active site
1	IPR023321	PINIT domain
1	IPR023352	Membrane associated eicosanoid/glutathione metabolism-like domain
1	IPR023379	ADP-ribosylation factor-like 2-binding protein, domain
1	IPR023395	Mitochondrial carrier domain
1	IPR023801	Histone deacetylase domain
1	IPR024240	Alpha-N-acetylglucosaminidase, N-terminal
1	IPR024732	Alpha-N-acetylglucosaminidase, C-terminal
1	IPR024733	Alpha-N-acetylglucosaminidase, tim-barrel domain
1	IPR024810	Mab-21 domain
1	IPR025202	Phospholipase D-like domain
1	IPR025615	TILa domain
1	IPR026182	Anaphase-promoting complex subunit 15
1	IPR026250	Inositol 1,4,5-trisphosphate receptor-interacting protein family
1	IPR026906	Leucine rich repeat 5
1	IPR027359	Voltage-dependent channel, four helix bundle domain
1	IPR027851	Protein of unknown function DUF4628
1	IPR027936	Ephrin receptor, transmembrane domain
1	IPR028034	Domain of unknown function DUF4496
1	IPR028222	AP-5 complex subunit zeta-1
1	IPR028325	Voltage-gated potassium channel
1	IPR029021	Protein-tyrosine phosphatase-like
1	IPR029034	Cystine-knot cytokine
1	IPR029244	FAM69, N-terminal
1	IPR029376	Protein of unknown function DUF4549
1	IPR031402	Protein LYRIC
1	IPR031490	FAAP20 ubiquitin-binding zinc-finger
1	IPR031491	FAAP20, FANCA interaction domain
1	IPR031867	MiT/TFE transcription factors, N-terminal
1	IPR032394	Anoctamin, dimerisation domain
1	IPR033116	Serine proteases, trypsin family, serine active site

## Sheet: All
Counts	IPR accession	Protein description
223	IPR013783	Immunoglobulin-like fold
210	IPR007110	Immunoglobulin-like domain
136	IPR003461	Keratin
121	IPR013083	Zinc finger, RING/FYVE/PHD-type
110	IPR003599	Immunoglobulin subtype
103	IPR027417	P-loop containing nucleoside triphosphate hydrolase
100	IPR017452	GPCR, rhodopsin-like, 7TM
97	IPR016024	Armadillo-type fold
95	IPR007087	Zinc finger, C2H2
95	IPR015880	Zinc finger, C2H2-like
92	IPR013087	Zinc finger C2H2-type/integrase DNA-binding domain
85	IPR011011	Zinc finger, FYVE/PHD-type
81	IPR000276	G protein-coupled receptor, rhodopsin-like
76	IPR011989	Armadillo-like helical
69	IPR013320	Concanavalin A-like lectin/glucanase domain
63	IPR028034	Domain of unknown function DUF4496
62	IPR001870	B30.2/SPRY domain
61	IPR011009	Protein kinase-like domain
60	IPR003879	Butyrophylin-like
58	IPR000725	Olfactory receptor
57	IPR012919	SUN domain
56	IPR002126	Cadherin
55	IPR015919	Cadherin-like
54	IPR006574	SPRY-associated
53	IPR001841	Zinc finger, RING-type
51	IPR020894	Cadherin conserved site
50	IPR000719	Protein kinase domain
50	IPR013164	Cadherin, N-terminal
48	IPR000477	Reverse transcriptase domain
44	IPR010736	Sperm-tail PG-rich repeat
41	IPR003598	Immunoglobulin subtype 2
39	IPR009057	Homeodomain-like
38	IPR009621	Uncharacterised protein family UPF0239
38	IPR019786	Zinc finger, PHD-type, conserved site
38	IPR032455	Cadherin, cytoplasmic C-terminal domain
36	IPR018851	Borealin, N-terminal
35	IPR013106	Immunoglobulin V-set domain
34	IPR001356	Homeobox domain
33	IPR000571	Zinc finger, CCCH-type
33	IPR001452	SH3 domain
33	IPR002290	Serine/threonine/dual specificity protein kinase, catalytic domain
33	IPR015943	WD40/YVTN repeat-like-containing domain
31	IPR008979	Galactose-binding domain-like
31	IPR011333	SKP1/BTB/POZ domain
30	IPR010661	Reverse transcriptase thumb
30	IPR011993	PH domain-like
30	IPR017970	Homeobox, conserved site
29	IPR001190	SRCR domain
29	IPR008271	Serine/threonine-protein kinase, active site
29	IPR017448	SRCR-like domain
28	IPR000210	BTB/POZ domain
27	IPR001254	Serine proteases, trypsin domain
27	IPR009003	Peptidase S1, PA clan
27	IPR011162	MHC classes I/II-like antigen recognition protein
26	IPR017986	WD40-repeat-containing domain
26	IPR021109	Aspartic peptidase domain
25	IPR016187	C-type lectin fold
24	IPR001995	Peptidase A2A, retrovirus, catalytic
24	IPR012337	Ribonuclease H-like domain
24	IPR016186	C-type lectin-like
23	IPR001680	WD40 repeat
23	IPR017907	Zinc finger, RING-type, conserved site
22	IPR001304	C-type lectin
22	IPR003006	Immunoglobulin/major histocompatibility complex, conserved site
22	IPR003597	Immunoglobulin C1-set
22	IPR011991	Winged helix-turn-helix DNA-binding domain
22	IPR017441	Protein kinase, ATP binding site
22	IPR018061	Retropepsins
21	IPR001965	Zinc finger, PHD-type
21	IPR001969	Aspartic peptidase, active site
20	IPR016181	Acyl-CoA N-acyltransferase
19	IPR001314	Peptidase S1A, chymotrypsin-type
19	IPR002156	Ribonuclease H domain
19	IPR018114	Serine proteases, trypsin family, histidine active site
18	IPR012677	Nucleotide-binding alpha-beta plait domain
17	IPR001584	Integrase, catalytic core
17	IPR003308	Integrase, N-terminal zinc-binding domain
17	IPR003961	Fibronectin type III
17	IPR011161	MHC class I-like antigen recognition-like
17	IPR011992	EF-hand domain pair
17	IPR017856	Integrase, N-terminal zinc-binding domain-like
17	IPR032675	Leucine-rich repeat domain, L domain-like
16	IPR001039	MHC class I alpha chain, alpha1 alpha2 domains
16	IPR001806	Small GTPase superfamily
16	IPR003579	Small GTPase superfamily, Rab type
16	IPR005225	Small GTP-binding protein domain
16	IPR011990	Tetratricopeptide-like helical domain
16	IPR024810	Mab-21 domain
16	IPR027648	MHC class I alpha chain
16	IPR033116	Serine proteases, trypsin family, serine active site
15	IPR000504	RNA recognition motif domain
15	IPR000742	EGF-like domain
15	IPR001849	Pleckstrin homology domain
15	IPR002048	EF-hand domain
15	IPR011598	Myc-type, basic helix-loop-helix (bHLH) domain
15	IPR016040	NAD(P)-binding domain
15	IPR020683	Ankyrin repeat-containing domain
15	IPR026250	Inositol 1,4,5-trisphosphate receptor-interacting protein family
15	IPR029058	Alpha/Beta hydrolase fold
14	IPR000008	C2 domain
14	IPR000980	SH2 domain
14	IPR001037	Integrase, C-terminal, retroviral
14	IPR001611	Leucine-rich repeat
14	IPR002110	Ankyrin repeat
14	IPR003578	Small GTPase superfamily, Rho type
13	IPR000182	GNAT domain
13	IPR008916	Retrovirus capsid, C-terminal
13	IPR013032	EGF-like, conserved site
13	IPR017853	Glycoside hydrolase superfamily
13	IPR018247	EF-Hand 1, calcium-binding site
13	IPR018867	Cell division protein borealin
13	IPR023214	HAD-like domain
13	IPR029071	Ubiquitin-related domain
12	IPR000721	Retroviral nucleocapsid protein Gag
12	IPR003877	SPRY domain
12	IPR008919	Retrovirus capsid, N-terminal domain
12	IPR020479	Homeodomain, metazoa
12	IPR020849	Small GTPase superfamily, Ras type
12	IPR029063	S-adenosyl-L-methionine-dependent methyltransferase
11	IPR000198	Rho GTPase-activating protein domain
11	IPR001878	Zinc finger, CCHC-type
11	IPR002659	Glycosyl transferase, family 31
11	IPR008936	Rho GTPase activation protein
11	IPR015938	Glycine N-acyltransferase, N-terminal
11	IPR020846	Major facilitator superfamily domain
10	IPR000152	EGF-type aspartate/asparagine hydroxylation site
10	IPR001478	PDZ domain
10	IPR001650	Helicase, C-terminal
10	IPR001881	EGF-like calcium-binding domain
10	IPR001909	Krueppel-associated box
10	IPR003591	Leucine-rich repeat, typical subtype
10	IPR012336	Thioredoxin-like fold
10	IPR013026	Tetratricopeptide repeat-containing domain
10	IPR013781	Glycoside hydrolase, catalytic domain
10	IPR014001	Helicase superfamily 1/2, ATP-binding domain
10	IPR014745	MHC class II, alpha/beta chain, N-terminal
10	IPR029021	Protein-tyrosine phosphatase-like
9	IPR000859	CUB domain
9	IPR001781	Zinc finger, LIM-type
9	IPR005821	Ion transport domain
9	IPR009072	Histone-fold
9	IPR011511	Variant SH3 domain
9	IPR013098	Immunoglobulin I-set
9	IPR013151	Immunoglobulin
9	IPR013847	POU domain
9	IPR014756	Immunoglobulin E-set
9	IPR016201	Plexin-like fold
9	IPR019734	Tetratricopeptide repeat
9	IPR019775	WD40 repeat, conserved site
9	IPR025261	Domain of unknown function DUF4210
8	IPR000082	SEA domain
8	IPR000353	MHC class II, beta chain, N-terminal
8	IPR001245	Serine-threonine/tyrosine-protein kinase catalytic domain
8	IPR001627	Sema domain
8	IPR001876	Zinc finger, RanBP2-type
8	IPR006573	NEUZ domain
8	IPR007237	CD20-like family
8	IPR008160	Collagen triple helix repeat
8	IPR010982	Lambda repressor-like, DNA-binding domain
8	IPR012340	Nucleic acid-binding, OB-fold
7	IPR000219	Dbl homology (DH) domain
7	IPR000232	Heat shock factor (HSF)-type, DNA-binding
7	IPR000327	POU-specific domain
7	IPR001839	Transforming growth factor-beta, C-terminal
7	IPR001846	von Willebrand factor, type D domain
7	IPR004028	Retroviral Gag polyprotein, M
7	IPR004827	Basic-leucine zipper domain
7	IPR008494	Protein of unknown function DUF776
7	IPR008928	Six-hairpin glycosidase-like
7	IPR009030	Growth factor receptor cysteine-rich domain
7	IPR009071	High mobility group box domain
7	IPR011012	Longin-like domain
7	IPR011029	Death-like domain
7	IPR012344	Matrix protein, lentiviral and alpha-retroviral
7	IPR013092	Connexin, N-terminal
7	IPR013652	Glycine N-acyltransferase, C-terminal
7	IPR017948	Transforming growth factor beta, conserved site
7	IPR019570	Gap junction protein, cysteine-rich domain
7	IPR024079	Metallopeptidase, catalytic domain
7	IPR029034	Cystine-knot cytokine
7	IPR029044	Nucleotide-diphospho-sugar transferases
7	IPR032466	Metal-dependent hydrolase
6	IPR000500	Connexin
6	IPR000626	Ubiquitin domain
6	IPR001024	PLAT/LH2 domain
6	IPR001664	Intermediate filament protein
6	IPR001752	Kinesin motor domain
6	IPR001791	Laminin G domain
6	IPR002035	von Willebrand factor, type A
6	IPR003131	Potassium channel tetramerisation-type BTB domain
6	IPR005135	Endonuclease/exonuclease/phosphatase
6	IPR005828	Major facilitator, sugar transporter-like
6	IPR007084	BRICHOS domain
6	IPR008180	Deoxyuridine triphosphate nucleotidohydrolase/Deoxycytidine triphosphate deaminase
6	IPR010999	Retroviral matrix protein
6	IPR013761	Sterile alpha motif/pointed domain
6	IPR013763	Cyclin-like
6	IPR014352	FERM/acyl-CoA-binding protein, 3-helical bundle
6	IPR015940	Ubiquitin-associated domain
6	IPR016130	Protein-tyrosine phosphatase, active site
6	IPR016135	Ubiquitin-conjugating enzyme/RWD-like
6	IPR017990	Connexin, conserved site
6	IPR018097	EGF-like calcium-binding, conserved site
6	IPR018154	TLV/ENV coat polyprotein
6	IPR019748	FERM central domain
6	IPR023340	UMA domain
6	IPR027359	Voltage-dependent channel, four helix bundle domain
6	IPR029054	dUTPase-like
6	IPR029787	Nucleotide cyclase
5	IPR000047	Helix-turn-helix motif
5	IPR000315	B-box-type zinc finger
5	IPR000330	SNF2-related, N-terminal domain
5	IPR000483	Cysteine-rich flanking region, C-terminal
5	IPR000536	Nuclear hormone receptor, ligand-binding domain
5	IPR000580	TSC-22 / Dip / Bun
5	IPR000590	Hydroxymethylglutaryl-coenzyme A synthase, active site
5	IPR001054	Adenylyl cyclase class-3/4/guanylyl cyclase
5	IPR001128	Cytochrome P450
5	IPR001139	Glycoside hydrolase, family 30
5	IPR001214	SET domain
5	IPR001440	Tetratricopeptide repeat 1
5	IPR001487	Bromodomain
5	IPR001723	Nuclear hormone receptor
5	IPR001736	Phospholipase D/Transphosphatidylase
5	IPR001757	P-type ATPase
5	IPR001763	Rhodanese-like domain
5	IPR001810	F-box domain
5	IPR001811	Chemokine interleukin-8-like domain
5	IPR001828	Receptor, ligand binding region
5	IPR002041	Ran GTPase
5	IPR002123	Phospholipid/glycerol acyltransferase
5	IPR002401	Cytochrome P450, E-class, group I
5	IPR002867	IBR domain
5	IPR003593	AAA+ ATPase domain
5	IPR006421	Glycogen debranching enzyme, metazoa
5	IPR006439	HAD hydrolase, subfamily IA
5	IPR006703	AIG1-type guanine nucleotide-binding (G) domain
5	IPR010122	Hydroxymethylglutaryl-CoA synthase, eukaryotic
5	IPR010989	t-SNARE
5	IPR011047	Quinoprotein alcohol dehydrogenase-like superfamily
5	IPR011545	DEAD/DEAH box helicase domain
5	IPR011945	Predicted HAD-superfamily phosphatase, subfamily IA/Epoxide hydrolase, N-terminal
5	IPR012675	Beta-grasp domain
5	IPR013088	Zinc finger, NHR/GATA-type
5	IPR013528	Hydroxymethylglutaryl-coenzyme A synthase, N-terminal
5	IPR013746	Hydroxymethylglutaryl-coenzyme A synthase C-terminal domain
5	IPR016039	Thiolase-like
5	IPR017245	BLOC-1 complex, subunit 3
5	IPR017981	GPCR, family 2-like
5	IPR018108	Mitochondrial substrate/solute carrier
5	IPR018303	P-type ATPase, phosphorylation site
5	IPR018499	Tetraspanin/Peripherin
5	IPR019787	Zinc finger, PHD-finger
5	IPR023395	Mitochondrial carrier domain
5	IPR023795	Serpin, conserved site
5	IPR023796	Serpin domain
5	IPR028082	Periplasmic binding protein-like I
5	IPR028325	Voltage-gated potassium channel
5	IPR029006	ADF-H/Gelsolin-like domain
5	IPR029436	Eukaryotic glycogen debranching enzyme, N-terminal domain
5	IPR032788	Glycogen debranching enzyme, central domain
5	IPR032790	Glycogen debranching enzyme, C-terminal
5	IPR032792	Glycogen debranching enzyme, glucanotransferase domain
4	IPR000014	PAS domain
4	IPR000180	Membrane dipeptidase, active site
4	IPR000203	GPS motif
4	IPR000299	FERM domain
4	IPR000301	Tetraspanin
4	IPR000413	Integrin alpha chain
4	IPR000436	Sushi/SCR/CCP domain
4	IPR000533	Tropomyosin
4	IPR000569	HECT domain
4	IPR000608	Ubiquitin-conjugating enzyme E2
4	IPR000768	NAD:arginine ADP-ribosyltransferase, ART
4	IPR000804	Clathrin adaptor complex, small chain
4	IPR000811	Glycosyl transferase, family 35
4	IPR000832	GPCR, family 2, secretin-like
4	IPR000872	Tafazzin
4	IPR001063	Ribosomal protein L22/L17
4	IPR001111	Transforming growth factor-beta, N-terminal
4	IPR001163	LSM domain, eukaryotic/archaea-type
4	IPR001199	Cytochrome b5-like heme/steroid binding domain
4	IPR001202	WW domain
4	IPR001609	Myosin head, motor domain
4	IPR001660	Sterile alpha motif domain
4	IPR001715	Calponin homology domain
4	IPR001766	Fork head domain
4	IPR001875	Death effector domain
4	IPR002017	Spectrin repeat
4	IPR002172	Low-density lipoprotein (LDL) receptor class A repeat
4	IPR002575	Aminoglycoside phosphotransferase
4	IPR003213	Cytochrome c oxidase, subunit VIb
4	IPR003859	Beta-1,4-galactosyltransferase
4	IPR003958	Transcription factor CBF/NF-Y/archaeal histone domain
4	IPR003959	ATPase, AAA-type, core
4	IPR003968	Potassium channel, voltage dependent, Kv
4	IPR004031	PMP-22/EMP/MP20/Claudin superfamily
4	IPR004045	Glutathione S-transferase, N-terminal
4	IPR004046	Glutathione S-transferase, C-terminal
4	IPR005721	Ribosomal protein L22/L17, eukaryotic/archaeal
4	IPR006020	PTB/PI domain
4	IPR006207	Cystine knot, C-terminal
4	IPR006689	Small GTPase superfamily, ARF/SAR type
4	IPR007125	Histone H2A/H2B/H3
4	IPR008250	P-type ATPase, A domain
4	IPR008257	Renal dipeptidase family
4	IPR008266	Tyrosine-protein kinase, active site
4	IPR008516	Na,K-Atpase Interacting protein
4	IPR008952	Tetraspanin, EC2 domain
4	IPR009000	Translation protein, beta-barrel domain
4	IPR009053	Prefoldin
4	IPR009060	UBA-like
4	IPR010920	LSM domain
4	IPR010987	Glutathione S-transferase, C-terminal-like
4	IPR011042	Six-bladed beta-propeller, TolB-like
4	IPR012981	PIH1 family
4	IPR013057	Amino acid transporter, transmembrane domain
4	IPR013149	Alcohol dehydrogenase, C-terminal
4	IPR013519	Integrin alpha beta-propellor
4	IPR013785	Aldolase-type TIM barrel
4	IPR014014	RNA helicase, DEAD-box type, Q motif
4	IPR014716	Fibrinogen, alpha/beta/gamma chain, C-terminal globular, subdomain 1
4	IPR014720	Double-stranded RNA-binding domain
4	IPR014729	Rossmann-like alpha/beta/alpha sandwich fold
4	IPR015424	Pyridoxal phosphate-dependent transferase
4	IPR016362	POU-domain transcription factor, class 3
4	IPR018122	Fork head domain conserved site1
4	IPR018159	Spectrin/alpha-actinin
4	IPR018260	Ribosomal protein L22/L17, conserved site
4	IPR018502	Annexin repeat
4	IPR018503	Tetraspanin, conserved site
4	IPR020472	G-protein beta WD-40 repeat
4	IPR020635	Tyrosine-protein kinase, catalytic domain
4	IPR022775	AP complex, mu/sigma subunit
4	IPR023198	Phosphoglycolate phosphatase, domain 2
4	IPR023298	P-type ATPase, transmembrane domain
4	IPR023299	P-type ATPase, cytoplasmic domain N
4	IPR024156	Small GTPase superfamily, ARF type
4	IPR025202	Phospholipase D-like domain
4	IPR027430	Visual pigments (opsins) retinal binding site
4	IPR028014	FAM70 protein
4	IPR029045	ClpP/crotonase-like domain
4	IPR029055	Nucleophile aminohydrolases, N-terminal
4	IPR030456	Fork head domain conserved site 2
3	IPR000048	IQ motif, EF-hand binding site
3	IPR000073	Alpha/beta hydrolase fold-1
3	IPR000086	NUDIX hydrolase domain
3	IPR000156	Ran binding domain
3	IPR000233	Cadherin, cytoplasmic domain
3	IPR000243	Peptidase T1A, proteasome beta-subunit
3	IPR000340	Dual specificity phosphatase, catalytic domain
3	IPR000572	Oxidoreductase, molybdopterin-binding domain
3	IPR000644	CBS domain
3	IPR000699	RIH (RyR and IP3R Homology) domain
3	IPR000727	Target SNARE coiled-coil homology domain
3	IPR000760	Inositol monophosphatase
3	IPR000795	Transcription factor, GTP-binding domain
3	IPR000863	Sulfotransferase domain
3	IPR000961	AGC-kinase, C-terminal
3	IPR000971	Globin
3	IPR001007	VWFC domain
3	IPR001041	2Fe-2S ferredoxin-type iron-sulfur binding domain
3	IPR001046	NRAMP family
3	IPR001055	Adrenodoxin
3	IPR001179	FKBP-type peptidyl-prolyl cis-trans isomerase domain
3	IPR001353	Proteasome, subunit alpha/beta
3	IPR001388	Synaptobrevin
3	IPR001496	SOCS box domain
3	IPR001590	Peptidase M12B, ADAM/reprolysin
3	IPR001619	Sec1-like protein
3	IPR001628	Zinc finger, nuclear hormone receptor-type
3	IPR001729	Surfactant-associated polypeptide
3	IPR001895	Ras guanine-nucleotide exchange factors catalytic domain
3	IPR002049	Laminin EGF domain
3	IPR002119	Histone H2A
3	IPR002181	Fibrinogen, alpha/beta/gamma chain, C-terminal globular domain
3	IPR002219	Protein kinase C-like, phorbol ester/diacylglycerol-binding domain
3	IPR002328	Alcohol dehydrogenase, zinc-type, conserved site
3	IPR002337	Haemoglobin, beta-type
3	IPR002587	Myo-inositol-1-phosphate synthase
3	IPR002616	tRNA-guanine(15) transglycosylase-like
3	IPR002634	BolA protein
3	IPR002687	Nop domain
3	IPR002715	Nascent polypeptide-associated complex NAC domain
3	IPR003081	Glutathione S-transferase, Mu class
3	IPR003103	BAG domain
3	IPR003409	MORN motif
3	IPR003439	ABC transporter-like
3	IPR003594	Histidine kinase-like ATPase, C-terminal domain
3	IPR003616	Post-SET domain
3	IPR003689	Zinc/iron permease
3	IPR003903	Ubiquitin interacting motif
3	IPR003960	ATPase, AAA-type, conserved site
3	IPR004154	Anticodon-binding
3	IPR004547	Glucosamine-6-phosphate isomerase
3	IPR004837	Sodium/calcium exchanger membrane region
3	IPR004843	Calcineurin-like phosphoesterase domain, apaH type
3	IPR005024	Snf7 family
3	IPR005066	Moybdenum cofactor oxidoreductase, dimerisation
3	IPR005166	Rous sarcoma virus, Gp95, envelope protein
3	IPR005829	Sugar transporter, conserved site
3	IPR006012	Syntaxin/epimorphin, conserved site
3	IPR006073	GTP binding domain
3	IPR006148	Glucosamine/galactosamine-6-phosphate isomerase
3	IPR006652	Kelch repeat type 1
3	IPR006671	Cyclin, N-terminal
3	IPR007122	Villin/Gelsolin
3	IPR007123	Gelsolin-like domain
3	IPR008335	Eukaryotic molybdopterin oxidoreductase
3	IPR008917	Transcription factor, Skn-1-like, DNA-binding domain
3	IPR008984	SMAD/FHA domain
3	IPR008996	Cytokine, IL-1-like
3	IPR009050	Globin-like
3	IPR009079	Four-helical cytokine-like, core
3	IPR009091	Regulator of chromosome condensation 1/beta-lactamase-inhibitor protein II
3	IPR009462	Domain of unknown function DUF1086
3	IPR009787	Protein jagunal
3	IPR010918	AIR synthase-related protein, C-terminal domain
3	IPR011013	Galactose mutarotase-like domain
3	IPR011032	GroES-like
3	IPR011685	LETM1-like
3	IPR011701	Major facilitator superfamily
3	IPR012292	Globin/Protoglobin
3	IPR012486	N1221-like
3	IPR013021	Myo-inositol-1-phosphate synthase, GAPDH-like
3	IPR013105	Tetratricopeptide repeat 2
3	IPR013154	Alcohol dehydrogenase, N-terminal
3	IPR013243	SCA7 domain
3	IPR013246	SAGA complex, Sgf11 subunit
3	IPR013543	Calcium/calmodulin-dependent protein kinase II, association-domain
3	IPR013625	Tensin phosphotyrosine-binding domain
3	IPR013766	Thioredoxin domain
3	IPR013819	Lipoxygenase, C-terminal
3	IPR014710	RmlC-like jelly roll fold
3	IPR015321	Type I cytokine receptor, cytokine-binding domain
3	IPR015425	Formin, FH2 domain
3	IPR015797	NUDIX hydrolase domain-like
3	IPR015898	G-protein gamma-like domain
3	IPR015915	Kelch-type beta propeller
3	IPR015916	Galactose oxidase, beta-propeller
3	IPR016050	Proteasome beta-type subunit, conserved site
3	IPR016161	Aldehyde/histidinol dehydrogenase
3	IPR016162	Aldehyde dehydrogenase N-terminal domain
3	IPR017903	COS domain
3	IPR017938	Riboflavin synthase-like beta-barrel
3	IPR018039	Intermediate filament protein, conserved site
3	IPR018297	Adenylyl cyclase class-4/guanylyl cyclase, conserved site
3	IPR018298	Adrenodoxin, iron-sulphur binding site
3	IPR018321	Glucosamine-6-phosphate isomerase, conserved site
3	IPR018359	Bromodomain, conserved site
3	IPR018506	Cytochrome b5, heme-binding site
3	IPR019384	Retinoic acid induced 16-like protein
3	IPR019749	Band 4.1 domain
3	IPR019821	Kinesin motor domain, conserved site
3	IPR019954	Ubiquitin conserved site
3	IPR020422	Dual specificity protein phosphatase domain
3	IPR020550	Inositol monophosphatase, conserved site
3	IPR021819	Protein of unknown function DUF3402
3	IPR022007	I-kappa-kinase-beta NEMO binding domain
3	IPR022407	Oxidoreductase, molybdopterin binding site
3	IPR023333	Proteasome B-type subunit
3	IPR023393	START-like domain
3	IPR023415	Low-density lipoprotein (LDL) receptor class A, conserved site
3	IPR023578	Ras guanine nucleotide exchange factor domain
3	IPR026234	Mas-related G protein-coupled receptor family
3	IPR027397	Catenin binding domain
3	IPR027791	Galactosyltransferase, C-terminal
3	IPR027995	Galactosyltransferase, N-terminal
3	IPR029052	Metallo-dependent phosphatase-like
3	IPR029059	Alpha/beta hydrolase fold-5
3	IPR029399	TMEM192 family
3	IPR030378	Circularly permuted (CP)-type guanine nucleotide-binding (G) domain
3	IPR032458	Histone H2A conserved site
3	IPR032695	Integrin domain
3	IPR032710	NTF2-like domain
2	IPR000033	LDLR class B repeat
2	IPR000175	Sodium:neurotransmitter symporter
2	IPR000187	Corticotropin-releasing factor
2	IPR000194	ATPase, F1/V1/A1 complex, alpha/beta subunit, nucleotide-binding domain
2	IPR000195	Rab-GTPase-TBC domain
2	IPR000242	PTP type protein phosphatase
2	IPR000261	EH domain
2	IPR000300	Inositol polyphosphate-related phosphatase
2	IPR000322	Glycoside hydrolase family 31
2	IPR000357	HEAT repeat
2	IPR000387	Tyrosine specific protein phosphatases domain
2	IPR000408	Regulator of chromosome condensation, RCC1
2	IPR000418	Ets domain
2	IPR000421	Coagulation factor 5/8 C-terminal domain
2	IPR000557	Calponin repeat
2	IPR000585	Hemopexin-like domain
2	IPR000591	DEP domain
2	IPR000594	THIF-type NAD/FAD binding fold
2	IPR000602	Glycoside hydrolase family 38, N-terminal domain
2	IPR000639	Epoxide hydrolase-like
2	IPR000679	Zinc finger, GATA-type
2	IPR000734	Triacylglycerol lipase family
2	IPR000751	M-phase inducer phosphatase
2	IPR000772	Ricin B, lectin domain
2	IPR000793	ATPase, F1/V1/A1 complex, alpha/beta subunit, C-terminal
2	IPR000897	Signal recognition particle, SRP54 subunit, GTPase domain
2	IPR000904	Sec7 domain
2	IPR000952	AB hydrolase 4, conserved site
2	IPR000953	Chromo/chromo shadow domain
2	IPR000975	Interleukin-1 family
2	IPR001005	SANT/Myb domain
2	IPR001019	Guanine nucleotide binding protein (G-protein), alpha subunit
2	IPR001073	C1q domain
2	IPR001094	Flavodoxin-like
2	IPR001132	SMAD domain, Dwarfin-type
2	IPR001170	Adenylyl cyclase class-4/guanylyl cyclase
2	IPR001194	DENN domain
2	IPR001247	Exoribonuclease, phosphorolytic domain 1
2	IPR001253	Translation initiation factor 1A (eIF-1A)
2	IPR001283	Cysteine-rich secretory protein, allergen V5/Tpx-1-related
2	IPR001296	Glycosyl transferase, family 1
2	IPR001303	Class II aldolase/adducin N-terminal
2	IPR001315	CARD domain
2	IPR001357	BRCT domain
2	IPR001433	Oxidoreductase FAD/NAD(P)-binding
2	IPR001464	Annexin
2	IPR001521	Opsin, blue sensitive
2	IPR001623	DnaJ domain
2	IPR001630	cAMP response element binding (CREB) protein
2	IPR001747	Lipid transport protein, N-terminal
2	IPR001760	Opsin
2	IPR001762	Disintegrin domain
2	IPR001780	Ribosomal protein L35A
2	IPR001807	Chloride channel, voltage gated
2	IPR001827	Homeobox protein, antennapedia type, conserved site
2	IPR001907	ATP-dependent Clp protease proteolytic subunit
2	IPR001955	Pancreatic hormone-like
2	IPR001997	Calponin/LIMCH1
2	IPR002036	Endoribonuclease YbeY
2	IPR002042	Uricase
2	IPR002108	Actin-depolymerising factor homology domain
2	IPR002112	Transcription factor Jun
2	IPR002136	Ribosomal protein L4/L1e
2	IPR002198	Short-chain dehydrogenase/reductase SDR
2	IPR002223	Pancreatic trypsin inhibitor Kunitz domain
2	IPR002300	Aminoacyl-tRNA synthetase, class Ia
2	IPR002347	Glucose/ribitol dehydrogenase
2	IPR002717	Histone acetyltransferase domain, MYST-type
2	IPR002777	Prefoldin beta-like
2	IPR002859	PKD/REJ-like domain
2	IPR002877	Ribosomal RNA methyltransferase FtsJ domain
2	IPR002909	IPT domain
2	IPR002913	START domain
2	IPR002928	Myosin tail
2	IPR002935	O-methyltransferase, family 3
2	IPR003008	Tubulin/FtsZ, GTPase domain
2	IPR003010	Carbon-nitrogen hydrolase
2	IPR003034	SAP domain
2	IPR003078	Retinoic acid receptor
2	IPR003096	Smooth muscle protein/calponin
2	IPR003097	FAD-binding, type 1
2	IPR003127	SoHo domain
2	IPR003173	Transcriptional coactivator p15 (PC4)
2	IPR003297	Interleukin-1 receptor antagonist / Interleukin-36
2	IPR003316	E2F/DP family, winged-helix DNA-binding domain
2	IPR003380	Transforming protein Ski
2	IPR003530	Long hematopoietin receptor, soluble alpha chain, conserved site
2	IPR003603	U2A'/phosphoprotein 32 family A, C-terminal
2	IPR003607	HD/PDEase domain
2	IPR003619	MAD homology 1, Dwarfin-type
2	IPR003620	Urocortin/corticotropin-releasing factor
2	IPR003644	Na-Ca exchanger/integrin-beta4
2	IPR003650	Orange domain
2	IPR003663	Sugar/inositol transporter
2	IPR003972	Potassium channel, voltage dependent, Kv1
2	IPR004012	RUN domain
2	IPR004087	K Homology domain
2	IPR004088	K Homology domain, type 1
2	IPR004201	CDC48, domain 2
2	IPR004299	Membrane bound O-acyl transferase, MBOAT
2	IPR004344	Tubulin-tyrosine ligase/Tubulin polyglutamylase
2	IPR004345	TB2/DP1/HVA22-related protein
2	IPR004749	Organic cation transport protein/SVOP
2	IPR004836	Sodium/calcium exchanger protein
2	IPR004937	Urea transporter
2	IPR004942	Roadblock/LAMTOR2 domain
2	IPR005108	HELP
2	IPR005617	Groucho/TLE, N-terminal Q-rich domain
2	IPR006011	Syntaxin, N-terminal domain
2	IPR006026	Peptidase, metallopeptidase
2	IPR006068	Cation-transporting P-type ATPase, C-terminal
2	IPR006196	RNA-binding domain, S1, IF1 type
2	IPR006208	Glycoprotein hormone subunit beta, cystine knot
2	IPR006214	Bax inhibitor 1-related
2	IPR006553	Leucine-rich repeat, cysteine-containing subtype
2	IPR006674	HD domain
2	IPR006680	Amidohydrolase-related
2	IPR007080	RNA polymerase Rpb1, domain 1
2	IPR007109	Brix domain
2	IPR007185	DNA polymerase alpha/epsilon, subunit B
2	IPR007305	Vesicle transport protein, Got1/SFT2-like
2	IPR007513	Uncharacterised protein family SERF
2	IPR007577	Glycosyltransferase, DXD sugar-binding motif
2	IPR007593	CD225/Dispanin family
2	IPR007652	Alpha 1,4-glycosyltransferase domain
2	IPR007828	Inositol oxygenase
2	IPR008078	GPCR family 2, Ig-hepta-like receptor
2	IPR008111	RNA-binding motif protein 8
2	IPR008139	Saposin B type domain
2	IPR008253	Marvel domain
2	IPR008254	Flavodoxin/nitric oxide synthase
2	IPR008343	Mitogen-activated protein (MAP) kinase phosphatase
2	IPR008368	Voltage-dependent calcium channel, gamma subunit
2	IPR008380	HAD-superfamily hydrolase, subfamily IG, 5'-nucleotidase
2	IPR008422	Homeobox KN domain
2	IPR008605	Extracellular matrix 1
2	IPR008631	Glycogen synthase
2	IPR008851	Transcription initiation factor IIF, alpha subunit
2	IPR008983	Tumour necrosis factor-like domain
2	IPR009001	Translation elongation factor EF1A/initiation factor IF2gamma, C-terminal
2	IPR009011	Mannose-6-phosphate receptor binding domain
2	IPR009044	ssDNA-binding transcriptional regulator
2	IPR009048	Alpha-macroglobulin, receptor-binding
2	IPR009061	Putative DNA-binding domain
2	IPR009132	Trace amine associated receptor family
2	IPR009146	Groucho/transducin-like enhancer
2	IPR009790	Protein of unknown function DUF1356, TMEM106
2	IPR010314	E3 ubiquitin ligase, domain of unknown function DUF913
2	IPR010400	PITH domain
2	IPR010473	Formin, GTPase-binding domain
2	IPR011001	Saposin-like
2	IPR011022	Arrestin C-terminal-like domain
2	IPR011030	Vitellinogen, superhelical
2	IPR011059	Metal-dependent hydrolase, composite domain
2	IPR011330	Glycoside hydrolase/deacetylase, beta/alpha-barrel
2	IPR011527	ABC transporter type 1, transmembrane domain
2	IPR011682	Glycosyl hydrolase family 38, C-terminal
2	IPR011705	BTB/Kelch-associated
2	IPR012301	Malic enzyme, N-terminal domain
2	IPR012966	Anillin homology domain
2	IPR012969	Fibrinogen binding protein
2	IPR012976	NOSIC
2	IPR013005	50S ribosomal protein uL4
2	IPR013019	MAD homology, MH1
2	IPR013055	Tachykinin/Neurokinin-like, conserved site
2	IPR013162	CD80-like, immunoglobulin C2-set
2	IPR013312	G protein-coupled receptor 40-related receptor
2	IPR013517	FG-GAP repeat
2	IPR013649	Integrin alpha-2
2	IPR013767	PAS fold
2	IPR013769	Band 3 cytoplasmic domain
2	IPR013780	Glycosyl hydrolase, family 13, all-beta
2	IPR013816	ATP-grasp fold, subdomain 2
2	IPR013818	Lipase, N-terminal
2	IPR013822	Signal recognition particle, SRP54 subunit, helical bundle
2	IPR013855	Cdc37, N-terminal domain
2	IPR013873	Cdc37, C-terminal
2	IPR013874	Cdc37, Hsp90 binding
2	IPR014010	REJ domain
2	IPR014044	CAP domain
2	IPR014369	Glycine/Sarcosine N-methyltransferase
2	IPR014715	Fibrinogen, alpha/beta/gamma chain, C-terminal globular, subdomain 2
2	IPR014743	Chloride channel, core
2	IPR014768	Rho GTPase-binding/formin homology 3 (GBD/FH3) domain
2	IPR014853	Uncharacterised domain, cysteine-rich
2	IPR015047	Domain of unknown function DUF1866
2	IPR015211	Peptidase M1, leukotriene A4 hydrolase, aminopeptidase C-terminal
2	IPR015421	Pyridoxal phosphate-dependent transferase, major region, subdomain 1
2	IPR015422	Pyridoxal phosphate-dependent transferase, major region, subdomain 2
2	IPR015819	Lipid transport protein, beta-sheet shell
2	IPR015847	Exoribonuclease, phosphorolytic domain 2
2	IPR015926	Cytolysin/lectin
2	IPR016090	Phospholipase A2 domain
2	IPR016152	Phosphotransferase/anion transporter
2	IPR016163	Aldehyde dehydrogenase, C-terminal
2	IPR016188	PurM-like, N-terminal domain
2	IPR016197	Chromo domain-like
2	IPR016272	Lipase, LIPH-type
2	IPR016444	Synaptobrevin/Vesicle-associated membrane protein
2	IPR016469	Carbohydrate sulfotransferase
2	IPR016561	Dynein light chain roadblock-type 1/2
2	IPR016635	Adaptor protein complex, sigma subunit
2	IPR017849	Alkaline phosphatase-like, alpha/beta/alpha
2	IPR017850	Alkaline-phosphatase-like, core domain
2	IPR017855	SMAD domain-like
2	IPR017878	TB domain
2	IPR017927	Ferredoxin reductase-type FAD-binding domain
2	IPR017937	Thioredoxin, conserved site
2	IPR017946	PLC-like phosphodiesterase, TIM beta/alpha-barrel domain
2	IPR017972	Cytochrome P450, conserved site
2	IPR017978	GPCR family 3, C-terminal
2	IPR018215	ClpP, Ser active site
2	IPR018244	Allergen V5/Tpx-1-related, conserved site
2	IPR018253	DnaJ domain, conserved site
2	IPR018266	Ribosomal protein L35Ae, conserved site
2	IPR018487	Hemopexin-like repeats
2	IPR018955	Branched-chain alpha-ketoacid dehydrogenase kinase/Pyruvate dehydrogenase kinase, N-terminal
2	IPR018957	Zinc finger, C3HC4 RING-type
2	IPR019187	Cyclin-dependent kinase 2-associated protein
2	IPR019594	Ionotropic glutamate receptor, L-glutamate and glycine-binding domain
2	IPR019956	Ubiquitin
2	IPR020003	ATPase, alpha/beta subunit, nucleotide-binding domain, active site
2	IPR020084	NUDIX hydrolase, conserved site
2	IPR020392	Pancreatic hormone-like, conserved site
2	IPR020471	Aldo/keto reductase
2	IPR020568	Ribosomal protein S5 domain 2-type fold
2	IPR020593	Gamma-glutamyl phosphate reductase GPR, conserved site
2	IPR020843	Polyketide synthase, enoylreductase domain
2	IPR020901	Proteinase inhibitor I2, Kunitz, conserved site
2	IPR021133	HEAT, type 2
2	IPR021538	Syntaxin-5, N-terminal, Sly1p-binding domain
2	IPR021684	Uncharacterised protein family WW domain-binding protein 1
2	IPR021849	Protein of unknown function DUF3446
2	IPR021906	SWI/SNF-like complex subunit BAF250/Osa
2	IPR022137	Protein of unknown function DUF3669, zinc finger protein
2	IPR022533	Cox20/FAM36A
2	IPR022636	S-adenosylmethionine synthetase superfamily
2	IPR022674	Glucose-6-phosphate dehydrogenase, NAD-binding
2	IPR022780	Dynein family light intermediate chain
2	IPR023091	Metalloprotease catalytic domain, predicted
2	IPR023210	NADP-dependent oxidoreductase domain
2	IPR023242	FAM36A
2	IPR023307	Aerolysin-like toxin, beta complex domain
2	IPR023313	Ubiquitin-conjugating enzyme, active site
2	IPR023562	Clp protease proteolytic subunit /Translocation-enhancing protein TepA
2	IPR023574	Ribosomal protein L4 domain
2	IPR023801	Histone deacetylase domain
2	IPR024435	Histidyl tRNA synthetase-related domain
2	IPR025136	Domain of unknown function DUF4071
2	IPR026823	Complement Clr-like EGF domain
2	IPR026906	Leucine rich repeat 5
2	IPR027267	Arfaptin homology (AH) domain/BAR domain
2	IPR027291	Glycoside hydrolase 38/57, N-terminal domain
2	IPR027370	RING-type zinc-finger, LisH dimerisation motif
2	IPR027408	PNPase/RNase PH domain
2	IPR027868	Protein of unknown function DUF4630
2	IPR028002	Myb/SANT-like DNA-binding domain
2	IPR028235	Dynein assembly factor 3, C-terminal domain
2	IPR029004	Ribosomal L28e/Mak16
2	IPR029020	Ammonium/urea transporter
2	IPR029035	DHS-like NAD/FAD-binding domain
2	IPR029039	Flavoprotein-like domain
2	IPR029067	CDC48 domain 2-like
2	IPR029248	Transmembrane protein 107
2	IPR029325	IP3R-interacting domain
2	IPR030381	Dynamin-type guanine nucleotide-binding (G) domain
2	IPR031628	BCL-6 corepressor, non-ankyrin-repeat domain
2	IPR031646	Vacuolar protein sorting-associated protein 13, second N-terminal domain
2	IPR032198	E2F transcription factor, CC-MB domain
2	IPR032201	Transcription factor COE, helix-loop-helix domain
2	IPR032394	Anoctamin, dimerisation domain
2	IPR032452	Sodium/calcium exchanger domain, C-terminal extension
2	IPR032769	Nck-associated protein 5, C-terminal
2	IPR033113	Phospholipase A2, histidine active site
2	IPR033122	Letm1 ribosome-binding domain
2	IPR033135	ClpP, histidine active site
1	IPR000020	Anaphylatoxin/fibulin
1	IPR000022	Carboxyl transferase
1	IPR000043	Adenosylhomocysteinase
1	IPR000049	Electron transfer flavoprotein, beta-subunit, conserved site
1	IPR000079	High mobility group protein HMGN
1	IPR000089	Biotin/lipoyl attachment
1	IPR000095	CRIB domain
1	IPR000101	Gamma-glutamyltranspeptidase
1	IPR000118	Granulin
1	IPR000162	GPCR, family 3, metabotropic glutamate receptor
1	IPR000217	Tubulin
1	IPR000225	Armadillo
1	IPR000235	Ribosomal protein S5/S7
1	IPR000239	GPCR kinase
1	IPR000253	Forkhead-associated (FHA) domain
1	IPR000294	Gamma-carboxyglutamic acid-rich (GLA) domain
1	IPR000306	FYVE zinc finger
1	IPR000320	Hedgehog, N-terminal signalling domain
1	IPR000331	Rap GTPase activating protein domain
1	IPR000352	Peptide chain release factor class I/class II
1	IPR000372	Leucine-rich repeat N-terminal domain
1	IPR000402	Sodium/potassium-transporting ATPase subunit beta
1	IPR000403	Phosphatidylinositol 3-/4-kinase, catalytic domain
1	IPR000406	Rho protein GDP-dissociation inhibitor
1	IPR000415	Nitroreductase-like
1	IPR000425	Major intrinsic protein
1	IPR000432	DNA mismatch repair protein MutS, C-terminal
1	IPR000467	G-patch domain
1	IPR000471	Interferon alpha/beta/delta
1	IPR000479	Cation-independent mannose-6-phosphate receptor
1	IPR000488	Death domain
1	IPR000535	Major sperm protein (MSP) domain
1	IPR000538	Link domain
1	IPR000539	Frizzled protein
1	IPR000542	Acyltransferase ChoActase/COT/CPT
1	IPR000544	Octanoyltransferase
1	IPR000558	Histone H2B
1	IPR000559	Formate-tetrahydrofolate ligase, FTHFS
1	IPR000582	Acyl-CoA-binding protein, ACBP
1	IPR000592	Ribosomal protein S27e
1	IPR000595	Cyclic nucleotide-binding domain
1	IPR000601	PKD domain
1	IPR000629	ATP-dependent RNA helicase DEAD-box, conserved site
1	IPR000648	Oxysterol-binding protein
1	IPR000649	Initiation factor 2B-related
1	IPR000651	Ras-like guanine nucleotide exchange factor, N-terminal
1	IPR000684	RNA polymerase II, heptapeptide repeat, eukaryotic
1	IPR000692	Fibrillarin
1	IPR000698	Arrestin
1	IPR000717	Proteasome component (PCI) domain
1	IPR000731	Sterol-sensing domain
1	IPR000741	Fructose-bisphosphate aldolase, class-I
1	IPR000782	FAS1 domain
1	IPR000834	Peptidase M14, carboxypeptidase A
1	IPR000837	AP-1 transcription factor
1	IPR000868	Isochorismatase-like
1	IPR000873	AMP-dependent synthetase/ligase
1	IPR000884	Thrombospondin type-1 (TSP1) repeat
1	IPR000885	Fibrillar collagen, C-terminal
1	IPR000891	Pyruvate carboxyltransferase
1	IPR000898	Indoleamine 2,3-dioxygenase
1	IPR000909	Phosphatidylinositol-specific phospholipase C, X domain
1	IPR000917	Sulfatase, N-terminal
1	IPR000938	CAP Gly-rich domain
1	IPR000941	Enolase
1	IPR000949	ELM2 domain
1	IPR000998	MAM domain
1	IPR001003	MHC class II, alpha chain, N-terminal
1	IPR001017	Dehydrogenase, E1 component
1	IPR001040	Translation Initiation factor eIF- 4e
1	IPR001060	FCH domain
1	IPR001064	Beta/gamma crystallin
1	IPR001069	5-Hydroxytryptamine 7 receptor
1	IPR001084	Microtubule associated protein, tubulin-binding repeat
1	IPR001085	Serine hydroxymethyltransferase
1	IPR001089	CXC chemokine
1	IPR001090	Ephrin receptor ligand binding domain
1	IPR001101	Plectin repeat
1	IPR001107	Band 7 domain
1	IPR001114	Adenylosuccinate synthetase
1	IPR001129	Membrane-associated, eicosanoid/glutathione metabolism (MAPEG) protein
1	IPR001134	Netrin domain
1	IPR001164	Arf GTPase activating protein
1	IPR001187	Tissue factor
1	IPR001192	Phosphoinositide phospholipase C family
1	IPR001208	MCM domain
1	IPR001211	Phospholipase A2
1	IPR001212	Somatomedin B domain
1	IPR001232	S-phase kinase-associated protein 1-like
1	IPR001236	Lactate/malate dehydrogenase, N-terminal
1	IPR001261	ArgE/DapE/ACY1/CPG2/YscS, conserved site
1	IPR001266	Ribosomal protein S19e
1	IPR001269	tRNA-dihydrouridine synthase
1	IPR001270	ClpA/B family
1	IPR001275	DM DNA-binding domain
1	IPR001309	Peptidase C14, p20 domain
1	IPR001318	Inhibin, beta C subunit
1	IPR001322	Lamin Tail Domain
1	IPR001326	Translation elongation factor EF1B, beta/delta chains, conserved site
1	IPR001331	Guanine-nucleotide dissociation stimulator, CDC24, conserved site
1	IPR001346	Interferon regulatory factor DNA-binding domain
1	IPR001349	Cytochrome c oxidase, subunit VIa
1	IPR001365	Adenosine/AMP deaminase domain
1	IPR001368	TNFR/NGFR cysteine-rich region
1	IPR001393	Calsequestrin
1	IPR001398	Macrophage migration inhibitory factor
1	IPR001426	Tyrosine-protein kinase, receptor class V, conserved site
1	IPR001442	Collagen IV, non-collagenous
1	IPR001461	Aspartic peptidase A1 family
1	IPR001483	Urotensin II
1	IPR001494	Importin-beta, N-terminal domain
1	IPR001506	Peptidase M12A, astacin
1	IPR001510	Zinc finger, PARP-type
1	IPR001544	Aminotransferase class IV
1	IPR001557	L-lactate/malate dehydrogenase
1	IPR001565	Synaptotagmin
1	IPR001589	Actinin-type actin-binding domain, conserved site
1	IPR001594	Zinc finger, DHHC-type, palmitoyltransferase
1	IPR001605	Pleckstrin homology domain, spectrin-type
1	IPR001606	ARID DNA-binding domain
1	IPR001610	PAC motif
1	IPR001657	Hedgehog protein
1	IPR001666	Phosphatidylinositol transfer protein
1	IPR001678	SAM-dependent methyltransferase RsmB/NOP2-type
1	IPR001695	Lysyl oxidase
1	IPR001709	Flavoprotein pyridine nucleotide cytochrome reductase
1	IPR001734	Sodium/solute symporter
1	IPR001767	Hedgehog protein, Hint domain
1	IPR001770	G-protein, gamma subunit
1	IPR001790	Ribosomal protein L10P
1	IPR001818	Peptidase M10, metallopeptidase
1	IPR001834	NADH:cytochrome b5 reductase (CBR)
1	IPR001840	Anaphylatoxin, complement system domain
1	IPR001863	Glypican
1	IPR001873	Na+ channel, amiloride-sensitive
1	IPR001879	GPCR, family 2, extracellular hormone receptor domain
1	IPR001884	Translation elongation factor IF5A
1	IPR001891	Malic oxidoreductase
1	IPR001912	Ribosomal protein S4/S9, N-terminal
1	IPR001972	Stomatin family
1	IPR001975	Ribosomal protein L40e
1	IPR001978	Troponin
1	IPR001981	Colipase
1	IPR001990	Chromogranin/secretogranin
1	IPR001991	Sodium:dicarboxylate symporter
1	IPR002011	Tyrosine-protein kinase, receptor class II, conserved site
1	IPR002043	Uracil-DNA glycosylase
1	IPR002073	3'5'-cyclic nucleotide phosphodiesterase, catalytic domain
1	IPR002077	Voltage-dependent calcium channel, alpha-1 subunit
1	IPR002109	Glutaredoxin
1	IPR002121	HRDC domain
1	IPR002124	Cytochrome c oxidase, subunit Vb
1	IPR002129	Pyridoxal phosphate-dependent decarboxylase
1	IPR002138	Peptidase C14, caspase non-catalytic subunit p10
1	IPR002159	CD36 family
1	IPR002164	Nucleosome assembly protein (NAP)
1	IPR002165	Plexin repeat
1	IPR002173	Carbohydrate/puine kinase, PfkB, conserved site
1	IPR002205	DNA topoisomerase, type IIA, subunit A/C-terminal
1	IPR002209	Fibroblast growth factor family
1	IPR002227	Tyrosinase copper-binding domain
1	IPR002233	Adrenoceptor family
1	IPR002264	Gap junction alpha-5 protein (Cx40)
1	IPR002293	Amino acid/polyamine transporter I
1	IPR002343	Paraneoplastic encephalomyelitis antigen
1	IPR002344	Lupus La protein
1	IPR002350	Kazal domain
1	IPR002369	Integrin beta subunit, N-terminal
1	IPR002384	Osteocalcin/matrix Gla protein
1	IPR002396	Selectin superfamily
1	IPR002405	Inhibin, alpha subunit
1	IPR002452	Alpha tubulin
1	IPR002453	Beta tubulin
1	IPR002464	DNA/RNA helicase, ATP-dependent, DEAH-box type, conserved site
1	IPR002466	Adenosine deaminase/editase
1	IPR002495	Glycosyl transferase, family 8
1	IPR002498	Phosphatidylinositol-4-phosphate 5-kinase, core
1	IPR002553	Clathrin/coatomer adaptor, adaptin-like, N-terminal
1	IPR002558	I/LWEQ domain
1	IPR002562	3'-5' exonuclease domain
1	IPR002624	Deoxynucleoside kinase
1	IPR002638	Quinolinate phosphoribosyl transferase, C-terminal
1	IPR002645	STAS domain
1	IPR002654	Glycosyl transferase, family 25
1	IPR002706	DNA-repair protein Xrcc1, N-terminal
1	IPR002719	Retinoblastoma-associated protein, B-box
1	IPR002720	Retinoblastoma-associated protein, A-box
1	IPR002740	EVE domain
1	IPR002744	Domain of unknown function DUF59
1	IPR002745	Phosphotransferase KptA/Tpt1
1	IPR002773	Deoxyhypusine synthase
1	IPR002870	Peptidase M12B, propeptide
1	IPR002872	Proline dehydrogenase domain
1	IPR002885	Pentatricopeptide repeat
1	IPR002919	Trypsin Inhibitor-like, cysteine rich domain
1	IPR002933	Peptidase M20
1	IPR002934	Polymerase, nucleotidyl transferase domain
1	IPR002937	Amine oxidase
1	IPR002942	RNA-binding S4 domain
1	IPR002957	Keratin, type I
1	IPR002962	Peropsin
1	IPR002978	Anion exchange protein 2
1	IPR003018	GAF domain
1	IPR003025	Transcription factor Otx
1	IPR003029	S1 domain
1	IPR003054	Keratin, type II
1	IPR003068	Transcription factor COUP
1	IPR003079	Nuclear receptor ROR
1	IPR003102	Coactivator CBP, pKID
1	IPR003107	HAT (Half-A-TPR) repeat
1	IPR003108	Growth-arrest-specific protein 2 domain
1	IPR003110	Phosphorylated immunoreceptor signalling ITAM
1	IPR003112	Olfactomedin-like domain
1	IPR003117	cAMP-dependent protein kinase regulatory subunit, dimerization-anchoring domain
1	IPR003130	Dynamin GTPase effector
1	IPR003134	Hs1/Cortactin
1	IPR003177	Cytochrome c oxidase, subunit VIIa
1	IPR003185	Proteasome activator pa28, N-terminal domain
1	IPR003186	Proteasome activator pa28, C-terminal domain
1	IPR003309	SCAN domain
1	IPR003350	CUT domain
1	IPR003378	Fringe-like
1	IPR003379	Carboxylase, conserved domain
1	IPR003406	Glycosyl transferase, family 14
1	IPR003443	Interleukin-15/Interleukin-21 family
1	IPR003528	Long hematopoietin receptor, single chain, conserved site
1	IPR003532	Short hematopoietin receptor, family 2, conserved site
1	IPR003533	Doublecortin domain
1	IPR003582	ShKT domain
1	IPR003586	Hint domain C-terminal
1	IPR003587	Hint domain N-terminal
1	IPR003604	Zinc finger, U1-type
1	IPR003613	U box domain
1	IPR003635	Neurokinin-B/Tachykinin-3
1	IPR003645	Follistatin-like, N-terminal
1	IPR003649	B-box, C-terminal
1	IPR003654	OAR domain
1	IPR003690	Mitochodrial transcription termination factor
1	IPR003736	Phenylacetic acid degradation-related domain
1	IPR003892	Ubiquitin system component Cue
1	IPR003893	Iroquois-class homeodomain protein
1	IPR003894	TAFH/NHR1
1	IPR003909	G protein-coupled receptor 37 orphan
1	IPR003915	Polycystic kidney disease type 2 protein
1	IPR003923	Transcription initiation factor TFIID, 23-30kDa subunit
1	IPR003939	Transforming growth factor, beta 1
1	IPR003954	RNA recognition motif domain, eukaryote
1	IPR003970	Potassium channel, voltage dependent, Kv8.1
1	IPR003971	Potassium channel, voltage dependent, Kv9
1	IPR003974	Potassium channel, voltage dependent, Kv3
1	IPR003980	Histamine H3 receptor
1	IPR004014	Cation-transporting P-type ATPase, N-terminal
1	IPR004018	RPEL repeat
1	IPR004020	DAPIN domain
1	IPR004092	Mbt repeat
1	IPR004095	TGS
1	IPR004100	ATPase, F1 complex alpha/beta subunit, N-terminal domain
1	IPR004114	THUMP domain
1	IPR004127	Prefoldin alpha-like
1	IPR004143	Biotinyl protein ligase (BPL) and lipoyl protein ligase (LPL), catalytic domain
1	IPR004148	BAR domain
1	IPR004156	Organic anion transporter polypeptide OATP
1	IPR004170	WWE domain
1	IPR004171	cAMP-dependent protein kinase inhibitor
1	IPR004181	Zinc finger, MIZ-type
1	IPR004182	GRAM domain
1	IPR004204	Cytochrome c oxidase subunit 6C
1	IPR004217	Tim10/DDP family zinc finger
1	IPR004240	Nonaspanin (TM9SF)
1	IPR004241	Autophagy protein Atg8 ubiquitin-like
1	IPR004274	FCP1 homology domain
1	IPR004323	Divalent ion tolerance protein, CutA
1	IPR004328	BRO1 domain
1	IPR004365	OB-fold nucleic acid binding domain, AA-tRNA synthetase-type
1	IPR004443	YjeF N-terminal domain
1	IPR004649	Ribonuclease H2, subunit A
1	IPR004686	Tricarboxylate/iron carrier
1	IPR004687	Lysosomal-associated transmembrane protein 4/5
1	IPR004823	TATA box binding protein associated factor (TAF)
1	IPR004826	Basic leucine zipper domain, Maf-type
1	IPR004839	Aminotransferase, class I/classII
1	IPR004856	Glycosyl transferase, ALG6/ALG8
1	IPR004875	DDE superfamily endonuclease domain
1	IPR004944	Cyclin-dependent kinase 5 activator
1	IPR004947	Deoxyribonuclease II
1	IPR005036	CBM21 (carbohydrate binding type-21) domain
1	IPR005078	Peptidase C54
1	IPR005113	uDENN domain
1	IPR005122	Uracil-DNA glycosylase-like
1	IPR005123	Oxoglutarate/iron-dependent dioxygenase
1	IPR005139	Peptide chain release factor
1	IPR005173	DMRTA motif
1	IPR005251	Methylthioribose-1-phosphate isomerase
1	IPR005294	ATPase, F1 complex, alpha subunit
1	IPR005352	Erg28
1	IPR005366	Uncharacterised protein family UPF0172
1	IPR005405	Potassium channel, voltage dependent, Kv3.4
1	IPR005417	Tight junction protein ZO
1	IPR005428	CD36/scavenger receptor class B member 1
1	IPR005448	Voltage-dependent calcium channel, P/Q-type, alpha-1 A
1	IPR005454	Profilin1/2/3, vertebrate
1	IPR005455	Profilin
1	IPR005467	Histidine kinase domain
1	IPR005479	Carbamoyl-phosphate synthetase large subunit-like, ATP-binding domain
1	IPR005481	Biotin carboxylase-like, N-terminal domain
1	IPR005482	Biotin carboxylase, C-terminal
1	IPR005484	Ribosomal protein L18/L5
1	IPR005485	Ribosomal protein L5 eukaryotic/L18 archaeal
1	IPR005492	Leucine-rich glioma-inactivated , EPTP repeat
1	IPR005511	Senescence marker protein-30 (SMP-30)
1	IPR005515	Vitelline membrane outer layer protein I (VOMI)
1	IPR005559	CG-1 DNA-binding domain
1	IPR005683	Mitochondrial import receptor subunit Tom22
1	IPR005746	Thioredoxin
1	IPR005782	P-type ATPase, subfamily IIA, SERCA-type
1	IPR005786	Branched-chain amino acid aminotransferase II
1	IPR005818	Linker histone H1/H5, domain H15
1	IPR005819	Histone H5
1	IPR005822	Ribosomal protein L13
1	IPR005823	Ribosomal protein L13, bacterial-type
1	IPR005930	Pyruvate carboxylase
1	IPR006077	Vinculin/alpha-catenin
1	IPR006108	3-hydroxyacyl-CoA dehydrogenase, C-terminal
1	IPR006139	D-isomer specific 2-hydroxyacid dehydrogenase, catalytic domain
1	IPR006146	5'-Nucleotidase, conserved site
1	IPR006155	Machado-Joseph disease protein MJD
1	IPR006179	5'-Nucleotidase/apyrase
1	IPR006180	3-hydroxyacyl-CoA dehydrogenase, conserved site
1	IPR006202	Neurotransmitter-gated ion-channel ligand-binding domain
1	IPR006311	Twin-arginine translocation pathway, signal sequence
1	IPR006329	AMP deaminase
1	IPR006536	HnRNP-L/PTB
1	IPR006548	Splicing factor ELAV/HuD
1	IPR006549	HAD-superfamily hydrolase,subfamily IIIA
1	IPR006551	Polynucleotide 3'-phosphatase
1	IPR006561	DZF domain
1	IPR006569	CID domain
1	IPR006592	RNA polymerase, N-terminal
1	IPR006594	LIS1 homology motif
1	IPR006600	HTH CenpB-type DNA-binding domain
1	IPR006608	Domain of unknown function DM14
1	IPR006616	DM9 repeat
1	IPR006628	Purine-rich element binding protein family
1	IPR006629	LPS-induced tumour necrosis factor alpha factor
1	IPR006630	RNA-binding protein Lupus La
1	IPR006643	ZASP
1	IPR006650	Adenosine/AMP deaminase active site
1	IPR006683	Thioesterase domain
1	IPR006708	Pex19 protein
1	IPR006730	Sestrin
1	IPR006762	Gtr1/RagA G protein
1	IPR006802	Radial spokehead-like protein
1	IPR006862	Acyl-CoA thioester hydrolase/bile acid-CoA amino acid N-acetyltransferase
1	IPR006876	LMBR1-like membrane protein
1	IPR006880	INO80 complex subunit B-like conserved region
1	IPR006917	SOUL haem-binding protein
1	IPR006935	Helicase/UvrB, N-terminal
1	IPR006953	Vesicle tethering protein Uso1/P115-like , head domain
1	IPR006955	Uso1/p115-like vesicle tethering protein, C-terminal
1	IPR006968	Root UVB sensitive family
1	IPR006988	Nab, N-terminal
1	IPR006989	NAB co-repressor, domain
1	IPR007012	Poly(A) polymerase, central domain
1	IPR007023	Ribosomal biogenesis regulatory protein
1	IPR007044	Cyclodeaminase/cyclohydrolase
1	IPR007071	A-kinase anchoring protein 95 (AKAP95)
1	IPR007075	RNA polymerase Rpb1, domain 6
1	IPR007081	RNA polymerase Rpb1, domain 5
1	IPR007128	Polyamine-modulated factor 1/Kinetochore protein NNF1
1	IPR007148	Small-subunit processome, Utp12
1	IPR007205	Protein HGH1 N-terminal
1	IPR007214	YbaK/aminoacyl-tRNA synthetase-associated domain
1	IPR007218	DNA polymerase delta, subunit 4
1	IPR007241	Autophagy-related protein 9
1	IPR007246	GPI transamidase component Gaa1
1	IPR007271	Nucleotide-sugar transporter
1	IPR007275	YTH domain
1	IPR007365	Transferrin receptor-like, dimerisation domain
1	IPR007484	Peptidase M28
1	IPR007523	NDUFAF3/Mth938 domain-containing protein
1	IPR007529	Zinc finger, HIT-type
1	IPR007590	CWC16 protein
1	IPR007603	Choline transporter-like
1	IPR007632	Anoctamin
1	IPR007635	Tis11B-like protein, N-terminal
1	IPR007696	DNA mismatch repair protein MutS, core
1	IPR007747	Menin
1	IPR007757	MT-A70-like
1	IPR007797	Transcription factor AF4/FMR2
1	IPR007808	Transcription elongation factor 1
1	IPR007811	DNA-directed RNA polymerase III subunit RPC4
1	IPR007856	Saposin-like type B, region 1
1	IPR007889	DNA binding HTH domain, Psq-type
1	IPR007940	SH3-binding 5
1	IPR007947	CD164-related protein
1	IPR007965	Alpha-tubulin N-acetyltransferase
1	IPR008011	Complex 1 LYR protein
1	IPR008014	Glycogen synthase kinase-3 binding protein
1	IPR008025	PKC-activated phosphatase-1 inhibitor
1	IPR008065	Pro-FMRFamide-related neuropeptide FF
1	IPR008075	Lipocalin-1 receptor
1	IPR008116	Sequence-specific single-strand DNA-binding protein
1	IPR008138	Saposin B type, region 2
1	IPR008155	Amyloidogenic glycoprotein
1	IPR008193	DNA-directed RNA polymerase Rpb11, 13-16kDa subunit, conserved site
1	IPR008251	Chromo shadow domain
1	IPR008280	Tubulin/FtsZ, C-terminal
1	IPR008333	Oxidoreductase, FAD-binding domain
1	IPR008334	5'-Nucleotidase, C-terminal
1	IPR008365	Prostanoid receptor
1	IPR008371	Voltage-dependent calcium channel, gamma-7 subunit
1	IPR008383	Apoptosis inhibitory 5
1	IPR008477	Protein of unknown function DUF758
1	IPR008560	Protein of unknown function DUF842, eukaryotic
1	IPR008614	Acidic fibroblast growth factor intracellular-binding protein
1	IPR008628	Golgi phosphoprotein 3
1	IPR008636	Hook-related protein family
1	IPR008653	Immediate early response
1	IPR008698	NADH:ubiquinone oxidoreductase, B18 subunit
1	IPR008733	Peroxisomal biogenesis factor 11
1	IPR008795	Prominin
1	IPR008806	RNA polymerase III Rpc82, C -terminal
1	IPR008835	Sclerostin/Sclerostin domain-containing protein 1
1	IPR008847	Suppressor of forked
1	IPR008849	Synaphin
1	IPR008855	Translocon-associated
1	IPR008914	Phosphatidylethanolamine-binding protein PEBP
1	IPR008922	Uncharacterised domain, di-copper centre
1	IPR008927	6-phosphogluconate dehydrogenase C-terminal domain-like
1	IPR008930	Terpenoid cyclases/protein prenyltransferase alpha-alpha toroid
1	IPR008942	ENTH/VHS
1	IPR008962	PapD-like
1	IPR008967	p53-like transcription factor, DNA-binding
1	IPR008974	TRAF-like
1	IPR008991	Translation protein SH3-like domain
1	IPR008993	Tissue inhibitor of metalloproteinases-like, OB-fold
1	IPR009008	Valyl/Leucyl/Isoleucyl-tRNA synthetase, editing domain
1	IPR009025	DNA-directed RNA polymerase, RBP11-like dimerisation domain
1	IPR009038	GOLD domain
1	IPR009039	EAR
1	IPR009045	Hedgehog signalling/DD-peptidase zinc-binding domain
1	IPR009077	Proteasome activator pa28
1	IPR009080	Aminoacyl-tRNA synthetase, class 1a, anticodon-binding
1	IPR009104	Sea anemone actinoporin-like
1	IPR009133	Trace amine associated receptor 1
1	IPR009286	Inositol-pentakisphosphate 2-kinase
1	IPR009398	Adenylate cyclase, conserved domain
1	IPR009448	UDP-glucose:Glycoprotein Glucosyltransferase
1	IPR009449	GDP/GTP exchange factor Sec2, N-terminal
1	IPR009463	Domain of unknown function DUF1087
1	IPR009471	Teneurin intracellular, N-terminal
1	IPR009604	LsmAD domain
1	IPR009613	Lipase maturation factor
1	IPR009685	Male enhanced antigen 1
1	IPR009729	Galactose-3-O-sulfotransferase
1	IPR009816	Protein of unknown function DUF1387
1	IPR009829	Spindle and kinetochore-associated protein 1
1	IPR010159	N-acyl-L-amino-acid amidohydrolase
1	IPR010226	NADH-quinone oxidoreductase, chain I
1	IPR010294	ADAM-TS Spacer 1
1	IPR010307	Laminin domain II
1	IPR010309	E3 ubiquitin ligase, domain of unknown function DUF908
1	IPR010339	TIP49, C-terminal
1	IPR010347	Tyrosyl-DNA phosphodiesterase I
1	IPR010439	Calcium-dependent secretion activator
1	IPR010448	Torsin
1	IPR010472	Formin, FH3 domain
1	IPR010487	Neugrin/Rrg9
1	IPR010515	Collagenase NC10/endostatin
1	IPR010548	BNIP3
1	IPR010569	Myotubularin-like phosphatase domain
1	IPR010580	Stress-associated endoplasmic reticulum protein
1	IPR010614	DEAD2
1	IPR010675	RNA methyltransferase bin3, C-terminal
1	IPR010754	Optic atrophy 3-like
1	IPR010793	Ribosomal protein L37/S30
1	IPR010831	Interleukin-23 alpha
1	IPR010876	NICE-3 predicted
1	IPR010908	Longin domain
1	IPR010919	SAND domain-like
1	IPR010935	SMCs flexible hinge
1	IPR010997	HRDC-like
1	IPR011006	CheY-like superfamily
1	IPR011008	Dimeric alpha-beta barrel
1	IPR011016	Zinc finger, RING-CH-type
1	IPR011021	Arrestin-like, N-terminal
1	IPR011024	Gamma-crystallin-related
1	IPR011038	Calycin-like
1	IPR011039	Transcription Factor IIF, Rap30/Rap74, interaction
1	IPR011043	Galactose oxidase/kelch, beta-propeller
1	IPR011049	Serralysin-like metalloprotease, C-terminal
1	IPR011050	Pectin lyase fold/virulence factor
1	IPR011051	RmlC-like cupin domain
1	IPR011053	Single hybrid motif
1	IPR011054	Rudiment single hybrid motif
1	IPR011072	HR1 rho-binding repeat
1	IPR011256	Regulatory factor, effector binding domain
1	IPR011322	Nitrogen regulatory PII-like, alpha/beta
1	IPR011332	Zinc-binding ribosomal protein
1	IPR011498	Kelch repeat type 2
1	IPR011539	Rel homology domain (RHD), DNA-binding domain
1	IPR011559	Initiation factor 2B alpha/beta/delta
1	IPR011564	Telomeric single stranded DNA binding POT1/Cdc13
1	IPR011611	Carbohydrate kinase PfkB
1	IPR011626	Alpha-macroglobulin complement component
1	IPR011650	Peptidase M20, dimerisation domain
1	IPR011659	WD40-like Beta Propeller
1	IPR011687	Ribosome biogenesis protein Nop53/GLTSCR2
1	IPR011761	ATP-grasp fold
1	IPR011762	Acetyl-coenzyme A carboxyltransferase, N-terminal
1	IPR011763	Acetyl-coenzyme A carboxyltransferase, C-terminal
1	IPR011764	Biotin carboxylation domain
1	IPR011778	Hydantoinase/dihydropyrimidinase
1	IPR011893	Selenoprotein, Rdx type
1	IPR011948	Dullard phosphatase domain, eukaryotic
1	IPR012309	DNA ligase, ATP-dependent, C-terminal
1	IPR012317	Poly(ADP-ribose) polymerase, catalytic domain
1	IPR012341	Six-hairpin glycosidase
1	IPR012351	Four-helical cytokine, core
1	IPR012562	GUCT
1	IPR012573	Meleagrin/Cygnin
1	IPR012577	NIPSNAP
1	IPR012674	Calycin
1	IPR012676	TGS-like
1	IPR012858	Dendritic cell-specific transmembrane protein-like
1	IPR012864	Cysteine oxygenase/2-aminoethanethiol dioxygenase
1	IPR012896	Integrin beta subunit, tail
1	IPR012913	Glucosidase II beta subunit-like
1	IPR012918	RTP801-like
1	IPR012926	TMPIT-like
1	IPR012957	CHD, C-terminal 2
1	IPR012968	FerIin domain
1	IPR013017	NHL repeat, subgroup
1	IPR013111	EGF-like domain, extracellular
1	IPR013122	Polycystin cation channel, PKD1/PKD2
1	IPR013126	Heat shock protein 70 family
1	IPR013155	Methionyl/Valyl/Leucyl/Isoleucyl-tRNA synthetase, anticodon-binding
1	IPR013167	Conserved oligomeric Golgi complex, subunit 4
1	IPR013170	mRNA splicing factor Cwf21 domain
1	IPR013174	Dolichol-phosphate mannosyltransferase subunit 3
1	IPR013197	RNA polymerase III subunit RPC82-related, helix-turn-helix
1	IPR013216	Methyltransferase type 11
1	IPR013252	Kinetochore-Ndc80 subunit Spc24
1	IPR013258	Striatin, N-terminal
1	IPR013273	Peptidase M12B, ADAM-TS
1	IPR013289	CBFA2T family
1	IPR013295	Myelin and lymphocyte (MAL) protein
1	IPR013297	Neuropeptide B/W precursor family
1	IPR013298	Neuropeptide B precursor
1	IPR013315	Spectrin alpha chain, SH3 domain
1	IPR013328	6-phosphogluconate dehydrogenase, domain 2
1	IPR013333	Ryanodine receptor
1	IPR013518	Potassium channel, inwardly rectifying, Kir, cytoplasmic
1	IPR013558	CTNNB1 binding, N-teminal
1	IPR013592	Maf transcription factor, N-terminal
1	IPR013602	Dynein heavy chain, domain-2
1	IPR013641	Protein KTI12/L-seryl-tRNA(Sec) kinase
1	IPR013658	SMP-30/Gluconolactonase/LRE-like region
1	IPR013694	VIT domain
1	IPR013758	DNA topoisomerase, type IIA, subunit A/ C-terminal, alpha-beta
1	IPR013760	DNA topoisomerase, type IIA-like domain
1	IPR013768	Intercellular adhesion molecule, N-terminal
1	IPR013787	S100/CaBP-9k-type, calcium binding, subdomain
1	IPR013815	ATP-grasp fold, subdomain 1
1	IPR013851	Transcription factor Otx, C-terminal
1	IPR013867	Telomere repeat-binding factor, dimerisation domain
1	IPR013871	Cysteine-rich secretory protein
1	IPR013954	Polynucleotide kinase 3 phosphatase
1	IPR013979	Translation initiation factor, beta propellor-like domain
1	IPR014013	Helicase superfamily 1/2, ATP-binding domain, DinG/Rad3-type
1	IPR014020	Tensin phosphatase, C2 domain
1	IPR014038	Translation elongation factor EF1B, beta/delta subunit, guanine nucleotide exchange
1	IPR014039	Translation elongation factor EFTs/EF1B, dimerisation
1	IPR014347	Tautomerase/MIF superfamily
1	IPR014717	Translation elongation factor EF1B/ribosomal protein S6
1	IPR014722	Ribosomal protein L2 domain 2
1	IPR014730	Electron transfer flavoprotein, alpha/beta-subunit, N-terminal
1	IPR014746	Glutamine synthetase/guanido kinase, catalytic domain
1	IPR014752	Arrestin, C-terminal
1	IPR014753	Arrestin, N-terminal
1	IPR014767	Diaphanous autoregulatory (DAD) domain
1	IPR014806	Ubiquitin-fold modifier-conjugating enzyme 1
1	IPR014821	Inositol 1,4,5-trisphosphate/ryanodine receptor
1	IPR014836	Integrin beta subunit, cytoplasmic domain
1	IPR014847	FERM adjacent (FA)
1	IPR014876	DEK, C-terminal
1	IPR014885	VASP tetramerisation
1	IPR014890	c-SKI SMAD4-binding domain
1	IPR014896	NHR2-like
1	IPR014940	BAAT/Acyl-CoA thioester hydrolase C-terminal
1	IPR015022	Microtubule-associated serine/threonine-protein kinase, domain
1	IPR015040	Bcl-x interacting, BH3 domain
1	IPR015048	Domain of unknown function DUF1899
1	IPR015063	USP8 dimerisation domain
1	IPR015096	Domain of unknown function DUF1897
1	IPR015152	Growth hormone/erythropoietin receptor, ligand binding
1	IPR015255	Vitellinogen, open beta-sheet
1	IPR015341	Glycoside hydrolase family 38, central domain
1	IPR015370	Domain of unknown function DUF1968
1	IPR015373	Interferon/interleukin receptor domain
1	IPR015403	Sec7, C-terminal
1	IPR015413	Methionyl/Leucyl tRNA synthetase
1	IPR015415	Vps4 oligomerisation, C-terminal
1	IPR015446	Bone morphogenetic protein 1/tolloid-like protein
1	IPR015590	Aldehyde dehydrogenase domain
1	IPR015667	Telethonin
1	IPR015812	Integrin beta subunit
1	IPR015816	Vitellinogen, beta-sheet N-terminal
1	IPR015817	Vitellinogen, open beta-sheet, subdomain 1
1	IPR015866	Serine-tRNA synthetase, type1, N-terminal
1	IPR015894	Guanylate-binding protein, N-terminal
1	IPR015917	Peptidase C14A, homology domain
1	IPR015947	PUA-like domain
1	IPR015955	Lactate dehydrogenase/glycoside hydrolase, family 4, C-terminal
1	IPR016034	Phosphatidylinositol-4-phosphate 5-kinase, core, subgroup
1	IPR016035	Acyl transferase/acyl hydrolase/lysophospholipase
1	IPR016071	Staphylococcal nuclease (SNase-like), OB-fold
1	IPR016072	SKP1 component, dimerisation
1	IPR016073	SKP1 component, POZ domain
1	IPR016093	MIR motif
1	IPR016129	Peptidase family C14A, His active site
1	IPR016137	RGS domain
1	IPR016180	Ribosomal protein L10e/L16
1	IPR016185	Pre-ATP-grasp domain
1	IPR016293	Peptidase M10A, stromelysin-type
1	IPR016319	Transforming growth factor-beta
1	IPR016449	Potassium channel, inwardly rectifying, Kir
1	IPR016468	CCAAT/enhancer-binding protein, chordates
1	IPR016553	Protein tyrosine phosphatase receptor type C-associated protein
1	IPR016560	T-cell leukemia translocation-altered gene protein
1	IPR016662	Acyl-CoA thioesterase, long chain
1	IPR016763	Vesicle-associated membrane-protein-associated protein
1	IPR016897	S-phase kinase-associated protein 1
1	IPR017132	Sm-like protein Lsm7/snRNP-G
1	IPR017175	Inhibin, alpha subunit subgroup
1	IPR017266	Cyclin-dependent kinase 2-associated protein 2
1	IPR017374	Fringe
1	IPR017423	tRNA (adenine(58)-N(1))-methyltransferase non-catalytic subunit TRM6
1	IPR017455	Zinc finger, FYVE-related
1	IPR017871	ABC transporter, conserved site
1	IPR017873	Cysteine-rich Golgi apparatus protein 1 repeat, eukaryote
1	IPR017892	Protein kinase, C-terminal
1	IPR017896	4Fe-4S ferredoxin-type, iron-sulphur binding domain
1	IPR017900	4Fe-4S ferredoxin, iron-sulphur binding, conserved site
1	IPR017913	Colipase, N-terminal
1	IPR017914	Colipase, C-terminal
1	IPR017915	Colipase, conserved site
1	IPR017923	Transcription factor IIS, N-terminal
1	IPR017930	Myb domain
1	IPR017983	GPCR, family 2, secretin-like, conserved site
1	IPR017995	Homeobox protein, antennapedia type
1	IPR018034	KRR1 interacting protein 1
1	IPR018048	CXC chemokine, conserved site
1	IPR018081	Anaphylatoxin, complement system
1	IPR018085	Uracil-DNA glycosylase, active site
1	IPR018170	Aldo/keto reductase, conserved site
1	IPR018177	L-lactate dehydrogenase, active site
1	IPR018181	Heat shock protein 70, conserved site
1	IPR018184	Integrin alpha chain, C-terminal cytoplasmic region, conserved site
1	IPR018252	Annexin repeat, conserved site
1	IPR018255	Ribosomal protein L10e, conserved site
1	IPR018300	Aminotransferase, class IV, conserved site
1	IPR018316	Tubulin/FtsZ, 2-layer sandwich domain
1	IPR018350	Transcription factor COE, conserved site
1	IPR018358	Disintegrin, conserved site
1	IPR018396	Lysosomal-associated transmembrane protein, 4A/5
1	IPR018446	Corticotropin-releasing factor conserved site
1	IPR018472	Growth arrest/ DNA-damage-inducible protein-interacting protein 1
1	IPR018482	Zinc finger, C4H2-type
1	IPR018488	Cyclic nucleotide-binding, conserved site
1	IPR018490	Cyclic nucleotide-binding-like
1	IPR018491	SLC12A transporter, C-terminal
1	IPR018497	Peptidase M13, C-terminal domain
1	IPR018507	Cytochrome c oxidase, subunit VIa, conserved site
1	IPR018614	Uncharacterised protein family KRTCAP2
1	IPR018617	Ima1, N-terminal domain
1	IPR018826	WW-domain-binding protein
1	IPR018861	Protein of unknown function DUF2448
1	IPR018884	Glutamate [NMDA] receptor, epsilon subunit, C-terminal
1	IPR018890	Uncharacterised protein family FAM171
1	IPR018933	Netrin module, non-TIMP type
1	IPR018940	Elongation factor 1 beta central acidic region, eukaryote
1	IPR018965	Ubiquitin-activating enzyme E1, C-terminal
1	IPR018979	FERM, N-terminal
1	IPR018980	FERM, C-terminal PH-like domain
1	IPR019049	Nucleoporin protein Ndc1-Nup
1	IPR019087	Mediator complex, subunit Med15
1	IPR019151	Proteasome assembly chaperone 2
1	IPR019163	THO complex, subunit 5
1	IPR019170	Meckelin
1	IPR019175	Prp31 C-terminal
1	IPR019178	Phosphatidylinositol 4,5-bisphosphate 4-phosphatase
1	IPR019316	G8 domain
1	IPR019322	Protein of unknown function DUF2366
1	IPR019348	Uncharacterised domain KLRAQ/TTKRSYEDQ, C-terminal
1	IPR019362	Methylmalonic aciduria and homocystinuria type D protein
1	IPR019364	Mediator complex, subunit Med8, fungi/metazoa
1	IPR019376	Myeloid leukemia factor
1	IPR019393	WASH complex, subunit strumpellin
1	IPR019394	Testis-specific protein TEX28/transmembrane and coiled-coil domains protein
1	IPR019410	Lysine methyltransferase
1	IPR019412	Outer membrane protein Iml2/Tetratricopeptide repeat protein 39
1	IPR019439	FMP27, N-terminal
1	IPR019441	FMP27, GFWDK domain
1	IPR019443	FMP27, C-terminal
1	IPR019465	Conserved oligomeric Golgi complex subunit 5
1	IPR019466	Matrilin, coiled-coil trimerisation domain
1	IPR019474	Ubiquitin conjugation factor E4, core
1	IPR019498	MENTAL domain
1	IPR019523	Protein phosphatase 1, regulatory subunit 15A/B, C-terminal
1	IPR019527	RZZ complex, subunit KNTC1/ROD, C-terminal
1	IPR019543	Beta-amyloid precursor protein C-terminal
1	IPR019565	Alpha-2-macroglobulin, thiol-ester bond-forming
1	IPR019572	Ubiquitin-activating enzyme, catalytic cysteine domain
1	IPR019742	Alpha-2-macroglobulin, conserved site
1	IPR019745	Amyloidogenic glycoprotein, intracellular domain, conserved site
1	IPR019747	FERM conserved site
1	IPR019769	Translation elongation factor, IF5A, hypusine site
1	IPR019770	Eukaryotic translation initiation factor 4E (eIF-4E), conserved site
1	IPR019804	Ras guanine-nucleotide exchange factor, conserved site
1	IPR019817	Interferon regulatory factor, conserved site
1	IPR019828	Lysyl oxidase, conserved site
1	IPR019829	Macrophage migration inhibitory factor, conserved site
1	IPR020067	Frizzled domain
1	IPR020082	S-adenosyl-L-homocysteine hydrolase, conserved site
1	IPR020189	Translation elongation factor, IF5A C-terminal
1	IPR020338	SMN complex, gem-associated protein 7
1	IPR020412	Interleukin-11, mammalian
1	IPR020436	Somatomedin B, chordata
1	IPR020438	Interleukin-11
1	IPR020439	Interleukin-15
1	IPR020549	Endoribonuclease YbeY, conserved site
1	IPR020606	Ribosomal protein S7, conserved site
1	IPR020810	Enolase, C-terminal
1	IPR020811	Enolase, N-terminal
1	IPR020829	Glyceraldehyde 3-phosphate dehydrogenase, catalytic domain
1	IPR020837	Fibrinogen, conserved site
1	IPR020858	Serum albumin-like
1	IPR020877	Interleukin-1 conserved site
1	IPR020893	Cytochrome c oxidase, subunit Vb, zinc binding site
1	IPR020903	Na+ channel, amiloride-sensitive, conserved site
1	IPR020984	Cell cycle regulatory protein Speedy
1	IPR021018	Mediator complex, subunit Med29, metazoa
1	IPR021019	Mediator complex, subunit Med30, metazoa
1	IPR021063	NF-kappa-B essential modulator NEMO, N-terminal
1	IPR021105	Potassium channel, voltage dependent, Kv3, inactivation domain
1	IPR021148	Polysaccharide biosynthesis domain
1	IPR021190	Peptidase M10A
1	IPR021281	Small nuclear RNA activating complex subunit 2-like
1	IPR021537	Hypoxia-inducible factor, alpha subunit
1	IPR021663	T-cell surface glycoprotein CD3 zeta/eta subunit/High affinity IgE receptor gamma subunit
1	IPR021673	C-terminal domain of RIG-I
1	IPR021774	Protein of unknown function DUF3338
1	IPR021818	Signal-induced proliferation-associated 1-like protein, C-terminal
1	IPR021832	Ankyrin repeat domain-containing protein 13
1	IPR021861	THO complex, subunit THOC1
1	IPR021910	Protein of unknown function DUF3522
1	IPR021934	Sox, C-terminal
1	IPR022049	FAM69, protein-kinase domain
1	IPR022097	Transcription factor SOX
1	IPR022157	Dynein associated protein
1	IPR022165	Polo kinase kinase
1	IPR022357	Major intrinsic protein, conserved site
1	IPR022408	Acyl-CoA-binding protein, ACBP, conserved site
1	IPR022412	Quinolinate phosphoribosyl transferase, N-terminal
1	IPR022414	ATP:guanido phosphotransferase, catalytic domain
1	IPR022557	Domain of unknown function DUF3480
1	IPR022628	S-adenosylmethionine synthetase, N-terminal
1	IPR022631	S-adenosylmethionine synthetase, conserved site
1	IPR022682	Peptidase C2, calpain, large subunit, domain III
1	IPR022683	Peptidase C2, calpain, domain III
1	IPR022684	Peptidase C2, calpain family
1	IPR022816	Condensin complex subunit 2/barren
1	IPR022967	RNA-binding domain, S1
1	IPR023088	3'5'-cyclic nucleotide phosphodiesterase
1	IPR023111	Titin-like domain
1	IPR023123	Tubulin, C-terminal
1	IPR023139	Yst0336-like domain
1	IPR023142	Microtubule-associated serine/threonine-protein kinase, pre-PK domain
1	IPR023160	Ribonuclease HII, helix-loop-helix cap domain
1	IPR023173	NADPH-cytochrome p450 reductase, FAD-binding, alpha-helical domain-3
1	IPR023174	3'5'-cyclic nucleotide phosphodiesterase, conserved site
1	IPR023179	GTP-binding protein, orthogonal bundle domain
1	IPR023190	Phosphoserine phosphatase, domain 2
1	IPR023235	FAM105
1	IPR023236	Inactive ubiquitin thioesterase FAM105A
1	IPR023247	Cancer susceptibility candidate protein 1
1	IPR023254	Aquaporin 6
1	IPR023267	RNA (C5-cytosine) methyltransferase
1	IPR023271	Aquaporin-like
1	IPR023296	Glycosyl hydrolase, five-bladed beta-propellor domain
1	IPR023321	PINIT domain
1	IPR023352	Membrane associated eicosanoid/glutathione metabolism-like domain
1	IPR023366	ATP synthase subunit alpha-like domain
1	IPR023379	ADP-ribosylation factor-like 2-binding protein, domain
1	IPR023394	Sec7 domain, alpha orthogonal bundle
1	IPR023398	Translation Initiation factor eIF- 4e-like
1	IPR023407	Ribosomal protein S27e, zinc-binding domain
1	IPR023564	Ribosomal protein L13 domain
1	IPR023631	Amidase signature domain
1	IPR023753	FAD/NAD(P)-binding domain
1	IPR023780	Chromo domain
1	IPR023798	Ribosomal protein S7 domain
1	IPR024057	Nucleoplasmin core domain
1	IPR024160	Bin3-type S-adenosyl-L-methionine binding domain
1	IPR024240	Alpha-N-acetylglucosaminidase, N-terminal
1	IPR024298	Ancestral coatomer element 1, Sec16/Sec31
1	IPR024329	Amyloidogenic glycoprotein, E2 domain
1	IPR024448	Xylosyltransferase
1	IPR024518	Domain of unknown function DUF3421
1	IPR024567	Ribonuclease HII/HIII domain
1	IPR024581	Tbk1/Ikki binding domain
1	IPR024626	Kri1-like, C-terminal
1	IPR024661	DNA-directed RNA polymerase III, subunit Rpc31
1	IPR024731	EGF domain
1	IPR024732	Alpha-N-acetylglucosaminidase, C-terminal
1	IPR024733	Alpha-N-acetylglucosaminidase, tim-barrel domain
1	IPR024783	Transducer of regulated CREB activity, N-terminal
1	IPR024792	Rho GDP-dissociation inhibitor domain
1	IPR024861	Donson
1	IPR024927	Acid phosphatase, type 5
1	IPR025110	AMP-binding enzyme C-terminal domain
1	IPR025256	Domain of unknown function DUF4203
1	IPR025281	Domain of unknown function DUF4074
1	IPR025527	Domain of unknown function DUF4414
1	IPR025607	Ribosomal protein L5 eukaryotic/L18 archaeal, C-terminal
1	IPR025615	TILa domain
1	IPR025717	Histone deacetylase complex subunit SAP30 zinc-finger
1	IPR025718	Histone deacetylase complex subunit SAP30, Sin3 binding domain
1	IPR025750	Requiem/DPF N-terminal domain
1	IPR025754	TRC8 N-terminal domain
1	IPR025871	Growth hormone-binding protein
1	IPR025887	Glycoside hydrolase family 31, N-terminal domain
1	IPR025927	Potential DNA-binding domain
1	IPR026094	G protein pathway suppressor 2
1	IPR026114	Apolipoprotein F
1	IPR026182	Anaphase-promoting complex subunit 15
1	IPR026192	NADH-ubiquinone oxidoreductase 1 subunit C1
1	IPR026236	Integrator complex subunit 2, metazoa
1	IPR026721	Transmembrane protein 18
1	IPR026822	Spp2/MOS2, G-patch domain
1	IPR027007	DHR-1 domain
1	IPR027244	Vacuolar membrane-associated protein Iml1
1	IPR027246	Eukaryotic porin/Tom40
1	IPR027277	Nicotinate-nucleotide pyrophosphorylase/Putative pyrophosphorylase ModD
1	IPR027363	Methylthioribose-1-phosphate isomerase-like, N-terminal domain
1	IPR027415	Tyrosyl-DNA phosphodiesterase C-terminal domain
1	IPR027418	Protoporphyrinogen oxidase, C-terminal domain
1	IPR027450	Alpha-ketoglutarate-dependent dioxygenase AlkB-like
1	IPR027469	Cation efflux protein transmembrane domain
1	IPR027482	Sec1-like, domain 2
1	IPR027483	Phosphatidylinositol-4-phosphate 5-kinase, C-terminal
1	IPR027484	Phosphatidylinositol-4-phosphate 5-kinase, N-terminal domain
1	IPR027851	Protein of unknown function DUF4628
1	IPR027873	Protein PAXX
1	IPR027912	Protein of unknown function DUF4486
1	IPR027936	Ephrin receptor, transmembrane domain
1	IPR027953	Domain of unknown function DUF4605
1	IPR027954	Domain of unknown function DUF4430
1	IPR027963	Meiosis-specific coiled-coil domain-containing protein MEIOC
1	IPR028042	Protein of unknown function DUF4639
1	IPR028068	Phosphoinositide-interacting protein
1	IPR028074	PTHB1, C-terminal domain
1	IPR028085	Folliculin-interacting protein, middle domain
1	IPR028111	Melanocortin-2 receptor accessory protein family
1	IPR028126	Spexin
1	IPR028142	IL-1 family/FGF family
1	IPR028222	AP-5 complex subunit zeta-1
1	IPR028258	Exocyst complex component Sec3, PIP2-binding N-terminal domain
1	IPR028605	RISC-loading complex subunit TRBP2
1	IPR028935	WHIM3 domain
1	IPR028941	WHIM2 domain
1	IPR028992	Hedgehog/Intein (Hint) domain
1	IPR028995	Glycoside hydrolase families 57/38, central domain
1	IPR029016	GAF domain-like
1	IPR029017	Enolase N-terminal domain-like
1	IPR029030	Caspase-like domain
1	IPR029033	Histidine phosphatase superfamily
1	IPR029041	FAD-linked oxidoreductase-like
1	IPR029056	Ribokinase-like
1	IPR029061	Thiamin diphosphate-binding fold
1	IPR029065	Enolase C-terminal domain-like
1	IPR029069	HotDog domain
1	IPR029089	Protein of unknown function DUF4660
1	IPR029146	CST complex subunit Ten1, animal and plant type
1	IPR029162	TRP-interacting helix, InaF motif
1	IPR029169	PEST proteolytic signal-containing nuclear protein
1	IPR029177	Interferon lambda
1	IPR029215	High mobility group box domain 5
1	IPR029238	Shadow of prion protein
1	IPR029244	FAM69, N-terminal
1	IPR029257	Rab3GAP regulatory subunit, C-terminal
1	IPR029270	Limb expression 1
1	IPR029308	FANCI solenoid 1 domain
1	IPR029321	Integrator complex subunit 2
1	IPR029336	Protein of unknown function DUF4594
1	IPR029353	Neuronal tyrosine-phosphorylated phosphoinositide-3-kinase adapter, C-terminal domain
1	IPR029369	Domain of unknown function with conserved HDNR motif
1	IPR029376	Protein of unknown function DUF4549
1	IPR029400	TERF1-interacting nuclear factor 2, N-terminal domain
1	IPR029409	Transmembrane protein 237
1	IPR029421	MDM2-binding protein, N-terminal domain
1	IPR029448	Fanconi anaemia protein FANCD2
1	IPR029473	Cell morphogenesis central region
1	IPR029479	Nitroreductase
1	IPR029491	Helicase Helix-turn-helix domain
1	IPR030395	Glycerophosphodiester phosphodiesterase domain
1	IPR031157	Tr-type G domain, conserved site
1	IPR031160	F-BAR domain
1	IPR031167	OBG-type guanine nucleotide-binding (G) domain
1	IPR031314	Deoxynucleoside kinase domain
1	IPR031335	Glycosyl hydrolase family 63, C-terminal
1	IPR031372	CAMSAP, spectrin and Ca2+/calmodulin-binding region
1	IPR031373	Circadian-associated transcriptional repressor
1	IPR031402	Protein LYRIC
1	IPR031435	Transmembrane protein TMEM132, N-terminal
1	IPR031436	Transmembrane protein TMEM132, C-terminal
1	IPR031437	Transmembrane protein family 132, middle domain
1	IPR031457	Renal cancer differentiation gene 1 protein
1	IPR031468	Synaptotagmin-like mitochondrial-lipid-binding domain
1	IPR031490	FAAP20 ubiquitin-binding zinc-finger
1	IPR031491	FAAP20, FANCA interaction domain
1	IPR031620	DDB1- and CUL4-associated factor 17
1	IPR031626	Protein of unknown function DUF4707
1	IPR031631	Glycosyl hydrolase family 63, N-terminal
1	IPR031642	VPS13, repeated coiled region
1	IPR031662	GTP binding protein, second domain
1	IPR031775	cGMP-dependent protein kinase, interacting domain
1	IPR031814	ALG11 mannosyltransferase, N-terminal
1	IPR031847	Domain of unknown function DUF4749
1	IPR031862	Gap junction alpha-5 protein (Cx40), C-terminal
1	IPR031867	MiT/TFE transcription factors, N-terminal
1	IPR031916	DNA ligase 3, BRCT domain
1	IPR031984	Solute carrier family 3 member 2, N-terminal domain
1	IPR031994	Janus kinase and microtubule-interacting protein, C-terminal domain
1	IPR032042	Protection of telomeres protein 1, ssDNA-binding domain
1	IPR032053	Mitochondrial 28S ribosomal protein S34
1	IPR032190	Niemann-Pick C1, N-terminal
1	IPR032200	Transcription factor COE, DNA-binding domain
1	IPR032259	Enoyl-CoA hydratase/isomerase, HIBYL-CoA-H type
1	IPR032376	Dedicator of cytokinesis, N-terminal domain
1	IPR032418	Ubiquitin-activating enzyme E1, FCCH domain
1	IPR032421	Protein O-mannosyl-transferase, C-terminal four TM domain
1	IPR032435	Band 7, C-terminal extension
1	IPR032454	Histone H2A, C-terminal domain
1	IPR032460	Symplekin/Pta1, N-terminal
1	IPR032471	GAIN domain, N-terminal
1	IPR032486	JNK-interacting protein, leucine zipper II
1	IPR032628	Adenylate cyclase, N-terminal
1	IPR032803	PLD-like domain
1	IPR032839	Rab3-GAP regulatory subunit, N-terminal
1	IPR033121	Peptidase family A1 domain
1	IPR033139	Peptidase family C14A, cysteine active site
