# Supplementary material for: A New Chicken Genome Assembly Provides Insight into Avian Genome Structure
Source: G3 (Bethesda). 2016 Nov 14;7(1):109–17. doi: 10.1534/g3.116.035923 (PMC5217101; doi:10.1534/g3.116.035923)
Supplement: Supplementary file 13 [file 109FileS5.xls]

## Sheet: Current-novel
Sequence Name	GO Number	Biological Process	Cellular Component	Molecular Function
XP_428156.4	42612;5515;42605;2474;6955;19814	antigen processing and presentation of peptide antigen via MHC class I;immune response	MHC class I protein complex;immunoglobulin complex	protein binding;peptide antigen binding
XP_015158206.1	5515			protein binding
XP_015158205.1	5515			protein binding
XP_015158194.1	4559;5975	carbohydrate metabolic process		alpha-mannosidase activity
XP_015158193.1	5634;3677		nucleus	DNA binding
XP_015158191.1	8536;6886	intracellular protein transport		Ran GTPase binding
XP_015158188.1	5515			protein binding
XP_015158185.1	7268;98655	synaptic transmission;cation transmembrane transport
XP_015158178.1	3676;46872			nucleic acid binding;metal ion binding
XP_015158177.1	3676;46872			nucleic acid binding;metal ion binding
XP_015158176.1	3676;46872			nucleic acid binding;metal ion binding
XP_015158175.1	3676;46872			nucleic acid binding;metal ion binding
XP_015158174.1	3676;46872			nucleic acid binding;metal ion binding
XP_015158149.1	43565;6355	regulation of transcription, DNA-templated		sequence-specific DNA binding
XP_015158136.1	5654;5829;31965;4303;6703;44281;8209	estrogen biosynthetic process;small molecule metabolic process;androgen metabolic process	nucleoplasm;cytosol;nuclear membrane	estradiol 17-beta-dehydrogenase activity
XP_015158129.1	35556	intracellular signal transduction
XP_015158123.1	5882;5200		intermediate filament	structural constituent of cytoskeleton
XP_015158120.1	5882;5200		intermediate filament	structural constituent of cytoskeleton
XP_015158118.1	5882;5200		intermediate filament	structural constituent of cytoskeleton
XP_015158117.1	5882;5200		intermediate filament	structural constituent of cytoskeleton
XP_015158116.1	5488			binding
XP_015158115.1	5488			binding
XP_015158114.1	5488			binding
XP_015158113.1	5488			binding
XP_015158112.1	5488			binding
XP_015158110.1	5488			binding
XP_015158107.1	5882;5200		intermediate filament	structural constituent of cytoskeleton
XP_015158102.1	5882;5200		intermediate filament	structural constituent of cytoskeleton
XP_015158092.1	5515			protein binding
XP_015158090.1	5515			protein binding
XP_015158089.1	5882;5200		intermediate filament	structural constituent of cytoskeleton
XP_015158085.1	5882;5200		intermediate filament	structural constituent of cytoskeleton
XP_015158055.1	5578;4222;8270		proteinaceous extracellular matrix	metalloendopeptidase activity;zinc ion binding
XP_015158040.1	5829;4908;16740;42802;97159;1901363;6725;9069;43603;44249;44260;44283;46483;50896;1901360;1901566;7166;45323	cellular aromatic compound metabolic process;serine family amino acid metabolic process;cellular amide metabolic process;cellular biosynthetic process;cellular macromolecule metabolic process;small molecule biosynthetic process;heterocycle metabolic process;response to stimulus;organic cyclic compound metabolic process;organonitrogen compound biosynthetic process;cell surface receptor signaling p…	cytosol;interleukin-1 receptor complex	interleukin-1 receptor activity;transferase activity;identical protein binding;organic cyclic compound binding;heterocyclic compound binding
XP_015158039.1	5829;4908;16740;42802;97159;1901363;6725;9069;43603;44249;44260;44283;46483;50896;1901360;1901566;7166;45323	cellular aromatic compound metabolic process;serine family amino acid metabolic process;cellular amide metabolic process;cellular biosynthetic process;cellular macromolecule metabolic process;small molecule biosynthetic process;heterocycle metabolic process;response to stimulus;organic cyclic compound metabolic process;organonitrogen compound biosynthetic process;cell surface receptor signaling p…	cytosol;interleukin-1 receptor complex	interleukin-1 receptor activity;transferase activity;identical protein binding;organic cyclic compound binding;heterocyclic compound binding
XP_015157915.1	287;3677;3725;8270;9036;16151;16743;34480;6461;9307;44179;46944;90305;6308;9359	protein complex assembly;DNA restriction-modification system;hemolysis in other organism;protein carbamoylation;nucleic acid phosphodiester bond hydrolysis;DNA catabolic process	Type II site-specific deoxyribonuclease complex	magnesium ion binding;DNA binding;double-stranded RNA binding;zinc ion binding;Type II site-specific deoxyribonuclease activity;nickel cation binding;carboxyl- or carbamoyltransferase activity;phosphatidylcholine phospholipase C activity
XP_015157898.1	5515			protein binding
XP_015157794.1	16021		integral component of membrane
XP_015157793.1	16021		integral component of membrane
XP_015157739.1	5737;5856;4252;4424;5524;46872;105;6508	histidine biosynthetic process;proteolysis	cytoplasm;cytoskeleton	serine-type endopeptidase activity;imidazoleglycerol-phosphate dehydratase activity;ATP binding;metal ion binding
XP_015157714.1	3824			catalytic activity
XP_015157713.1	3824			catalytic activity
XP_015157644.1	5488			binding
XP_015157633.1	42613;5515;6955;19882	immune response;antigen processing and presentation	MHC class II protein complex	protein binding
XP_015157632.1	42613;5515;6955;19882	immune response;antigen processing and presentation	MHC class II protein complex	protein binding
XP_015157631.1	42613;5515;6955;19882	immune response;antigen processing and presentation	MHC class II protein complex	protein binding
XP_015157630.1	42613;5515;6955;19882	immune response;antigen processing and presentation	MHC class II protein complex	protein binding
XP_015157629.1	42613;5515;6955;19882	immune response;antigen processing and presentation	MHC class II protein complex	protein binding
XP_015157628.1	42613;5515;6955;19882	immune response;antigen processing and presentation	MHC class II protein complex	protein binding
XP_015157622.1	42613;5515;6955;19882	immune response;antigen processing and presentation	MHC class II protein complex	protein binding
XP_015157612.1	5622;3676;46872;6355	regulation of transcription, DNA-templated	intracellular	nucleic acid binding;metal ion binding
XP_015157523.1	4844;6284	base-excision repair		uracil DNA N-glycosylase activity
XP_015157491.1	46872			metal ion binding
XP_015157490.1	46872			metal ion binding
XP_015157489.1	46872			metal ion binding
XP_015157482.1	5515			protein binding
XP_015157480.1	46872			metal ion binding
XP_015157479.1	46872			metal ion binding
XP_015157478.1	46872			metal ion binding
XP_015157477.1	46872			metal ion binding
XP_015157476.1	5515			protein binding
XP_015157474.1	46872			metal ion binding
XP_015157473.1	46872			metal ion binding
XP_015157472.1	46872			metal ion binding
XP_015157471.1	46872			metal ion binding
XP_015157454.1	46872			metal ion binding
XP_015157415.1	5488			binding
XP_015157406.1	5488			binding
XP_015157391.1	5886;5509;7156	homophilic cell adhesion via plasma membrane adhesion molecules	plasma membrane	calcium ion binding
XP_015157390.1	5886;5509;7156	homophilic cell adhesion via plasma membrane adhesion molecules	plasma membrane	calcium ion binding
XP_015157388.1	5886;5509;7156	homophilic cell adhesion via plasma membrane adhesion molecules	plasma membrane	calcium ion binding
XP_015157386.1	4672;5524;6468	protein phosphorylation		protein kinase activity;ATP binding
XP_015157380.1	5886;5509;7156	homophilic cell adhesion via plasma membrane adhesion molecules	plasma membrane	calcium ion binding
XP_015157378.1	5886;5509;7156	homophilic cell adhesion via plasma membrane adhesion molecules	plasma membrane	calcium ion binding
XP_015157376.1	5886;5509;7156	homophilic cell adhesion via plasma membrane adhesion molecules	plasma membrane	calcium ion binding
XP_015157372.1	5886;5509;7156	homophilic cell adhesion via plasma membrane adhesion molecules	plasma membrane	calcium ion binding
XP_015157371.1	5488			binding
XP_015157370.1	5886;5509;7156	homophilic cell adhesion via plasma membrane adhesion molecules	plasma membrane	calcium ion binding
XP_015157369.1	5886;5509;7156	homophilic cell adhesion via plasma membrane adhesion molecules	plasma membrane	calcium ion binding
XP_015157366.1	5886;5509;7156	homophilic cell adhesion via plasma membrane adhesion molecules	plasma membrane	calcium ion binding
XP_015157365.1	5886;5509;7156	homophilic cell adhesion via plasma membrane adhesion molecules	plasma membrane	calcium ion binding
XP_015157364.1	5488			binding
XP_015157363.1	5886;5509;7156	homophilic cell adhesion via plasma membrane adhesion molecules	plasma membrane	calcium ion binding
XP_015157361.1	5886;5509;7156	homophilic cell adhesion via plasma membrane adhesion molecules	plasma membrane	calcium ion binding
XP_015157355.1	5886;5509;7156	homophilic cell adhesion via plasma membrane adhesion molecules	plasma membrane	calcium ion binding
XP_015157297.1	5488			binding
XP_015157264.1	5882;5200		intermediate filament	structural constituent of cytoskeleton
XP_015157263.1	5882;5200		intermediate filament	structural constituent of cytoskeleton
XP_015157260.1	16021;4930;4984;7187;7608	G-protein coupled receptor signaling pathway, coupled to cyclic nucleotide second messenger;sensory perception of smell	integral component of membrane	G-protein coupled receptor activity;olfactory receptor activity
XP_015157158.1	8152	metabolic process
XP_015156964.1	5515			protein binding
XP_015156959.1	5515			protein binding
XP_015156952.1	3964;6278	RNA-dependent DNA replication		RNA-directed DNA polymerase activity
XP_015156851.1	5488			binding
XP_015156848.1	5488			binding
XP_015156829.1	5515			protein binding
XP_015156814.1	16491;8152	metabolic process		oxidoreductase activity
XP_015156808.1	5739;5886;34364;4022;8270;42803;70011;6068;6953;7275;32526;33574;42572;42573;48149;55114	ethanol catabolic process;acute-phase response;multicellular organismal development;response to retinoic acid;response to testosterone;retinol metabolic process;retinoic acid metabolic process;behavioral response to ethanol;oxidation-reduction process	mitochondrion;plasma membrane;high-density lipoprotein particle	alcohol dehydrogenase (NAD) activity;zinc ion binding;protein homodimerization activity;peptidase activity, acting on L-amino acid peptides
XP_015156765.1	5882;5198		intermediate filament	structural molecule activity
XP_015156762.1	3964;6278	RNA-dependent DNA replication		RNA-directed DNA polymerase activity
XP_015156761.1	16021;4930;7186	G-protein coupled receptor signaling pathway	integral component of membrane	G-protein coupled receptor activity
XP_015156760.1	16021;4984;7187;7608	G-protein coupled receptor signaling pathway, coupled to cyclic nucleotide second messenger;sensory perception of smell	integral component of membrane	olfactory receptor activity
XP_015156754.1	16021;4930;4984;7187;7608	G-protein coupled receptor signaling pathway, coupled to cyclic nucleotide second messenger;sensory perception of smell	integral component of membrane	G-protein coupled receptor activity;olfactory receptor activity
XP_015156753.1	16021;4930;4984;7187;7608	G-protein coupled receptor signaling pathway, coupled to cyclic nucleotide second messenger;sensory perception of smell	integral component of membrane	G-protein coupled receptor activity;olfactory receptor activity
XP_015156752.1	16021;4984;7187;7608	G-protein coupled receptor signaling pathway, coupled to cyclic nucleotide second messenger;sensory perception of smell	integral component of membrane	olfactory receptor activity
XP_015156744.1	16021;4930;4984;7187;7608	G-protein coupled receptor signaling pathway, coupled to cyclic nucleotide second messenger;sensory perception of smell	integral component of membrane	G-protein coupled receptor activity;olfactory receptor activity
XP_015156732.1	16021;4984;7187;7608	G-protein coupled receptor signaling pathway, coupled to cyclic nucleotide second messenger;sensory perception of smell	integral component of membrane	olfactory receptor activity
XP_015156731.1	16021;4984;7187;7608	G-protein coupled receptor signaling pathway, coupled to cyclic nucleotide second messenger;sensory perception of smell	integral component of membrane	olfactory receptor activity
XP_015156686.1	8081;6629	lipid metabolic process		phosphoric diester hydrolase activity
XP_015156660.1	16810;6807	nitrogen compound metabolic process		hydrolase activity, acting on carbon-nitrogen (but not peptide) bonds
XP_015156653.1	5515			protein binding
XP_015156644.1	5515			protein binding
XP_015156614.1	5515			protein binding
XP_015156526.1	5829;4908;16740;16876;42802;43167;97159;1901363;6412;9069;43039;44283;50896;7166;45323	translation;serine family amino acid metabolic process;tRNA aminoacylation;small molecule biosynthetic process;response to stimulus;cell surface receptor signaling pathway	cytosol;interleukin-1 receptor complex	interleukin-1 receptor activity;transferase activity;ligase activity, forming aminoacyl-tRNA and related compounds;identical protein binding;ion binding;organic cyclic compound binding;heterocyclic compound binding
XP_015156514.1	5515;8270			protein binding;zinc ion binding
XP_015156508.1	5840;3735;6412;42254	translation;ribosome biogenesis	ribosome	structural constituent of ribosome
XP_015156501.1	5829;16020;16740;16874;42802;97159;1901363;10467;16070;34645;43603;44271;1901566;1901605	gene expression;RNA metabolic process;cellular macromolecule biosynthetic process;cellular amide metabolic process;cellular nitrogen compound biosynthetic process;organonitrogen compound biosynthetic process;alpha-amino acid metabolic process	cytosol;membrane	transferase activity;ligase activity;identical protein binding;organic cyclic compound binding;heterocyclic compound binding
XP_015156500.1	5829;16020;16740;16874;42802;97159;1901363;10467;16070;34645;43603;44271;1901566;1901605	gene expression;RNA metabolic process;cellular macromolecule biosynthetic process;cellular amide metabolic process;cellular nitrogen compound biosynthetic process;organonitrogen compound biosynthetic process;alpha-amino acid metabolic process	cytosol;membrane	transferase activity;ligase activity;identical protein binding;organic cyclic compound binding;heterocyclic compound binding
XP_015156499.1	5829;4908;16740;16876;42802;43167;97159;1901363;6412;9069;43039;44283;50896;7166;45323	translation;serine family amino acid metabolic process;tRNA aminoacylation;small molecule biosynthetic process;response to stimulus;cell surface receptor signaling pathway	cytosol;interleukin-1 receptor complex	interleukin-1 receptor activity;transferase activity;ligase activity, forming aminoacyl-tRNA and related compounds;identical protein binding;ion binding;organic cyclic compound binding;heterocyclic compound binding
XP_015156470.1	5515			protein binding
XP_015156468.1	5829;4908;16740;16874;42802;97159;1901363;9069;10467;16070;34645;43603;44271;44283;50896;1901566;7166;45323	serine family amino acid metabolic process;gene expression;RNA metabolic process;cellular macromolecule biosynthetic process;cellular amide metabolic process;cellular nitrogen compound biosynthetic process;small molecule biosynthetic process;response to stimulus;organonitrogen compound biosynthetic process;cell surface receptor signaling pathway	cytosol;interleukin-1 receptor complex	interleukin-1 receptor activity;transferase activity;ligase activity;identical protein binding;organic cyclic compound binding;heterocyclic compound binding
XP_015156467.1	5829;4908;16740;16874;42802;97159;1901363;9069;10467;16070;34645;43603;44271;44283;50896;1901566;7166;45323	serine family amino acid metabolic process;gene expression;RNA metabolic process;cellular macromolecule biosynthetic process;cellular amide metabolic process;cellular nitrogen compound biosynthetic process;small molecule biosynthetic process;response to stimulus;organonitrogen compound biosynthetic process;cell surface receptor signaling pathway	cytosol;interleukin-1 receptor complex	interleukin-1 receptor activity;transferase activity;ligase activity;identical protein binding;organic cyclic compound binding;heterocyclic compound binding
XP_015156466.1	5829;4908;16740;16874;42802;97159;1901363;9069;10467;16070;34645;43603;44271;44283;50896;1901566;7166;45323	serine family amino acid metabolic process;gene expression;RNA metabolic process;cellular macromolecule biosynthetic process;cellular amide metabolic process;cellular nitrogen compound biosynthetic process;small molecule biosynthetic process;response to stimulus;organonitrogen compound biosynthetic process;cell surface receptor signaling pathway	cytosol;interleukin-1 receptor complex	interleukin-1 receptor activity;transferase activity;ligase activity;identical protein binding;organic cyclic compound binding;heterocyclic compound binding
XP_015156454.1	16020;5272;6814	sodium ion transport	membrane	sodium channel activity
XP_015156453.1	16021;5452;6821;15701	chloride transport;bicarbonate transport	integral component of membrane	inorganic anion exchanger activity
XP_015156449.1	5829;4908;16740;16874;42802;97159;1901363;9069;10467;16070;34645;43603;44271;44283;50896;1901566;7166;45323	serine family amino acid metabolic process;gene expression;RNA metabolic process;cellular macromolecule biosynthetic process;cellular amide metabolic process;cellular nitrogen compound biosynthetic process;small molecule biosynthetic process;response to stimulus;organonitrogen compound biosynthetic process;cell surface receptor signaling pathway	cytosol;interleukin-1 receptor complex	interleukin-1 receptor activity;transferase activity;ligase activity;identical protein binding;organic cyclic compound binding;heterocyclic compound binding
XP_015156448.1	5829;4908;16740;16874;42802;97159;1901363;9069;10467;16070;34645;43603;44271;44283;50896;1901566;7166;45323	serine family amino acid metabolic process;gene expression;RNA metabolic process;cellular macromolecule biosynthetic process;cellular amide metabolic process;cellular nitrogen compound biosynthetic process;small molecule biosynthetic process;response to stimulus;organonitrogen compound biosynthetic process;cell surface receptor signaling pathway	cytosol;interleukin-1 receptor complex	interleukin-1 receptor activity;transferase activity;ligase activity;identical protein binding;organic cyclic compound binding;heterocyclic compound binding
XP_015156447.1	5829;4908;16740;16876;42802;43167;97159;1901363;6412;9069;43039;44283;50896;7166;45323	translation;serine family amino acid metabolic process;tRNA aminoacylation;small molecule biosynthetic process;response to stimulus;cell surface receptor signaling pathway	cytosol;interleukin-1 receptor complex	interleukin-1 receptor activity;transferase activity;ligase activity, forming aminoacyl-tRNA and related compounds;identical protein binding;ion binding;organic cyclic compound binding;heterocyclic compound binding
XP_015156438.1	5829;4908;16740;16874;42802;97159;1901363;6955;9069;10467;16070;19221;34645;43603;44271;44283;1901566;45323	immune response;serine family amino acid metabolic process;gene expression;RNA metabolic process;cytokine-mediated signaling pathway;cellular macromolecule biosynthetic process;cellular amide metabolic process;cellular nitrogen compound biosynthetic process;small molecule biosynthetic process;organonitrogen compound biosynthetic process	cytosol;interleukin-1 receptor complex	interleukin-1 receptor activity;transferase activity;ligase activity;identical protein binding;organic cyclic compound binding;heterocyclic compound binding
XP_015156412.1	5488			binding
XP_015156398.1	5887;70062;72562;4867;5515;7166;7565;10951	cell surface receptor signaling pathway;female pregnancy;negative regulation of endopeptidase activity	integral component of plasma membrane;extracellular exosome;blood microparticle	serine-type endopeptidase inhibitor activity;protein binding
XP_015156367.1	3956;6471	protein ADP-ribosylation		NAD(P)+-protein-arginine ADP-ribosyltransferase activity
XP_015156302.1	9523;9535;16021;16168;16491;45156;46872;9635;9772;18298;6118	response to herbicide;photosynthetic electron transport in photosystem II;protein-chromophore linkage;obsolete electron transport	photosystem II;chloroplast thylakoid membrane;integral component of membrane	chlorophyll binding;oxidoreductase activity;electron transporter, transferring electrons within the cyclic electron transport pathway of photosynthesis activity;metal ion binding
XP_015156292.1	784;43047;723	telomere maintenance	nuclear chromosome, telomeric region	single-stranded telomeric DNA binding
XP_015156268.1	4672;5524;6468	protein phosphorylation		protein kinase activity;ATP binding
XP_015156256.1	5515			protein binding
XP_015156238.1	4252;6508	proteolysis		serine-type endopeptidase activity
XP_015156236.1	16020		membrane
XP_015156222.1	5515;8270			protein binding;zinc ion binding
XP_015156220.1	5515;8270			protein binding;zinc ion binding
XP_015156219.1	5515;8270			protein binding;zinc ion binding
XP_015156218.1	5515;8270			protein binding;zinc ion binding
XP_015156217.1	5515;8270			protein binding;zinc ion binding
XP_015156216.1	5488			binding
XP_015156215.1	5488			binding
XP_015156214.1	5488			binding
XP_015156182.1	5515			protein binding
XP_015156181.1	5515;8270			protein binding;zinc ion binding
XP_015156168.1	5515;8270			protein binding;zinc ion binding
XP_015156161.1	9522;9523;9535;16021;16168;46872;9765;18298	photosynthesis, light harvesting;protein-chromophore linkage	photosystem I;photosystem II;chloroplast thylakoid membrane;integral component of membrane	chlorophyll binding;metal ion binding
XP_015156125.1	5515;8270			protein binding;zinc ion binding
XP_015156100.1	5515			protein binding
XP_015156053.1	5515			protein binding
XP_015155965.1	5515			protein binding
XP_015155964.1	5515			protein binding
XP_015155963.1	5515			protein binding
XP_015155962.1	5515			protein binding
XP_015155961.1	5515			protein binding
XP_015155960.1	5515			protein binding
XP_015155959.1	5515			protein binding
XP_015155958.1	5515			protein binding
XP_015155957.1	5515			protein binding
XP_015155956.1	5515			protein binding
XP_015155955.1	5515			protein binding
XP_015155954.1	5515			protein binding
XP_015155942.1	44424;166		intracellular part	nucleotide binding
XP_015155939.1	44424;166		intracellular part	nucleotide binding
XP_015155938.1	3964;4190;6278;6508;46080	RNA-dependent DNA replication;proteolysis;dUTP metabolic process		RNA-directed DNA polymerase activity;aspartic-type endopeptidase activity
XP_015155931.1	3676;15074	DNA integration		nucleic acid binding
XP_015155919.1	3676;4523;51252	regulation of RNA metabolic process		nucleic acid binding;RNA-DNA hybrid ribonuclease activity
XP_015155918.1	70273;48193	Golgi vesicle transport		phosphatidylinositol-4-phosphate binding
XP_015155892.1	7217	tachykinin receptor signaling pathway
XP_015155835.1	16020;16887;44765	single-organism transport	membrane	ATPase activity
XP_015155834.1	16442;3725;35197;30422;31054;35280;46782	production of siRNA involved in RNA interference;pre-miRNA processing;miRNA loading onto RISC involved in gene silencing by miRNA;regulation of viral transcription	RISC complex	double-stranded RNA binding;siRNA binding
XP_015155812.1	5184;7218	neuropeptide signaling pathway		neuropeptide hormone activity
XP_015155809.1	5615;5634;5788;5789;5829;5886;9986;16021;30118;30659;42581;70062;98805;4252;5148;5179;5506;8201;42605;43539;1503;1825;1895;2227;2474;6508;6811;7595;9058;9612;10629;10751;19731;19732;23019;30072;31665;32094;32680;32780;33690;34145;42346;43066;44793;45071;45429;45669;45723;45807;48571;51092;55072;60349;71902;1900159;1900229;1902732;1903489;1903538;1903576;2000308;2001205;19814	ossification;blastocyst formation;retina homeostasis;innate immune response in mucosa;antigen processing and presentation of peptide antigen via MHC class I;proteolysis;ion transport;lactation;biosynthetic process;response to mechanical stimulus;negative regulation of gene expression;negative regulation of nitric oxide mediated signal transduction;antibacterial humoral response;antifungal humoral…	extracellular space;nucleus;endoplasmic reticulum lumen;endoplasmic reticulum membrane;cytosol;plasma membrane;cell surface;integral component of membrane;clathrin coat;cytoplasmic vesicle membrane;specific granule;extracellular exosome;whole membrane;immunoglobulin complex	serine-type endopeptidase activity;prolactin receptor binding;hormone activity;iron ion binding;heparin binding;peptide antigen binding;protein serine/threonine kinase activator activity
XP_015155808.1	5615;5634;5788;5789;5829;5886;9986;16021;30118;30659;42581;70062;98805;4252;5148;5179;5506;8201;42605;43539;1503;1825;1895;2227;2474;6508;6811;7595;9058;9612;10629;10751;19731;19732;23019;30072;31665;32094;32680;32780;33690;34145;42346;43066;44793;45071;45429;45669;45723;45807;48571;51092;55072;60349;71902;1900159;1900229;1902732;1903489;1903538;1903576;2000308;2001205;19814	ossification;blastocyst formation;retina homeostasis;innate immune response in mucosa;antigen processing and presentation of peptide antigen via MHC class I;proteolysis;ion transport;lactation;biosynthetic process;response to mechanical stimulus;negative regulation of gene expression;negative regulation of nitric oxide mediated signal transduction;antibacterial humoral response;antifungal humoral…	extracellular space;nucleus;endoplasmic reticulum lumen;endoplasmic reticulum membrane;cytosol;plasma membrane;cell surface;integral component of membrane;clathrin coat;cytoplasmic vesicle membrane;specific granule;extracellular exosome;whole membrane;immunoglobulin complex	serine-type endopeptidase activity;prolactin receptor binding;hormone activity;iron ion binding;heparin binding;peptide antigen binding;protein serine/threonine kinase activator activity
XP_015155806.1	8233;6508;7267;7275	proteolysis;cell-cell signaling;multicellular organismal development		peptidase activity
XP_015155777.1	166;3676			nucleotide binding;nucleic acid binding
XP_015155776.1	166;3676			nucleotide binding;nucleic acid binding
XP_015155735.1	5102;7165	signal transduction		receptor binding
XP_015155734.1	5102;7165	signal transduction		receptor binding
XP_015155707.1	16592		mediator complex
XP_015155706.1	46872			metal ion binding
XP_015155692.1	5515			protein binding
XP_015155689.1	5634;7049	cell cycle	nucleus
XP_015155646.1	5622;16020;3924;5525;6886;6913;7264	intracellular protein transport;nucleocytoplasmic transport;small GTPase mediated signal transduction	intracellular;membrane	GTPase activity;GTP binding
XP_015155462.1	5737;16020;30529;71944;15144;16301;16491;16773;16787;32550;32555;35639;46872;5975;6164;6412;15758;16310;34219	carbohydrate metabolic process;purine nucleotide biosynthetic process;translation;glucose transport;phosphorylation;carbohydrate transmembrane transport	cytoplasm;membrane;intracellular ribonucleoprotein complex;cell periphery	carbohydrate transmembrane transporter activity;kinase activity;oxidoreductase activity;phosphotransferase activity, alcohol group as acceptor;hydrolase activity;purine ribonucleoside binding;purine ribonucleotide binding;purine ribonucleoside triphosphate binding;metal ion binding
XP_015155315.1	5515			protein binding
XP_015155314.1	5515			protein binding
XP_015155313.1	5515			protein binding
XP_015155312.1	5515			protein binding
XP_015155288.1	3964;6278	RNA-dependent DNA replication		RNA-directed DNA polymerase activity
XP_015155280.1	8076;5249;6813;51260;55085	potassium ion transport;protein homooligomerization;transmembrane transport	voltage-gated potassium channel complex	voltage-gated potassium channel activity
XP_015155279.1	46982			protein heterodimerization activity
XP_015155277.1	46982			protein heterodimerization activity
XP_015155276.1	46982			protein heterodimerization activity
XP_015155275.1	46982			protein heterodimerization activity
XP_015155205.1	5515;8270			protein binding;zinc ion binding
XP_015155035.1	5085;7264;43087	small GTPase mediated signal transduction;regulation of GTPase activity		guanyl-nucleotide exchange factor activity
XP_015155031.1	33643;5488;16779;16787;19054;30683;97659	modulation by virus of host process;evasion or tolerance by virus of host immune response;nucleic acid-templated transcription	host cell part	binding;nucleotidyltransferase activity;hydrolase activity
XP_015154957.1	16021;4930;7186	G-protein coupled receptor signaling pathway	integral component of membrane	G-protein coupled receptor activity
XP_015154747.1	5882;5200		intermediate filament	structural constituent of cytoskeleton
XP_015154746.1	5882;5200		intermediate filament	structural constituent of cytoskeleton
XP_015154742.1	5882;5200		intermediate filament	structural constituent of cytoskeleton
XP_015154733.1	5882;5200		intermediate filament	structural constituent of cytoskeleton
XP_015154732.1	5882;5200		intermediate filament	structural constituent of cytoskeleton
XP_015154731.1	5882;5200		intermediate filament	structural constituent of cytoskeleton
XP_015154730.1	5882;5200		intermediate filament	structural constituent of cytoskeleton
XP_015154729.1	5882;5200		intermediate filament	structural constituent of cytoskeleton
XP_015154728.1	5882;5200		intermediate filament	structural constituent of cytoskeleton
XP_015154727.1	5882;5200		intermediate filament	structural constituent of cytoskeleton
XP_015154726.1	5882;5200		intermediate filament	structural constituent of cytoskeleton
XP_015154725.1	5882;5200		intermediate filament	structural constituent of cytoskeleton
XP_015154722.1	5882;5200		intermediate filament	structural constituent of cytoskeleton
XP_015154697.1	5515			protein binding
XP_015154692.1	5882;5200		intermediate filament	structural constituent of cytoskeleton
XP_015154690.1	5882;5200		intermediate filament	structural constituent of cytoskeleton
XP_015154689.1	5882;5200		intermediate filament	structural constituent of cytoskeleton
XP_015154687.1	5882;5200		intermediate filament	structural constituent of cytoskeleton
XP_015154686.1	5882;5200		intermediate filament	structural constituent of cytoskeleton
XP_015154685.1	5882;5200		intermediate filament	structural constituent of cytoskeleton
XP_015154681.1	5882;5200		intermediate filament	structural constituent of cytoskeleton
XP_015154680.1	5882;5200		intermediate filament	structural constituent of cytoskeleton
XP_015154679.1	5882;5200		intermediate filament	structural constituent of cytoskeleton
XP_015154677.1	5882;5200		intermediate filament	structural constituent of cytoskeleton
XP_015154675.1	5882;5200		intermediate filament	structural constituent of cytoskeleton
XP_015154674.1	5882;5200		intermediate filament	structural constituent of cytoskeleton
XP_015154673.1	5882;5200		intermediate filament	structural constituent of cytoskeleton
XP_015154672.1	5882;5200		intermediate filament	structural constituent of cytoskeleton
XP_015154671.1	5882;5200		intermediate filament	structural constituent of cytoskeleton
XP_015154670.1	5882;5200		intermediate filament	structural constituent of cytoskeleton
XP_015154669.1	5882;5200		intermediate filament	structural constituent of cytoskeleton
XP_015154668.1	5882;5200		intermediate filament	structural constituent of cytoskeleton
XP_015154661.1	5515			protein binding
XP_015154659.1	5515			protein binding
XP_015154658.1	5515			protein binding
XP_015154655.1	5515			protein binding
XP_015154654.1	5515			protein binding
XP_015154650.1	5488			binding
XP_015154640.1	49;287;4347;4826;5524;8198;18577;6094;6096;6432;55114;5982;5985;6098;162;6571;9094;9328;18874;19261;42184;42203;42207;46232	gluconeogenesis;glycolytic process;phenylalanyl-tRNA aminoacylation;oxidation-reduction process;starch metabolic process;sucrose metabolic process;pentose-phosphate shunt;tryptophan biosynthetic process;tyrosine biosynthetic process;L-phenylalanine biosynthetic process;benzoate metabolic process;1,4-dichlorobenzene catabolic process;xylene catabolic process;toluene catabolic process;styrene catab…	phenylalanine-tRNA ligase complex	tRNA binding;magnesium ion binding;glucose-6-phosphate isomerase activity;phenylalanine-tRNA ligase activity;ATP binding;ferrous iron binding;catechol 2,3-dioxygenase activity
XP_015154639.1	49;287;4347;4826;5524;8198;18577;6094;6096;6432;55114;5982;5985;6098;162;6571;9094;9328;18874;19261;42184;42203;42207;46232	gluconeogenesis;glycolytic process;phenylalanyl-tRNA aminoacylation;oxidation-reduction process;starch metabolic process;sucrose metabolic process;pentose-phosphate shunt;tryptophan biosynthetic process;tyrosine biosynthetic process;L-phenylalanine biosynthetic process;benzoate metabolic process;1,4-dichlorobenzene catabolic process;xylene catabolic process;toluene catabolic process;styrene catab…	phenylalanine-tRNA ligase complex	tRNA binding;magnesium ion binding;glucose-6-phosphate isomerase activity;phenylalanine-tRNA ligase activity;ATP binding;ferrous iron binding;catechol 2,3-dioxygenase activity
XP_015154638.1	49;287;4347;4826;5524;8198;18577;6094;6096;6432;55114;5982;5985;6098;162;6571;9094;9328;18874;19261;42184;42203;42207;46232	gluconeogenesis;glycolytic process;phenylalanyl-tRNA aminoacylation;oxidation-reduction process;starch metabolic process;sucrose metabolic process;pentose-phosphate shunt;tryptophan biosynthetic process;tyrosine biosynthetic process;L-phenylalanine biosynthetic process;benzoate metabolic process;1,4-dichlorobenzene catabolic process;xylene catabolic process;toluene catabolic process;styrene catab…	phenylalanine-tRNA ligase complex	tRNA binding;magnesium ion binding;glucose-6-phosphate isomerase activity;phenylalanine-tRNA ligase activity;ATP binding;ferrous iron binding;catechol 2,3-dioxygenase activity
XP_015154127.1	976;32922	circadian regulation of gene expression		transcription regulatory region sequence-specific DNA binding
XP_015154094.1	5840;3735;6412;42254	translation;ribosome biogenesis	ribosome	structural constituent of ribosome
XP_015154049.1	5667;3700;5515;6355;7179;45449	regulation of transcription, DNA-templated;transforming growth factor beta receptor signaling pathway;regulation of transcription, DNA-templated	transcription factor complex	transcription factor activity, sequence-specific DNA binding;protein binding
XP_015154017.1	5622;5525;7264;15031	small GTPase mediated signal transduction;protein transport	intracellular	GTP binding
XP_015153966.1	16021		integral component of membrane
XP_015153964.1	16021;4672;5524;16849;6468;9190;35556	protein phosphorylation;cyclic nucleotide biosynthetic process;intracellular signal transduction	integral component of membrane	protein kinase activity;ATP binding;phosphorus-oxygen lyase activity
XP_015153894.1	5882;5200		intermediate filament	structural constituent of cytoskeleton
XP_015153888.1	5882;5200		intermediate filament	structural constituent of cytoskeleton
XP_015153882.1	5882;5200		intermediate filament	structural constituent of cytoskeleton
XP_015153877.1	44710	single-organism metabolic process
XP_015153876.1	44710	single-organism metabolic process
XP_015153874.1	44710	single-organism metabolic process
XP_015153861.1	5882;5200		intermediate filament	structural constituent of cytoskeleton
XP_015153831.1	5737;4908;5515;16740;97159;1901363;6725;9069;43603;44249;44260;46483;50896;1901360;1901566;7166;45323	cellular aromatic compound metabolic process;serine family amino acid metabolic process;cellular amide metabolic process;cellular biosynthetic process;cellular macromolecule metabolic process;heterocycle metabolic process;response to stimulus;organic cyclic compound metabolic process;organonitrogen compound biosynthetic process;cell surface receptor signaling pathway	cytoplasm;interleukin-1 receptor complex	interleukin-1 receptor activity;protein binding;transferase activity;organic cyclic compound binding;heterocyclic compound binding
XP_015152995.1	4683;5516;5524;6468;9069	protein phosphorylation;serine family amino acid metabolic process		calmodulin-dependent protein kinase activity;calmodulin binding;ATP binding
XP_015152984.1	5515			protein binding
XP_015152981.1	5515			protein binding
XP_015152975.1	5515			protein binding
XP_015152973.1	5634;5667;16021;978;3700;42803;43425;46982;70888;45666;45944;45449	positive regulation of neuron differentiation;positive regulation of transcription from RNA polymerase II promoter;regulation of transcription, DNA-templated	nucleus;transcription factor complex;integral component of membrane	RNA polymerase II core promoter proximal region sequence-specific DNA binding;transcription factor activity, sequence-specific DNA binding;protein homodimerization activity;bHLH transcription factor binding;protein heterodimerization activity;E-box binding
XP_015152970.1	5515			protein binding
XP_015152965.1	5515			protein binding
XP_015152957.1	5515			protein binding
XP_015152952.1	5515			protein binding
XP_015152940.1	5524;19206;6139	nucleobase-containing compound metabolic process		ATP binding;nucleoside kinase activity
XP_015152929.1	5515			protein binding
XP_015152928.1	5515			protein binding
XP_015152521.1	5525;7264	small GTPase mediated signal transduction		GTP binding
XP_015152100.1	5576;5179;7165	signal transduction	extracellular region	hormone activity
XP_015152061.1	5515;8270			protein binding;zinc ion binding
XP_015152060.1	5515;8270			protein binding;zinc ion binding
XP_015152054.1	16020;7169;71310	transmembrane receptor protein tyrosine kinase signaling pathway;cellular response to organic substance	membrane
XP_015152013.1	3676;3964;4190;4523;8270;6278;6508;15074;51252	RNA-dependent DNA replication;proteolysis;DNA integration;regulation of RNA metabolic process		nucleic acid binding;RNA-directed DNA polymerase activity;aspartic-type endopeptidase activity;RNA-DNA hybrid ribonuclease activity;zinc ion binding
XP_015151595.1	16021;9607	response to biotic stimulus	integral component of membrane
XP_015151509.1	5576;8009;6955;6935;7165	immune response;chemotaxis;signal transduction	extracellular region	chemokine activity
XP_015151508.1	5576;8009;6955;6935;7165	immune response;chemotaxis;signal transduction	extracellular region	chemokine activity
XP_015151381.1	5515			protein binding
XP_015151380.1	5515			protein binding
XP_015151379.1	5515			protein binding
XP_015150794.1	5515			protein binding
XP_015150540.1	42612;42605;2474;6955;19814	antigen processing and presentation of peptide antigen via MHC class I;immune response	MHC class I protein complex;immunoglobulin complex	peptide antigen binding
XP_015150539.1	42612;5515;42605;2474;6955;19814	antigen processing and presentation of peptide antigen via MHC class I;immune response	MHC class I protein complex;immunoglobulin complex	protein binding;peptide antigen binding
XP_015150538.1	42612;5515;42605;2474;6955;19814	antigen processing and presentation of peptide antigen via MHC class I;immune response	MHC class I protein complex;immunoglobulin complex	protein binding;peptide antigen binding
XP_015150537.1	42612;5515;42605;2474;6955;19814	antigen processing and presentation of peptide antigen via MHC class I;immune response	MHC class I protein complex;immunoglobulin complex	protein binding;peptide antigen binding
XP_015150536.1	42612;5515;42605;2474;6955;19814	antigen processing and presentation of peptide antigen via MHC class I;immune response	MHC class I protein complex;immunoglobulin complex	protein binding;peptide antigen binding
XP_015150535.1	42612;5515;42605;2474;6955;19814	antigen processing and presentation of peptide antigen via MHC class I;immune response	MHC class I protein complex;immunoglobulin complex	protein binding;peptide antigen binding
XP_015150534.1	42612;5515;42605;2474;6955;19814	antigen processing and presentation of peptide antigen via MHC class I;immune response	MHC class I protein complex;immunoglobulin complex	protein binding;peptide antigen binding
XP_015150504.1	5515			protein binding
XP_015150431.1	42613;5515;6955;19882	immune response;antigen processing and presentation	MHC class II protein complex	protein binding
XP_015150315.1	5751;4129;6123;15992	mitochondrial electron transport, cytochrome c to oxygen;proton transport	mitochondrial respiratory chain complex IV	cytochrome-c oxidase activity
XP_015150266.1	16829;8652	cellular amino acid biosynthetic process		lyase activity
XP_015150239.1	6520;9058	cellular amino acid metabolic process;biosynthetic process
XP_015150224.1	46872			metal ion binding
XP_015150166.1	3676;46872			nucleic acid binding;metal ion binding
XP_015149651.1	4252;6508	proteolysis		serine-type endopeptidase activity
XP_015149644.1	4252;6508	proteolysis		serine-type endopeptidase activity
XP_015149542.1	3700;43565;6355;5667;45449	regulation of transcription, DNA-templated;regulation of transcription, DNA-templated	transcription factor complex	transcription factor activity, sequence-specific DNA binding;sequence-specific DNA binding
XP_015149513.1	16021;22857;55085	transmembrane transport	integral component of membrane	transmembrane transporter activity
XP_015149365.1	3743;5840;6446	regulation of translational initiation	ribosome	translation initiation factor activity
XP_015149103.1	43565;6355	regulation of transcription, DNA-templated		sequence-specific DNA binding
XP_015149052.1	5886;5509;7156	homophilic cell adhesion via plasma membrane adhesion molecules	plasma membrane	calcium ion binding
XP_015149050.1	5886;5509;7156	homophilic cell adhesion via plasma membrane adhesion molecules	plasma membrane	calcium ion binding
XP_015149045.1	5886;5509;7156	homophilic cell adhesion via plasma membrane adhesion molecules	plasma membrane	calcium ion binding
XP_015149028.1	3777;5524;8017;7018;5874;45298	microtubule-based movement	microtubule;tubulin complex	microtubule motor activity;ATP binding;microtubule binding
XP_015149027.1	3777;5524;8017;7018;5874;45298	microtubule-based movement	microtubule;tubulin complex	microtubule motor activity;ATP binding;microtubule binding
XP_015149026.1	3777;5524;8017;7018;5874;45298	microtubule-based movement	microtubule;tubulin complex	microtubule motor activity;ATP binding;microtubule binding
XP_015149019.1	5886;5509;7156	homophilic cell adhesion via plasma membrane adhesion molecules	plasma membrane	calcium ion binding
XP_015149018.1	5886;5509;7156	homophilic cell adhesion via plasma membrane adhesion molecules	plasma membrane	calcium ion binding
XP_015148993.1	5886;5509;7156	homophilic cell adhesion via plasma membrane adhesion molecules	plasma membrane	calcium ion binding
XP_015148992.1	5886;5509;7156	homophilic cell adhesion via plasma membrane adhesion molecules	plasma membrane	calcium ion binding
XP_015148989.1	5886;5509;7156	homophilic cell adhesion via plasma membrane adhesion molecules	plasma membrane	calcium ion binding
XP_015148986.1	5886;5509;7156	homophilic cell adhesion via plasma membrane adhesion molecules	plasma membrane	calcium ion binding
XP_015148974.1	5515;8270			protein binding;zinc ion binding
XP_015148973.1	5515;8270			protein binding;zinc ion binding
XP_015148867.1	786;5634;3677;6334	nucleosome assembly	nucleosome;nucleus	DNA binding
XP_015148806.1	5615;5730;5829;90575;978;1013;1046;1077;3705;3713;5102;8134;8201;19900;42803;1990841;50;122;1707;1889;1894;1934;2089;6360;7005;7219;8203;8284;8285;10756;21984;30225;30324;30851;42593;45600;45603;45669;45766;45786;45944;45945;48469;50872;50873;51301;55088;60563;70660;71285;71407;72089;72248;1902533;2000027;2000271;45941	urea cycle;negative regulation of transcription from RNA polymerase II promoter;mesoderm formation;liver development;tissue homeostasis;positive regulation of protein phosphorylation;lens morphogenesis in camera-type eye;transcription from RNA polymerase I promoter;mitochondrion organization;Notch signaling pathway;cholesterol metabolic process;positive regulation of cell proliferation;negative r…	extracellular space;nucleolus;cytosol;RNA polymerase II transcription factor complex	RNA polymerase II core promoter proximal region sequence-specific DNA binding;RNA polymerase I regulatory region DNA binding;core promoter sequence-specific DNA binding;transcriptional activator activity, RNA polymerase II core promoter proximal region sequence-specific binding;transcription factor activity, RNA polymerase II distal enhancer sequence-specific binding;transcription coactivator act…
XP_015148637.1	5886;16021;4930;5509;5515;7156;7166;7186	homophilic cell adhesion via plasma membrane adhesion molecules;cell surface receptor signaling pathway;G-protein coupled receptor signaling pathway	plasma membrane;integral component of membrane	G-protein coupled receptor activity;calcium ion binding;protein binding
XP_015148590.1	4725;6470;6570	protein dephosphorylation;tyrosine metabolic process		protein tyrosine phosphatase activity
XP_015148589.1	4725;6470;6570	protein dephosphorylation;tyrosine metabolic process		protein tyrosine phosphatase activity
XP_015148588.1	4725;6470;6570	protein dephosphorylation;tyrosine metabolic process		protein tyrosine phosphatase activity
XP_015148366.1	5737;5856;5524		cytoplasm;cytoskeleton	ATP binding
XP_015148330.1	5515;8270			protein binding;zinc ion binding
XP_015148303.1	5488			binding
XP_015148302.1	5488			binding
XP_015148028.1	5515			protein binding
XP_015147858.1	5634;16021;4969;43565;1505;6355;7187	regulation of neurotransmitter levels;regulation of transcription, DNA-templated;G-protein coupled receptor signaling pathway, coupled to cyclic nucleotide second messenger	nucleus;integral component of membrane	histamine receptor activity;sequence-specific DNA binding
XP_015147856.1	8235;8239;16805;6508	proteolysis		metalloexopeptidase activity;dipeptidyl-peptidase activity;dipeptidase activity
XP_015147855.1	8235;8239;16805;6508	proteolysis		metalloexopeptidase activity;dipeptidyl-peptidase activity;dipeptidase activity
XP_015147854.1	8235;8239;16805;6508	proteolysis		metalloexopeptidase activity;dipeptidyl-peptidase activity;dipeptidase activity
XP_015147853.1	8235;8239;16805;6508	proteolysis		metalloexopeptidase activity;dipeptidyl-peptidase activity;dipeptidase activity
XP_015147846.1	43565;6355	regulation of transcription, DNA-templated		sequence-specific DNA binding
XP_015147785.1	5515;7165	signal transduction		protein binding
XP_015147753.1	4190;6508	proteolysis		aspartic-type endopeptidase activity
XP_015147717.1	46332			SMAD binding
XP_015147680.1	5634;9536;9579;16020;31988;32991;44446;166;4674;5515;46872;2376;6355;6468;6950;7165;9966;16568;18193;34641;44249;48522;48584;65008;1901576;9069	immune system process;regulation of transcription, DNA-templated;protein phosphorylation;response to stress;signal transduction;regulation of signal transduction;chromatin modification;peptidyl-amino acid modification;cellular nitrogen compound metabolic process;cellular biosynthetic process;positive regulation of cellular process;positive regulation of response to stimulus;regulation of biologic…	nucleus;plastid;thylakoid;membrane;membrane-bounded vesicle;macromolecular complex;intracellular organelle part	nucleotide binding;protein serine/threonine kinase activity;protein binding;metal ion binding
XP_015147666.1	6457	protein folding
XP_015147665.1	6457	protein folding
XP_015147519.1	3723;5515;8270			RNA binding;protein binding;zinc ion binding
XP_015147374.1	3677			DNA binding
XP_015147353.1	5882;5200		intermediate filament	structural constituent of cytoskeleton
XP_015147346.1	5882;5200		intermediate filament	structural constituent of cytoskeleton
XP_015147345.1	5882;5200		intermediate filament	structural constituent of cytoskeleton
XP_015147344.1	5882;5200		intermediate filament	structural constituent of cytoskeleton
XP_015147337.1	5783		endoplasmic reticulum
XP_015147311.1	5622;16020;5525;7264;15031	small GTPase mediated signal transduction;protein transport	intracellular;membrane	GTP binding
XP_015147241.1	5515			protein binding
XP_015146999.1	5515;8270			protein binding;zinc ion binding
XP_015146712.1	5515;43565;6355	regulation of transcription, DNA-templated		protein binding;sequence-specific DNA binding
XP_015146573.1	5634;3700;43565;6355;5667;45449	regulation of transcription, DNA-templated;regulation of transcription, DNA-templated	nucleus;transcription factor complex	transcription factor activity, sequence-specific DNA binding;sequence-specific DNA binding
XP_015146448.1	5515			protein binding
XP_015146284.1	5184;7218	neuropeptide signaling pathway		neuropeptide hormone activity
XP_015146243.1	16020;5509;5515		membrane	calcium ion binding;protein binding
XP_015146236.1	4134;4135;5978;5982;5985	glycogen biosynthetic process;starch metabolic process;sucrose metabolic process		4-alpha-glucanotransferase activity;amylo-alpha-1,6-glucosidase activity
XP_015146235.1	4134;4135;5978;5982;5985	glycogen biosynthetic process;starch metabolic process;sucrose metabolic process		4-alpha-glucanotransferase activity;amylo-alpha-1,6-glucosidase activity
XP_015146234.1	4134;4135;5978;5982;5985	glycogen biosynthetic process;starch metabolic process;sucrose metabolic process		4-alpha-glucanotransferase activity;amylo-alpha-1,6-glucosidase activity
XP_015146233.1	4134;4135;5978;5982;5985	glycogen biosynthetic process;starch metabolic process;sucrose metabolic process		4-alpha-glucanotransferase activity;amylo-alpha-1,6-glucosidase activity
XP_015146231.1	4134;4135;5978;5982;5985	glycogen biosynthetic process;starch metabolic process;sucrose metabolic process		4-alpha-glucanotransferase activity;amylo-alpha-1,6-glucosidase activity
XP_015146151.1	43565;6355	regulation of transcription, DNA-templated		sequence-specific DNA binding
XP_015145809.1	5515;8270			protein binding;zinc ion binding
XP_015145431.1	5515			protein binding
XP_015145430.1	5515			protein binding
XP_015145259.1	43565;6355	regulation of transcription, DNA-templated		sequence-specific DNA binding
XP_015145146.1	4867			serine-type endopeptidase inhibitor activity
XP_015144978.1	786;3677;46982		nucleosome	DNA binding;protein heterodimerization activity
XP_015144352.1	43565;6355	regulation of transcription, DNA-templated		sequence-specific DNA binding
XP_015144311.1	43565;6355	regulation of transcription, DNA-templated		sequence-specific DNA binding
XP_015144007.1	4222;5509;5515;8270;6508	proteolysis		metalloendopeptidase activity;calcium ion binding;protein binding;zinc ion binding
XP_015143726.1	5737;9968	negative regulation of signal transduction	cytoplasm
XP_015143625.1	16702;55114	oxidation-reduction process		oxidoreductase activity, acting on single donors with incorporation of molecular oxygen, incorporation of two atoms of oxygen
XP_015143623.1	3676;46872			nucleic acid binding;metal ion binding
XP_015143420.1	3676;3964;4190;4523;8270;6278;6508;15074;51252	RNA-dependent DNA replication;proteolysis;DNA integration;regulation of RNA metabolic process		nucleic acid binding;RNA-directed DNA polymerase activity;aspartic-type endopeptidase activity;RNA-DNA hybrid ribonuclease activity;zinc ion binding
XP_015143419.1	3676;46872			nucleic acid binding;metal ion binding
XP_015143390.1	3676;4523;15074;51252	DNA integration;regulation of RNA metabolic process		nucleic acid binding;RNA-DNA hybrid ribonuclease activity
XP_015143242.1	30141		secretory granule
XP_015142611.1	16790;6637	acyl-CoA metabolic process		thiolester hydrolase activity
XP_015142325.1	16020;5044;7165	signal transduction	membrane	scavenger receptor activity
XP_015141965.1	46983			protein dimerization activity
XP_015141795.1	16021;4930;4984;7187;7608	G-protein coupled receptor signaling pathway, coupled to cyclic nucleotide second messenger;sensory perception of smell	integral component of membrane	G-protein coupled receptor activity;olfactory receptor activity
XP_015141793.1	16020;5044;7165	signal transduction	membrane	scavenger receptor activity
XP_015141753.1	16021;9607	response to biotic stimulus	integral component of membrane
XP_015141614.1	5829;43227;3729;4674;6402;9888;32268;43009;44702;48513;9069;16310	mRNA catabolic process;tissue development;regulation of cellular protein metabolic process;chordate embryonic development;single organism reproductive process;animal organ development;serine family amino acid metabolic process;phosphorylation	cytosol;membrane-bounded organelle	mRNA binding;protein serine/threonine kinase activity
XP_015141456.1	5515			protein binding
XP_015141455.1	5515			protein binding
XP_015141454.1	5515			protein binding
XP_015141449.1	5515			protein binding
XP_015140845.1	3964;4190;6278;6508	RNA-dependent DNA replication;proteolysis		RNA-directed DNA polymerase activity;aspartic-type endopeptidase activity
XP_015140798.1	3676;4523;8270;15074;51252	DNA integration;regulation of RNA metabolic process		nucleic acid binding;RNA-DNA hybrid ribonuclease activity;zinc ion binding
XP_015140797.1	3676;4523;8270;15074;51252	DNA integration;regulation of RNA metabolic process		nucleic acid binding;RNA-DNA hybrid ribonuclease activity;zinc ion binding
XP_015140695.1	3676			nucleic acid binding
XP_015140658.1	5622;19843		intracellular	rRNA binding
XP_015140647.1	16021;4930;7166;7186	cell surface receptor signaling pathway;G-protein coupled receptor signaling pathway	integral component of membrane	G-protein coupled receptor activity
XP_015140646.1	16021;4930;7166;7186	cell surface receptor signaling pathway;G-protein coupled receptor signaling pathway	integral component of membrane	G-protein coupled receptor activity
XP_015140513.1	5634;5886;16021;30054;30529;43232;43234;44421;44444;3723;3824;5102;5509;44877;6412;7165;9628;9893;16339;43558;44710;48522;48583;48731;71840	translation;signal transduction;response to abiotic stimulus;positive regulation of metabolic process;calcium-dependent cell-cell adhesion via plasma membrane cell adhesion molecules;regulation of translational initiation in response to stress;single-organism metabolic process;positive regulation of cellular process;regulation of response to stimulus;system development;cellular component organiza…	nucleus;plasma membrane;integral component of membrane;cell junction;intracellular ribonucleoprotein complex;intracellular non-membrane-bounded organelle;protein complex;extracellular region part;cytoplasmic part	RNA binding;catalytic activity;receptor binding;calcium ion binding;macromolecular complex binding
XP_015140512.1	5576;16020;30529;43229;44444;3676;5515;43167;7155;8152;9893;10468;32268;33554;44763;48522;48583;48731;51171;2000112	cell adhesion;metabolic process;positive regulation of metabolic process;regulation of gene expression;regulation of cellular protein metabolic process;cellular response to stress;single-organism cellular process;positive regulation of cellular process;regulation of response to stimulus;system development;regulation of nitrogen compound metabolic process;regulation of cellular macromolecule biosy…	extracellular region;membrane;intracellular ribonucleoprotein complex;intracellular organelle;cytoplasmic part	nucleic acid binding;protein binding;ion binding
XP_015140511.1	5634;5829;5886;16021;30054;30529;43232;43234;44421;3723;3824;5102;5509;43168;44877;97367;6412;7165;8284;9628;9653;9891;10604;16339;22603;30334;31325;35295;43558;44710;51094;51240;71840;72163;1902533;2000026	translation;signal transduction;positive regulation of cell proliferation;response to abiotic stimulus;anatomical structure morphogenesis;positive regulation of biosynthetic process;positive regulation of macromolecule metabolic process;calcium-dependent cell-cell adhesion via plasma membrane cell adhesion molecules;regulation of anatomical structure morphogenesis;regulation of cell migration;pos…	nucleus;cytosol;plasma membrane;integral component of membrane;cell junction;intracellular ribonucleoprotein complex;intracellular non-membrane-bounded organelle;protein complex;extracellular region part	RNA binding;catalytic activity;receptor binding;calcium ion binding;anion binding;macromolecular complex binding;carbohydrate derivative binding
XP_015140510.1	16021;30529;43227;43229;43234;44421;44444;3723;5102;5509;6417;10604;16339;31325;33554;44267;48513;48583;51239;7165	regulation of translation;positive regulation of macromolecule metabolic process;calcium-dependent cell-cell adhesion via plasma membrane cell adhesion molecules;positive regulation of cellular metabolic process;cellular response to stress;cellular protein metabolic process;animal organ development;regulation of response to stimulus;regulation of multicellular organismal process;signal transducti…	integral component of membrane;intracellular ribonucleoprotein complex;membrane-bounded organelle;intracellular organelle;protein complex;extracellular region part;cytoplasmic part	RNA binding;receptor binding;calcium ion binding
XP_015140488.1	5576;5179;7165	signal transduction	extracellular region	hormone activity
XP_015140249.1	3676;3964;4523;6278;51252	RNA-dependent DNA replication;regulation of RNA metabolic process		nucleic acid binding;RNA-directed DNA polymerase activity;RNA-DNA hybrid ribonuclease activity
XP_015140187.1	5525			GTP binding
XP_015140078.1	2376;50776;50896	immune system process;regulation of immune response;response to stimulus
XP_015140077.1	3676;5515;46872			nucleic acid binding;protein binding;metal ion binding
XP_015139927.1	5515;8270			protein binding;zinc ion binding
XP_015139423.1	4672;5524;6468	protein phosphorylation		protein kinase activity;ATP binding
XP_015139388.1	43565;6355	regulation of transcription, DNA-templated		sequence-specific DNA binding
XP_015139387.1	43565;6355	regulation of transcription, DNA-templated		sequence-specific DNA binding
XP_015139323.1	46872			metal ion binding
XP_015139118.1	3700;43565;6355;5667;45449	regulation of transcription, DNA-templated;regulation of transcription, DNA-templated	transcription factor complex	transcription factor activity, sequence-specific DNA binding;sequence-specific DNA binding
XP_015139033.1	17174;6544;6563;6566	glycine metabolic process;L-serine metabolic process;threonine metabolic process		glycine N-methyltransferase activity
XP_015139032.1	17174;6544;6563;6566	glycine metabolic process;L-serine metabolic process;threonine metabolic process		glycine N-methyltransferase activity
XP_015138916.1	43565;6355	regulation of transcription, DNA-templated		sequence-specific DNA binding
XP_015138892.1	7283	spermatogenesis
XP_015138772.1	5856		cytoskeleton
XP_015138728.1	3964;6278	RNA-dependent DNA replication		RNA-directed DNA polymerase activity
XP_015138697.1	5882;5200		intermediate filament	structural constituent of cytoskeleton
XP_015138696.1	5882;5200		intermediate filament	structural constituent of cytoskeleton
XP_015138694.1	5882;5200		intermediate filament	structural constituent of cytoskeleton
XP_015138693.1	5882;5200		intermediate filament	structural constituent of cytoskeleton
XP_015138692.1	5882;5200		intermediate filament	structural constituent of cytoskeleton
XP_015138691.1	5882;5200		intermediate filament	structural constituent of cytoskeleton
XP_015138690.1	5882;5200		intermediate filament	structural constituent of cytoskeleton
XP_015138686.1	5882;5200		intermediate filament	structural constituent of cytoskeleton
XP_015138685.1	5882;5200		intermediate filament	structural constituent of cytoskeleton
XP_015138684.1	5882;5200		intermediate filament	structural constituent of cytoskeleton
XP_015138683.1	5882;5200		intermediate filament	structural constituent of cytoskeleton
XP_015138678.1	5882;5200		intermediate filament	structural constituent of cytoskeleton
XP_015138677.1	5882;5200		intermediate filament	structural constituent of cytoskeleton
XP_015138421.1	8083;40007;7165;8283	growth;signal transduction;cell proliferation		growth factor activity
XP_015138394.1	5829;4908;16876;42802;43167;46912;97159;1901363;6412;6544;6955;8652;19221;43039;45323	translation;glycine metabolic process;immune response;cellular amino acid biosynthetic process;cytokine-mediated signaling pathway;tRNA aminoacylation	cytosol;interleukin-1 receptor complex	interleukin-1 receptor activity;ligase activity, forming aminoacyl-tRNA and related compounds;identical protein binding;ion binding;transferase activity, transferring acyl groups, acyl groups converted into alkyl on transfer;organic cyclic compound binding;heterocyclic compound binding
XP_015138392.1	5829;4908;16740;16876;42802;43167;97159;1901363;6412;6544;6955;8652;19221;43039;45323	translation;glycine metabolic process;immune response;cellular amino acid biosynthetic process;cytokine-mediated signaling pathway;tRNA aminoacylation	cytosol;interleukin-1 receptor complex	interleukin-1 receptor activity;transferase activity;ligase activity, forming aminoacyl-tRNA and related compounds;identical protein binding;ion binding;organic cyclic compound binding;heterocyclic compound binding
XP_015138185.1	5515			protein binding
XP_015138136.1	3700;43565;6355;5667;45449	regulation of transcription, DNA-templated;regulation of transcription, DNA-templated	transcription factor complex	transcription factor activity, sequence-specific DNA binding;sequence-specific DNA binding
XP_015137934.1	4190;6508	proteolysis		aspartic-type endopeptidase activity
XP_015137900.1	5789;16021		endoplasmic reticulum membrane;integral component of membrane
XP_015137850.1	3676;3964;4190;4523;8270;6278;6508;15074;51252	RNA-dependent DNA replication;proteolysis;DNA integration;regulation of RNA metabolic process		nucleic acid binding;RNA-directed DNA polymerase activity;aspartic-type endopeptidase activity;RNA-DNA hybrid ribonuclease activity;zinc ion binding
XP_015137849.1	5829;4908;16740;16874;42802;97159;1901363;9069;10467;16070;34645;43603;44271;44283;50896;1901566;7166;45323	serine family amino acid metabolic process;gene expression;RNA metabolic process;cellular macromolecule biosynthetic process;cellular amide metabolic process;cellular nitrogen compound biosynthetic process;small molecule biosynthetic process;response to stimulus;organonitrogen compound biosynthetic process;cell surface receptor signaling pathway	cytosol;interleukin-1 receptor complex	interleukin-1 receptor activity;transferase activity;ligase activity;identical protein binding;organic cyclic compound binding;heterocyclic compound binding
XP_015137848.1	5829;4908;16740;16874;42802;97159;1901363;9069;10467;16070;34645;43603;44271;44283;50896;1901566;7166;45323	serine family amino acid metabolic process;gene expression;RNA metabolic process;cellular macromolecule biosynthetic process;cellular amide metabolic process;cellular nitrogen compound biosynthetic process;small molecule biosynthetic process;response to stimulus;organonitrogen compound biosynthetic process;cell surface receptor signaling pathway	cytosol;interleukin-1 receptor complex	interleukin-1 receptor activity;transferase activity;ligase activity;identical protein binding;organic cyclic compound binding;heterocyclic compound binding
XP_015137681.1	785;5634;3690;3700;19899;43565;44212;6357;9314;9605;9725;10243;14070;45597;70887;1901700;5667;45449	regulation of transcription from RNA polymerase II promoter;response to radiation;response to external stimulus;response to hormone;response to organonitrogen compound;response to organic cyclic compound;positive regulation of cell differentiation;cellular response to chemical stimulus;response to oxygen-containing compound;regulation of transcription, DNA-templated	chromatin;nucleus;transcription factor complex	double-stranded DNA binding;transcription factor activity, sequence-specific DNA binding;enzyme binding;sequence-specific DNA binding;transcription regulatory region DNA binding
XP_015137679.1	785;5634;70062;72562;3690;3700;5509;19899;43565;44212;6357;9314;9605;9725;10243;10605;14070;31324;45597;70887;1901700;5667;45449	regulation of transcription from RNA polymerase II promoter;response to radiation;response to external stimulus;response to hormone;response to organonitrogen compound;negative regulation of macromolecule metabolic process;response to organic cyclic compound;negative regulation of cellular metabolic process;positive regulation of cell differentiation;cellular response to chemical stimulus;respons…	chromatin;nucleus;extracellular exosome;blood microparticle;transcription factor complex	double-stranded DNA binding;transcription factor activity, sequence-specific DNA binding;calcium ion binding;enzyme binding;sequence-specific DNA binding;transcription regulatory region DNA binding
XP_015137671.1	3700;43565;6355;5667;45449	regulation of transcription, DNA-templated;regulation of transcription, DNA-templated	transcription factor complex	transcription factor activity, sequence-specific DNA binding;sequence-specific DNA binding
XP_015137641.1	46983			protein dimerization activity
XP_015137376.1	19028;3676;5198;8270;16032	viral process	viral capsid	nucleic acid binding;structural molecule activity;zinc ion binding
XP_015137239.1	5737;5506;50113;19310;55114	inositol catabolic process;oxidation-reduction process	cytoplasm	iron ion binding;inositol oxygenase activity
XP_015137192.1	5737;5506;50113;19310;55114	inositol catabolic process;oxidation-reduction process	cytoplasm	iron ion binding;inositol oxygenase activity
XP_015137090.1	3676;3964;4190;4523;8270;6278;6508;15074;51252	RNA-dependent DNA replication;proteolysis;DNA integration;regulation of RNA metabolic process		nucleic acid binding;RNA-directed DNA polymerase activity;aspartic-type endopeptidase activity;RNA-DNA hybrid ribonuclease activity;zinc ion binding
XP_015136703.1	3676;3964;4523;8270;6278;15074;51252	RNA-dependent DNA replication;DNA integration;regulation of RNA metabolic process		nucleic acid binding;RNA-directed DNA polymerase activity;RNA-DNA hybrid ribonuclease activity;zinc ion binding
XP_015136684.1	5525			GTP binding
XP_015136666.1	3677			DNA binding
XP_015136665.1	3676;46872			nucleic acid binding;metal ion binding
XP_015136664.1	3676;46872			nucleic acid binding;metal ion binding
XP_015136663.1	5622;3676;46872;6355	regulation of transcription, DNA-templated	intracellular	nucleic acid binding;metal ion binding
XP_015136660.1	5622;3676;46872;6355	regulation of transcription, DNA-templated	intracellular	nucleic acid binding;metal ion binding
XP_015136659.1	5622;3676;46872;6355	regulation of transcription, DNA-templated	intracellular	nucleic acid binding;metal ion binding
XP_015136505.1	5737;16415;6464;9107;42967	cellular protein modification process;lipoate biosynthetic process;acyl-carrier-protein biosynthetic process	cytoplasm	octanoyltransferase activity
XP_015136433.1	16021		integral component of membrane
XP_015136417.1	5887;7166	cell surface receptor signaling pathway	integral component of plasma membrane
XP_015136412.1	5634;6352	DNA-templated transcription, initiation	nucleus
XP_015136405.1	5576;5581;5515;7399;9887;30154;30198;42221;50794	nervous system development;organ morphogenesis;cell differentiation;extracellular matrix organization;response to chemical;regulation of cellular process	extracellular region;collagen trimer	protein binding
XP_015136390.1	5515			protein binding
XP_015136388.1	5515			protein binding
XP_015136387.1	5515			protein binding
XP_015136386.1	5515			protein binding
XP_015136162.1	5515			protein binding
XP_015136135.1	3676;3964;4523;8270;6278;15074;51252	RNA-dependent DNA replication;DNA integration;regulation of RNA metabolic process		nucleic acid binding;RNA-directed DNA polymerase activity;RNA-DNA hybrid ribonuclease activity;zinc ion binding
XP_015135976.1	5515;8270			protein binding;zinc ion binding
XP_015135975.1	5515;8270			protein binding;zinc ion binding
XP_015135925.1	46983			protein dimerization activity
XP_015135706.1	19028;19031;3676;4190;5198;8270;6508;16032	proteolysis;viral process	viral capsid;viral envelope	nucleic acid binding;aspartic-type endopeptidase activity;structural molecule activity;zinc ion binding
XP_015135226.1	43565;6355	regulation of transcription, DNA-templated		sequence-specific DNA binding
XP_015135099.1	6303	double-strand break repair via nonhomologous end joining
XP_015134513.1	8270;43565;6355	regulation of transcription, DNA-templated		zinc ion binding;sequence-specific DNA binding
XP_015134512.1	8270;43565;6355	regulation of transcription, DNA-templated		zinc ion binding;sequence-specific DNA binding
XP_015134511.1	8270;43565;6355	regulation of transcription, DNA-templated		zinc ion binding;sequence-specific DNA binding
XP_015134510.1	8270;43565;6355	regulation of transcription, DNA-templated		zinc ion binding;sequence-specific DNA binding
XP_015134509.1	8270;43565;6355	regulation of transcription, DNA-templated		zinc ion binding;sequence-specific DNA binding
XP_015134455.1	16021;4930;4984;7187;7608	G-protein coupled receptor signaling pathway, coupled to cyclic nucleotide second messenger;sensory perception of smell	integral component of membrane	G-protein coupled receptor activity;olfactory receptor activity
XP_015134216.1	31225		anchored component of membrane
XP_015134140.1	5515			protein binding
XP_015133248.1	139;8146;5975	carbohydrate metabolic process	Golgi membrane	sulfotransferase activity
XP_015132864.1	3964;6278	RNA-dependent DNA replication		RNA-directed DNA polymerase activity
XP_015132857.1	3676;4523;8270;15074;51252	DNA integration;regulation of RNA metabolic process		nucleic acid binding;RNA-DNA hybrid ribonuclease activity;zinc ion binding
XP_015132681.1	16192	vesicle-mediated transport
XP_015132680.1	16192	vesicle-mediated transport
XP_015132653.1	5515;51260	protein homooligomerization		protein binding
XP_015132649.1	52689;6629	lipid metabolic process		carboxylic ester hydrolase activity
XP_015132647.1	52689;6629	lipid metabolic process		carboxylic ester hydrolase activity
XP_015132577.1	5739;3690;6355	regulation of transcription, DNA-templated	mitochondrion	double-stranded DNA binding
XP_015132564.1	4497;16984;9853;19253;55114;9573;46487	photorespiration;reductive pentose-phosphate cycle;oxidation-reduction process;glyoxylate metabolic process	chloroplast ribulose bisphosphate carboxylase complex	monooxygenase activity;ribulose-bisphosphate carboxylase activity
XP_015132563.1	4497;16984;9853;19253;55114;9573;46487	photorespiration;reductive pentose-phosphate cycle;oxidation-reduction process;glyoxylate metabolic process	chloroplast ribulose bisphosphate carboxylase complex	monooxygenase activity;ribulose-bisphosphate carboxylase activity
XP_015132541.1	3677;46983;6355	regulation of transcription, DNA-templated		DNA binding;protein dimerization activity
XP_015132442.1	5515;8270			protein binding;zinc ion binding
XP_015132257.1	16021;4930;7186	G-protein coupled receptor signaling pathway	integral component of membrane	G-protein coupled receptor activity
XP_015132195.1	5747		mitochondrial respiratory chain complex I
XP_015132193.1	5829;5856;5886;5925;30027;30175;44297;97433;5200;5515;5524;10628;90131	positive regulation of gene expression;mesenchyme migration	cytosol;cytoskeleton;plasma membrane;focal adhesion;lamellipodium;filopodium;cell body;dense body	structural constituent of cytoskeleton;protein binding;ATP binding
XP_015132191.1	42600;5213;7275;7304	multicellular organismal development;chorion-containing eggshell formation	chorion	structural constituent of chorion
XP_015132028.1	5515			protein binding
XP_015131478.1	3964;4190;6278;6508	RNA-dependent DNA replication;proteolysis		RNA-directed DNA polymerase activity;aspartic-type endopeptidase activity
XP_015131475.1	44424;166		intracellular part	nucleotide binding
XP_015131373.1	3964;4190;6278;6508	RNA-dependent DNA replication;proteolysis		RNA-directed DNA polymerase activity;aspartic-type endopeptidase activity
XP_015131296.1	19028;19031;3676;4190;5198;8270;6508;16032	proteolysis;viral process	viral capsid;viral envelope	nucleic acid binding;aspartic-type endopeptidase activity;structural molecule activity;zinc ion binding
XP_015131118.1	16020;4888;5515;7166	cell surface receptor signaling pathway	membrane	transmembrane signaling receptor activity;protein binding
XP_015130845.1	5515			protein binding
XP_015130615.1	5488			binding
XP_015130614.1	35556	intracellular signal transduction
XP_015130612.1	5615;60417;3677;5504;8144;15643;19825;30170;46872;6810;9267;9615;19836;33189;43066;51659;6955;19814	transport;cellular response to starvation;response to virus;hemolysis by symbiont of host erythrocytes;response to vitamin A;negative regulation of apoptotic process;maintenance of mitochondrion location;immune response	extracellular space;yolk;immunoglobulin complex	DNA binding;fatty acid binding;drug binding;toxic substance binding;oxygen binding;pyridoxal phosphate binding;metal ion binding
XP_015130611.1	46729		viral procapsid
XP_015130557.1	9507;9521;16301;43167;97159;1901363;6464;15979;16310	cellular protein modification process;photosynthesis;phosphorylation	chloroplast;photosystem	kinase activity;ion binding;organic cyclic compound binding;heterocyclic compound binding
XP_015130551.1	4373;5978;5982;5985	glycogen biosynthetic process;starch metabolic process;sucrose metabolic process		glycogen (starch) synthase activity
XP_015130536.1	6810	transport
XP_015130497.1	5615		extracellular space
XP_015130399.1	19031;39620;42025;44219;3677;5198;8270;16740;16817;16070;19089;46718;46740;50789;75732	RNA metabolic process;transmission of virus;viral entry into host cell;transport of virus in host, cell to cell;regulation of biological process;viral penetration into host nucleus	viral envelope;T=7 icosahedral viral capsid;host cell nucleus;host cell plasmodesma	DNA binding;structural molecule activity;zinc ion binding;transferase activity;hydrolase activity, acting on acid anhydrides
XP_015130386.1	4672;5524;6468	protein phosphorylation		protein kinase activity;ATP binding
XP_015130376.1	5515			protein binding
XP_015130357.1	5789		endoplasmic reticulum membrane
XP_015130354.1	5779;16559	peroxisome fission	integral component of peroxisomal membrane
XP_015130349.1	5515			protein binding
XP_015130327.1	16787;46080	dUTP metabolic process		hydrolase activity
XP_015130321.1	16020;5216;6811	ion transport	membrane	ion channel activity
XP_015130320.1	43229;5515;44212;6355;7275;14902;44238;44260;50896;51149	regulation of transcription, DNA-templated;multicellular organismal development;myotube differentiation;primary metabolic process;cellular macromolecule metabolic process;response to stimulus;positive regulation of muscle cell differentiation	intracellular organelle	protein binding;transcription regulatory region DNA binding
XP_015130310.1	3676;5524			nucleic acid binding;ATP binding
XP_015130300.1	4252;6508	proteolysis		serine-type endopeptidase activity
XP_015130242.1	16021		integral component of membrane
XP_015130231.1	3779;30036	actin cytoskeleton organization		actin binding
XP_015130226.1	8641			small protein activating enzyme activity
XP_015130223.1	4672;5524;6468	protein phosphorylation		protein kinase activity;ATP binding
XP_015130211.1	6355	regulation of transcription, DNA-templated
XP_015130208.1	3676;46872			nucleic acid binding;metal ion binding
XP_015130203.1	786;5811;9522;9523;9535;35267;3677;4022;8121;8889;9496;45156;45158;46872;46982;51537;6066;6334;6629;9772;1902600;6118;6119;45285;9512	alcohol metabolic process;nucleosome assembly;lipid metabolic process;photosynthetic electron transport in photosystem II;hydrogen ion transmembrane transport;obsolete electron transport;oxidative phosphorylation	nucleosome;lipid particle;photosystem I;photosystem II;chloroplast thylakoid membrane;NuA4 histone acetyltransferase complex;respiratory chain complex III;cytochrome b6f complex	DNA binding;alcohol dehydrogenase (NAD) activity;ubiquinol-cytochrome-c reductase activity;glycerophosphodiester phosphodiesterase activity;plastoquinol--plastocyanin reductase activity;electron transporter, transferring electrons within the cyclic electron transport pathway of photosynthesis activity;electron transporter, transferring electrons within cytochrome b6/f complex of photosystem II ac…
XP_015130197.1	5576;5737;5874;3924;5200;5525;6810;7017;8152	transport;microtubule-based process;metabolic process	extracellular region;cytoplasm;microtubule	GTPase activity;structural constituent of cytoskeleton;GTP binding
XP_015130149.1	5615;5634;60417;3677;5504;5515;8144;15643;19825;30170;6355;6974;9267;9314;9615;19836;33189;43065;43066;51659;6955;19814	regulation of transcription, DNA-templated;cellular response to DNA damage stimulus;cellular response to starvation;response to radiation;response to virus;hemolysis by symbiont of host erythrocytes;response to vitamin A;positive regulation of apoptotic process;negative regulation of apoptotic process;maintenance of mitochondrion location;immune response	extracellular space;nucleus;yolk;immunoglobulin complex	DNA binding;fatty acid binding;protein binding;drug binding;toxic substance binding;oxygen binding;pyridoxal phosphate binding
XP_015130143.1	5887;70062;72562;4867;5515;7166;7565;10951	cell surface receptor signaling pathway;female pregnancy;negative regulation of endopeptidase activity	integral component of plasma membrane;extracellular exosome;blood microparticle	serine-type endopeptidase inhibitor activity;protein binding
XP_015130142.1	139;16021;5351;8643	carbohydrate transport	Golgi membrane;integral component of membrane	sugar:proton symporter activity
XP_015130138.1	4559;8270;30246;6013	mannose metabolic process		alpha-mannosidase activity;zinc ion binding;carbohydrate binding
XP_015130136.1	4252;6508	proteolysis		serine-type endopeptidase activity
XP_015130135.1	4252;6508	proteolysis		serine-type endopeptidase activity
XP_015130132.1	8184;5975	carbohydrate metabolic process		glycogen phosphorylase activity
XP_015130122.1	4373;5978;5982;5985	glycogen biosynthetic process;starch metabolic process;sucrose metabolic process		glycogen (starch) synthase activity
XP_015130106.1	5634;7067;51301	mitotic nuclear division;cell division	nucleus
XP_015130085.1	8270			zinc ion binding
XP_015130064.1	5515			protein binding
XP_015130052.1	3676;3964;4190;4523;8270;6278;6508;15074;51252	RNA-dependent DNA replication;proteolysis;DNA integration;regulation of RNA metabolic process		nucleic acid binding;RNA-directed DNA polymerase activity;aspartic-type endopeptidase activity;RNA-DNA hybrid ribonuclease activity;zinc ion binding
XP_015130034.1	16020;39618;44162;44385;3723;3724;3968;4197;5198;5216;5524;1172;6351;18144;19062;34220;39520;39522;39544;39611;39690;39707;44694;51259;75509;6144;31379	transcription, RNA-templated;transcription, DNA-templated;RNA-protein covalent cross-linking;virion attachment to host cell;ion transmembrane transport;induction by virus of host autophagy;suppression by virus of host mRNA export from nucleus;suppression by virus of host RIG-I activity by RIG-I proteolysis;suppression by virus of host translation initiation factor activity;positive stranded viral…	membrane;T=pseudo3 icosahedral viral capsid;host cell cytoplasmic vesicle membrane;integral to membrane of host cell;RNA-directed RNA polymerase complex	RNA binding;RNA helicase activity;RNA-directed RNA polymerase activity;cysteine-type endopeptidase activity;structural molecule activity;ion channel activity;ATP binding
XP_015130026.1	16021		integral component of membrane
XP_015130025.1	16021		integral component of membrane
XP_015130024.1	16021		integral component of membrane
XP_015130015.1	16021;22857;55085	transmembrane transport	integral component of membrane	transmembrane transporter activity
XP_015129999.1	3824			catalytic activity
XP_015129980.1	16021		integral component of membrane
XP_015129972.1	5515			protein binding
XP_015129970.1	5515			protein binding
XP_015129965.1	5515			protein binding
XP_015129955.1	5096;5515;51056	regulation of small GTPase mediated signal transduction		GTPase activator activity;protein binding
XP_015129944.1	3824			catalytic activity
XP_015129939.1	16459;3774;5524		myosin complex	motor activity;ATP binding
XP_015129933.1	3676			nucleic acid binding
XP_015129932.1	16020;46873;30001;55085	metal ion transport;transmembrane transport	membrane	metal ion transmembrane transporter activity
XP_015129919.1	5737;5886;16021;43209;5509;16500;7187	G-protein coupled receptor signaling pathway, coupled to cyclic nucleotide second messenger	cytoplasm;plasma membrane;integral component of membrane;myelin sheath	calcium ion binding;protein-hormone receptor activity
XP_015129913.1	5488			binding
XP_015129912.1	16021;4930;7186	G-protein coupled receptor signaling pathway	integral component of membrane	G-protein coupled receptor activity
XP_015129904.1	166;4713;5515;43167;6468	protein phosphorylation		nucleotide binding;protein tyrosine kinase activity;protein binding;ion binding
XP_015129903.1	4672;5515;16310	phosphorylation		protein kinase activity;protein binding
XP_015129883.1	4672;5524;6468	protein phosphorylation		protein kinase activity;ATP binding
XP_015129862.1	3676;46872			nucleic acid binding;metal ion binding
XP_015129861.1	3676;46872			nucleic acid binding;metal ion binding
XP_015129856.1	16021		integral component of membrane
XP_015129855.1	16021		integral component of membrane
XP_015129854.1	16021		integral component of membrane
XP_015129853.1	16021		integral component of membrane
XP_015129848.1	4812;5524;6418	tRNA aminoacylation for protein translation		aminoacyl-tRNA ligase activity;ATP binding
XP_015129847.1	16021;4930;7186	G-protein coupled receptor signaling pathway	integral component of membrane	G-protein coupled receptor activity
XP_015129845.1	5515			protein binding
XP_015129834.1	3676;5515;46872			nucleic acid binding;protein binding;metal ion binding
XP_015129831.1	166;46872			nucleotide binding;metal ion binding
XP_015129828.1	5622;3676;46872;6355	regulation of transcription, DNA-templated	intracellular	nucleic acid binding;metal ion binding
XP_015129826.1	5515			protein binding
XP_015129825.1	5515			protein binding
XP_015129820.1	16020;5262;70588	calcium ion transmembrane transport	membrane	calcium channel activity
XP_015129818.1	5886;16021;19866;30077;43847;3677;3887;4177;4519;5244;5262;5515;8235;8853;30145;42314;45156;6260;6281;6508;6816;18298;19684;32298;55085;71897;90305;6308;6118	DNA replication;DNA repair;proteolysis;calcium ion transport;protein-chromophore linkage;photosynthesis, light reaction;positive regulation of DNA-dependent DNA replication initiation;transmembrane transport;DNA biosynthetic process;nucleic acid phosphodiester bond hydrolysis;DNA catabolic process;obsolete electron transport	plasma membrane;integral component of membrane;organelle inner membrane;plasma membrane light-harvesting complex;DNA polymerase III, clamp loader chi/psi subcomplex	DNA binding;DNA-directed DNA polymerase activity;aminopeptidase activity;endonuclease activity;voltage-gated ion channel activity;calcium channel activity;protein binding;metalloexopeptidase activity;exodeoxyribonuclease III activity;manganese ion binding;bacteriochlorophyll binding;electron transporter, transferring electrons within the cyclic electron transport pathway of photosynthesis activity
XP_015129809.1	8479;6400;8616	tRNA modification;queuosine biosynthetic process		queuine tRNA-ribosyltransferase activity
XP_015129808.1	8479;6400;8616	tRNA modification;queuosine biosynthetic process		queuine tRNA-ribosyltransferase activity
XP_015129807.1	8479;6400;8616	tRNA modification;queuosine biosynthetic process		queuine tRNA-ribosyltransferase activity
XP_015129798.1	7165	signal transduction
XP_015129790.1	5515			protein binding
XP_015129778.1	5634;7067;51301	mitotic nuclear division;cell division	nucleus
XP_015129763.1	3700;8270;43565;6355;5667;45449	regulation of transcription, DNA-templated;regulation of transcription, DNA-templated	transcription factor complex	transcription factor activity, sequence-specific DNA binding;zinc ion binding;sequence-specific DNA binding
XP_015129742.1	5622;5515;8270		intracellular	protein binding;zinc ion binding
XP_015129739.1	5488;16740;16787;44238;71704	primary metabolic process;organic substance metabolic process		binding;transferase activity;hydrolase activity
XP_015129733.1	8537		proteasome activator complex
XP_015129711.1	9507;9521;4672;5524;6468;15979	protein phosphorylation;photosynthesis	chloroplast;photosystem	protein kinase activity;ATP binding
XP_015129710.1	3924;5525			GTPase activity;GTP binding
XP_015129708.1	19028;19031;3676;4190;5198;8270;6508;16032	proteolysis;viral process	viral capsid;viral envelope	nucleic acid binding;aspartic-type endopeptidase activity;structural molecule activity;zinc ion binding
XP_015129705.1	5622;5515;8270		intracellular	protein binding;zinc ion binding
XP_015129697.1	5525			GTP binding
XP_015129688.1	5840;3735;6412;42254	translation;ribosome biogenesis	ribosome	structural constituent of ribosome
XP_015129687.1	5840;3735;6412;42254	translation;ribosome biogenesis	ribosome	structural constituent of ribosome
XP_015129683.1	8641			small protein activating enzyme activity
XP_015129681.1	3676;3964;4523;8270;6278;15074;51252	RNA-dependent DNA replication;DNA integration;regulation of RNA metabolic process		nucleic acid binding;RNA-directed DNA polymerase activity;RNA-DNA hybrid ribonuclease activity;zinc ion binding
XP_015129676.1	5096			GTPase activator activity
XP_015129658.1	16020;5219;5515;70588;5622	calcium ion transmembrane transport	membrane;intracellular	ryanodine-sensitive calcium-release channel activity;protein binding
XP_015129646.1	5886;5509;7156	homophilic cell adhesion via plasma membrane adhesion molecules	plasma membrane	calcium ion binding
XP_015129638.1	5634;5739;8080;47961;6260;42967	DNA replication;acyl-carrier-protein biosynthetic process	nucleus;mitochondrion	N-acetyltransferase activity;glycine N-acyltransferase activity
XP_015129618.1	3824;44237;44710	cellular metabolic process;single-organism metabolic process		catalytic activity
XP_015129610.1	5737;5856;4252;4424;5524;46872;105;6508	histidine biosynthetic process;proteolysis	cytoplasm;cytoskeleton	serine-type endopeptidase activity;imidazoleglycerol-phosphate dehydratase activity;ATP binding;metal ion binding
XP_015129609.1	5737;5856;4424;5524;8236;105	histidine biosynthetic process	cytoplasm;cytoskeleton	imidazoleglycerol-phosphate dehydratase activity;ATP binding;serine-type peptidase activity
XP_015129591.1	287;4674;5524;6468;9069	protein phosphorylation;serine family amino acid metabolic process		magnesium ion binding;protein serine/threonine kinase activity;ATP binding
XP_015129590.1	9522;9535;9654;16021;19898;5509;16168;9765;18298	photosynthesis, light harvesting;protein-chromophore linkage	photosystem I;chloroplast thylakoid membrane;photosystem II oxygen evolving complex;integral component of membrane;extrinsic component of membrane	calcium ion binding;chlorophyll binding
XP_015129589.1	9522;9535;9654;16021;19898;5509;16168;9765;18298	photosynthesis, light harvesting;protein-chromophore linkage	photosystem I;chloroplast thylakoid membrane;photosystem II oxygen evolving complex;integral component of membrane;extrinsic component of membrane	calcium ion binding;chlorophyll binding
XP_015129567.1	4252;6508	proteolysis		serine-type endopeptidase activity
XP_015129566.1	4252;6508	proteolysis		serine-type endopeptidase activity
XP_015129565.1	4252;6508	proteolysis		serine-type endopeptidase activity
XP_015129559.1	8270			zinc ion binding
XP_015129558.1	8270			zinc ion binding
XP_015129557.1	8270			zinc ion binding
XP_015129547.1	3824;44237;44710	cellular metabolic process;single-organism metabolic process		catalytic activity
XP_015129542.1	3676;46872			nucleic acid binding;metal ion binding
XP_015129481.1	5615;60417;36094;43167;9615;9987;33189;65007	response to virus;cellular process;response to vitamin A;biological regulation	extracellular space;yolk	small molecule binding;ion binding
XP_015129480.1	5615;60417;36094;43167;9615;9987;33189;65007	response to virus;cellular process;response to vitamin A;biological regulation	extracellular space;yolk	small molecule binding;ion binding
XP_015129479.1	5615;60417;36094;43167;9615;9987;33189;65007	response to virus;cellular process;response to vitamin A;biological regulation	extracellular space;yolk	small molecule binding;ion binding
XP_015129478.1	5615;60417;8289;36094;43168;97159;1901363;9615;33189;44763;51179;65008	response to virus;response to vitamin A;single-organism cellular process;localization;regulation of biological quality	extracellular space;yolk	lipid binding;small molecule binding;anion binding;organic cyclic compound binding;heterocyclic compound binding
XP_015129477.1	5615;60417;36094;43167;9615;9987;33189;65007	response to virus;cellular process;response to vitamin A;biological regulation	extracellular space;yolk	small molecule binding;ion binding
XP_015129476.1	5615;60417;8289;36094;43168;97159;1901363;9615;33189;44763;51179;65008	response to virus;response to vitamin A;single-organism cellular process;localization;regulation of biological quality	extracellular space;yolk	lipid binding;small molecule binding;anion binding;organic cyclic compound binding;heterocyclic compound binding
XP_015129475.1	5615;60417;36094;43167;9615;9987;33189;65007	response to virus;cellular process;response to vitamin A;biological regulation	extracellular space;yolk	small molecule binding;ion binding
XP_015129454.1	5882;5200		intermediate filament	structural constituent of cytoskeleton
XP_015129448.1	5829;4908;16740;16874;42802;97159;1901363;6955;9069;10467;16070;19221;34645;43603;44271;44283;1901566;45323	immune response;serine family amino acid metabolic process;gene expression;RNA metabolic process;cytokine-mediated signaling pathway;cellular macromolecule biosynthetic process;cellular amide metabolic process;cellular nitrogen compound biosynthetic process;small molecule biosynthetic process;organonitrogen compound biosynthetic process	cytosol;interleukin-1 receptor complex	interleukin-1 receptor activity;transferase activity;ligase activity;identical protein binding;organic cyclic compound binding;heterocyclic compound binding
XP_015129438.1	19031;39624;5198;46789;19064;7165;9986	fusion of virus membrane with host plasma membrane;signal transduction	viral envelope;viral outer capsid;cell surface	structural molecule activity;host cell surface receptor binding
XP_015129427.1	3824			catalytic activity
XP_015129423.1	5515			protein binding
XP_015129407.1	8270;16032	viral process		zinc ion binding
XP_015129397.1	5488			binding
XP_015129377.1	5515			protein binding
XP_015129358.1	5515;8270			protein binding;zinc ion binding
XP_015129344.1	5737;5856;4424;5524;8236;105	histidine biosynthetic process	cytoplasm;cytoskeleton	imidazoleglycerol-phosphate dehydratase activity;ATP binding;serine-type peptidase activity
XP_015129343.1	5737;5856;4252;4424;5524;46872;105;6508	histidine biosynthetic process;proteolysis	cytoplasm;cytoskeleton	serine-type endopeptidase activity;imidazoleglycerol-phosphate dehydratase activity;ATP binding;metal ion binding
XP_015129342.1	5737;5856;4424;5524;8236;105	histidine biosynthetic process	cytoplasm;cytoskeleton	imidazoleglycerol-phosphate dehydratase activity;ATP binding;serine-type peptidase activity
XP_015129341.1	5737;5856;4424;5524;16787;105	histidine biosynthetic process	cytoplasm;cytoskeleton	imidazoleglycerol-phosphate dehydratase activity;ATP binding;hydrolase activity
XP_015129320.1	5515			protein binding
XP_015129316.1	5737;5856;4252;4424;5524;46872;105;6508	histidine biosynthetic process;proteolysis	cytoplasm;cytoskeleton	serine-type endopeptidase activity;imidazoleglycerol-phosphate dehydratase activity;ATP binding;metal ion binding
XP_015129313.1	7165	signal transduction
XP_015129308.1	3700;43565;6355;5667;45449	regulation of transcription, DNA-templated;regulation of transcription, DNA-templated	transcription factor complex	transcription factor activity, sequence-specific DNA binding;sequence-specific DNA binding
XP_015129304.1	35556	intracellular signal transduction
XP_015129303.1	35556	intracellular signal transduction
XP_015129293.1	34597;46856	phosphatidylinositol dephosphorylation		phosphatidylinositol-4,5-bisphosphate 4-phosphatase activity
XP_015129286.1	5622;19058	viral life cycle	intracellular
XP_015129279.1	3824			catalytic activity
XP_015129268.1	5488			binding
XP_015129234.1	3824;97159;1901363;6807;19054;19058;44238;44249;48519;48583;1901576	nitrogen compound metabolic process;modulation by virus of host process;viral life cycle;primary metabolic process;cellular biosynthetic process;negative regulation of biological process;regulation of response to stimulus;organic substance biosynthetic process		catalytic activity;organic cyclic compound binding;heterocyclic compound binding
XP_015129224.1	5515			protein binding
XP_015129223.1	5515			protein binding
XP_015129220.1	16021;22891;55085	transmembrane transport	integral component of membrane	substrate-specific transmembrane transporter activity
XP_015129216.1	16020;5044;7165	signal transduction	membrane	scavenger receptor activity
XP_015129213.1	5882;5200		intermediate filament	structural constituent of cytoskeleton
XP_015129211.1	5882;5200		intermediate filament	structural constituent of cytoskeleton
XP_015129210.1	5882;5200		intermediate filament	structural constituent of cytoskeleton
XP_015129205.1	5515			protein binding
XP_015129199.1	4812;5524;6418	tRNA aminoacylation for protein translation		aminoacyl-tRNA ligase activity;ATP binding
XP_015129195.1	5515			protein binding
XP_015129193.1	8017;7059;51301;45298	chromosome segregation;cell division	tubulin complex	microtubule binding
XP_015129176.1	5515			protein binding
XP_015129157.1	16849;9190;35556	cyclic nucleotide biosynthetic process;intracellular signal transduction		phosphorus-oxygen lyase activity
XP_015129143.1	5515;7165	signal transduction		protein binding
XP_015129138.1	5515			protein binding
XP_015129129.1	4672;5524;6468	protein phosphorylation		protein kinase activity;ATP binding
XP_015129127.1	16772;6388	tRNA splicing, via endonucleolytic cleavage and ligation		transferase activity, transferring phosphorus-containing groups
XP_015129122.1	5515			protein binding
XP_015129107.1	4672;5524;6468	protein phosphorylation		protein kinase activity;ATP binding
XP_015129105.1	5515			protein binding
XP_015129098.1	5515			protein binding
XP_015129078.1	5515			protein binding
XP_015129075.1	5509;5544			calcium ion binding;calcium-dependent phospholipid binding
XP_015128994.1	5737;31981;977;981;5515;6351;6357;6464;7519;10831;14904;43484;45893;51716	transcription, DNA-templated;regulation of transcription from RNA polymerase II promoter;cellular protein modification process;skeletal muscle tissue development;positive regulation of myotube differentiation;myotube cell development;regulation of RNA splicing;positive regulation of transcription, DNA-templated;cellular response to stimulus	cytoplasm;nuclear lumen	RNA polymerase II regulatory region sequence-specific DNA binding;RNA polymerase II transcription factor activity, sequence-specific DNA binding;protein binding
XP_015128979.1	4252;6508	proteolysis		serine-type endopeptidase activity
XP_015128925.1	5515			protein binding
XP_015128896.1	5515			protein binding
XP_015128857.1	5515			protein binding
XP_015128838.1	5515			protein binding
XP_015128837.1	5576;3677;8745;9036;9253;9307;19835;30261;30420;30435;42742;71555;90305;9252;6308;9359	peptidoglycan catabolic process;DNA restriction-modification system;cytolysis;chromosome condensation;establishment of competence for transformation;sporulation resulting in formation of a cellular spore;defense response to bacterium;cell wall organization;nucleic acid phosphodiester bond hydrolysis;peptidoglycan biosynthetic process;DNA catabolic process	extracellular region;Type II site-specific deoxyribonuclease complex	DNA binding;N-acetylmuramoyl-L-alanine amidase activity;Type II site-specific deoxyribonuclease activity
XP_015128820.1	8270			zinc ion binding
XP_015128804.1	3700;43565;6357;5667;45449	regulation of transcription from RNA polymerase II promoter;regulation of transcription, DNA-templated	transcription factor complex	transcription factor activity, sequence-specific DNA binding;sequence-specific DNA binding
XP_015128803.1	46983;6355	regulation of transcription, DNA-templated		protein dimerization activity
XP_015128792.1	5515			protein binding
XP_015128790.1	5515			protein binding
XP_015128785.1	5576;5179;7165	signal transduction	extracellular region	hormone activity
XP_015128758.1	5488			binding
XP_015128720.1	7165	signal transduction
XP_015128718.1	5606;5615;5638;5654;5829;16021;31965;43259;43260;48471;70062;4725;5201;48020;97367;88;90;6461;6921;7077;7084;7166;7411;7492;7517;10468;22617;30334;30595;31581;32103;34446;35335;36498;48523;50679;51239;51704;65008;71345;71456;90343;1900121;1902533;2001141;6570	mitotic prophase;mitotic anaphase;protein complex assembly;cellular component disassembly involved in execution phase of apoptosis;mitotic nuclear envelope disassembly;mitotic nuclear envelope reassembly;cell surface receptor signaling pathway;axon guidance;endoderm development;muscle organ development;regulation of gene expression;extracellular matrix disassembly;regulation of cell migration;leu…	laminin-1 complex;extracellular space;lamin filament;nucleoplasm;cytosol;integral component of membrane;nuclear membrane;laminin-10 complex;laminin-11 complex;perinuclear region of cytoplasm;extracellular exosome	protein tyrosine phosphatase activity;extracellular matrix structural constituent;CCR chemokine receptor binding;carbohydrate derivative binding
XP_015128711.1	16746;6644	phospholipid metabolic process		transferase activity, transferring acyl groups
XP_015128710.1	16746;6644	phospholipid metabolic process		transferase activity, transferring acyl groups
XP_015128708.1	16746;6644	phospholipid metabolic process		transferase activity, transferring acyl groups
XP_015128707.1	16746;6644	phospholipid metabolic process		transferase activity, transferring acyl groups
XP_015128695.1	5515;35556	intracellular signal transduction		protein binding
XP_015128685.1	5515			protein binding
XP_015128684.1	5515			protein binding
XP_015128671.1	3677;3872;5524;46872;6002;61615;5945;6000;6012;6013;6094;6098	fructose 6-phosphate metabolic process;glycolytic process through fructose-6-phosphate;fructose metabolic process;galactose metabolic process;mannose metabolic process;gluconeogenesis;pentose-phosphate shunt	6-phosphofructokinase complex	DNA binding;6-phosphofructokinase activity;ATP binding;metal ion binding
XP_015128644.1	5886;5509;7156	homophilic cell adhesion via plasma membrane adhesion molecules	plasma membrane	calcium ion binding
XP_015128595.1	45454	cell redox homeostasis
XP_015128572.1	4190;6508;46080	proteolysis;dUTP metabolic process		aspartic-type endopeptidase activity
XP_015128567.1	16021		integral component of membrane
XP_015128566.1	16021		integral component of membrane
XP_015128565.1	16021		integral component of membrane
XP_015128564.1	16021		integral component of membrane
XP_015128563.1	16021		integral component of membrane
XP_015128558.1	5515			protein binding
XP_015128557.1	5515			protein binding
XP_015128556.1	5515			protein binding
XP_015128555.1	5515			protein binding
XP_015128552.1	7034	vacuolar transport
XP_015128551.1	7034	vacuolar transport
XP_015128550.1	7034	vacuolar transport
XP_015128519.1	16020;5484;6886;16192;5622	intracellular protein transport;vesicle-mediated transport	membrane;intracellular	SNAP receptor activity
XP_015128518.1	16020;16192	vesicle-mediated transport	membrane
XP_015128517.1	16020;16192	vesicle-mediated transport	membrane
XP_015128508.1	5515			protein binding
XP_015128436.1	1669;5743;5829;43209;4784;30145;1315;1836;1889;3032;3069;6357;6749;7507;7626;8630;8631;9791;10332;22904;30097;42554;45429;45599;48147;48666;48678;48773;50790;51881;55072;55093;60046	age-dependent response to reactive oxygen species;release of cytochrome c from mitochondria;liver development;detection of oxygen;vasodilation by acetylcholine involved in regulation of systemic arterial blood pressure;regulation of transcription from RNA polymerase II promoter;glutathione metabolic process;heart development;locomotory behavior;intrinsic apoptotic signaling pathway in response to…	acrosomal vesicle;mitochondrial inner membrane;cytosol;myelin sheath	superoxide dismutase activity;manganese ion binding
XP_015128396.1	16021;4930;7186	G-protein coupled receptor signaling pathway	integral component of membrane	G-protein coupled receptor activity
XP_015128393.1	16021;4984;7187;7608	G-protein coupled receptor signaling pathway, coupled to cyclic nucleotide second messenger;sensory perception of smell	integral component of membrane	olfactory receptor activity
XP_015128389.1	16021;4984;7187;7608	G-protein coupled receptor signaling pathway, coupled to cyclic nucleotide second messenger;sensory perception of smell	integral component of membrane	olfactory receptor activity
XP_015128376.1	16021;4984;7187;7608	G-protein coupled receptor signaling pathway, coupled to cyclic nucleotide second messenger;sensory perception of smell	integral component of membrane	olfactory receptor activity
XP_015128371.1	16021;4930;4984;7187;7608	G-protein coupled receptor signaling pathway, coupled to cyclic nucleotide second messenger;sensory perception of smell	integral component of membrane	G-protein coupled receptor activity;olfactory receptor activity
XP_015128364.1	5515			protein binding
XP_015128296.1	5882;5198		intermediate filament	structural molecule activity
XP_015128286.1	5882;5198		intermediate filament	structural molecule activity
XP_015128226.1	3676;3964;4523;8270;6278;15074;51252	RNA-dependent DNA replication;DNA integration;regulation of RNA metabolic process		nucleic acid binding;RNA-directed DNA polymerase activity;RNA-DNA hybrid ribonuclease activity;zinc ion binding
XP_015128221.1	5515			protein binding
XP_015128202.1	5515			protein binding
XP_015128198.1	5488			binding
XP_015128195.1	16787;46080	dUTP metabolic process		hydrolase activity
XP_015128194.1	3676;3964;6278	RNA-dependent DNA replication		nucleic acid binding;RNA-directed DNA polymerase activity
XP_015128162.1	4672;5524;6468	protein phosphorylation		protein kinase activity;ATP binding
XP_015128137.1	4190;6508;46080	proteolysis;dUTP metabolic process		aspartic-type endopeptidase activity
XP_015128136.1	3964;6278	RNA-dependent DNA replication		RNA-directed DNA polymerase activity
XP_015128133.1	3964;6278	RNA-dependent DNA replication		RNA-directed DNA polymerase activity
XP_015128132.1	3676;4190;8270;6508;16032;46080	proteolysis;viral process;dUTP metabolic process		nucleic acid binding;aspartic-type endopeptidase activity;zinc ion binding
XP_015128131.1	3676;8270;16032	viral process		nucleic acid binding;zinc ion binding
XP_015128129.1	5515			protein binding
XP_015128119.1	5739;8080;47961;42967	acyl-carrier-protein biosynthetic process	mitochondrion	N-acetyltransferase activity;glycine N-acyltransferase activity
XP_015128118.1	5739;8080;47961;42967	acyl-carrier-protein biosynthetic process	mitochondrion	N-acetyltransferase activity;glycine N-acyltransferase activity
XP_015128117.1	5739;8080;47961;42967	acyl-carrier-protein biosynthetic process	mitochondrion	N-acetyltransferase activity;glycine N-acyltransferase activity
XP_015128116.1	5739;8080;47961;42967	acyl-carrier-protein biosynthetic process	mitochondrion	N-acetyltransferase activity;glycine N-acyltransferase activity
XP_015128105.1	3676;8270;16032	viral process		nucleic acid binding;zinc ion binding
XP_015128101.1	166;3676			nucleotide binding;nucleic acid binding
XP_015128072.1	16021;4930;7186	G-protein coupled receptor signaling pathway	integral component of membrane	G-protein coupled receptor activity
XP_015128053.1	16021;4930;7186	G-protein coupled receptor signaling pathway	integral component of membrane	G-protein coupled receptor activity
XP_015128050.1	16021;4930;4984;7187;7608	G-protein coupled receptor signaling pathway, coupled to cyclic nucleotide second messenger;sensory perception of smell	integral component of membrane	G-protein coupled receptor activity;olfactory receptor activity
XP_015128049.1	16021;4930;7186	G-protein coupled receptor signaling pathway	integral component of membrane	G-protein coupled receptor activity
XP_015128048.1	16021;4930;7186	G-protein coupled receptor signaling pathway	integral component of membrane	G-protein coupled receptor activity
XP_015128042.1	16021;4930;4984;7187;7608	G-protein coupled receptor signaling pathway, coupled to cyclic nucleotide second messenger;sensory perception of smell	integral component of membrane	G-protein coupled receptor activity;olfactory receptor activity
XP_015128041.1	16021;4930;4984;7187;7608	G-protein coupled receptor signaling pathway, coupled to cyclic nucleotide second messenger;sensory perception of smell	integral component of membrane	G-protein coupled receptor activity;olfactory receptor activity
XP_015128036.1	16021;4930;4984;7187;7608	G-protein coupled receptor signaling pathway, coupled to cyclic nucleotide second messenger;sensory perception of smell	integral component of membrane	G-protein coupled receptor activity;olfactory receptor activity
XP_015128033.1	16021;4930;7186	G-protein coupled receptor signaling pathway	integral component of membrane	G-protein coupled receptor activity
XP_015128032.1	16021;4984;7187;7608	G-protein coupled receptor signaling pathway, coupled to cyclic nucleotide second messenger;sensory perception of smell	integral component of membrane	olfactory receptor activity
XP_015128026.1	16021;4930;4984;7187;7608	G-protein coupled receptor signaling pathway, coupled to cyclic nucleotide second messenger;sensory perception of smell	integral component of membrane	G-protein coupled receptor activity;olfactory receptor activity
XP_015128021.1	16021;4930;4984;7187;7608	G-protein coupled receptor signaling pathway, coupled to cyclic nucleotide second messenger;sensory perception of smell	integral component of membrane	G-protein coupled receptor activity;olfactory receptor activity
XP_015128012.1	16021;4930;7186	G-protein coupled receptor signaling pathway	integral component of membrane	G-protein coupled receptor activity
XP_015128004.1	16021;4930;4984;7187;7608	G-protein coupled receptor signaling pathway, coupled to cyclic nucleotide second messenger;sensory perception of smell	integral component of membrane	G-protein coupled receptor activity;olfactory receptor activity
XP_015127995.1	16021;4930;4984;7187;7608	G-protein coupled receptor signaling pathway, coupled to cyclic nucleotide second messenger;sensory perception of smell	integral component of membrane	G-protein coupled receptor activity;olfactory receptor activity
XP_015127990.1	16021;4930;7186	G-protein coupled receptor signaling pathway	integral component of membrane	G-protein coupled receptor activity
XP_015127989.1	16021;4930;7186	G-protein coupled receptor signaling pathway	integral component of membrane	G-protein coupled receptor activity
XP_015127979.1	16624;8152	metabolic process		oxidoreductase activity, acting on the aldehyde or oxo group of donors, disulfide as acceptor
XP_015127966.1	16021;5432;6816;7154;55085	calcium ion transport;cell communication;transmembrane transport	integral component of membrane	calcium:sodium antiporter activity
NP_990718.1	5576;5509;30500	regulation of bone mineralization	extracellular region	calcium ion binding
NP_990297.1	46983			protein dimerization activity
NP_990282.1	3700;43565;6355;5667;45449	regulation of transcription, DNA-templated;regulation of transcription, DNA-templated	transcription factor complex	transcription factor activity, sequence-specific DNA binding;sequence-specific DNA binding
NP_990163.1	166;3723			nucleotide binding;RNA binding
NP_001299831.1	42613;5515;6955;19882	immune response;antigen processing and presentation	MHC class II protein complex	protein binding
NP_001299607.1	8146			sulfotransferase activity
NP_001288716.1	5634;3700;43565;6355;7275;5667;45449	regulation of transcription, DNA-templated;multicellular organismal development;regulation of transcription, DNA-templated	nucleus;transcription factor complex	transcription factor activity, sequence-specific DNA binding;sequence-specific DNA binding
NP_001265425.1	4725;6470;6570	protein dephosphorylation;tyrosine metabolic process		protein tyrosine phosphatase activity
NP_001121574.1	16020;5215;6810	transport	membrane	transporter activity
NP_001121573.1	16020;5215;6810	transport	membrane	transporter activity
NP_001092081.1	16020;4888;7166	cell surface receptor signaling pathway	membrane	transmembrane signaling receptor activity
NP_001039293.1	16021;22857;55085	transmembrane transport	integral component of membrane	transmembrane transporter activity

## Sheet: Current-unmapped
Sequence Name	GO Number	Biological Process	Cellular Component	Molecular Function
XP_015143202.1	4252;6508	proteolysis		serine-type endopeptidase activity
XP_015140074.1	5509			calcium ion binding
XP_015153203.1	43565;6355	regulation of transcription, DNA-templated		sequence-specific DNA binding
XP_015140301.1	5515;8270			protein binding;zinc ion binding
XP_015144087.1	5515;8270			protein binding;zinc ion binding
XP_015144341.1	5515			protein binding
XP_015148126.1	5488			binding
XP_015145878.1	5515;8270			protein binding;zinc ion binding
XP_015139392.1	8237;8270;19370	leukotriene biosynthetic process		metallopeptidase activity;zinc ion binding
XP_015142705.1	5515;8270			protein binding;zinc ion binding
XP_015142730.1	5515;8270			protein binding;zinc ion binding
XP_015142721.1	5515;8270			protein binding;zinc ion binding
NP_989743.1	46983			protein dimerization activity
XP_015146548.1	5634;3700;43565;6355;5667;45449	regulation of transcription, DNA-templated;regulation of transcription, DNA-templated	nucleus;transcription factor complex	transcription factor activity, sequence-specific DNA binding;sequence-specific DNA binding
XP_015146553.1	5634;3700;43565;6355;5667;45449	regulation of transcription, DNA-templated;regulation of transcription, DNA-templated	nucleus;transcription factor complex	transcription factor activity, sequence-specific DNA binding;sequence-specific DNA binding
XP_015146560.1	5634;3700;43565;6355;5667;45449	regulation of transcription, DNA-templated;regulation of transcription, DNA-templated	nucleus;transcription factor complex	transcription factor activity, sequence-specific DNA binding;sequence-specific DNA binding
XP_015146565.1	5634;3700;43565;6355;5667;45449	regulation of transcription, DNA-templated;regulation of transcription, DNA-templated	nucleus;transcription factor complex	transcription factor activity, sequence-specific DNA binding;sequence-specific DNA binding
XP_015147729.1	3676;3964;4523;8270;6278;15074;51252	RNA-dependent DNA replication;DNA integration;regulation of RNA metabolic process		nucleic acid binding;RNA-directed DNA polymerase activity;RNA-DNA hybrid ribonuclease activity;zinc ion binding
XP_015147745.1	4190;6508	proteolysis		aspartic-type endopeptidase activity
XP_015149863.1	5634;3700;43565;6355;5667;45449	regulation of transcription, DNA-templated;regulation of transcription, DNA-templated	nucleus;transcription factor complex	transcription factor activity, sequence-specific DNA binding;sequence-specific DNA binding
XP_015153807.1	5922;7154	cell communication	connexon complex
XP_015158105.1	5488			binding
XP_015158111.1	5488			binding
XP_015158119.1	5488			binding
XP_015158088.1	5488			binding
XP_015129254.1	5488			binding
XP_015129257.1	5488			binding
XP_015129261.1	5488			binding
XP_015129264.1	5488			binding
XP_015129413.1	5488			binding
XP_015130393.1	3676;46872			nucleic acid binding;metal ion binding
XP_015136301.1	5634;5743;16021;3735;44822;6412;6810;5840;42254	translation;transport;ribosome biogenesis	nucleus;mitochondrial inner membrane;integral component of membrane;ribosome	structural constituent of ribosome;poly(A) RNA binding
XP_015136392.1	8171			O-methyltransferase activity
XP_015136393.1	8171			O-methyltransferase activity
XP_015136430.1	16021;4930;4984;7187;7608	G-protein coupled receptor signaling pathway, coupled to cyclic nucleotide second messenger;sensory perception of smell	integral component of membrane	G-protein coupled receptor activity;olfactory receptor activity
XP_015136431.1	16021;4930;4984;7187;7608	G-protein coupled receptor signaling pathway, coupled to cyclic nucleotide second messenger;sensory perception of smell	integral component of membrane	G-protein coupled receptor activity;olfactory receptor activity
XP_015156108.1	4252;6508	proteolysis		serine-type endopeptidase activity
XP_015156111.1	4252;6508	proteolysis		serine-type endopeptidase activity
XP_015156112.1	3676;8270			nucleic acid binding;zinc ion binding
XP_015156113.1	15934;3735;6412;42254	translation;ribosome biogenesis	large ribosomal subunit	structural constituent of ribosome
XP_015156140.1	5515			protein binding
XP_015156143.1	17017;6470	protein dephosphorylation		MAP kinase tyrosine/serine/threonine phosphatase activity
XP_015156144.1	17017;6470	protein dephosphorylation		MAP kinase tyrosine/serine/threonine phosphatase activity
XP_015156147.1	16301;6796;9116;72527	phosphate-containing compound metabolic process;nucleoside metabolic process;pyrimidine-containing compound metabolic process		kinase activity
XP_015156151.1	5515			protein binding
XP_015156157.1	5515;8270			protein binding;zinc ion binding
XP_015156159.1	5515			protein binding
XP_015156160.1	5515			protein binding
XP_015156170.1	5615;5765;12505;31012;43005;43233;43234;70062;48407;70011;902;1649;1932;2376;6629;6915;7165;9611;10033;10942;19538;22008;31401;33036;35987;42981;44093;44237;44765;48468;48584;50793;51173;51239;60548;65008;70208;71702;1901564;1902531	cell morphogenesis;osteoblast differentiation;regulation of protein phosphorylation;immune system process;lipid metabolic process;apoptotic process;signal transduction;response to wounding;response to organic substance;positive regulation of cell death;protein metabolic process;neurogenesis;positive regulation of protein modification process;macromolecule localization;endodermal cell differentiat…	extracellular space;lysosomal membrane;endomembrane system;extracellular matrix;neuron projection;organelle lumen;protein complex;extracellular exosome	platelet-derived growth factor binding;peptidase activity, acting on L-amino acid peptides
XP_015156174.1	5515;8270			protein binding;zinc ion binding
XP_015156175.1	8270			zinc ion binding
XP_015156186.1	5515;8270			protein binding;zinc ion binding
XP_015156189.1	5515;8270			protein binding;zinc ion binding
XP_015156190.1	4672;5524;6468	protein phosphorylation		protein kinase activity;ATP binding
XP_015156197.1	5515;8270			protein binding;zinc ion binding
XP_015156204.1	5515;8270			protein binding;zinc ion binding
XP_015156206.1	5515			protein binding
XP_015156208.1	4252;6508	proteolysis		serine-type endopeptidase activity
XP_015156226.1	5515			protein binding
XP_015156227.1	5515			protein binding
XP_015156231.1	5488			binding
XP_015156235.1	5488			binding
XP_015156239.1	5829;16020;30529;3723;5515;16740		cytosol;membrane;intracellular ribonucleoprotein complex	RNA binding;protein binding;transferase activity
XP_015156240.1	428;5829;5840;16020;3723;5515;16779;10467;34645;44238;44271	gene expression;cellular macromolecule biosynthetic process;primary metabolic process;cellular nitrogen compound biosynthetic process	DNA-directed RNA polymerase complex;cytosol;ribosome;membrane	RNA binding;protein binding;nucleotidyltransferase activity
XP_015156241.1	3677;4519;4803;5515;46872;6313;6355;90305	transposition, DNA-mediated;regulation of transcription, DNA-templated;nucleic acid phosphodiester bond hydrolysis		DNA binding;endonuclease activity;transposase activity;protein binding;metal ion binding
XP_015156243.1	428;5829;5840;16020;49;3677;3735;3899;5515;19843;32549;6351;6412;42254;5730;6144;6206	transcription, DNA-templated;translation;ribosome biogenesis;purine nucleobase metabolic process;pyrimidine nucleobase metabolic process	DNA-directed RNA polymerase complex;cytosol;ribosome;membrane;nucleolus	tRNA binding;DNA binding;structural constituent of ribosome;DNA-directed RNA polymerase activity;protein binding;rRNA binding;ribonucleoside binding
XP_015156246.1	16021;4930;7186	G-protein coupled receptor signaling pathway	integral component of membrane	G-protein coupled receptor activity
XP_015156249.1	16020;5230;6811	ion transport	membrane	extracellular ligand-gated ion channel activity
XP_015156250.1	5833;5506;19825;20037;15671	oxygen transport	hemoglobin complex	iron ion binding;oxygen binding;heme binding
XP_015156251.1	5833;5506;19825;20037;15671	oxygen transport	hemoglobin complex	iron ion binding;oxygen binding;heme binding
XP_015156255.1	4725;6470;6570	protein dephosphorylation;tyrosine metabolic process		protein tyrosine phosphatase activity
XP_015156254.1	4725;6470;6570	protein dephosphorylation;tyrosine metabolic process		protein tyrosine phosphatase activity
XP_015156257.1	5829;16020;30529;3723;5515;16740		cytosol;membrane;intracellular ribonucleoprotein complex	RNA binding;protein binding;transferase activity
XP_015156261.1	5488			binding
XP_015156263.1	5488			binding
XP_015156264.1	5488			binding
XP_015156265.1	5737;5094		cytoplasm	Rho GDP-dissociation inhibitor activity
XP_015156276.1	9288;42597;51179	localization	bacterial-type flagellum;periplasmic space
XP_015156287.1	5515			protein binding
XP_015156288.1	5829;3677;3700;4044;4638;5524;16783;34028;42802;46872;2143;6188;6541;9113;45892;5667;45449;6536;9320	tRNA wobble position uridine thiolation;IMP biosynthetic process;glutamine metabolic process;purine nucleobase biosynthetic process;negative regulation of transcription, DNA-templated;regulation of transcription, DNA-templated;glutamate metabolic process	cytosol;transcription factor complex;phosphoribosylaminoimidazole carboxylase complex	DNA binding;transcription factor activity, sequence-specific DNA binding;amidophosphoribosyltransferase activity;phosphoribosylaminoimidazole carboxylase activity;ATP binding;sulfurtransferase activity;5-(carboxyamino)imidazole ribonucleotide synthase activity;identical protein binding;metal ion binding
XP_015156289.1	166			nucleotide binding
XP_015156291.1	5515;46907	intracellular transport		protein binding
XP_015156294.1	15035;6662;45454;6118	glycerol ether metabolic process;cell redox homeostasis;obsolete electron transport		protein disulfide oxidoreductase activity
XP_015156296.1	8152	metabolic process
XP_015156297.1	5515			protein binding
XP_015156298.1	5488			binding
XP_015156304.1	12505;16021;16023;44421;44459;45202;97458;4888;5515;43167;98772;6940;7213;7268;9893;10033;16043;31323;44765;48522;48523;48731;50790;50880;51050;51240;60341;80090;1903522	regulation of smooth muscle contraction;G-protein coupled acetylcholine receptor signaling pathway;synaptic transmission;positive regulation of metabolic process;response to organic substance;cellular component organization;regulation of cellular metabolic process;single-organism transport;positive regulation of cellular process;negative regulation of cellular process;system development;regulatio…	endomembrane system;integral component of membrane;cytoplasmic, membrane-bounded vesicle;extracellular region part;plasma membrane part;synapse;neuron part	transmembrane signaling receptor activity;protein binding;ion binding;molecular function regulator
XP_015156309.1	5634;5887;3690;3697;4980;16740;16787;31625;44822;6260;6396;7187;7275;9650;10739;30819;32720;35556;43473;45944;51897;70914;90037	DNA replication;RNA processing;G-protein coupled receptor signaling pathway, coupled to cyclic nucleotide second messenger;multicellular organismal development;UV protection;positive regulation of protein kinase A signaling;positive regulation of cAMP biosynthetic process;negative regulation of tumor necrosis factor production;intracellular signal transduction;pigmentation;positive regulation of …	nucleus;integral component of plasma membrane	double-stranded DNA binding;single-stranded DNA binding;melanocyte-stimulating hormone receptor activity;transferase activity;hydrolase activity;ubiquitin protein ligase binding;poly(A) RNA binding
XP_015156310.1	4459;55114;6094;6096;6534	oxidation-reduction process;gluconeogenesis;glycolytic process;cysteine metabolic process		L-lactate dehydrogenase activity
XP_015156317.1	5515			protein binding
XP_015156318.1	428;5829;16020;30529;3723;5515;16740		DNA-directed RNA polymerase complex;cytosol;membrane;intracellular ribonucleoprotein complex	RNA binding;protein binding;transferase activity
XP_015156321.1	8076;5249;6813;51260;55085	potassium ion transport;protein homooligomerization;transmembrane transport	voltage-gated potassium channel complex	voltage-gated potassium channel activity
XP_015156322.1	16021;4930;7186	G-protein coupled receptor signaling pathway	integral component of membrane	G-protein coupled receptor activity
XP_015156324.1	5515;8270			protein binding;zinc ion binding
XP_015156331.1	5515;8270			protein binding;zinc ion binding
XP_015156332.1	4022;6066;55114	alcohol metabolic process;oxidation-reduction process		alcohol dehydrogenase (NAD) activity
XP_015156334.1	19012;30430;3746;4483;4797;5524;46872;6351;6370;16310;31440;71897;80009;5840;6448;6206;6230	transcription, DNA-templated;7-methylguanosine mRNA capping;phosphorylation;regulation of mRNA 3'-end processing;DNA biosynthetic process;mRNA methylation;regulation of translational elongation;pyrimidine nucleobase metabolic process;TMP biosynthetic process	virion;host cell cytoplasm;ribosome	translation elongation factor activity;mRNA (nucleoside-2'-O-)-methyltransferase activity;thymidine kinase activity;ATP binding;metal ion binding
XP_015156335.1	5515			protein binding
XP_015156336.1	5515			protein binding
XP_015156337.1	3980;6486	protein glycosylation		UDP-glucose:glycoprotein glucosyltransferase activity
XP_015156338.1	16567	protein ubiquitination
XP_015156339.1	16020;5216;6811;55085	ion transport;transmembrane transport	membrane	ion channel activity
XP_015156340.1	4672;5524;6468	protein phosphorylation		protein kinase activity;ATP binding
XP_015156341.1	5089;35023;43087	regulation of Rho protein signal transduction;regulation of GTPase activity		Rho guanyl-nucleotide exchange factor activity
XP_015156342.1	9279;16023;45735;6952	defense response	cell outer membrane;cytoplasmic, membrane-bounded vesicle	nutrient reservoir activity
XP_015156345.1	5524;16887			ATP binding;ATPase activity
XP_015156348.1	16021;4930;7186	G-protein coupled receptor signaling pathway	integral component of membrane	G-protein coupled receptor activity
XP_015156349.1	8289			lipid binding
XP_015156350.1	5515			protein binding
XP_015156351.1	16020;5215;6810	transport	membrane	transporter activity
XP_015156354.1	5524			ATP binding
XP_015156355.1	5524			ATP binding
XP_015156357.1	16021;4930;7186	G-protein coupled receptor signaling pathway	integral component of membrane	G-protein coupled receptor activity
XP_015156358.1	5829;5840;16020;3723;5515;8270;16779;10467;32774;34645;1901566	gene expression;RNA biosynthetic process;cellular macromolecule biosynthetic process;organonitrogen compound biosynthetic process	cytosol;ribosome;membrane	RNA binding;protein binding;zinc ion binding;nucleotidyltransferase activity
XP_015156359.1	16757			transferase activity, transferring glycosyl groups
XP_015156361.1	9507;9522;9523;16021;16168;46872;9765;18298	photosynthesis, light harvesting;protein-chromophore linkage	chloroplast;photosystem I;photosystem II;integral component of membrane	chlorophyll binding;metal ion binding
XP_015156362.1	5634;1901031	regulation of response to reactive oxygen species	nucleus
XP_015156365.1	5515;8270			protein binding;zinc ion binding
XP_015156370.1	166			nucleotide binding
XP_015156372.1	5515			protein binding
XP_015156373.1	5515			protein binding
XP_015156374.1	3924;5525			GTPase activity;GTP binding
XP_015156378.1	5576;5886;5102;1819;2639;42102;45725;45740;46326;48584;50871;90201	positive regulation of cytokine production;positive regulation of immunoglobulin production;positive regulation of T cell proliferation;positive regulation of glycogen biosynthetic process;positive regulation of DNA replication;positive regulation of glucose import;positive regulation of response to stimulus;positive regulation of B cell activation;negative regulation of release of cytochrome c f…	extracellular region;plasma membrane	receptor binding
XP_015156380.1	4672;5524;6468	protein phosphorylation		protein kinase activity;ATP binding
XP_015156381.1	5634;3700;43565;6355;5667;45449	regulation of transcription, DNA-templated;regulation of transcription, DNA-templated	nucleus;transcription factor complex	transcription factor activity, sequence-specific DNA binding;sequence-specific DNA binding
XP_015156383.1	5515			protein binding
XP_015156385.1	5515			protein binding
XP_015156387.1	31012;4222;5509;8270;6508	proteolysis	extracellular matrix	metalloendopeptidase activity;calcium ion binding;zinc ion binding
XP_015156388.1	17150;50660;8033;55114	tRNA processing;oxidation-reduction process		tRNA dihydrouridine synthase activity;flavin adenine dinucleotide binding
XP_015156389.1	17119;6891	intra-Golgi vesicle-mediated transport	Golgi transport complex
XP_015156393.1	97381;4857;5515;7601;16056;22400;43086	visual perception;rhodopsin mediated signaling pathway;regulation of rhodopsin mediated signaling pathway;negative regulation of catalytic activity	photoreceptor disc membrane	enzyme inhibitor activity;protein binding
XP_015156394.1	5515			protein binding
XP_015156396.1	16020;4896;5515;7165	signal transduction	membrane	cytokine receptor activity;protein binding
XP_015156397.1	5515			protein binding
XP_015156401.1	30430;55036;3677;3796;6351;6355;19076;19835;42742;44277;51672	transcription, DNA-templated;regulation of transcription, DNA-templated;viral release from host cell;cytolysis;defense response to bacterium;cell wall disassembly;catabolism by organism of cell wall peptidoglycan in other organism	host cell cytoplasm;virion membrane	DNA binding;lysozyme activity
XP_015156405.1	5515			protein binding
XP_015156408.1	5576;5509;30500;31214	regulation of bone mineralization;biomineral tissue development	extracellular region	calcium ion binding
XP_015156411.1	3676;46872			nucleic acid binding;metal ion binding
XP_015156415.1	5886;43066;45740	negative regulation of apoptotic process;positive regulation of DNA replication	plasma membrane
XP_015156416.1	3676;46872			nucleic acid binding;metal ion binding
XP_015156418.1	5782;4049;4425;16740;47639;50660;162;6541;15945;46188;55114;5950;6571;9094	tryptophan biosynthetic process;glutamine metabolic process;methanol metabolic process;methane catabolic process;oxidation-reduction process;tyrosine biosynthetic process;L-phenylalanine biosynthetic process	peroxisomal matrix;anthranilate synthase complex	anthranilate synthase activity;indole-3-glycerol-phosphate synthase activity;transferase activity;alcohol oxidase activity;flavin adenine dinucleotide binding
XP_015156420.1	785;5634;31492		chromatin;nucleus	nucleosomal DNA binding
XP_015156421.1	3700;8201;42802;6355;7165;8284;21543;22008;42221;5667;45449	regulation of transcription, DNA-templated;signal transduction;positive regulation of cell proliferation;pallium development;neurogenesis;response to chemical;regulation of transcription, DNA-templated	transcription factor complex	transcription factor activity, sequence-specific DNA binding;heparin binding;identical protein binding
XP_015136677.1	5525			GTP binding
XP_015136683.1	5525			GTP binding
XP_015137357.1	5615		extracellular space
XP_015137642.1	975;3700;6355;5667;45449	regulation of transcription, DNA-templated;regulation of transcription, DNA-templated	transcription factor complex	regulatory region DNA binding;transcription factor activity, sequence-specific DNA binding
XP_015137784.1	5829;4908;16740;16874;42802;97159;1901363;9069;10467;16070;34645;43603;44271;44283;50896;1901566;7166;45323	serine family amino acid metabolic process;gene expression;RNA metabolic process;cellular macromolecule biosynthetic process;cellular amide metabolic process;cellular nitrogen compound biosynthetic process;small molecule biosynthetic process;response to stimulus;organonitrogen compound biosynthetic process;cell surface receptor signaling pathway	cytosol;interleukin-1 receptor complex	interleukin-1 receptor activity;transferase activity;ligase activity;identical protein binding;organic cyclic compound binding;heterocyclic compound binding
XP_015137785.1	5829;4908;16740;16874;42802;97159;1901363;9069;10467;16070;34645;43603;44271;44283;50896;1901566;7166;45323	serine family amino acid metabolic process;gene expression;RNA metabolic process;cellular macromolecule biosynthetic process;cellular amide metabolic process;cellular nitrogen compound biosynthetic process;small molecule biosynthetic process;response to stimulus;organonitrogen compound biosynthetic process;cell surface receptor signaling pathway	cytosol;interleukin-1 receptor complex	interleukin-1 receptor activity;transferase activity;ligase activity;identical protein binding;organic cyclic compound binding;heterocyclic compound binding
XP_015137783.1	5829;4908;16740;16876;42802;43167;97159;1901363;6412;9069;43039;44283;50896;7166;45323	translation;serine family amino acid metabolic process;tRNA aminoacylation;small molecule biosynthetic process;response to stimulus;cell surface receptor signaling pathway	cytosol;interleukin-1 receptor complex	interleukin-1 receptor activity;transferase activity;ligase activity, forming aminoacyl-tRNA and related compounds;identical protein binding;ion binding;organic cyclic compound binding;heterocyclic compound binding
XP_015137786.1	5829;4908;16740;16876;42802;43167;97159;1901363;6412;6955;9069;19221;43039;44283;45323	translation;immune response;serine family amino acid metabolic process;cytokine-mediated signaling pathway;tRNA aminoacylation;small molecule biosynthetic process	cytosol;interleukin-1 receptor complex	interleukin-1 receptor activity;transferase activity;ligase activity, forming aminoacyl-tRNA and related compounds;identical protein binding;ion binding;organic cyclic compound binding;heterocyclic compound binding
XP_015138180.1	5515			protein binding
XP_015138233.1	5634;42254	ribosome biogenesis	nucleus
XP_015138242.1	8152	metabolic process
XP_015138243.1	8152	metabolic process
XP_015138353.1	5829;4908;16740;42802;97159;1901363;6955;9069;10467;16070;19221;34645;43603;44271;44283;1901566;45323	immune response;serine family amino acid metabolic process;gene expression;RNA metabolic process;cytokine-mediated signaling pathway;cellular macromolecule biosynthetic process;cellular amide metabolic process;cellular nitrogen compound biosynthetic process;small molecule biosynthetic process;organonitrogen compound biosynthetic process	cytosol;interleukin-1 receptor complex	interleukin-1 receptor activity;transferase activity;identical protein binding;organic cyclic compound binding;heterocyclic compound binding
XP_015138352.1	5829;4908;16740;42802;97159;1901363;6955;9069;10467;16070;19221;34645;43603;44271;44283;1901566;45323	immune response;serine family amino acid metabolic process;gene expression;RNA metabolic process;cytokine-mediated signaling pathway;cellular macromolecule biosynthetic process;cellular amide metabolic process;cellular nitrogen compound biosynthetic process;small molecule biosynthetic process;organonitrogen compound biosynthetic process	cytosol;interleukin-1 receptor complex	interleukin-1 receptor activity;transferase activity;identical protein binding;organic cyclic compound binding;heterocyclic compound binding
XP_015138447.1	5509;5515			calcium ion binding;protein binding
XP_015138461.1	5515;8270			protein binding;zinc ion binding
XP_015138489.1	5515;8270			protein binding;zinc ion binding
XP_015138679.1	5882;5200		intermediate filament	structural constituent of cytoskeleton
XP_015138680.1	5882;5200		intermediate filament	structural constituent of cytoskeleton
XP_015138672.1	5882;5200		intermediate filament	structural constituent of cytoskeleton
XP_015138681.1	5882;5200		intermediate filament	structural constituent of cytoskeleton
XP_015138682.1	5882;5200		intermediate filament	structural constituent of cytoskeleton
XP_015138674.1	5882;5200		intermediate filament	structural constituent of cytoskeleton
XP_015138675.1	5882;5200		intermediate filament	structural constituent of cytoskeleton
XP_015138676.1	5882;5200		intermediate filament	structural constituent of cytoskeleton
XP_015138698.1	5882;5200		intermediate filament	structural constituent of cytoskeleton
XP_015138699.1	5882;5200		intermediate filament	structural constituent of cytoskeleton
XP_015138700.1	5882;5200		intermediate filament	structural constituent of cytoskeleton
XP_015138701.1	5882;5200		intermediate filament	structural constituent of cytoskeleton
XP_015138727.1	3676;3964;4190;4523;8270;6278;6508;51252	RNA-dependent DNA replication;proteolysis;regulation of RNA metabolic process		nucleic acid binding;RNA-directed DNA polymerase activity;aspartic-type endopeptidase activity;RNA-DNA hybrid ribonuclease activity;zinc ion binding
XP_015138773.1	7050	cell cycle arrest
XP_015156434.1	5829;4908;16740;42802;97159;1901363;6955;9069;10467;16070;19221;34645;43603;44271;44283;1901566;45323	immune response;serine family amino acid metabolic process;gene expression;RNA metabolic process;cytokine-mediated signaling pathway;cellular macromolecule biosynthetic process;cellular amide metabolic process;cellular nitrogen compound biosynthetic process;small molecule biosynthetic process;organonitrogen compound biosynthetic process	cytosol;interleukin-1 receptor complex	interleukin-1 receptor activity;transferase activity;identical protein binding;organic cyclic compound binding;heterocyclic compound binding
XP_015156433.1	5829;4908;16740;42802;97159;1901363;6955;9069;10467;16070;19221;34645;43603;44271;44283;1901566;45323	immune response;serine family amino acid metabolic process;gene expression;RNA metabolic process;cytokine-mediated signaling pathway;cellular macromolecule biosynthetic process;cellular amide metabolic process;cellular nitrogen compound biosynthetic process;small molecule biosynthetic process;organonitrogen compound biosynthetic process	cytosol;interleukin-1 receptor complex	interleukin-1 receptor activity;transferase activity;identical protein binding;organic cyclic compound binding;heterocyclic compound binding
XP_015156436.1	5829;4908;16740;16874;42802;97159;1901363;6955;9069;10467;16070;19221;34645;43603;44271;44283;1901566;45323	immune response;serine family amino acid metabolic process;gene expression;RNA metabolic process;cytokine-mediated signaling pathway;cellular macromolecule biosynthetic process;cellular amide metabolic process;cellular nitrogen compound biosynthetic process;small molecule biosynthetic process;organonitrogen compound biosynthetic process	cytosol;interleukin-1 receptor complex	interleukin-1 receptor activity;transferase activity;ligase activity;identical protein binding;organic cyclic compound binding;heterocyclic compound binding
XP_015156437.1	5829;4908;16740;16874;42802;97159;1901363;6955;9069;10467;16070;19221;34645;43603;44271;44283;1901566;45323	immune response;serine family amino acid metabolic process;gene expression;RNA metabolic process;cytokine-mediated signaling pathway;cellular macromolecule biosynthetic process;cellular amide metabolic process;cellular nitrogen compound biosynthetic process;small molecule biosynthetic process;organonitrogen compound biosynthetic process	cytosol;interleukin-1 receptor complex	interleukin-1 receptor activity;transferase activity;ligase activity;identical protein binding;organic cyclic compound binding;heterocyclic compound binding
XP_015156445.1	7165	signal transduction
XP_015156450.1	8076;5249;5515;6813;51260;55085	potassium ion transport;protein homooligomerization;transmembrane transport	voltage-gated potassium channel complex	voltage-gated potassium channel activity;protein binding
XP_015156451.1	3676;46872			nucleic acid binding;metal ion binding
XP_015156455.1	16021;5524;42626;55085	transmembrane transport	integral component of membrane	ATP binding;ATPase activity, coupled to transmembrane movement of substances
XP_015156465.1	5829;4908;16740;16876;42802;43167;97159;1901363;6412;43039;50896;1901605;7166;45323	translation;tRNA aminoacylation;response to stimulus;alpha-amino acid metabolic process;cell surface receptor signaling pathway	cytosol;interleukin-1 receptor complex	interleukin-1 receptor activity;transferase activity;ligase activity, forming aminoacyl-tRNA and related compounds;identical protein binding;ion binding;organic cyclic compound binding;heterocyclic compound binding
XP_015156471.1	5515;8270			protein binding;zinc ion binding
XP_015156472.1	5515;8270			protein binding;zinc ion binding
XP_015156473.1	5515;8270			protein binding;zinc ion binding
XP_015156474.1	5515;8270			protein binding;zinc ion binding
XP_015156475.1	4129;6123;15992;45277	mitochondrial electron transport, cytochrome c to oxygen;proton transport	respiratory chain complex IV	cytochrome-c oxidase activity
XP_015156479.1	5829;4908;16876;42802;43167;46912;97159;1901363;6412;6544;6955;8652;19221;43039;45323	translation;glycine metabolic process;immune response;cellular amino acid biosynthetic process;cytokine-mediated signaling pathway;tRNA aminoacylation	cytosol;interleukin-1 receptor complex	interleukin-1 receptor activity;ligase activity, forming aminoacyl-tRNA and related compounds;identical protein binding;ion binding;transferase activity, transferring acyl groups, acyl groups converted into alkyl on transfer;organic cyclic compound binding;heterocyclic compound binding
XP_015156478.1	5829;4908;16740;16876;42802;43167;97159;1901363;6412;6544;6955;8652;19221;43039;45323	translation;glycine metabolic process;immune response;cellular amino acid biosynthetic process;cytokine-mediated signaling pathway;tRNA aminoacylation	cytosol;interleukin-1 receptor complex	interleukin-1 receptor activity;transferase activity;ligase activity, forming aminoacyl-tRNA and related compounds;identical protein binding;ion binding;organic cyclic compound binding;heterocyclic compound binding
XP_015156480.1	5833;31838;70062;71682;72562;4601;19825;30492;31720;6898;10942;15671;15701;42542;42744;44281;51291;70293;70527;98869;6804	receptor-mediated endocytosis;positive regulation of cell death;oxygen transport;bicarbonate transport;response to hydrogen peroxide;hydrogen peroxide catabolic process;small molecule metabolic process;protein heterooligomerization;renal absorption;platelet aggregation;cellular oxidant detoxification;obsolete peroxidase reaction	hemoglobin complex;haptoglobin-hemoglobin complex;extracellular exosome;endocytic vesicle lumen;blood microparticle	peroxidase activity;oxygen binding;hemoglobin binding;haptoglobin binding
XP_015156481.1	166			nucleotide binding
XP_015156482.1	5737;4347;30246;45735;6094;6096;5982;5985;6098	gluconeogenesis;glycolytic process;starch metabolic process;sucrose metabolic process;pentose-phosphate shunt	cytoplasm	glucose-6-phosphate isomerase activity;carbohydrate binding;nutrient reservoir activity
XP_015156484.1	35556	intracellular signal transduction
XP_015156485.1	5615;5829;5886;31012;70062;4252;19899;6508;6909;7596;8284;30574;50765;97029	proteolysis;phagocytosis;blood coagulation;positive regulation of cell proliferation;collagen catabolic process;negative regulation of phagocytosis;mature conventional dendritic cell differentiation	extracellular space;cytosol;plasma membrane;extracellular matrix;extracellular exosome	serine-type endopeptidase activity;enzyme binding
XP_015156487.1	5515			protein binding
XP_015156502.1	16459;3774;5524		myosin complex	motor activity;ATP binding
XP_015156503.1	5615;5829;5886;31012;70062;4252;19899;6508;6909;7596;8284;30574;50765;97029	proteolysis;phagocytosis;blood coagulation;positive regulation of cell proliferation;collagen catabolic process;negative regulation of phagocytosis;mature conventional dendritic cell differentiation	extracellular space;cytosol;plasma membrane;extracellular matrix;extracellular exosome	serine-type endopeptidase activity;enzyme binding
XP_015156504.1	5874;3924;5200;5525;7017	microtubule-based process	microtubule	GTPase activity;structural constituent of cytoskeleton;GTP binding
XP_015156509.1	5829;5891;3676;8022;8233;8331;7204;70588	positive regulation of cytosolic calcium ion concentration;calcium ion transmembrane transport	cytosol;voltage-gated calcium channel complex	nucleic acid binding;protein C-terminus binding;peptidase activity;high voltage-gated calcium channel activity
XP_015156513.1	16831;30170;19752	carboxylic acid metabolic process		carboxy-lyase activity;pyridoxal phosphate binding
XP_015156515.1	5515;8270			protein binding;zinc ion binding
XP_015156516.1	62			fatty-acyl-CoA binding
XP_015156519.1	5576		extracellular region
XP_015156521.1	5515			protein binding
XP_015156522.1	3676;46872			nucleic acid binding;metal ion binding
XP_015156523.1	5615;5829;5886;31012;70062;4252;19899;6508;6909;7596;8284;30574;50765;97029	proteolysis;phagocytosis;blood coagulation;positive regulation of cell proliferation;collagen catabolic process;negative regulation of phagocytosis;mature conventional dendritic cell differentiation	extracellular space;cytosol;plasma membrane;extracellular matrix;extracellular exosome	serine-type endopeptidase activity;enzyme binding
XP_015156525.1	5654;5730;5794;5887;5925;8074;16023;22627;43005;43204;70062;97481;1078;1102;1191;1626;3705;3714;3735;4016;4118;4383;4674;4800;5524;5525;8022;8144;17134;19901;19904;20037;30552;30553;31369;42803;42923;43426;44822;46872;46982;47555;47805;70888;28;122;462;1764;1934;2548;6171;6182;6198;6412;6590;7000;7193;7204;7218;7219;7263;7268;9409;9615;9635;10738;18105;19233;21952;30218;30818;30828;30900;32355;32…	ribosomal small subunit assembly;negative regulation of transcription from RNA polymerase II promoter;maturation of SSU-rRNA from tricistronic rRNA transcript (SSU-rRNA, 5.8S rRNA, LSU-rRNA);neuron migration;positive regulation of protein phosphorylation;monocyte chemotaxis;cAMP biosynthetic process;cGMP biosynthetic process;cAMP catabolic process;translation;thyroid hormone generation;nucleolus …	nucleoplasm;nucleolus;Golgi apparatus;integral component of plasma membrane;focal adhesion;guanylate cyclase complex, soluble;cytoplasmic, membrane-bounded vesicle;cytosolic small ribosomal subunit;neuron projection;perikaryon;extracellular exosome;neuronal postsynaptic density;transcription factor complex	transcriptional repressor activity, RNA polymerase II core promoter proximal region sequence-specific binding;RNA polymerase II activating transcription factor binding;transcriptional repressor activity, RNA polymerase II transcription factor binding;nociceptin receptor activity;transcription factor activity, RNA polymerase II distal enhancer sequence-specific binding;transcription corepressor ac…
XP_015156531.1	5856		cytoskeleton
XP_015156533.1	5634;5829;9986;16013;16328;30018;30055;31527;42383;43034;44306;45121;45211;2162;3779;5200;8270;8307;17022;17166;50998;2027;10881;10976;14809;16203;30049;30198;33137;34613;35994;43043;43623;44458;46716;48747;60048;60314;86001;90287;1901385;1902083;2000651;16459	regulation of heart rate;regulation of cardiac muscle contraction by regulation of the release of sequestered calcium ion;positive regulation of neuron projection development;regulation of skeletal muscle contraction by regulation of release of sequestered calcium ion;muscle attachment;muscle filament sliding;extracellular matrix organization;negative regulation of peptidyl-serine phosphorylation…	nucleus;cytosol;cell surface;syntrophin complex;lateral plasma membrane;Z disc;cell-substrate junction;filopodium membrane;sarcolemma;costamere;neuron projection terminus;membrane raft;postsynaptic membrane;myosin complex	dystroglycan binding;actin binding;structural constituent of cytoskeleton;zinc ion binding;structural constituent of muscle;myosin binding;vinculin binding;nitric-oxide synthase binding
XP_015156534.1	16020;33644;33650;42025;44423;4308;6351;19079;39592;39652;46718;48583;50896;5975;6687	transcription, DNA-templated;viral genome replication;suppression by virus of G2/M transition of host mitotic cell cycle;activation by virus of host NF-kappaB transcription factor activity;viral entry into host cell;regulation of response to stimulus;response to stimulus;carbohydrate metabolic process;glycosphingolipid metabolic process	membrane;host cell membrane;host cell mitochondrion;host cell nucleus;virion part	exo-alpha-sialidase activity
XP_015156537.1	5524			ATP binding
XP_015156539.1	5634;5840;3735;46872;6412;42254	translation;ribosome biogenesis	nucleus;ribosome	structural constituent of ribosome;metal ion binding
XP_015156540.1	5515			protein binding
XP_015156542.1	5829;5891;8287;14069;42383;4721;5245;5516;6470;7204;10468;34765;44710;50896;61337;70588	protein dephosphorylation;positive regulation of cytosolic calcium ion concentration;regulation of gene expression;regulation of ion transmembrane transport;single-organism metabolic process;response to stimulus;cardiac conduction;calcium ion transmembrane transport	cytosol;voltage-gated calcium channel complex;protein serine/threonine phosphatase complex;postsynaptic density;sarcolemma	phosphoprotein phosphatase activity;voltage-gated calcium channel activity;calmodulin binding
XP_015156544.1	5769;5887;5905;9986;48471;55037;4993;5044;15026;16494;19958;1525;1570;2230;6935;6939;7155;7193;7210;7268;31623;40012;42310;50795;70098;70374;1902230	angiogenesis;vasculogenesis;positive regulation of defense response to virus by host;chemotaxis;smooth muscle contraction;cell adhesion;adenylate cyclase-inhibiting G-protein coupled receptor signaling pathway;serotonin receptor signaling pathway;synaptic transmission;receptor internalization;regulation of locomotion;vasoconstriction;regulation of behavior;chemokine-mediated signaling pathway;pos…	early endosome;integral component of plasma membrane;coated pit;cell surface;perinuclear region of cytoplasm;recycling endosome	G-protein coupled serotonin receptor activity;scavenger receptor activity;coreceptor activity;C-X-C chemokine receptor activity;C-X-C chemokine binding
XP_015156547.1	5515			protein binding
XP_015156548.1	5856		cytoskeleton
XP_015156550.1	5515			protein binding
XP_015156551.1	5524			ATP binding
XP_015156552.1	3824;5044;30247;6955;8152;7165	immune response;metabolic process;signal transduction		catalytic activity;scavenger receptor activity;polysaccharide binding
XP_015156554.1	36038;10826;42384	negative regulation of centrosome duplication;cilium assembly	TCTN-B9D complex
XP_015156556.1	5622;3676;6355	regulation of transcription, DNA-templated	intracellular	nucleic acid binding
XP_015156557.1	5509			calcium ion binding
XP_015156561.1	5524			ATP binding
XP_015156562.1	5515			protein binding
XP_015156564.1	4623;5509;9395	phospholipid catabolic process		phospholipase A2 activity;calcium ion binding
XP_015156565.1	4674;5524;6468;9069	protein phosphorylation;serine family amino acid metabolic process		protein serine/threonine kinase activity;ATP binding
XP_015156568.1	5634;5739;5790;5829;8021;9898;30425;33162;43195;43204;4511;8198;8199;16597;19825;19899;19904;34617;35240;1666;1963;1975;6585;6631;6665;7507;7601;7605;7612;7613;7617;7626;8016;9414;9416;9635;9651;10043;10259;14823;15842;16137;18963;21987;31667;32355;32496;33076;35176;35690;35900;35902;42136;42214;42418;42421;42462;42745;42755;43434;45471;45472;46684;48596;51289;51412;51602;52314;55114;71287;71316;…	response to hypoxia;synaptic transmission, dopaminergic;response to amphetamine;dopamine biosynthetic process from tyrosine;fatty acid metabolic process;sphingolipid metabolic process;heart development;visual perception;sensory perception of sound;learning;memory;mating behavior;locomotory behavior;regulation of heart contraction;response to water deprivation;response to light stimulus;response t…	nucleus;mitochondrion;smooth endoplasmic reticulum;cytosol;synaptic vesicle;cytoplasmic side of plasma membrane;dendrite;melanosome membrane;terminal bouton;perikaryon	tyrosine 3-monooxygenase activity;ferrous iron binding;ferric iron binding;amino acid binding;oxygen binding;enzyme binding;protein domain specific binding;tetrahydrobiopterin binding;dopamine binding
XP_015156570.1	5515			protein binding
XP_015156569.1	5515			protein binding
XP_015156571.1	5515			protein binding
XP_015156574.1	31012;5198;7155	cell adhesion	extracellular matrix	structural molecule activity
XP_015156575.1	5622;97159;1901363		intracellular	organic cyclic compound binding;heterocyclic compound binding
XP_015156577.1	5089;35023;43087	regulation of Rho protein signal transduction;regulation of GTPase activity		Rho guanyl-nucleotide exchange factor activity
XP_015156578.1	16020;15171;3333	amino acid transmembrane transport	membrane	amino acid transmembrane transporter activity
XP_015156580.1	5515;35556	intracellular signal transduction		protein binding
XP_015156582.1	5509;5515			calcium ion binding;protein binding
XP_015156584.1	3824			catalytic activity
XP_015156587.1	16491;44710	single-organism metabolic process		oxidoreductase activity
XP_015156589.1	44424;166		intracellular part	nucleotide binding
XP_015156591.1	5634		nucleus
XP_015156593.1	5615;5896;9897;12505;31410;31988;43231;166;1664;5125;5138;5184;5516;8083;1781;2675;6953;7218;7586;7631;9611;10574;31018;31175;32098;32755;32966;33138;42102;42517;42593;42742;42832;43065;43066;43410;45079;45630;45727;46716;46888;48661;50679;50871;51024;51091;51384;51607;60445;60664;70091;70102;70301;71222;71347;71356;72540;40007	neutrophil apoptotic process;positive regulation of acute inflammatory response;acute-phase response;neuropeptide signaling pathway;digestion;feeding behavior;response to wounding;regulation of vascular endothelial growth factor production;endocrine pancreas development;neuron projection development;regulation of appetite;positive regulation of interleukin-6 production;negative regulation of coll…	extracellular space;interleukin-6 receptor complex;external side of plasma membrane;endomembrane system;cytoplasmic vesicle;membrane-bounded vesicle;intracellular membrane-bounded organelle	nucleotide binding;G-protein coupled receptor binding;cytokine activity;interleukin-6 receptor binding;neuropeptide hormone activity;calmodulin binding;growth factor activity
XP_015156595.1	45454	cell redox homeostasis
XP_015156598.1	3677;5524;6260	DNA replication		DNA binding;ATP binding
XP_015156602.1	3779			actin binding
XP_015156600.1	3779			actin binding
XP_015156601.1	3779			actin binding
XP_015156603.1	71203		WASH complex
XP_015156606.1	5515			protein binding
XP_015156607.1	16021;5328;6836;6812	neurotransmitter transport;cation transport	integral component of membrane	neurotransmitter:sodium symporter activity
XP_015156611.1	4862;6469;5952	negative regulation of protein kinase activity	cAMP-dependent protein kinase complex	cAMP-dependent protein kinase inhibitor activity
XP_015156612.1	16491;55114	oxidation-reduction process		oxidoreductase activity
XP_015140157.1	5634;3700;43565;6357;7420;5667;45449	regulation of transcription from RNA polymerase II promoter;brain development;regulation of transcription, DNA-templated	nucleus;transcription factor complex	transcription factor activity, sequence-specific DNA binding;sequence-specific DNA binding
XP_015140561.1	16810;6807	nitrogen compound metabolic process		hydrolase activity, acting on carbon-nitrogen (but not peptide) bonds
XP_015140474.1	5615;16324;31225;31528;5244;5262;5496;5515;8239;8270;34235;43027;70573;72341;6508;6816;16999;30336;35690;43154;50667;71277;71732	proteolysis;calcium ion transport;antibiotic metabolic process;negative regulation of cell migration;cellular response to drug;negative regulation of cysteine-type endopeptidase activity involved in apoptotic process;homocysteine metabolic process;cellular response to calcium ion;cellular response to nitric oxide	extracellular space;apical plasma membrane;anchored component of membrane;microvillus membrane	voltage-gated ion channel activity;calcium channel activity;steroid binding;protein binding;dipeptidyl-peptidase activity;zinc ion binding;GPI anchor binding;cysteine-type endopeptidase inhibitor activity involved in apoptotic process;metallodipeptidase activity;modified amino acid binding
XP_015140486.1	5622;5515;8270		intracellular	protein binding;zinc ion binding
XP_015140487.1	5622;5515;8270		intracellular	protein binding;zinc ion binding
XP_015140519.1	5509			calcium ion binding
XP_015140518.1	16773			phosphotransferase activity, alcohol group as acceptor
XP_015140733.1	5737;16810;6807	nitrogen compound metabolic process	cytoplasm	hydrolase activity, acting on carbon-nitrogen (but not peptide) bonds
XP_015156615.1	7155	cell adhesion
XP_015156622.1	16787			hydrolase activity
XP_015156623.1	3676;5524			nucleic acid binding;ATP binding
XP_015156626.1	15934;49;3735;16787;70180;6412;6417;42254	translation;regulation of translation;ribosome biogenesis	large ribosomal subunit	tRNA binding;structural constituent of ribosome;hydrolase activity;large ribosomal subunit rRNA binding
XP_015156627.1	5525;7264	small GTPase mediated signal transduction		GTP binding
XP_015156630.1	51087			chaperone binding
XP_015156629.1	51087			chaperone binding
XP_015156628.1	51087			chaperone binding
XP_015156631.1	2161			aminoacyl-tRNA editing activity
XP_015156633.1	166;16788;46872;9166	nucleotide catabolic process		nucleotide binding;hydrolase activity, acting on ester bonds;metal ion binding
XP_015156634.1	5089;35023;43087	regulation of Rho protein signal transduction;regulation of GTPase activity		Rho guanyl-nucleotide exchange factor activity
XP_015156636.1	16021;1594;7187	G-protein coupled receptor signaling pathway, coupled to cyclic nucleotide second messenger	integral component of membrane	trace-amine receptor activity
XP_015156637.1	16021;1594;7187	G-protein coupled receptor signaling pathway, coupled to cyclic nucleotide second messenger	integral component of membrane	trace-amine receptor activity
XP_015156639.1	5622;5525;7264;15031	small GTPase mediated signal transduction;protein transport	intracellular	GTP binding
XP_015156640.1	16491;55114	oxidation-reduction process		oxidoreductase activity
XP_015156643.1	5515			protein binding
XP_015156646.1	9507;3677;3899;6351;48544;5730;6144;6206	transcription, DNA-templated;recognition of pollen;purine nucleobase metabolic process;pyrimidine nucleobase metabolic process	chloroplast;nucleolus	DNA binding;DNA-directed RNA polymerase activity
XP_015156648.1	5515			protein binding
XP_015156649.1	5515			protein binding
XP_015156650.1	5509			calcium ion binding
XP_015156651.1	5634;166;3723;6397	mRNA processing	nucleus	nucleotide binding;RNA binding
XP_015156652.1	16021		integral component of membrane
XP_015156655.1	166;3676;46856	phosphatidylinositol dephosphorylation		nucleotide binding;nucleic acid binding
XP_015156656.1	5615;4867;9703;15066;20037;30151;43546;45735;50464;6809;10951;42128;55114;9325	nitric oxide biosynthetic process;negative regulation of endopeptidase activity;nitrate assimilation;oxidation-reduction process	extracellular space;nitrate reductase complex	serine-type endopeptidase inhibitor activity;nitrate reductase (NADH) activity;alpha-amylase inhibitor activity;heme binding;molybdenum ion binding;molybdopterin cofactor binding;nutrient reservoir activity;nitrate reductase (NADPH) activity
XP_015156657.1	5524			ATP binding
XP_015156658.1	44464;16491;44237;44763;55114	cellular metabolic process;single-organism cellular process;oxidation-reduction process	cell part	oxidoreductase activity
XP_015156659.1	16810;6807	nitrogen compound metabolic process		hydrolase activity, acting on carbon-nitrogen (but not peptide) bonds
XP_015156661.1	4329;5524;9396;46487	folic acid-containing compound biosynthetic process;glyoxylate metabolic process		formate-tetrahydrofolate ligase activity;ATP binding
XP_015156664.1	3924;5525			GTPase activity;GTP binding
XP_015156667.1	5576		extracellular region
XP_015156668.1	5515			protein binding
XP_015156670.1	5737;16021;5215;6810	transport	cytoplasm;integral component of membrane	transporter activity
XP_015156671.1	5515			protein binding
XP_015156673.1	16021;4930;7186	G-protein coupled receptor signaling pathway	integral component of membrane	G-protein coupled receptor activity
XP_015156675.1	16020		membrane
XP_015156678.1	5515			protein binding
XP_015156679.1	5089;35023;43087	regulation of Rho protein signal transduction;regulation of GTPase activity		Rho guanyl-nucleotide exchange factor activity
XP_015156681.1	3677;8270			DNA binding;zinc ion binding
XP_015156682.1	16021;4930;7186	G-protein coupled receptor signaling pathway	integral component of membrane	G-protein coupled receptor activity
XP_015156684.1	3677;3918;5524;6265	DNA topological change		DNA binding;DNA topoisomerase type II (ATP-hydrolyzing) activity;ATP binding
XP_015156685.1	71575;5515;8658;8955;9002;6508;8360;9252;46677;9274	proteolysis;regulation of cell shape;peptidoglycan biosynthetic process;response to antibiotic	integral component of external side of plasma membrane;peptidoglycan-based cell wall	protein binding;penicillin binding;peptidoglycan glycosyltransferase activity;serine-type D-Ala-D-Ala carboxypeptidase activity
XP_015156692.1	16020;5515;16192	vesicle-mediated transport	membrane	protein binding
XP_015156693.1	5840;49;4813;5524;8270;6419;6522;6531	alanyl-tRNA aminoacylation;alanine metabolic process;aspartate metabolic process	ribosome	tRNA binding;alanine-tRNA ligase activity;ATP binding;zinc ion binding
XP_015156696.1	90544;6338	chromatin remodeling	BAF-type complex
XP_015156697.1	90544;5488;6338	chromatin remodeling	BAF-type complex	binding
XP_015156698.1	166;3677;3887;8408;6260;71897;90305;42575	DNA replication;DNA biosynthetic process;nucleic acid phosphodiester bond hydrolysis	DNA polymerase complex	nucleotide binding;DNA binding;DNA-directed DNA polymerase activity;3'-5' exonuclease activity
XP_015156701.1	5515			protein binding
XP_015156704.1	932;5839;43227		cytoplasmic mRNA processing body;proteasome core complex;membrane-bounded organelle
XP_015156702.1	932;5839;43227		cytoplasmic mRNA processing body;proteasome core complex;membrane-bounded organelle
XP_015156703.1	932;5839;43227		cytoplasmic mRNA processing body;proteasome core complex;membrane-bounded organelle
XP_015156706.1	16491			oxidoreductase activity
XP_015156707.1	4019;5525;6164;6144;6522;6531	purine nucleotide biosynthetic process;purine nucleobase metabolic process;alanine metabolic process;aspartate metabolic process		adenylosuccinate synthase activity;GTP binding
XP_015156708.1	44424;3723;4834;162;6571;9094	tryptophan biosynthetic process;tyrosine biosynthetic process;L-phenylalanine biosynthetic process	intracellular part	RNA binding;tryptophan synthase activity
XP_015156709.1	5515			protein binding
XP_015156710.1	5524;16887			ATP binding;ATPase activity
XP_015156712.1	428;5829;16020;3677;3899;5515;32549;6351;5730;6144;6206	transcription, DNA-templated;purine nucleobase metabolic process;pyrimidine nucleobase metabolic process	DNA-directed RNA polymerase complex;cytosol;membrane;nucleolus	DNA binding;DNA-directed RNA polymerase activity;protein binding;ribonucleoside binding
XP_015156713.1	428;5829;5840;16020;3677;3735;3899;5515;32549;6351;6412;42254;5730;6144;6206	transcription, DNA-templated;translation;ribosome biogenesis;purine nucleobase metabolic process;pyrimidine nucleobase metabolic process	DNA-directed RNA polymerase complex;cytosol;ribosome;membrane;nucleolus	DNA binding;structural constituent of ribosome;DNA-directed RNA polymerase activity;protein binding;ribonucleoside binding
XP_015156714.1	5576		extracellular region
XP_015156715.1	16491;55114	oxidation-reduction process		oxidoreductase activity
XP_015156717.1	5615;4867;9703;15066;20037;30151;43546;45735;50464;6809;10951;42128;55114;9325	nitric oxide biosynthetic process;negative regulation of endopeptidase activity;nitrate assimilation;oxidation-reduction process	extracellular space;nitrate reductase complex	serine-type endopeptidase inhibitor activity;nitrate reductase (NADH) activity;alpha-amylase inhibitor activity;heme binding;molybdenum ion binding;molybdopterin cofactor binding;nutrient reservoir activity;nitrate reductase (NADPH) activity
XP_015156719.1	5634;43565;6355	regulation of transcription, DNA-templated	nucleus	sequence-specific DNA binding
XP_015156720.1	8083;7165;8283;40007	signal transduction;cell proliferation;growth		growth factor activity
XP_015156722.1	4022;6066;55114	alcohol metabolic process;oxidation-reduction process		alcohol dehydrogenase (NAD) activity
XP_015156723.1	31515;30488	tRNA methylation	tRNA (m1A) methyltransferase complex
XP_015141451.1	5515			protein binding
XP_015141452.1	5515			protein binding
XP_015141438.1	5515			protein binding
XP_015141437.1	5515			protein binding
XP_015141434.1	5515			protein binding
XP_015141439.1	5515			protein binding
XP_015141436.1	5515			protein binding
XP_015141461.1	5515			protein binding
XP_015156749.1	16021;4930;7186	G-protein coupled receptor signaling pathway	integral component of membrane	G-protein coupled receptor activity
XP_015156784.1	5740;16021;43065	positive regulation of apoptotic process	mitochondrial envelope;integral component of membrane
XP_015156821.1	5622;3779		intracellular	actin binding
XP_015156822.1	5622;3779		intracellular	actin binding
XP_015156809.1	5622;16020;5515;5525;7264;15031	small GTPase mediated signal transduction;protein transport	intracellular;membrane	protein binding;GTP binding
XP_015156810.1	5622;5515;5525;7264	small GTPase mediated signal transduction	intracellular	protein binding;GTP binding
XP_015156816.1	8080;42967	acyl-carrier-protein biosynthetic process		N-acetyltransferase activity
XP_015156843.1	5515			protein binding
XP_015156844.1	3677;3899;6351;5730;6144;6206	transcription, DNA-templated;purine nucleobase metabolic process;pyrimidine nucleobase metabolic process	nucleolus	DNA binding;DNA-directed RNA polymerase activity
XP_015156845.1	5576;4252;8237;8270;6508	proteolysis	extracellular region	serine-type endopeptidase activity;metallopeptidase activity;zinc ion binding
XP_015156846.1	5488			binding
XP_015156847.1	786;5634;3677;46982		nucleosome;nucleus	DNA binding;protein heterodimerization activity
XP_015156849.1	5515			protein binding
XP_015156850.1	4672;5515;6468	protein phosphorylation		protein kinase activity;protein binding
XP_015156852.1	5581;5201;5578		collagen trimer;proteinaceous extracellular matrix	extracellular matrix structural constituent
XP_015156857.1	3777;5524;8017;7018;5874;45298	microtubule-based movement	microtubule;tubulin complex	microtubule motor activity;ATP binding;microtubule binding
XP_015156859.1	5576;5618;4650;71555;5982;5985	cell wall organization;starch metabolic process;sucrose metabolic process	extracellular region;cell wall	polygalacturonase activity
XP_015156861.1	5515			protein binding
XP_015156864.1	5515			protein binding
XP_015156865.1	5515			protein binding
XP_015156867.1	139;5488;8565;6886;48280	intracellular protein transport;vesicle fusion with Golgi apparatus	Golgi membrane	binding;protein transporter activity
XP_015156868.1	46983			protein dimerization activity
XP_015156869.1	5622;16020;5525;7264;15031	small GTPase mediated signal transduction;protein transport	intracellular;membrane	GTP binding
XP_015156871.1	16021;4993;6939;7268;7623;42310;7187	smooth muscle contraction;synaptic transmission;circadian rhythm;vasoconstriction;G-protein coupled receptor signaling pathway, coupled to cyclic nucleotide second messenger	integral component of membrane	G-protein coupled serotonin receptor activity
XP_015156872.1	5622;16020;5525;7264;15031	small GTPase mediated signal transduction;protein transport	intracellular;membrane	GTP binding
XP_015156873.1	5622;16020;5525;7264;15031	small GTPase mediated signal transduction;protein transport	intracellular;membrane	GTP binding
XP_015156874.1	5576;8009;6955;6935;7165	immune response;chemotaxis;signal transduction	extracellular region	chemokine activity
XP_015156876.1	5515			protein binding
XP_015156877.1	5515			protein binding
XP_015156878.1	5887;44446;8610;15871;1902598	lipid biosynthetic process;choline transport;creatine transmembrane transport	integral component of plasma membrane;intracellular organelle part
XP_015156880.1	3950			NAD+ ADP-ribosyltransferase activity
XP_015156883.1	5576;5126;6955;7165	immune response;signal transduction	extracellular region	cytokine receptor binding
XP_015156884.1	5576;5634;3677;4601;20037;46872;6351;6355;6979;42744;55114;98869;6804	transcription, DNA-templated;regulation of transcription, DNA-templated;response to oxidative stress;hydrogen peroxide catabolic process;oxidation-reduction process;cellular oxidant detoxification;obsolete peroxidase reaction	extracellular region;nucleus	DNA binding;peroxidase activity;heme binding;metal ion binding
XP_015156886.1	16021;7165	signal transduction	integral component of membrane
XP_015156887.1	5622;166;3676;3824;44237	cellular metabolic process	intracellular	nucleotide binding;nucleic acid binding;catalytic activity
XP_015156888.1	3857;55114;6550;6552;6554;6568;6574;6633;18874	oxidation-reduction process;isoleucine catabolic process;leucine catabolic process;lysine catabolic process;tryptophan metabolic process;valine catabolic process;fatty acid biosynthetic process;benzoate metabolic process		3-hydroxyacyl-CoA dehydrogenase activity
XP_015156889.1	5524			ATP binding
XP_015156890.1	3676;46872			nucleic acid binding;metal ion binding
XP_015156891.1	3676;46872			nucleic acid binding;metal ion binding
XP_015156892.1	16020;5484;6886;5622	intracellular protein transport	membrane;intracellular	SNAP receptor activity
XP_015156895.1	43565;6355	regulation of transcription, DNA-templated		sequence-specific DNA binding
XP_015156898.1	4342;5975;6044	carbohydrate metabolic process;N-acetylglucosamine metabolic process		glucosamine-6-phosphate deaminase activity
XP_015156896.1	4342;5975;6044	carbohydrate metabolic process;N-acetylglucosamine metabolic process		glucosamine-6-phosphate deaminase activity
XP_015156897.1	4342;5975;6044	carbohydrate metabolic process;N-acetylglucosamine metabolic process		glucosamine-6-phosphate deaminase activity
XP_015156899.1	16021;166;46872		integral component of membrane	nucleotide binding;metal ion binding
XP_015156900.1	16021;4930;7186;7601	G-protein coupled receptor signaling pathway;visual perception	integral component of membrane	G-protein coupled receptor activity
XP_015156901.1	5515			protein binding
XP_015156905.1	5515			protein binding
XP_015156906.1	3676;46872			nucleic acid binding;metal ion binding
XP_015156907.1	5515			protein binding
XP_015156909.1	4672;5524;6468	protein phosphorylation		protein kinase activity;ATP binding
XP_015156910.1	16021		integral component of membrane
XP_015156911.1	5576;35792;9405	pathogenesis	extracellular region;other organism postsynaptic membrane
XP_015156912.1	16020;5247;6821;55085	chloride transport;transmembrane transport	membrane	voltage-gated chloride channel activity
XP_015156913.1	5856		cytoskeleton
XP_015156916.1	5515			protein binding
XP_015156917.1	16021;4935;7187	G-protein coupled receptor signaling pathway, coupled to cyclic nucleotide second messenger	integral component of membrane	adrenergic receptor activity
XP_015156919.1	5509;5515			calcium ion binding;protein binding
XP_015156923.1	5515			protein binding
XP_015156924.1	5604;5615;5654;5789;5911;5925;9279;16011;16021;30027;30175;33268;42383;45121;45211;70062;70938;3779;3958;5506;5509;8307;10181;15631;17166;42169;43237;51393;2011;6509;6607;7016;10470;10717;19048;21682;22011;30336;34453;35556;43409;51898;55114;60441;60445;71679;71711;1904261;6118;45298	morphogenesis of an epithelial sheet;membrane protein ectodomain proteolysis;NLS-bearing protein import into nucleus;cytoskeletal anchoring at plasma membrane;regulation of gastrulation;regulation of epithelial to mesenchymal transition;modulation by virus of host morphology or physiology;nerve maturation;myelination in peripheral nervous system;negative regulation of cell migration;microtubule a…	basement membrane;extracellular space;nucleoplasm;endoplasmic reticulum membrane;cell-cell junction;focal adhesion;cell outer membrane;dystroglycan complex;integral component of membrane;lamellipodium;filopodium;node of Ranvier;sarcolemma;membrane raft;postsynaptic membrane;extracellular exosome;contractile ring;tubulin complex	actin binding;NADPH-hemoprotein reductase activity;iron ion binding;calcium ion binding;structural constituent of muscle;FMN binding;tubulin binding;vinculin binding;SH2 domain binding;laminin-1 binding;alpha-actinin binding
XP_015141560.1	5089;35023;43087	regulation of Rho protein signal transduction;regulation of GTPase activity		Rho guanyl-nucleotide exchange factor activity
XP_015141796.1	35556	intracellular signal transduction
XP_015156951.1	5515			protein binding
XP_015156949.1	5515			protein binding
XP_015156950.1	5515			protein binding
XP_015156948.1	9396	folic acid-containing compound biosynthetic process
XP_015156956.1	5515			protein binding
XP_015156960.1	9396	folic acid-containing compound biosynthetic process
XP_015156961.1	5515			protein binding
XP_015156963.1	5515			protein binding
XP_015156965.1	5515			protein binding
XP_015156966.1	5622;16020;5525;7264;15031	small GTPase mediated signal transduction;protein transport	intracellular;membrane	GTP binding
XP_015156973.1	3676;8408;6139	nucleobase-containing compound metabolic process		nucleic acid binding;3'-5' exonuclease activity
XP_015156974.1	5515			protein binding
XP_015156975.1	5515			protein binding
XP_015156976.1	5525;6614	SRP-dependent cotranslational protein targeting to membrane		GTP binding
XP_015156977.1	5525;6614	SRP-dependent cotranslational protein targeting to membrane		GTP binding
XP_015156978.1	5488			binding
XP_015156980.1	5887;9986;31513;31526;43231;60170;70062;72562;1588;4867;19855;19862;20037;35240;36094;42803;46904;1963;1975;1992;1994;6874;6898;7155;7190;7191;7565;8306;10579;10951;16032;18298;19226;30163;33861;42060;42167;42220;45776;45924;46329;46960;50777;60158;60292;71870;72593;19814	synaptic transmission, dopaminergic;response to amphetamine;regulation of systemic arterial blood pressure by vasopressin;norepinephrine-epinephrine vasoconstriction involved in regulation of systemic arterial blood pressure;cellular calcium ion homeostasis;receptor-mediated endocytosis;cell adhesion;activation of adenylate cyclase activity;adenylate cyclase-activating dopamine receptor signaling…	integral component of plasma membrane;cell surface;nonmotile primary cilium;brush border membrane;intracellular membrane-bounded organelle;ciliary membrane;extracellular exosome;blood microparticle;immunoglobulin complex	dopamine neurotransmitter receptor activity, coupled via Gs;serine-type endopeptidase inhibitor activity;calcium channel inhibitor activity;IgA binding;heme binding;dopamine binding;small molecule binding;protein homodimerization activity;calcium oxalate binding
XP_015156981.1	16021		integral component of membrane
XP_015156983.1	4652;43631	RNA polyadenylation		polynucleotide adenylyltransferase activity
XP_015156984.1	5515;46872			protein binding;metal ion binding
XP_015156988.1	46983;6355	regulation of transcription, DNA-templated		protein dimerization activity
XP_015156989.1	5515			protein binding
XP_015156991.1	35556	intracellular signal transduction
XP_015156992.1	5634;8081;6281	DNA repair	nucleus	phosphoric diester hydrolase activity
XP_015156995.1	16020;17153;6835;6812	dicarboxylic acid transport;cation transport	membrane	sodium:dicarboxylate symporter activity
XP_015156997.1	5515			protein binding
XP_015156998.1	6811	ion transport
XP_015157001.1	4672;5524;6468	protein phosphorylation		protein kinase activity;ATP binding
XP_015157003.1	5515			protein binding
XP_015157004.1	46983			protein dimerization activity
XP_015157005.1	8270			zinc ion binding
XP_015157006.1	5634;5515;6397	mRNA processing	nucleus	protein binding
XP_015157007.1	16021;4930;4984;7187;7608	G-protein coupled receptor signaling pathway, coupled to cyclic nucleotide second messenger;sensory perception of smell	integral component of membrane	G-protein coupled receptor activity;olfactory receptor activity
XP_015157009.1	5615;4867;9703;15066;20037;30151;43546;45735;50464;6809;10951;42128;55114;9325	nitric oxide biosynthetic process;negative regulation of endopeptidase activity;nitrate assimilation;oxidation-reduction process	extracellular space;nitrate reductase complex	serine-type endopeptidase inhibitor activity;nitrate reductase (NADH) activity;alpha-amylase inhibitor activity;heme binding;molybdenum ion binding;molybdopterin cofactor binding;nutrient reservoir activity;nitrate reductase (NADPH) activity
XP_015157012.1	9507;9579;33178;166;16820;6754;1902600	ATP biosynthetic process;hydrogen ion transmembrane transport	chloroplast;thylakoid;proton-transporting two-sector ATPase complex, catalytic domain	nucleotide binding;hydrolase activity, acting on acid anhydrides, catalyzing transmembrane movement of substances
XP_015157014.1	5622;4198;6508	proteolysis	intracellular	calcium-dependent cysteine-type endopeptidase activity
XP_015157015.1	5488			binding
XP_015157016.1	44425;44464;5488;6811;44710;44763	ion transport;single-organism metabolic process;single-organism cellular process	membrane part;cell part	binding
XP_015157017.1	44425;44464;5488;6811;44237;44710;44763	ion transport;cellular metabolic process;single-organism metabolic process;single-organism cellular process	membrane part;cell part	binding
XP_015157018.1	786;1673;5730;3677;8270;7275;7283;7339;7340;7341;30154;30317	multicellular organismal development;spermatogenesis;binding of sperm to zona pellucida;acrosome reaction;penetration of zona pellucida;cell differentiation;sperm motility	nucleosome;male germ cell nucleus;nucleolus	DNA binding;zinc ion binding
XP_015157019.1	166;16874;6807	nitrogen compound metabolic process		nucleotide binding;ligase activity
XP_015157020.1	5488			binding
XP_015157022.1	16020;16651;51539;55114	oxidation-reduction process	membrane	oxidoreductase activity, acting on NAD(P)H;4 iron, 4 sulfur cluster binding
XP_015157023.1	5829;16594;17174;46500;51289;6544;6563;6566	S-adenosylmethionine metabolic process;protein homotetramerization;glycine metabolic process;L-serine metabolic process;threonine metabolic process	cytosol	glycine binding;glycine N-methyltransferase activity
XP_015144306.1	43565;6355	regulation of transcription, DNA-templated		sequence-specific DNA binding
XP_015157044.1	16021		integral component of membrane
XP_015157046.1	16021		integral component of membrane
XP_015157047.1	16021		integral component of membrane
XP_015157048.1	16021		integral component of membrane
XP_015157052.1	16021		integral component of membrane
XP_015157056.1	5882;5200		intermediate filament	structural constituent of cytoskeleton
XP_015157059.1	4197;6508	proteolysis		cysteine-type endopeptidase activity
XP_015157061.1	5882;5200		intermediate filament	structural constituent of cytoskeleton
XP_015157062.1	5882;5200		intermediate filament	structural constituent of cytoskeleton
XP_015157064.1	5515			protein binding
XP_015157065.1	5515			protein binding
XP_015157070.1	5829;5886;9279;46930;287;3723;4349;5315;5515;5524;15288;16787;6351;6817;16310;43623;45893;55085;55129;51;6537	transcription, DNA-templated;phosphate ion transport;phosphorylation;cellular protein complex assembly;positive regulation of transcription, DNA-templated;transmembrane transport;L-proline biosynthetic process;obsolete urea cycle intermediate metabolic process;glutamate biosynthetic process	cytosol;plasma membrane;cell outer membrane;pore complex	magnesium ion binding;RNA binding;glutamate 5-kinase activity;inorganic phosphate transmembrane transporter activity;protein binding;ATP binding;porin activity;hydrolase activity
XP_015157071.1	5882;5200		intermediate filament	structural constituent of cytoskeleton
XP_015157072.1	4350;6561;55114;51;6537	proline biosynthetic process;oxidation-reduction process;obsolete urea cycle intermediate metabolic process;glutamate biosynthetic process		glutamate-5-semialdehyde dehydrogenase activity
XP_015157073.1	4350;6561;55114;51;6537	proline biosynthetic process;oxidation-reduction process;obsolete urea cycle intermediate metabolic process;glutamate biosynthetic process		glutamate-5-semialdehyde dehydrogenase activity
XP_015157075.1	5085;7264;43087	small GTPase mediated signal transduction;regulation of GTPase activity		guanyl-nucleotide exchange factor activity
XP_015157076.1	4197;6508	proteolysis		cysteine-type endopeptidase activity
XP_015157077.1	16020;5044;7165	signal transduction	membrane	scavenger receptor activity
XP_015157078.1	4252;6508	proteolysis		serine-type endopeptidase activity
XP_015157081.1	5737;5089;5515;35023;43087	regulation of Rho protein signal transduction;regulation of GTPase activity	cytoplasm	Rho guanyl-nucleotide exchange factor activity;protein binding
XP_015157082.1	16702;46872;55114	oxidation-reduction process		oxidoreductase activity, acting on single donors with incorporation of molecular oxygen, incorporation of two atoms of oxygen;metal ion binding
NP_001171614.1	43565;6355	regulation of transcription, DNA-templated		sequence-specific DNA binding
XP_015157083.1	51015;7155	cell adhesion		actin filament binding
XP_015157085.1	3676			nucleic acid binding
XP_015157086.1	16020;5044;7165	signal transduction	membrane	scavenger receptor activity
XP_015157088.1	5515			protein binding
XP_015157089.1	4683;5516;6468;9069	protein phosphorylation;serine family amino acid metabolic process		calmodulin-dependent protein kinase activity;calmodulin binding
XP_015157090.1	4683;5516;6468;9069	protein phosphorylation;serine family amino acid metabolic process		calmodulin-dependent protein kinase activity;calmodulin binding
XP_015157091.1	5634;3723;4386;5524		nucleus	RNA binding;helicase activity;ATP binding
XP_015157094.1	16773			phosphotransferase activity, alcohol group as acceptor
XP_015157098.1	16021		integral component of membrane
XP_015157100.1	16020;15075;6811;55085	ion transport;transmembrane transport	membrane	ion transmembrane transporter activity
XP_015157101.1	5515			protein binding
XP_015144666.1	3824;44237	cellular metabolic process		catalytic activity
XP_015144667.1	5125;7259;50778;51607	JAK-STAT cascade;positive regulation of immune response;defense response to virus		cytokine activity
XP_015145188.1	5576;8083;7165;8283;40007	signal transduction;cell proliferation;growth	extracellular region	growth factor activity
XP_015157111.1	5506;16705;20037;55114	oxidation-reduction process		iron ion binding;oxidoreductase activity, acting on paired donors, with incorporation or reduction of molecular oxygen;heme binding
XP_015157112.1	5506;16705;20037;55114	oxidation-reduction process		iron ion binding;oxidoreductase activity, acting on paired donors, with incorporation or reduction of molecular oxygen;heme binding
XP_015157113.1	16836			hydro-lyase activity
XP_015157114.1	3824			catalytic activity
XP_015157116.1	5515			protein binding
XP_015157121.1	16021;5524;42626;55085	transmembrane transport	integral component of membrane	ATP binding;ATPase activity, coupled to transmembrane movement of substances
XP_015157120.1	5615;16021;44459;5179;5230;31856;51428;1501;6357;6811;7268;45453;45725;45935;46326;7165	skeletal system development;regulation of transcription from RNA polymerase II promoter;ion transport;synaptic transmission;bone resorption;positive regulation of glycogen biosynthetic process;positive regulation of nucleobase-containing compound metabolic process;positive regulation of glucose import;signal transduction	extracellular space;integral component of membrane;plasma membrane part	hormone activity;extracellular ligand-gated ion channel activity;parathyroid hormone receptor binding;peptide hormone receptor binding
XP_015157122.1	5089;35023;43087	regulation of Rho protein signal transduction;regulation of GTPase activity		Rho guanyl-nucleotide exchange factor activity
XP_015157123.1	790;5737;15629;15630;30027;30054;31234;4715;5154;8289;226;1932;6935;10591;30335;30838;31532;32496;33007;34446;34614;35426;36119;38028;38083;38095;38109;42058;42127;43304;44331;45087;48008;50904;51092	microtubule cytoskeleton organization;regulation of protein phosphorylation;chemotaxis;regulation of lamellipodium assembly;positive regulation of cell migration;positive regulation of actin filament polymerization;actin cytoskeleton reorganization;response to lipopolysaccharide;negative regulation of mast cell activation involved in immune response;substrate adhesion-dependent cell spreading;cel…	nuclear chromatin;cytoplasm;actin cytoskeleton;microtubule cytoskeleton;lamellipodium;cell junction;extrinsic component of cytoplasmic side of plasma membrane	non-membrane spanning protein tyrosine kinase activity;epidermal growth factor receptor binding;lipid binding
XP_015157124.1	4672;5524;6468	protein phosphorylation		protein kinase activity;ATP binding
XP_015157126.1	4197;5515;6508;42981	proteolysis;regulation of apoptotic process		cysteine-type endopeptidase activity;protein binding
XP_015157132.1	5576;4857;5488;65007	biological regulation	extracellular region	enzyme inhibitor activity;binding
XP_015157130.1	5576;4857;5488;65007	biological regulation	extracellular region	enzyme inhibitor activity;binding
XP_015157133.1	792;5634;5739;5765;5829;10008;30057;30867;70062;4839;4842;5515;5524;44822;6974;19941;31396	cellular response to DNA damage stimulus;modification-dependent protein catabolic process;regulation of protein ubiquitination	heterochromatin;nucleus;mitochondrion;lysosomal membrane;cytosol;endosome membrane;desmosome;rough endoplasmic reticulum membrane;extracellular exosome	ubiquitin activating enzyme activity;ubiquitin-protein transferase activity;protein binding;ATP binding;poly(A) RNA binding
XP_015157136.1	5874;3924;5200;5525;7017	microtubule-based process	microtubule	GTPase activity;structural constituent of cytoskeleton;GTP binding
XP_015157137.1	5515			protein binding
XP_015157138.1	9235	cobalamin metabolic process
XP_015157144.1	5634;30529;166;3723;6396	RNA processing	nucleus;intracellular ribonucleoprotein complex	nucleotide binding;RNA binding
XP_015157145.1	8305;7155	cell adhesion	integrin complex
XP_015157147.1	5634;3700;43565;6355;5667;45449	regulation of transcription, DNA-templated;regulation of transcription, DNA-templated	nucleus;transcription factor complex	transcription factor activity, sequence-specific DNA binding;sequence-specific DNA binding
XP_015157149.1	16567	protein ubiquitination
XP_015146039.1	8152	metabolic process
XP_015146038.1	6520;9058	cellular amino acid metabolic process;biosynthetic process
XP_015146042.1	8152	metabolic process
XP_015146041.1	6520;9058	cellular amino acid metabolic process;biosynthetic process
XP_015146128.1	5840;3735;8097;6412;42254	translation;ribosome biogenesis	ribosome	structural constituent of ribosome;5S rRNA binding
NP_990283.1	3700;43565;6355;5667;45449	regulation of transcription, DNA-templated;regulation of transcription, DNA-templated	transcription factor complex	transcription factor activity, sequence-specific DNA binding;sequence-specific DNA binding
XP_015157155.1	8152	metabolic process
XP_015157156.1	8152	metabolic process
XP_015157168.1	8152	metabolic process
XP_015157167.1	8152	metabolic process
XP_015157170.1	8152	metabolic process
XP_015157169.1	6520;9058	cellular amino acid metabolic process;biosynthetic process
XP_015157174.1	8152	metabolic process
XP_015157178.1	4531;6308	DNA catabolic process		deoxyribonuclease II activity
XP_015157182.1	8152	metabolic process
XP_015157181.1	6520;9058	cellular amino acid metabolic process;biosynthetic process
XP_015157192.1	3676;5515;46872			nucleic acid binding;protein binding;metal ion binding
XP_015157193.1	3676;5515;46872			nucleic acid binding;protein binding;metal ion binding
XP_015157196.1	8152	metabolic process
XP_015157195.1	6520;9058	cellular amino acid metabolic process;biosynthetic process
XP_015157197.1	8152	metabolic process
XP_015157199.1	5515			protein binding
XP_015157203.1	8152	metabolic process
XP_015157202.1	6520;9058	cellular amino acid metabolic process;biosynthetic process
XP_015157205.1	4672;5515;5524;6468	protein phosphorylation		protein kinase activity;protein binding;ATP binding
XP_015157207.1	5515			protein binding
XP_015157208.1	16020;7155	cell adhesion	membrane
XP_015157209.1	16021;20002;55036;46872;52794;52795;52796;5975	carbohydrate metabolic process	integral component of membrane;host cell plasma membrane;virion membrane	metal ion binding;exo-alpha-(2->3)-sialidase activity;exo-alpha-(2->6)-sialidase activity;exo-alpha-(2->8)-sialidase activity
XP_015157210.1	5789;16758		endoplasmic reticulum membrane	transferase activity, transferring hexosyl groups
XP_015157212.1	5515			protein binding
XP_015157214.1	8152	metabolic process
XP_015157213.1	8152	metabolic process
XP_015157215.1	5524			ATP binding
XP_015157217.1	16592;1104;6357	regulation of transcription from RNA polymerase II promoter	mediator complex	RNA polymerase II transcription cofactor activity
XP_015157220.1	16491;55114	oxidation-reduction process		oxidoreductase activity
XP_015157222.1	5829;16021;16594;17174;1973;32259;46500;51289;6544;6563;6566	adenosine receptor signaling pathway;methylation;S-adenosylmethionine metabolic process;protein homotetramerization;glycine metabolic process;L-serine metabolic process;threonine metabolic process	cytosol;integral component of membrane	glycine binding;glycine N-methyltransferase activity
XP_015157223.1	5829;16021;16594;17174;1973;32259;46500;51289;6544;6563;6566	adenosine receptor signaling pathway;methylation;S-adenosylmethionine metabolic process;protein homotetramerization;glycine metabolic process;L-serine metabolic process;threonine metabolic process	cytosol;integral component of membrane	glycine binding;glycine N-methyltransferase activity
XP_015157227.1	5319;6869	lipid transport		lipid transporter activity
XP_015157226.1	5319;6869	lipid transport		lipid transporter activity
XP_015157229.1	2000024	regulation of leaf development
XP_015157231.1	16021;5515;7596	blood coagulation	integral component of membrane	protein binding
XP_015157238.1	5840;3735;6412;42254	translation;ribosome biogenesis	ribosome	structural constituent of ribosome
XP_015157239.1	5840;3735;6412;42254	translation;ribosome biogenesis	ribosome	structural constituent of ribosome
XP_015157240.1	16021		integral component of membrane
XP_015157241.1	4713;5515;5524;6468	protein phosphorylation		protein tyrosine kinase activity;protein binding;ATP binding
XP_015157242.1	4222;6508	proteolysis		metalloendopeptidase activity
XP_015157243.1	16020;5247;6821;55085	chloride transport;transmembrane transport	membrane	voltage-gated chloride channel activity
XP_015157244.1	5515			protein binding
XP_015157246.1	5515			protein binding
XP_015157247.1	3824			catalytic activity
XP_015157249.1	5515			protein binding
XP_015157251.1	3676;5524			nucleic acid binding;ATP binding
XP_015157252.1	16021;166		integral component of membrane	nucleotide binding
XP_015157253.1	5515			protein binding
XP_015157254.1	5506;16705;20037;55114	oxidation-reduction process		iron ion binding;oxidoreductase activity, acting on paired donors, with incorporation or reduction of molecular oxygen;heme binding
XP_015157257.1	3777;5524;8017;7018;5874;45298	microtubule-based movement	microtubule;tubulin complex	microtubule motor activity;ATP binding;microtubule binding
XP_015157258.1	5515			protein binding
XP_015147352.1	5882;5200		intermediate filament	structural constituent of cytoskeleton
XP_015147348.1	5882;5200		intermediate filament	structural constituent of cytoskeleton
XP_015147349.1	5882;5200		intermediate filament	structural constituent of cytoskeleton
XP_015147351.1	5882;5200		intermediate filament	structural constituent of cytoskeleton
XP_015134451.1	5507;16641;55114	oxidation-reduction process		copper ion binding;oxidoreductase activity, acting on the CH-NH2 group of donors, oxygen as acceptor
XP_015157259.1	5882;5200		intermediate filament	structural constituent of cytoskeleton
XP_015157262.1	5515			protein binding
XP_015157265.1	1664;7186;8015;8152;48518;65008	G-protein coupled receptor signaling pathway;blood circulation;metabolic process;positive regulation of biological process;regulation of biological quality		G-protein coupled receptor binding
XP_015157266.1	5882;5200		intermediate filament	structural constituent of cytoskeleton
XP_015157269.1	5515			protein binding
XP_015157271.1	8237			metallopeptidase activity
XP_015157274.1	16459;3774;5524		myosin complex	motor activity;ATP binding
XP_015157275.1	44424;5488		intracellular part	binding
XP_015157279.1	19012;30430;75341;3968;1172;19083;39502;39563;39564;46718;75521;6144;31379	transcription, RNA-templated;viral transcription;suppression by virus of host type I interferon-mediated signaling pathway;suppression by virus of host STAT1 activity;suppression by virus of host STAT2 activity;viral entry into host cell;microtubule-dependent intracellular transport of viral material towards nucleus;purine nucleobase metabolic process	virion;host cell cytoplasm;host cell PML body;RNA-directed RNA polymerase complex	RNA-directed RNA polymerase activity
XP_015157280.1	5524;6464	cellular protein modification process		ATP binding
XP_015157282.1	5634;9536;9579;16020;31988;32991;44446;166;4674;5515;46872;2376;6355;6468;6950;7165;9966;16568;18193;34641;44249;48522;48584;65008;1901576;9069	immune system process;regulation of transcription, DNA-templated;protein phosphorylation;response to stress;signal transduction;regulation of signal transduction;chromatin modification;peptidyl-amino acid modification;cellular nitrogen compound metabolic process;cellular biosynthetic process;positive regulation of cellular process;positive regulation of response to stimulus;regulation of biologic…	nucleus;plastid;thylakoid;membrane;membrane-bounded vesicle;macromolecular complex;intracellular organelle part	nucleotide binding;protein serine/threonine kinase activity;protein binding;metal ion binding
XP_015157283.1	6904	vesicle docking involved in exocytosis
XP_015157284.1	6904	vesicle docking involved in exocytosis
XP_015157286.1	3779			actin binding
XP_015157287.1	5515			protein binding
XP_015157289.1	5509;5515			calcium ion binding;protein binding
XP_015157290.1	5515			protein binding
XP_015157291.1	16021;55085	transmembrane transport	integral component of membrane
XP_015157292.1	5488			binding
XP_015148157.1	5886;5509;7156	homophilic cell adhesion via plasma membrane adhesion molecules	plasma membrane	calcium ion binding
XP_015157296.1	139;8146;5975	carbohydrate metabolic process	Golgi membrane	sulfotransferase activity
XP_015157299.1	5634;51726	regulation of cell cycle	nucleus
XP_015157301.1	5488			binding
XP_015157302.1	19028		viral capsid
XP_015157303.1	5615;5634;5802;5833;5887;30141;3924;4871;5131;5159;5179;5216;5344;5506;5525;17080;19825;20037;31683;31698;31748;31852;35255;51430;6813;7191;7606;8152;8283;10629;10800;10867;15671;30073;30819;32094;32869;34220;35811;40018;43066;43547;43950;45542;45717;45723;50731;50996;70294;71073;71880;1900482;1901984;1903489;1903576;2000253;2000649;2000844;2000860	potassium ion transport;adenylate cyclase-activating dopamine receptor signaling pathway;sensory perception of chemical stimulus;metabolic process;cell proliferation;negative regulation of gene expression;positive regulation of peptidyl-threonine phosphorylation;positive regulation of triglyceride biosynthetic process;oxygen transport;insulin secretion;positive regulation of cAMP biosynthetic pro…	extracellular space;nucleus;trans-Golgi network;hemoglobin complex;integral component of plasma membrane;secretory granule	GTPase activity;signal transducer activity;growth hormone receptor binding;insulin-like growth factor receptor binding;hormone activity;ion channel activity;oxygen transporter activity;iron ion binding;GTP binding;sodium channel regulator activity;oxygen binding;heme binding;G-protein beta/gamma-subunit complex binding;beta-2 adrenergic receptor binding;D1 dopamine receptor binding;mu-type opioid…
XP_015157304.1	5737;9986;31225;34361;42627;43229;70062;4465;5125;5134;8083;8201;34185;2250;6952;9749;10744;10886;10890;16042;70328;46486;7165;5893;8283;40007	adaptive immune response;defense response;response to glucose;positive regulation of macrophage derived foam cell differentiation;positive regulation of cholesterol storage;positive regulation of sequestering of triglyceride;lipid catabolic process;triglyceride homeostasis;glycerolipid metabolic process;signal transduction;cell proliferation;growth	cytoplasm;cell surface;anchored component of membrane;very-low-density lipoprotein particle;chylomicron;intracellular organelle;extracellular exosome;interleukin-2 receptor complex	lipoprotein lipase activity;cytokine activity;interleukin-2 receptor binding;growth factor activity;heparin binding;apolipoprotein binding
XP_015157305.1	42162;42803			telomeric DNA binding;protein homodimerization activity
XP_015157306.1	3676;46872			nucleic acid binding;metal ion binding
XP_015157307.1	5886;5509;7156	homophilic cell adhesion via plasma membrane adhesion molecules	plasma membrane	calcium ion binding
XP_015157308.1	5515			protein binding
XP_015157309.1	3824;30170;9058	biosynthetic process		catalytic activity;pyridoxal phosphate binding
XP_015157312.1	5515			protein binding
XP_015157315.1	5488;6259	DNA metabolic process		binding
XP_015157316.1	5515			protein binding
XP_015157317.1	139		Golgi membrane
XP_015157318.1	16020;5509;7156	homophilic cell adhesion via plasma membrane adhesion molecules	membrane	calcium ion binding
XP_015148345.1	43234;44425;4888;5216;6811;7165	ion transport;signal transduction	protein complex;membrane part	transmembrane signaling receptor activity;ion channel activity
XP_015148836.1	5789;7029	endoplasmic reticulum organization	endoplasmic reticulum membrane
XP_015148837.1	5789;7029	endoplasmic reticulum organization	endoplasmic reticulum membrane
XP_015148838.1	5789;7029	endoplasmic reticulum organization	endoplasmic reticulum membrane
XP_015157323.1	5515			protein binding
XP_015157333.1	5524;35299			ATP binding;inositol pentakisphosphate 2-kinase activity
XP_015157334.1	46872			metal ion binding
XP_015157338.1	5737;4046;8237;6508;6520;51	proteolysis;cellular amino acid metabolic process;obsolete urea cycle intermediate metabolic process	cytoplasm	aminoacylase activity;metallopeptidase activity
XP_015157335.1	16020;6810;44699	transport;single-organism process	membrane
XP_015157337.1	16020;6810;44699	transport;single-organism process	membrane
XP_015157339.1	5829;5892;30054;45211;1596;4889;4945;15464;31711;42166;46982;1822;1941;6936;7266;7271;7274;10873;19229;19722;32270;32430;35095;42391;48747;50877;51482;60326;86097;98655;7187	kidney development;postsynaptic membrane organization;muscle contraction;Rho protein signal transduction;synaptic transmission, cholinergic;neuromuscular synaptic transmission;positive regulation of cholesterol esterification;regulation of vasoconstriction;calcium-mediated signaling;positive regulation of cellular protein metabolic process;positive regulation of phospholipase A2 activity;behavior…	cytosol;acetylcholine-gated channel complex;cell junction;postsynaptic membrane	angiotensin type I receptor activity;acetylcholine-activated cation-selective channel activity;angiotensin type II receptor activity;acetylcholine receptor activity;bradykinin receptor binding;acetylcholine binding;protein heterodimerization activity
XP_015157342.1	16020;5216;6811;55085	ion transport;transmembrane transport	membrane	ion channel activity
XP_015157345.1	5515			protein binding
XP_015157346.1	5634;6355	regulation of transcription, DNA-templated	nucleus
XP_015157348.1	5515			protein binding
XP_015157349.1	5488			binding
XP_015157350.1	5515			protein binding
XP_015157351.1	6281	DNA repair
XP_015148983.1	5886;5509;7156	homophilic cell adhesion via plasma membrane adhesion molecules	plasma membrane	calcium ion binding
XP_015148984.1	5886;5509;7156	homophilic cell adhesion via plasma membrane adhesion molecules	plasma membrane	calcium ion binding
XP_015148991.1	5886;5509;7156	homophilic cell adhesion via plasma membrane adhesion molecules	plasma membrane	calcium ion binding
XP_015148990.1	5886;5509;7156	homophilic cell adhesion via plasma membrane adhesion molecules	plasma membrane	calcium ion binding
XP_015149043.1	5886;5509;7156	homophilic cell adhesion via plasma membrane adhesion molecules	plasma membrane	calcium ion binding
XP_015149450.1	5515			protein binding
XP_015149459.1	5515			protein binding
XP_015157354.1	16020;5509;7156	homophilic cell adhesion via plasma membrane adhesion molecules	membrane	calcium ion binding
XP_015157356.1	16020;5509;7156	homophilic cell adhesion via plasma membrane adhesion molecules	membrane	calcium ion binding
XP_015157362.1	5886;5509;7156	homophilic cell adhesion via plasma membrane adhesion molecules	plasma membrane	calcium ion binding
XP_015157368.1	5886;5509;7156	homophilic cell adhesion via plasma membrane adhesion molecules	plasma membrane	calcium ion binding
XP_015157375.1	16020;5509;7156	homophilic cell adhesion via plasma membrane adhesion molecules	membrane	calcium ion binding
XP_015157373.1	5886;5509;7156	homophilic cell adhesion via plasma membrane adhesion molecules	plasma membrane	calcium ion binding
XP_015157374.1	5886;5509;7156	homophilic cell adhesion via plasma membrane adhesion molecules	plasma membrane	calcium ion binding
XP_015157379.1	5886;5509;7156	homophilic cell adhesion via plasma membrane adhesion molecules	plasma membrane	calcium ion binding
XP_015157381.1	5886;5509;7156	homophilic cell adhesion via plasma membrane adhesion molecules	plasma membrane	calcium ion binding
XP_015157384.1	5886;5216;6811	ion transport	plasma membrane	ion channel activity
XP_015157389.1	16020;5509;7156	homophilic cell adhesion via plasma membrane adhesion molecules	membrane	calcium ion binding
XP_015157392.1	16616;51287;55114	oxidation-reduction process		oxidoreductase activity, acting on the CH-OH group of donors, NAD or NADP as acceptor;NAD binding
XP_015157394.1	5886;5509;7156	homophilic cell adhesion via plasma membrane adhesion molecules	plasma membrane	calcium ion binding
XP_015157395.1	5515;8270			protein binding;zinc ion binding
XP_015157396.1	5886;5509;7156	homophilic cell adhesion via plasma membrane adhesion molecules	plasma membrane	calcium ion binding
XP_015157400.1	19905;6836	neurotransmitter transport		syntaxin binding
XP_015157398.1	5515			protein binding
XP_015157402.1	2161;4812;5524;6418	tRNA aminoacylation for protein translation		aminoacyl-tRNA editing activity;aminoacyl-tRNA ligase activity;ATP binding
XP_015157403.1	5515			protein binding
XP_015157405.1	6511	ubiquitin-dependent protein catabolic process
XP_015157407.1	5515			protein binding
XP_015157409.1	4674;9069;16310	serine family amino acid metabolic process;phosphorylation		protein serine/threonine kinase activity
XP_015157410.1	5615;5622;9897;4913;5057;5125;5136;5137;8083;165;186;1774;2227;2230;2296;2532;2674;2677;6968;7173;7265;7411;7565;7584;8203;8286;8543;10155;10633;16064;30183;30728;30890;31296;32733;32736;35745;35771;38095;42104;42493;42523;42832;43011;43031;43032;43306;43627;45019;45064;45080;45189;45348;45471;45626;45630;45671;45892;45944;48010;48011;48295;48304;51024;51091;60041;70351;71288;71677;71803;90197;97…	MAPK cascade;activation of MAPKK activity;microglial cell activation;innate immune response in mucosa;positive regulation of defense response to virus by host;T-helper 1 cell lineage commitment;production of molecular mediator involved in inflammatory response;negative regulation of acute inflammatory response;negative regulation of chronic inflammatory response;cellular defense response;epiderma…	extracellular space;intracellular;external side of plasma membrane;interleukin-4 receptor complex;interleukin-5 receptor complex	interleukin-4 receptor activity;receptor signaling protein activity;cytokine activity;interleukin-4 receptor binding;interleukin-5 receptor binding;growth factor activity
XP_015157411.1	5509;5544			calcium ion binding;calcium-dependent phospholipid binding
XP_015150228.1	46872			metal ion binding
XP_015150225.1	46872			metal ion binding
XP_015150227.1	46872			metal ion binding
XP_015150226.1	46872			metal ion binding
XP_015157445.1	5739;3735;5840;42254	ribosome biogenesis	mitochondrion;ribosome	structural constituent of ribosome
XP_015157453.1	6520;9058	cellular amino acid metabolic process;biosynthetic process
XP_015157452.1	46872			metal ion binding
XP_015157451.1	46872			metal ion binding
XP_015157461.1	46872			metal ion binding
XP_015157460.1	46872			metal ion binding
XP_015157459.1	46872			metal ion binding
XP_015157467.1	46872			metal ion binding
XP_015157466.1	46872			metal ion binding
XP_015157465.1	46872			metal ion binding
XP_015157463.1	46872			metal ion binding
XP_015157464.1	46872			metal ion binding
XP_015157470.1	16829;8652	cellular amino acid biosynthetic process		lyase activity
XP_015157475.1	5515			protein binding
XP_015157494.1	46872			metal ion binding
XP_015157492.1	46872			metal ion binding
XP_015157493.1	46872			metal ion binding
XP_015157496.1	6520;9058	cellular amino acid metabolic process;biosynthetic process
XP_015157497.1	6520;9058	cellular amino acid metabolic process;biosynthetic process
XP_015157498.1	6520;9058	cellular amino acid metabolic process;biosynthetic process
XP_015157500.1	16747;9058	biosynthetic process		transferase activity, transferring acyl groups other than amino-acyl groups
XP_015157501.1	30173;33829;7389	pattern specification process	integral component of Golgi membrane	O-fucosylpeptide 3-beta-N-acetylglucosaminyltransferase activity
XP_015157502.1	5488			binding
XP_015157505.1	46872			metal ion binding
XP_015157506.1	5515;8270			protein binding;zinc ion binding
XP_015157507.1	5515;8270			protein binding;zinc ion binding
XP_015157508.1	5515;8270			protein binding;zinc ion binding
XP_015157511.1	5834;4871;7186	G-protein coupled receptor signaling pathway	heterotrimeric G-protein complex	signal transducer activity
XP_015157512.1	5834;4871;7186	G-protein coupled receptor signaling pathway	heterotrimeric G-protein complex	signal transducer activity
XP_015157513.1	5515			protein binding
XP_015157516.1	4672;5524;6468	protein phosphorylation		protein kinase activity;ATP binding
XP_015157517.1	8305;7155	cell adhesion	integrin complex
XP_015157518.1	5515			protein binding
XP_015157519.1	5515			protein binding
XP_015157520.1	50794	regulation of cellular process
XP_015157524.1	16491;55114	oxidation-reduction process		oxidoreductase activity
XP_015157525.1	4616;6098;19521;55114	pentose-phosphate shunt;D-gluconate metabolic process;oxidation-reduction process		phosphogluconate dehydrogenase (decarboxylating) activity
XP_015157527.1	5515			protein binding
XP_015157529.1	42981	regulation of apoptotic process
XP_015157528.1	5515			protein binding
XP_015157531.1	16592;1104;6357	regulation of transcription from RNA polymerase II promoter	mediator complex	RNA polymerase II transcription cofactor activity
XP_015157532.1	4672;5524;6468	protein phosphorylation		protein kinase activity;ATP binding
XP_015157533.1	3840;6749;6691;6693;19530	glutathione metabolic process;leukotriene metabolic process;prostaglandin metabolic process;taurine metabolic process		gamma-glutamyltransferase activity
XP_015157536.1	5525			GTP binding
XP_015157535.1	5576;5179;6006;7165	glucose metabolic process;signal transduction	extracellular region	hormone activity
XP_015157534.1	5576;5179;6006;7165	glucose metabolic process;signal transduction	extracellular region	hormone activity
XP_015157537.1	6807;44238;44249;44281;44711;44763;1901576	nitrogen compound metabolic process;primary metabolic process;cellular biosynthetic process;small molecule metabolic process;single-organism biosynthetic process;single-organism cellular process;organic substance biosynthetic process
XP_015157538.1	16787;8152	metabolic process		hydrolase activity
XP_015157539.1	16787;8152	metabolic process		hydrolase activity
XP_015157540.1	16787;8152	metabolic process		hydrolase activity
XP_015157541.1	16787;8152	metabolic process		hydrolase activity
XP_015157542.1	16787;8152	metabolic process		hydrolase activity
XP_015157545.1	16020;166;3677;16620;46872;50662;6351;6355;9085;9086;17004;46451;46689;55114	transcription, DNA-templated;regulation of transcription, DNA-templated;lysine biosynthetic process;methionine biosynthetic process;cytochrome complex assembly;diaminopimelate metabolic process;response to mercury ion;oxidation-reduction process	membrane	nucleotide binding;DNA binding;oxidoreductase activity, acting on the aldehyde or oxo group of donors, NAD or NADP as acceptor;metal ion binding;coenzyme binding
XP_015157548.1	4842;16567	protein ubiquitination		ubiquitin-protein transferase activity
XP_015157549.1	785;5615;5635;5654;5658;5730;5829;5856;5925;10494;16020;16363;70062;71013;166;1882;2060;3677;3682;3887;3896;4731;8022;8143;8144;8266;8408;8494;19901;31994;31995;42301;44822;46872;46982;51539;83;84;184;289;398;722;731;6144;6148;6195;6269;6270;6272;6273;6303;6378;6738;6955;8283;8286;16032;30307;31047;32201;34356;34418;36499;42102;42246;42493;43101;43567;46638;48255;60213;70970;90305;2000623;42575;6…	regulation of transcription involved in G1/S transition of mitotic cell cycle;mitotic S phase;nuclear-transcribed mRNA catabolic process, nonsense-mediated decay;nuclear-transcribed mRNA poly(A) tail shortening;mRNA splicing, via spliceosome;telomere maintenance via recombination;DNA synthesis involved in DNA repair;purine nucleobase metabolic process;inosine catabolic process;purine nucleotide c…	chromatin;extracellular space;nuclear envelope;nucleoplasm;alpha DNA polymerase:primase complex;nucleolus;cytosol;cytoskeleton;focal adhesion;cytoplasmic stress granule;membrane;nuclear matrix;extracellular exosome;catalytic step 2 spliceosome;DNA polymerase complex;ribosome	nucleotide binding;nucleoside binding;purine nucleobase binding;DNA binding;chromatin binding;DNA-directed DNA polymerase activity;DNA primase activity;purine-nucleoside phosphorylase activity;protein C-terminus binding;poly(A) binding;drug binding;poly(U) RNA binding;3'-5' exonuclease activity;translation activator activity;protein kinase binding;insulin-like growth factor I binding;insulin-like…
XP_015157550.1	46907	intracellular transport
XP_015157624.1	5515			protein binding
XP_015157626.1	5488			binding
XP_015157627.1	5622;3676;46872;6355	regulation of transcription, DNA-templated	intracellular	nucleic acid binding;metal ion binding
XP_015157640.1	42612;42605;2474;6955;19814	antigen processing and presentation of peptide antigen via MHC class I;immune response	MHC class I protein complex;immunoglobulin complex	peptide antigen binding
XP_015157638.1	6955	immune response
XP_015157643.1	42613;6955;19882	immune response;antigen processing and presentation	MHC class II protein complex
XP_015157646.1	16020;51239	regulation of multicellular organismal process	membrane
XP_015157645.1	42981	regulation of apoptotic process
XP_015157648.1	5524			ATP binding
XP_015157652.1	16746			transferase activity, transferring acyl groups
XP_015157654.1	5515;9055;15035;45454;6118	cell redox homeostasis;obsolete electron transport		protein binding;electron carrier activity;protein disulfide oxidoreductase activity
XP_015157655.1	6904	vesicle docking involved in exocytosis
XP_015157657.1	5515			protein binding
XP_015157658.1	16020;4714;5524;6468;7169	protein phosphorylation;transmembrane receptor protein tyrosine kinase signaling pathway	membrane	transmembrane receptor protein tyrosine kinase activity;ATP binding
XP_015157660.1	5515			protein binding
XP_015150802.1	1990879;3697		CST complex	single-stranded DNA binding
XP_015157662.1	16020;5216;6811;55085	ion transport;transmembrane transport	membrane	ion channel activity
XP_015157664.1	8080;42967	acyl-carrier-protein biosynthetic process		N-acetyltransferase activity
XP_015157663.1	8080;42967	acyl-carrier-protein biosynthetic process		N-acetyltransferase activity
XP_015157666.1	16020;8375;30158;30206	chondroitin sulfate biosynthetic process	membrane	acetylglucosaminyltransferase activity;protein xylosyltransferase activity
XP_015157667.1	5515			protein binding
XP_015157668.1	5789;16021;6810	transport	endoplasmic reticulum membrane;integral component of membrane
XP_015157669.1	5515			protein binding
XP_015157671.1	4672;5524;6468	protein phosphorylation		protein kinase activity;ATP binding
XP_015157672.1	8484;8152	metabolic process		sulfuric ester hydrolase activity
XP_015157674.1	7165	signal transduction
XP_015157675.1	9289;42597;7155	cell adhesion	pilus;periplasmic space
XP_015157676.1	16459;3774		myosin complex	motor activity
XP_015157678.1	5506;10181;55114	oxidation-reduction process		iron ion binding;FMN binding
XP_015157681.1	3676;8270;16032	viral process		nucleic acid binding;zinc ion binding
XP_015157682.1	3824			catalytic activity
XP_015157683.1	3824			catalytic activity
XP_015157686.1	5737;5856;4424;5524;8233;105	histidine biosynthetic process	cytoplasm;cytoskeleton	imidazoleglycerol-phosphate dehydratase activity;ATP binding;peptidase activity
XP_015157687.1	5737;5856;4424;5524;16787;105	histidine biosynthetic process	cytoplasm;cytoskeleton	imidazoleglycerol-phosphate dehydratase activity;ATP binding;hydrolase activity
XP_015157689.1	3824			catalytic activity
XP_015157688.1	3824			catalytic activity
XP_015157690.1	3824			catalytic activity
XP_015157691.1	3824			catalytic activity
XP_015157698.1	5737;5856;4424;5524;8236;105	histidine biosynthetic process	cytoplasm;cytoskeleton	imidazoleglycerol-phosphate dehydratase activity;ATP binding;serine-type peptidase activity
XP_015157701.1	5737;5856;4252;4424;5524;46872;105;6508	histidine biosynthetic process;proteolysis	cytoplasm;cytoskeleton	serine-type endopeptidase activity;imidazoleglycerol-phosphate dehydratase activity;ATP binding;metal ion binding
XP_015157709.1	5737;5856;4424;5524;8236;105	histidine biosynthetic process	cytoplasm;cytoskeleton	imidazoleglycerol-phosphate dehydratase activity;ATP binding;serine-type peptidase activity
XP_015157706.1	5737;5856;5524;8236;16829;8652	cellular amino acid biosynthetic process	cytoplasm;cytoskeleton	ATP binding;serine-type peptidase activity;lyase activity
XP_015157707.1	5737;5856;5524;8236;44238;71704	primary metabolic process;organic substance metabolic process	cytoplasm;cytoskeleton	ATP binding;serine-type peptidase activity
XP_015157708.1	5737;5856;4424;5524;8236;105	histidine biosynthetic process	cytoplasm;cytoskeleton	imidazoleglycerol-phosphate dehydratase activity;ATP binding;serine-type peptidase activity
XP_015157711.1	3824			catalytic activity
XP_015157716.1	44424;166;16787;16829;43167;8652	cellular amino acid biosynthetic process	intracellular part	nucleotide binding;hydrolase activity;lyase activity;ion binding
XP_015157715.1	44424;166;16787;16829;43167;8652	cellular amino acid biosynthetic process	intracellular part	nucleotide binding;hydrolase activity;lyase activity;ion binding
XP_015157717.1	3676;5524			nucleic acid binding;ATP binding
XP_015157729.1	5737;5856;4424;5524;16787;105	histidine biosynthetic process	cytoplasm;cytoskeleton	imidazoleglycerol-phosphate dehydratase activity;ATP binding;hydrolase activity
XP_015157730.1	5737;5856;4252;4424;5524;46872;105;6508	histidine biosynthetic process;proteolysis	cytoplasm;cytoskeleton	serine-type endopeptidase activity;imidazoleglycerol-phosphate dehydratase activity;ATP binding;metal ion binding
XP_015157732.1	5737;5856;5524;8236;44238;71704	primary metabolic process;organic substance metabolic process	cytoplasm;cytoskeleton	ATP binding;serine-type peptidase activity
XP_015157738.1	16020;5515		membrane	protein binding
XP_015157740.1	3824			catalytic activity
XP_015157742.1	8138;6470	protein dephosphorylation		protein tyrosine/serine/threonine phosphatase activity
XP_015157741.1	16021		integral component of membrane
XP_015157743.1	5737;5856;4424;5524;8236;105	histidine biosynthetic process	cytoplasm;cytoskeleton	imidazoleglycerol-phosphate dehydratase activity;ATP binding;serine-type peptidase activity
XP_015157752.1	5737;5856;4252;4424;5524;46872;105;6508	histidine biosynthetic process;proteolysis	cytoplasm;cytoskeleton	serine-type endopeptidase activity;imidazoleglycerol-phosphate dehydratase activity;ATP binding;metal ion binding
XP_015157753.1	5737;5856;4424;5524;8236;105	histidine biosynthetic process	cytoplasm;cytoskeleton	imidazoleglycerol-phosphate dehydratase activity;ATP binding;serine-type peptidase activity
XP_015157756.1	5576;5737;166;3956;16779;9405;46677;6471	pathogenesis;response to antibiotic;protein ADP-ribosylation	extracellular region;cytoplasm	nucleotide binding;NAD(P)+-protein-arginine ADP-ribosyltransferase activity;nucleotidyltransferase activity
XP_015157758.1	5576;8009;6955;6935;7165	immune response;chemotaxis;signal transduction	extracellular region	chemokine activity
XP_015157757.1	5515;8270			protein binding;zinc ion binding
XP_015157759.1	5576;31994;31995;30968	endoplasmic reticulum unfolded protein response	extracellular region	insulin-like growth factor I binding;insulin-like growth factor II binding
XP_015157760.1	5515			protein binding
XP_015157763.1	3910;6281;6310;6260	DNA repair;DNA recombination;DNA replication		DNA ligase (ATP) activity
XP_015157764.1	3676;5524;8026			nucleic acid binding;ATP binding;ATP-dependent helicase activity
XP_015157765.1	30117;5488;6886;16192	intracellular protein transport;vesicle-mediated transport	membrane coat	binding
XP_015157766.1	5506;10181;55114	oxidation-reduction process		iron ion binding;FMN binding
XP_015157767.1	32039;16180	snRNA processing	integrator complex
XP_015151785.1	5868;7018	microtubule-based movement	cytoplasmic dynein complex
XP_015151786.1	5868;7018	microtubule-based movement	cytoplasmic dynein complex
XP_015151793.1	16021		integral component of membrane
XP_015151794.1	16021		integral component of membrane
XP_015151795.1	16021		integral component of membrane
XP_015151796.1	16021		integral component of membrane
XP_015151797.1	16021		integral component of membrane
XP_015152289.1	16021		integral component of membrane
XP_015152287.1	16021		integral component of membrane
XP_015152288.1	16021		integral component of membrane
XP_015157788.1	3676;46872			nucleic acid binding;metal ion binding
XP_015157792.1	16021		integral component of membrane
XP_015157801.1	5634;3700;43565;6355;5667;45449	regulation of transcription, DNA-templated;regulation of transcription, DNA-templated	nucleus;transcription factor complex	transcription factor activity, sequence-specific DNA binding;sequence-specific DNA binding
XP_015157817.1	16021		integral component of membrane
XP_015157818.1	16021		integral component of membrane
XP_015157819.1	16021		integral component of membrane
XP_015157820.1	16021		integral component of membrane
XP_015157825.1	3676;46872			nucleic acid binding;metal ion binding
XP_015157830.1	4013;6730;6555	one-carbon metabolic process;methionine metabolic process		adenosylhomocysteinase activity
XP_015157839.1	16021		integral component of membrane
XP_015157840.1	16021		integral component of membrane
XP_015157841.1	4713;5515;5524;6468	protein phosphorylation		protein tyrosine kinase activity;protein binding;ATP binding
XP_015157847.1	5759;3677;4784;16157;46872;46983;5985;19430;55114;5982	sucrose metabolic process;removal of superoxide radicals;oxidation-reduction process;starch metabolic process	mitochondrial matrix	DNA binding;superoxide dismutase activity;sucrose synthase activity;metal ion binding;protein dimerization activity
XP_015157849.1	44464;4553;16740;46872;97159;1901363;9059;16070;44723;44763;1901564	macromolecule biosynthetic process;RNA metabolic process;single-organism carbohydrate metabolic process;single-organism cellular process;organonitrogen compound metabolic process	cell part	hydrolase activity, hydrolyzing O-glycosyl compounds;transferase activity;metal ion binding;organic cyclic compound binding;heterocyclic compound binding
XP_015157850.1	3677;4003;5524;5657		replication fork	DNA binding;ATP-dependent DNA helicase activity;ATP binding
XP_015157852.1	3700;3714;45892;5667;45449;16481	negative regulation of transcription, DNA-templated;regulation of transcription, DNA-templated;negative regulation of transcription, DNA-templated	transcription factor complex	transcription factor activity, sequence-specific DNA binding;transcription corepressor activity
XP_015157855.1	8081;6629;35556	lipid metabolic process;intracellular signal transduction		phosphoric diester hydrolase activity
XP_015157859.1	3723			RNA binding
XP_015157860.1	16020;5215;6811	ion transport	membrane	transporter activity
XP_015157861.1	9501;9507;4373;33840;19252;5985	starch biosynthetic process;sucrose metabolic process	amyloplast;chloroplast	glycogen (starch) synthase activity;NDP-glucose-starch glucosyltransferase activity
XP_015157862.1	3676;46872			nucleic acid binding;metal ion binding
XP_015157863.1	3676;46872			nucleic acid binding;metal ion binding
XP_015152531.1	46983			protein dimerization activity
XP_015157864.1	3676;46872			nucleic acid binding;metal ion binding
XP_015157865.1	16491;55114	oxidation-reduction process		oxidoreductase activity
XP_015157868.1	5622;42254	ribosome biogenesis	intracellular
XP_015157869.1	19028;3677;4518;5198;6323;46797;90305	DNA packaging;viral procapsid maturation;nucleic acid phosphodiester bond hydrolysis	viral capsid	DNA binding;nuclease activity;structural molecule activity
XP_015157866.1	19028;5198;46797	viral procapsid maturation	viral capsid	structural molecule activity
XP_015157870.1	5488			binding
XP_015157873.1	6464	cellular protein modification process
XP_015157874.1	5515			protein binding
XP_015157877.1	16020;8378;6486	protein glycosylation	membrane	galactosyltransferase activity
XP_015157878.1	5515			protein binding
XP_015157881.1	3677;46983;6355	regulation of transcription, DNA-templated		DNA binding;protein dimerization activity
XP_015157882.1	5515			protein binding
XP_015157884.1	5576;5179;8217;42312;7165	regulation of blood pressure;regulation of vasodilation;signal transduction	extracellular region	hormone activity
XP_015157885.1	3676;5524			nucleic acid binding;ATP binding
XP_015157886.1	4252;6508	proteolysis		serine-type endopeptidase activity
XP_015157890.1	5515			protein binding
XP_015152953.1	16831;16853;6568;9073;18130;44271	tryptophan metabolic process;aromatic amino acid family biosynthetic process;heterocycle biosynthetic process;cellular nitrogen compound biosynthetic process		carboxy-lyase activity;isomerase activity
XP_015152972.1	46983			protein dimerization activity
XP_015152994.1	16021;16192	vesicle-mediated transport	integral component of membrane
XP_015157891.1	16020;5515		membrane	protein binding
XP_015157914.1	4725;8138;6470;6570	protein dephosphorylation;tyrosine metabolic process		protein tyrosine phosphatase activity;protein tyrosine/serine/threonine phosphatase activity
XP_015157920.1	3677;3887;6260;42575	DNA replication	DNA polymerase complex	DNA binding;DNA-directed DNA polymerase activity
XP_015157921.1	3677;3887;6260;42575	DNA replication	DNA polymerase complex	DNA binding;DNA-directed DNA polymerase activity
XP_015157922.1	6629	lipid metabolic process
XP_015157928.1	5732;3723;398	mRNA splicing, via spliceosome	small nucleolar ribonucleoprotein complex	RNA binding
XP_015157927.1	5576;5634;3677;6351;6355;6952;7275;9607	transcription, DNA-templated;regulation of transcription, DNA-templated;defense response;multicellular organismal development;response to biotic stimulus	extracellular region;nucleus	DNA binding
XP_015157932.1	4197;6508	proteolysis		cysteine-type endopeptidase activity
XP_015157934.1	20037			heme binding
XP_015157935.1	4222;6508	proteolysis		metalloendopeptidase activity
XP_015157936.1	16747;6355	regulation of transcription, DNA-templated		transferase activity, transferring acyl groups other than amino-acyl groups
XP_015157938.1	43565;6355	regulation of transcription, DNA-templated		sequence-specific DNA binding
XP_015157939.1	796;7076	mitotic chromosome condensation	condensin complex
XP_015157940.1	3677			DNA binding
XP_015157942.1	5634;5667;16021;978;3700;42803;43425;46982;70888;45666;45944;45449	positive regulation of neuron differentiation;positive regulation of transcription from RNA polymerase II promoter;regulation of transcription, DNA-templated	nucleus;transcription factor complex;integral component of membrane	RNA polymerase II core promoter proximal region sequence-specific DNA binding;transcription factor activity, sequence-specific DNA binding;protein homodimerization activity;bHLH transcription factor binding;protein heterodimerization activity;E-box binding
XP_015157984.1	5886;16021;44424;8144;8233;16757;43167;19538;34645;42221;44711;44763;50794;71554;71840;1901566	protein metabolic process;cellular macromolecule biosynthetic process;response to chemical;single-organism biosynthetic process;single-organism cellular process;regulation of cellular process;cell wall organization or biogenesis;cellular component organization or biogenesis;organonitrogen compound biosynthetic process	plasma membrane;integral component of membrane;intracellular part	drug binding;peptidase activity;transferase activity, transferring glycosyl groups;ion binding
XP_015157988.1	3924;5525			GTPase activity;GTP binding
XP_015157990.1	5509			calcium ion binding
XP_015157992.1	5525			GTP binding
XP_015158008.1	16021		integral component of membrane
XP_015158010.1	5242;6813;8076	potassium ion transport	voltage-gated potassium channel complex	inward rectifier potassium channel activity
XP_015158011.1	151;34450;6511;16567	ubiquitin-dependent protein catabolic process;protein ubiquitination	ubiquitin ligase complex	ubiquitin-ubiquitin ligase activity
XP_015158012.1	5515			protein binding
XP_015158014.1	16021		integral component of membrane
XP_015158018.1	5515			protein binding
XP_015153814.1	5515			protein binding
XP_015153826.1	5829;4908;16740;16874;42802;97159;1901363;6955;9069;10467;16070;19221;34645;43603;44271;44283;1901566;45323	immune response;serine family amino acid metabolic process;gene expression;RNA metabolic process;cytokine-mediated signaling pathway;cellular macromolecule biosynthetic process;cellular amide metabolic process;cellular nitrogen compound biosynthetic process;small molecule biosynthetic process;organonitrogen compound biosynthetic process	cytosol;interleukin-1 receptor complex	interleukin-1 receptor activity;transferase activity;ligase activity;identical protein binding;organic cyclic compound binding;heterocyclic compound binding
XP_015153890.1	5882;5200		intermediate filament	structural constituent of cytoskeleton
XP_015153891.1	5882;5200		intermediate filament	structural constituent of cytoskeleton
XP_015153895.1	5882;5200		intermediate filament	structural constituent of cytoskeleton
XP_015153981.1	3676;5515;46872			nucleic acid binding;protein binding;metal ion binding
XP_015153982.1	3676;5515;46872			nucleic acid binding;protein binding;metal ion binding
XP_015153983.1	3676;5515;46872			nucleic acid binding;protein binding;metal ion binding
XP_015153984.1	3676;5515;46872			nucleic acid binding;protein binding;metal ion binding
XP_015153985.1	3676;5515;46872			nucleic acid binding;protein binding;metal ion binding
NP_001038140.1	16020;4896;5515;7165	signal transduction	membrane	cytokine receptor activity;protein binding
XP_015153979.1	16020;4896;5515;7165	signal transduction	membrane	cytokine receptor activity;protein binding
XP_015154011.1	5882;5200		intermediate filament	structural constituent of cytoskeleton
XP_015154012.1	5882;5200		intermediate filament	structural constituent of cytoskeleton
XP_015154013.1	5882;5200		intermediate filament	structural constituent of cytoskeleton
XP_015154092.1	16020;46873;30001;55085	metal ion transport;transmembrane transport	membrane	metal ion transmembrane transporter activity
XP_015154073.1	8140;51289;5667;45941	protein homotetramerization;positive regulation of transcription, DNA-templated	transcription factor complex	cAMP response element binding protein binding
XP_015154129.1	16021		integral component of membrane
XP_015154128.1	16021		integral component of membrane
XP_015154131.1	16021		integral component of membrane
XP_015154130.1	16021		integral component of membrane
XP_015158027.1	5829;4908;16740;16874;42802;97159;1901363;6955;9069;10467;16070;19221;34645;43603;44271;44283;1901566;45323	immune response;serine family amino acid metabolic process;gene expression;RNA metabolic process;cytokine-mediated signaling pathway;cellular macromolecule biosynthetic process;cellular amide metabolic process;cellular nitrogen compound biosynthetic process;small molecule biosynthetic process;organonitrogen compound biosynthetic process	cytosol;interleukin-1 receptor complex	interleukin-1 receptor activity;transferase activity;ligase activity;identical protein binding;organic cyclic compound binding;heterocyclic compound binding
XP_015158029.1	5829;4908;16740;16876;42802;43167;97159;1901363;6412;9069;43039;44283;50896;7166;45323	translation;serine family amino acid metabolic process;tRNA aminoacylation;small molecule biosynthetic process;response to stimulus;cell surface receptor signaling pathway	cytosol;interleukin-1 receptor complex	interleukin-1 receptor activity;transferase activity;ligase activity, forming aminoacyl-tRNA and related compounds;identical protein binding;ion binding;organic cyclic compound binding;heterocyclic compound binding
XP_015158031.1	5829;4908;16740;16874;42802;97159;1901363;6955;9069;10467;16070;19221;34645;43603;44271;44283;1901566;45323	immune response;serine family amino acid metabolic process;gene expression;RNA metabolic process;cytokine-mediated signaling pathway;cellular macromolecule biosynthetic process;cellular amide metabolic process;cellular nitrogen compound biosynthetic process;small molecule biosynthetic process;organonitrogen compound biosynthetic process	cytosol;interleukin-1 receptor complex	interleukin-1 receptor activity;transferase activity;ligase activity;identical protein binding;organic cyclic compound binding;heterocyclic compound binding
XP_015158032.1	5829;4908;16740;16874;42802;97159;1901363;6955;9069;10467;16070;19221;34645;43603;44271;44283;1901566;45323	immune response;serine family amino acid metabolic process;gene expression;RNA metabolic process;cytokine-mediated signaling pathway;cellular macromolecule biosynthetic process;cellular amide metabolic process;cellular nitrogen compound biosynthetic process;small molecule biosynthetic process;organonitrogen compound biosynthetic process	cytosol;interleukin-1 receptor complex	interleukin-1 receptor activity;transferase activity;ligase activity;identical protein binding;organic cyclic compound binding;heterocyclic compound binding
XP_015158035.1	5829;4908;16740;16874;42802;97159;1901363;6544;6955;8652;10467;16070;19221;34645;43603;44271;45323	glycine metabolic process;immune response;cellular amino acid biosynthetic process;gene expression;RNA metabolic process;cytokine-mediated signaling pathway;cellular macromolecule biosynthetic process;cellular amide metabolic process;cellular nitrogen compound biosynthetic process	cytosol;interleukin-1 receptor complex	interleukin-1 receptor activity;transferase activity;ligase activity;identical protein binding;organic cyclic compound binding;heterocyclic compound binding
XP_015158036.1	5829;4908;16740;16874;42802;97159;1901363;6955;9069;10467;16070;19221;34645;43603;44271;44283;1901566;45323	immune response;serine family amino acid metabolic process;gene expression;RNA metabolic process;cytokine-mediated signaling pathway;cellular macromolecule biosynthetic process;cellular amide metabolic process;cellular nitrogen compound biosynthetic process;small molecule biosynthetic process;organonitrogen compound biosynthetic process	cytosol;interleukin-1 receptor complex	interleukin-1 receptor activity;transferase activity;ligase activity;identical protein binding;organic cyclic compound binding;heterocyclic compound binding
XP_015158037.1	166;3676			nucleotide binding;nucleic acid binding
XP_015158038.1	5829;4908;16740;16874;42802;97159;1901363;6544;6955;8652;10467;16070;19221;34645;43603;44271;45323	glycine metabolic process;immune response;cellular amino acid biosynthetic process;gene expression;RNA metabolic process;cytokine-mediated signaling pathway;cellular macromolecule biosynthetic process;cellular amide metabolic process;cellular nitrogen compound biosynthetic process	cytosol;interleukin-1 receptor complex	interleukin-1 receptor activity;transferase activity;ligase activity;identical protein binding;organic cyclic compound binding;heterocyclic compound binding
XP_015158041.1	5737;16020;5515;16740;16876;97159;1901363;6412;9069;43039	translation;serine family amino acid metabolic process;tRNA aminoacylation	cytoplasm;membrane	protein binding;transferase activity;ligase activity, forming aminoacyl-tRNA and related compounds;organic cyclic compound binding;heterocyclic compound binding
XP_015158043.1	5829;16020;16740;42802;97159;1901363;6725;9069;43603;44249;44260;46483;1901360;1901566	cellular aromatic compound metabolic process;serine family amino acid metabolic process;cellular amide metabolic process;cellular biosynthetic process;cellular macromolecule metabolic process;heterocycle metabolic process;organic cyclic compound metabolic process;organonitrogen compound biosynthetic process	cytosol;membrane	transferase activity;identical protein binding;organic cyclic compound binding;heterocyclic compound binding
XP_015158046.1	5829;4908;16740;16874;42802;97159;1901363;9069;10467;16070;34645;43603;44271;44283;50896;1901566;7166;45323	serine family amino acid metabolic process;gene expression;RNA metabolic process;cellular macromolecule biosynthetic process;cellular amide metabolic process;cellular nitrogen compound biosynthetic process;small molecule biosynthetic process;response to stimulus;organonitrogen compound biosynthetic process;cell surface receptor signaling pathway	cytosol;interleukin-1 receptor complex	interleukin-1 receptor activity;transferase activity;ligase activity;identical protein binding;organic cyclic compound binding;heterocyclic compound binding
XP_015158047.1	5829;4908;16740;16874;42802;97159;1901363;6955;9069;10467;16070;19221;34645;43603;44271;44283;1901566;45323	immune response;serine family amino acid metabolic process;gene expression;RNA metabolic process;cytokine-mediated signaling pathway;cellular macromolecule biosynthetic process;cellular amide metabolic process;cellular nitrogen compound biosynthetic process;small molecule biosynthetic process;organonitrogen compound biosynthetic process	cytosol;interleukin-1 receptor complex	interleukin-1 receptor activity;transferase activity;ligase activity;identical protein binding;organic cyclic compound binding;heterocyclic compound binding
XP_015158048.1	5882;5200		intermediate filament	structural constituent of cytoskeleton
XP_015158051.1	5829;4908;16740;16874;42802;97159;1901363;6955;9069;10467;16070;19221;34645;43603;44271;44283;1901566;45323	immune response;serine family amino acid metabolic process;gene expression;RNA metabolic process;cytokine-mediated signaling pathway;cellular macromolecule biosynthetic process;cellular amide metabolic process;cellular nitrogen compound biosynthetic process;small molecule biosynthetic process;organonitrogen compound biosynthetic process	cytosol;interleukin-1 receptor complex	interleukin-1 receptor activity;transferase activity;ligase activity;identical protein binding;organic cyclic compound binding;heterocyclic compound binding
XP_015158052.1	16021;5215;55085	transmembrane transport	integral component of membrane	transporter activity
XP_015158053.1	5882;5200		intermediate filament	structural constituent of cytoskeleton
XP_015158054.1	5737;16020;5515;16740;97159;1901363;6725;34641;44249;44260;46483;1901360;1901566;1901605	cellular aromatic compound metabolic process;cellular nitrogen compound metabolic process;cellular biosynthetic process;cellular macromolecule metabolic process;heterocycle metabolic process;organic cyclic compound metabolic process;organonitrogen compound biosynthetic process;alpha-amino acid metabolic process	cytoplasm;membrane	protein binding;transferase activity;organic cyclic compound binding;heterocyclic compound binding
XP_015158056.1	5829;4908;16740;42802;97159;1901363;6725;9069;43603;44249;44260;44283;46483;50896;1901360;1901566;7166;45323	cellular aromatic compound metabolic process;serine family amino acid metabolic process;cellular amide metabolic process;cellular biosynthetic process;cellular macromolecule metabolic process;small molecule biosynthetic process;heterocycle metabolic process;response to stimulus;organic cyclic compound metabolic process;organonitrogen compound biosynthetic process;cell surface receptor signaling p…	cytosol;interleukin-1 receptor complex	interleukin-1 receptor activity;transferase activity;identical protein binding;organic cyclic compound binding;heterocyclic compound binding
XP_015158058.1	3723;4000;6396;6144	RNA processing;purine nucleobase metabolic process		RNA binding;adenosine deaminase activity
XP_015158062.1	5576		extracellular region
NP_990421.1	4364;5515;6749;6803	glutathione metabolic process;obsolete glutathione conjugation reaction		glutathione transferase activity;protein binding
XP_015158065.1	16020;44464;16787;71704	organic substance metabolic process	membrane;cell part	hydrolase activity
XP_015158066.1	5515			protein binding
XP_015158067.1	5515			protein binding
XP_015158068.1	5515			protein binding
XP_015158070.1	5515			protein binding
XP_015158072.1	5515			protein binding
XP_015158073.1	8270			zinc ion binding
XP_015158074.1	16021;4930;7186	G-protein coupled receptor signaling pathway	integral component of membrane	G-protein coupled receptor activity
XP_015158075.1	5576;8047;7586;16042	digestion;lipid catabolic process	extracellular region	enzyme activator activity
XP_015158076.1	16021;7186	G-protein coupled receptor signaling pathway	integral component of membrane
XP_015158078.1	3700;43565;6355;5667;45449	regulation of transcription, DNA-templated;regulation of transcription, DNA-templated	transcription factor complex	transcription factor activity, sequence-specific DNA binding;sequence-specific DNA binding
XP_015158079.1	3876;32264;6144	IMP salvage;purine nucleobase metabolic process		AMP deaminase activity
XP_015158082.1	5737;30529		cytoplasm;intracellular ribonucleoprotein complex
XP_015154676.1	5882;5200		intermediate filament	structural constituent of cytoskeleton
XP_015154683.1	5882;5200		intermediate filament	structural constituent of cytoskeleton
XP_015154691.1	5882;5200		intermediate filament	structural constituent of cytoskeleton
XP_015154694.1	5882;5200		intermediate filament	structural constituent of cytoskeleton
XP_015154743.1	5882;5200		intermediate filament	structural constituent of cytoskeleton
XP_015154735.1	5882;5200		intermediate filament	structural constituent of cytoskeleton
XP_015154734.1	5882;5200		intermediate filament	structural constituent of cytoskeleton
XP_015154736.1	5882;5200		intermediate filament	structural constituent of cytoskeleton
XP_015154737.1	5882;5200		intermediate filament	structural constituent of cytoskeleton
XP_015154744.1	5882;5200		intermediate filament	structural constituent of cytoskeleton
XP_015154717.1	5882;5200		intermediate filament	structural constituent of cytoskeleton
XP_015154973.1	3676;46872			nucleic acid binding;metal ion binding
XP_015155042.1	5634;3700;3707;8270;43565;6355;43401;5667;45449	regulation of transcription, DNA-templated;steroid hormone mediated signaling pathway;regulation of transcription, DNA-templated	nucleus;transcription factor complex	transcription factor activity, sequence-specific DNA binding;steroid hormone receptor activity;zinc ion binding;sequence-specific DNA binding
XP_015158091.1	5882;5200		intermediate filament	structural constituent of cytoskeleton
XP_015158106.1	5882;5200		intermediate filament	structural constituent of cytoskeleton
XP_015158108.1	5882;5200		intermediate filament	structural constituent of cytoskeleton
XP_015158103.1	5882;5200		intermediate filament	structural constituent of cytoskeleton
XP_015158104.1	5882;5200		intermediate filament	structural constituent of cytoskeleton
XP_015158121.1	5882;5200		intermediate filament	structural constituent of cytoskeleton
XP_015158124.1	5882;5200		intermediate filament	structural constituent of cytoskeleton
XP_015158122.1	5882;5200		intermediate filament	structural constituent of cytoskeleton
XP_015158125.1	5882;5200		intermediate filament	structural constituent of cytoskeleton
XP_015158127.1	5882;5200		intermediate filament	structural constituent of cytoskeleton
XP_015158126.1	5882;5200		intermediate filament	structural constituent of cytoskeleton
XP_015158128.1	5882;5200		intermediate filament	structural constituent of cytoskeleton
XP_015158130.1	15631;45298		tubulin complex	tubulin binding
XP_015158132.1	5882;5200		intermediate filament	structural constituent of cytoskeleton
XP_015158135.1	3677;3700;6355;5667;45449	regulation of transcription, DNA-templated;regulation of transcription, DNA-templated	transcription factor complex	DNA binding;transcription factor activity, sequence-specific DNA binding
XP_015158137.1	19012;30430;16740;32774;39694	RNA biosynthetic process;viral RNA genome replication	virion;host cell cytoplasm	transferase activity
XP_015158141.1	5882;5200		intermediate filament	structural constituent of cytoskeleton
XP_015158142.1	5515			protein binding
XP_015158144.1	3677;5524;16817			DNA binding;ATP binding;hydrolase activity, acting on acid anhydrides
XP_015158145.1	5882;5198		intermediate filament	structural molecule activity
XP_015158146.1	3779;17048;30036	actin cytoskeleton organization		actin binding;Rho GTPase binding
XP_015158148.1	5515			protein binding
XP_015155204.1	5515;8270			protein binding;zinc ion binding
XP_015155292.1	5515;8270			protein binding;zinc ion binding
XP_015155293.1	5488			binding
XP_015155316.1	5887;32991;43232;44421;44428;44444;4978;5102;97159;1901363;6139;6355;7187;7218;10604;30819;48513;48583;51239;7268	nucleobase-containing compound metabolic process;regulation of transcription, DNA-templated;G-protein coupled receptor signaling pathway, coupled to cyclic nucleotide second messenger;neuropeptide signaling pathway;positive regulation of macromolecule metabolic process;positive regulation of cAMP biosynthetic process;animal organ development;regulation of response to stimulus;regulation of multic…	integral component of plasma membrane;macromolecular complex;intracellular non-membrane-bounded organelle;extracellular region part;nuclear part;cytoplasmic part	corticotropin receptor activity;receptor binding;organic cyclic compound binding;heterocyclic compound binding
XP_015155464.1	5515			protein binding
NP_990406.1	5840;3735;5515;6412;42254	translation;ribosome biogenesis	ribosome	structural constituent of ribosome;protein binding
XP_015155629.1	4512;6021;8654;19872	inositol biosynthetic process;phospholipid biosynthetic process;streptomycin biosynthetic process		inositol-3-phosphate synthase activity
XP_015155630.1	4512;6021;8654;19872	inositol biosynthetic process;phospholipid biosynthetic process;streptomycin biosynthetic process		inositol-3-phosphate synthase activity
XP_015155631.1	4512;6021;8654;19872	inositol biosynthetic process;phospholipid biosynthetic process;streptomycin biosynthetic process		inositol-3-phosphate synthase activity
XP_015155632.1	3697;5515			single-stranded DNA binding;protein binding
XP_015155634.1	3700;43565;6355;5667;45449	regulation of transcription, DNA-templated;regulation of transcription, DNA-templated	transcription factor complex	transcription factor activity, sequence-specific DNA binding;sequence-specific DNA binding
XP_015158153.1	5515			protein binding
XP_015158154.1	5515			protein binding
XP_015158159.1	4252;6508	proteolysis		serine-type endopeptidase activity
XP_015158162.1	5829;5488;165;186	MAPK cascade;activation of MAPKK activity	cytosol	binding
XP_015158164.1	5923;5515		bicellular tight junction	protein binding
XP_015158165.1	4252;5515;6508	proteolysis		serine-type endopeptidase activity;protein binding
XP_015158166.1	5634;3707;4879;8270;43565;6355;43401	regulation of transcription, DNA-templated;steroid hormone mediated signaling pathway	nucleus	steroid hormone receptor activity;RNA polymerase II transcription factor activity, ligand-activated sequence-specific DNA binding;zinc ion binding;sequence-specific DNA binding
XP_015158183.1	3993;6771;19497	riboflavin metabolic process;hexachlorocyclohexane metabolic process		acid phosphatase activity
XP_015158184.1	3677;3796;4519;5198;9253;16998;19835;42742;90305;5975	peptidoglycan catabolic process;cell wall macromolecule catabolic process;cytolysis;defense response to bacterium;nucleic acid phosphodiester bond hydrolysis;carbohydrate metabolic process		DNA binding;lysozyme activity;endonuclease activity;structural molecule activity
NP_990847.1	3779;31032	actomyosin structure organization		actin binding
XP_015158172.1	3779;31032	actomyosin structure organization		actin binding
XP_015158198.1	5515			protein binding
XP_015158196.1	8612	peptidyl-lysine modification to peptidyl-hypusine
XP_015158197.1	5515			protein binding
NP_990025.1	19901			protein kinase binding
XP_015158199.1	19901			protein kinase binding
XP_015158200.1	5515			protein binding
XP_015158201.1	5515			protein binding
XP_015155696.1	4672;5524;6468	protein phosphorylation		protein kinase activity;ATP binding
XP_015127975.1	5615;5160;8083;16049;7165;8283	cell growth;signal transduction;cell proliferation	extracellular space	transforming growth factor beta receptor binding;growth factor activity
XP_015127978.1	150;43565;6310	DNA recombination		recombinase activity;sequence-specific DNA binding
XP_015127983.1	9536;9579;16020;4518;44237	cellular metabolic process	plastid;thylakoid;membrane	nuclease activity
XP_015127984.1	5829;5859;16020;32982;42470;70062;3774;5516;5524;8307;51015;6939;7264;7411;30241;48013;48251;48739;98779	smooth muscle contraction;small GTPase mediated signal transduction;axon guidance;skeletal muscle myosin thick filament assembly;ephrin receptor signaling pathway;elastic fiber assembly;cardiac muscle fiber development;mitophagy in response to mitochondrial depolarization	cytosol;muscle myosin complex;membrane;myosin filament;melanosome;extracellular exosome	motor activity;calmodulin binding;ATP binding;structural constituent of muscle;actin filament binding
XP_015155756.1	5515			protein binding
NP_989597.1	16020;5215;6810	transport	membrane	transporter activity
XP_015155788.1	3676			nucleic acid binding
XP_015155791.1	5509			calcium ion binding
XP_015155790.1	5509			calcium ion binding
XP_015155763.1	5515;8289			protein binding;lipid binding
XP_015155798.1	16491;20037;30151;43546;42128;55114	nitrate assimilation;oxidation-reduction process		oxidoreductase activity;heme binding;molybdenum ion binding;molybdopterin cofactor binding
XP_015155797.1	16491;20037;30151;43546;42128;55114	nitrate assimilation;oxidation-reduction process		oxidoreductase activity;heme binding;molybdenum ion binding;molybdopterin cofactor binding
XP_015155799.1	16491;20037;30151;43546;42128;55114	nitrate assimilation;oxidation-reduction process		oxidoreductase activity;heme binding;molybdenum ion binding;molybdopterin cofactor binding
XP_015155814.1	5634;3700;43565;6355;5667;45449	regulation of transcription, DNA-templated;regulation of transcription, DNA-templated	nucleus;transcription factor complex	transcription factor activity, sequence-specific DNA binding;sequence-specific DNA binding
XP_015155848.1	30117;6886;16192	intracellular protein transport;vesicle-mediated transport	membrane coat
XP_015155849.1	30117;6886;16192	intracellular protein transport;vesicle-mediated transport	membrane coat
XP_015155876.1	4252;6508	proteolysis		serine-type endopeptidase activity
XP_015155875.1	4252;6508	proteolysis		serine-type endopeptidase activity
XP_015155874.1	4252;6508	proteolysis		serine-type endopeptidase activity
XP_015155887.1	5634;45892	negative regulation of transcription, DNA-templated	nucleus
XP_015127991.1	16021;4984;7187;7608	G-protein coupled receptor signaling pathway, coupled to cyclic nucleotide second messenger;sensory perception of smell	integral component of membrane	olfactory receptor activity
XP_015128030.1	16021;4930;4984;7187;7608	G-protein coupled receptor signaling pathway, coupled to cyclic nucleotide second messenger;sensory perception of smell	integral component of membrane	G-protein coupled receptor activity;olfactory receptor activity
XP_015128031.1	16021;4984;7187;7608	G-protein coupled receptor signaling pathway, coupled to cyclic nucleotide second messenger;sensory perception of smell	integral component of membrane	olfactory receptor activity
XP_015128057.1	16021;4930;7186	G-protein coupled receptor signaling pathway	integral component of membrane	G-protein coupled receptor activity
XP_015128066.1	16021		integral component of membrane
XP_015128067.1	16021		integral component of membrane
XP_015128061.1	5576;5179;8083;40007;7165;8283	growth;signal transduction;cell proliferation	extracellular region	hormone activity;growth factor activity
XP_015128069.1	8083;7165;8283;40007	signal transduction;cell proliferation;growth		growth factor activity
XP_015155901.1	46872			metal ion binding
XP_015155908.1	4842;5515;16567	protein ubiquitination		ubiquitin-protein transferase activity;protein binding
XP_015155909.1	4842;5515;16567	protein ubiquitination		ubiquitin-protein transferase activity;protein binding
XP_015155921.1	3676;3964;4523;8270;6278;15074;51252	RNA-dependent DNA replication;DNA integration;regulation of RNA metabolic process		nucleic acid binding;RNA-directed DNA polymerase activity;RNA-DNA hybrid ribonuclease activity;zinc ion binding
XP_015155920.1	165;2548;7010;7186;8360;9611;10574;16525;31663;34351;35684;43491;43524;43547;43615;44344;50729;50870;51770;70374;90265;90280;2000427;2000502	MAPK cascade;monocyte chemotaxis;cytoskeleton organization;G-protein coupled receptor signaling pathway;regulation of cell shape;response to wounding;regulation of vascular endothelial growth factor production;negative regulation of angiogenesis;lipopolysaccharide-mediated signaling pathway;negative regulation of glial cell apoptotic process;helper T cell extravasation;protein kinase B signaling;…
XP_015155922.1	3964;6278	RNA-dependent DNA replication		RNA-directed DNA polymerase activity
XP_015128124.1	5739;8080;47961;42967	acyl-carrier-protein biosynthetic process	mitochondrion	N-acetyltransferase activity;glycine N-acyltransferase activity
XP_015128125.1	5739;8080;47961;42967	acyl-carrier-protein biosynthetic process	mitochondrion	N-acetyltransferase activity;glycine N-acyltransferase activity
XP_015128143.1	16149;5840;6444;6449;18444	'de novo' cotranslational protein folding;regulation of translational termination	ribosome;translation release factor complex	translation release factor activity, codon specific
XP_015128145.1	5488			binding
XP_015128147.1	45261;5524;46933;46961;15986;15991;6119	ATP synthesis coupled proton transport;ATP hydrolysis coupled proton transport;oxidative phosphorylation	proton-transporting ATP synthase complex, catalytic core F(1)	ATP binding;proton-transporting ATP synthase activity, rotational mechanism;proton-transporting ATPase activity, rotational mechanism
XP_015128150.1	16032	viral process
XP_015128152.1	5524			ATP binding
XP_015128168.1	5576;8009;6955;6935;7165	immune response;chemotaxis;signal transduction	extracellular region	chemokine activity
XP_015128156.1	4421;8299;6084;6550;6552;6574;46950	isoprenoid biosynthetic process;acetyl-CoA metabolic process;isoleucine catabolic process;leucine catabolic process;valine catabolic process;cellular ketone body metabolic process		hydroxymethylglutaryl-CoA synthase activity
XP_015128157.1	4421;8299;6084;6550;6552;6574;46950	isoprenoid biosynthetic process;acetyl-CoA metabolic process;isoleucine catabolic process;leucine catabolic process;valine catabolic process;cellular ketone body metabolic process		hydroxymethylglutaryl-CoA synthase activity
XP_015128158.1	4421;8299;6084;6550;6552;6574;46950	isoprenoid biosynthetic process;acetyl-CoA metabolic process;isoleucine catabolic process;leucine catabolic process;valine catabolic process;cellular ketone body metabolic process		hydroxymethylglutaryl-CoA synthase activity
XP_015128159.1	4421;8299;6084;6550;6552;6574;46950	isoprenoid biosynthetic process;acetyl-CoA metabolic process;isoleucine catabolic process;leucine catabolic process;valine catabolic process;cellular ketone body metabolic process		hydroxymethylglutaryl-CoA synthase activity
XP_015128160.1	4421;8299;6084;6550;6552;6574;46950	isoprenoid biosynthetic process;acetyl-CoA metabolic process;isoleucine catabolic process;leucine catabolic process;valine catabolic process;cellular ketone body metabolic process		hydroxymethylglutaryl-CoA synthase activity
XP_015128161.1	4672;5524;6468	protein phosphorylation		protein kinase activity;ATP binding
XP_015128163.1	4672;5524;6468	protein phosphorylation		protein kinase activity;ATP binding
XP_015128164.1	4672;5524;6468	protein phosphorylation		protein kinase activity;ATP binding
XP_015128165.1	4672;5524;6468	protein phosphorylation		protein kinase activity;ATP binding
XP_015128166.1	16020;4896;5515;7165	signal transduction	membrane	cytokine receptor activity;protein binding
XP_015128171.1	5634;5515;6355	regulation of transcription, DNA-templated	nucleus	protein binding
XP_015128169.1	5634;5515;6355	regulation of transcription, DNA-templated	nucleus	protein binding
XP_001231707.2	9522		photosystem I
XP_015128172.1	16491;8152	metabolic process		oxidoreductase activity
XP_015128175.1	3677			DNA binding
XP_424967.3	16874			ligase activity
XP_015128191.1	5515			protein binding
XP_015128190.1	5515			protein binding
XP_015128188.1	16020		membrane
XP_015128193.1	5515;5540;7155	cell adhesion		protein binding;hyaluronic acid binding
XP_015128196.1	46872			metal ion binding
XP_015128205.1	3964;6278;16032	RNA-dependent DNA replication;viral process		RNA-directed DNA polymerase activity
XP_015128207.1	9316;15630;44430;3861;5524;16788;16831;46872;50564;51539;6221;9098;9097;9099;42318	pyrimidine nucleotide biosynthetic process;leucine biosynthetic process;isoleucine biosynthetic process;valine biosynthetic process;penicillin biosynthetic process	3-isopropylmalate dehydratase complex;microtubule cytoskeleton;cytoskeletal part	3-isopropylmalate dehydratase activity;ATP binding;hydrolase activity, acting on ester bonds;carboxy-lyase activity;metal ion binding;N-(5-amino-5-carboxypentanoyl)-L-cysteinyl-D-valine synthase activity;4 iron, 4 sulfur cluster binding
XP_015128208.1	165;2548;7010;7186;8360;9611;10574;16525;31663;34351;35684;43491;43524;43547;43615;44344;50729;50870;51770;70374;90265;90280;2000427;2000502	MAPK cascade;monocyte chemotaxis;cytoskeleton organization;G-protein coupled receptor signaling pathway;regulation of cell shape;response to wounding;regulation of vascular endothelial growth factor production;negative regulation of angiogenesis;lipopolysaccharide-mediated signaling pathway;negative regulation of glial cell apoptotic process;helper T cell extravasation;protein kinase B signaling;…
XP_015128210.1	5576;5126;6952;7165	defense response;signal transduction	extracellular region	cytokine receptor binding
XP_015128213.1	5515			protein binding
XP_015128218.1	5509			calcium ion binding
XP_015128219.1	5739;5840;3735;6412;42254	translation;ribosome biogenesis	mitochondrion;ribosome	structural constituent of ribosome
XP_015128232.1	16849;9190;35556	cyclic nucleotide biosynthetic process;intracellular signal transduction		phosphorus-oxygen lyase activity
XP_015155952.1	5515			protein binding
XP_015155951.1	5515			protein binding
XP_015156101.1	5515			protein binding
XP_015128245.1	5515			protein binding
XP_015128246.1	5515			protein binding
XP_015128362.1	5515			protein binding
XP_015128368.1	16021;4930;4984;7187;7608	G-protein coupled receptor signaling pathway, coupled to cyclic nucleotide second messenger;sensory perception of smell	integral component of membrane	G-protein coupled receptor activity;olfactory receptor activity
XP_015128386.1	16021;4984;7187;7608	G-protein coupled receptor signaling pathway, coupled to cyclic nucleotide second messenger;sensory perception of smell	integral component of membrane	olfactory receptor activity
XP_015128406.1	3824			catalytic activity
XP_015128523.1	5515			protein binding
XP_015128560.1	46930;15267;6812;46931;52331	cation transport;pore complex assembly;hemolysis in other organism involved in symbiotic interaction	pore complex	channel activity
XP_015128562.1	4842;5515;16567	protein ubiquitination		ubiquitin-protein transferase activity;protein binding
XP_015128587.1	3677;3700;6355;5667;45449	regulation of transcription, DNA-templated;regulation of transcription, DNA-templated	transcription factor complex	DNA binding;transcription factor activity, sequence-specific DNA binding
XP_015128588.1	3677;3700;6355;5667;45449	regulation of transcription, DNA-templated;regulation of transcription, DNA-templated	transcription factor complex	DNA binding;transcription factor activity, sequence-specific DNA binding
XP_015128591.1	5488			binding
XP_015128589.1	5488			binding
XP_015128592.1	5488			binding
XP_015128619.1	8080;42967	acyl-carrier-protein biosynthetic process		N-acetyltransferase activity
XP_015128620.1	8080;42967	acyl-carrier-protein biosynthetic process		N-acetyltransferase activity
XP_015128629.1	31011		Ino80 complex
XP_015128630.1	5615;5829;5125;5149;5507;1660;1819;2437;10557;10628;12501;19221;31328;34605;43123;46330;46688;50714;51781;70374;8283;40007;45323	fever generation;positive regulation of cytokine production;inflammatory response to antigenic stimulus;positive regulation of macromolecule biosynthetic process;positive regulation of gene expression;programmed cell death;cytokine-mediated signaling pathway;positive regulation of cellular biosynthetic process;cellular response to heat;positive regulation of I-kappaB kinase/NF-kappaB signaling;po…	extracellular space;cytosol;interleukin-1 receptor complex	cytokine activity;interleukin-1 receptor binding;copper ion binding
XP_015128624.1	3824			catalytic activity
XP_015128641.1	3824;8152	metabolic process		catalytic activity
XP_015128642.1	5886;5509;7156	homophilic cell adhesion via plasma membrane adhesion molecules	plasma membrane	calcium ion binding
XP_015128645.1	5886;5509;7156	homophilic cell adhesion via plasma membrane adhesion molecules	plasma membrane	calcium ion binding
XP_015128649.1	5515;42981	regulation of apoptotic process		protein binding
XP_015128648.1	5777		peroxisome
XP_015128650.1	3964;4190;6278;6508	RNA-dependent DNA replication;proteolysis		RNA-directed DNA polymerase activity;aspartic-type endopeptidase activity
XP_015128651.1	3723;3735;6412;5840;42254	translation;ribosome biogenesis	ribosome	RNA binding;structural constituent of ribosome
XP_015128663.1	6457	protein folding
XP_015128667.1	5622;5525;7264;15031	small GTPase mediated signal transduction;protein transport	intracellular	GTP binding
XP_015128670.1	3676;46872			nucleic acid binding;metal ion binding
XP_015128677.1	8289			lipid binding
XP_015128681.1	5515			protein binding
XP_015128696.1	5654;5737;16363;45095;978;979;1077;3682;3705;5198;46983;122;6461;30316;30318;42127;43010;44336;45165;45670;45944;46849;97531;2000144;785;5667	negative regulation of transcription from RNA polymerase II promoter;protein complex assembly;osteoclast differentiation;melanocyte differentiation;regulation of cell proliferation;camera-type eye development;canonical Wnt signaling pathway involved in negative regulation of apoptotic process;cell fate commitment;regulation of osteoclast differentiation;positive regulation of transcription from R…	nucleoplasm;cytoplasm;nuclear matrix;keratin filament;chromatin;transcription factor complex	RNA polymerase II core promoter proximal region sequence-specific DNA binding;RNA polymerase II core promoter sequence-specific DNA binding;transcriptional activator activity, RNA polymerase II core promoter proximal region sequence-specific binding;chromatin binding;transcription factor activity, RNA polymerase II distal enhancer sequence-specific binding;structural molecule activity;protein dim…
XP_015128697.1	5654;5737;16363;45095;978;979;1077;3682;3705;5198;46983;122;6461;30316;30318;42127;43010;44336;45165;45670;45944;46849;97531;2000144;785;5667	negative regulation of transcription from RNA polymerase II promoter;protein complex assembly;osteoclast differentiation;melanocyte differentiation;regulation of cell proliferation;camera-type eye development;canonical Wnt signaling pathway involved in negative regulation of apoptotic process;cell fate commitment;regulation of osteoclast differentiation;positive regulation of transcription from R…	nucleoplasm;cytoplasm;nuclear matrix;keratin filament;chromatin;transcription factor complex	RNA polymerase II core promoter proximal region sequence-specific DNA binding;RNA polymerase II core promoter sequence-specific DNA binding;transcriptional activator activity, RNA polymerase II core promoter proximal region sequence-specific binding;chromatin binding;transcription factor activity, RNA polymerase II distal enhancer sequence-specific binding;structural molecule activity;protein dim…
XP_015128698.1	5654;5737;16363;45095;978;979;1077;3682;3705;5198;46983;122;6461;30316;30318;42127;43010;44336;45165;45670;45944;46849;97531;2000144;785;5667	negative regulation of transcription from RNA polymerase II promoter;protein complex assembly;osteoclast differentiation;melanocyte differentiation;regulation of cell proliferation;camera-type eye development;canonical Wnt signaling pathway involved in negative regulation of apoptotic process;cell fate commitment;regulation of osteoclast differentiation;positive regulation of transcription from R…	nucleoplasm;cytoplasm;nuclear matrix;keratin filament;chromatin;transcription factor complex	RNA polymerase II core promoter proximal region sequence-specific DNA binding;RNA polymerase II core promoter sequence-specific DNA binding;transcriptional activator activity, RNA polymerase II core promoter proximal region sequence-specific binding;chromatin binding;transcription factor activity, RNA polymerase II distal enhancer sequence-specific binding;structural molecule activity;protein dim…
XP_015128725.1	3676;46872			nucleic acid binding;metal ion binding
XP_015128742.1	32797		SMN complex
XP_015128751.1	5740;4129;6123;15992;45277	mitochondrial electron transport, cytochrome c to oxygen;proton transport	mitochondrial envelope;respiratory chain complex IV	cytochrome-c oxidase activity
XP_015128764.1	16021;4984;7187;7608	G-protein coupled receptor signaling pathway, coupled to cyclic nucleotide second messenger;sensory perception of smell	integral component of membrane	olfactory receptor activity
XP_015128765.1	16020;5044;7165	signal transduction	membrane	scavenger receptor activity
XP_015128768.1	16020;5044;7165	signal transduction	membrane	scavenger receptor activity
XP_015128770.1	5829;4908;16740;16874;42802;97159;1901363;6955;9069;10467;16070;19221;34645;43603;44271;44283;1901566;45323	immune response;serine family amino acid metabolic process;gene expression;RNA metabolic process;cytokine-mediated signaling pathway;cellular macromolecule biosynthetic process;cellular amide metabolic process;cellular nitrogen compound biosynthetic process;small molecule biosynthetic process;organonitrogen compound biosynthetic process	cytosol;interleukin-1 receptor complex	interleukin-1 receptor activity;transferase activity;ligase activity;identical protein binding;organic cyclic compound binding;heterocyclic compound binding
XP_015128769.1	5829;4908;16740;16874;42802;97159;1901363;6955;9069;10467;16070;19221;34645;43603;44271;44283;1901566;45323	immune response;serine family amino acid metabolic process;gene expression;RNA metabolic process;cytokine-mediated signaling pathway;cellular macromolecule biosynthetic process;cellular amide metabolic process;cellular nitrogen compound biosynthetic process;small molecule biosynthetic process;organonitrogen compound biosynthetic process	cytosol;interleukin-1 receptor complex	interleukin-1 receptor activity;transferase activity;ligase activity;identical protein binding;organic cyclic compound binding;heterocyclic compound binding
XP_015128774.1	5829;4908;16740;16874;42802;97159;1901363;6955;9069;10467;16070;19221;34645;43603;44271;44283;1901566;45323	immune response;serine family amino acid metabolic process;gene expression;RNA metabolic process;cytokine-mediated signaling pathway;cellular macromolecule biosynthetic process;cellular amide metabolic process;cellular nitrogen compound biosynthetic process;small molecule biosynthetic process;organonitrogen compound biosynthetic process	cytosol;interleukin-1 receptor complex	interleukin-1 receptor activity;transferase activity;ligase activity;identical protein binding;organic cyclic compound binding;heterocyclic compound binding
XP_015128773.1	5829;4908;16740;16874;42802;97159;1901363;6955;9069;10467;16070;19221;34645;43603;44271;44283;1901566;45323	immune response;serine family amino acid metabolic process;gene expression;RNA metabolic process;cytokine-mediated signaling pathway;cellular macromolecule biosynthetic process;cellular amide metabolic process;cellular nitrogen compound biosynthetic process;small molecule biosynthetic process;organonitrogen compound biosynthetic process	cytosol;interleukin-1 receptor complex	interleukin-1 receptor activity;transferase activity;ligase activity;identical protein binding;organic cyclic compound binding;heterocyclic compound binding
XP_015128780.1	5622;3676;46872;6355	regulation of transcription, DNA-templated	intracellular	nucleic acid binding;metal ion binding
XP_015128789.1	5515			protein binding
XP_015128802.1	5488			binding
XP_015128823.1	16020;5044;7165	signal transduction	membrane	scavenger receptor activity
XP_015128824.1	16021;4930;4984;7187;7608	G-protein coupled receptor signaling pathway, coupled to cyclic nucleotide second messenger;sensory perception of smell	integral component of membrane	G-protein coupled receptor activity;olfactory receptor activity
XP_015128835.1	16020;5044;7165	signal transduction	membrane	scavenger receptor activity
XP_015128842.1	4672;5524;6468	protein phosphorylation		protein kinase activity;ATP binding
XP_015128860.1	16020;5044;7165	signal transduction	membrane	scavenger receptor activity
XP_015128862.1	19901			protein kinase binding
NP_990445.1	5861		troponin complex
XP_015128881.1	16021;4930;4984;7187;7608	G-protein coupled receptor signaling pathway, coupled to cyclic nucleotide second messenger;sensory perception of smell	integral component of membrane	G-protein coupled receptor activity;olfactory receptor activity
XP_015128882.1	16020;5044;7165	signal transduction	membrane	scavenger receptor activity
XP_015128886.1	3676;46872			nucleic acid binding;metal ion binding
XP_015128887.1	3676;46872			nucleic acid binding;metal ion binding
XP_015128890.1	8184;5975	carbohydrate metabolic process		glycogen phosphorylase activity
XP_015128892.1	5515			protein binding
XP_015128894.1	5488			binding
XP_015128913.1	16021		integral component of membrane
XP_015128915.1	4348;5975;6687	carbohydrate metabolic process;glycosphingolipid metabolic process		glucosylceramidase activity
XP_015128916.1	4348;5975;6687	carbohydrate metabolic process;glycosphingolipid metabolic process		glucosylceramidase activity
XP_015128918.1	4348;5975;6687	carbohydrate metabolic process;glycosphingolipid metabolic process		glucosylceramidase activity
XP_015128917.1	4348;5975;6687	carbohydrate metabolic process;glycosphingolipid metabolic process		glucosylceramidase activity
XP_015128919.1	5524			ATP binding
XP_015128924.1	5515			protein binding
XP_015128927.1	5576;30414;10466	negative regulation of peptidase activity	extracellular region	peptidase inhibitor activity
XP_015128981.1	4252;6508	proteolysis		serine-type endopeptidase activity
XP_015128982.1	4252;6508	proteolysis		serine-type endopeptidase activity
XP_015128986.1	5515			protein binding
XP_015128987.1	5515			protein binding
XP_015129007.1	5839;4298;51603	proteolysis involved in cellular protein catabolic process	proteasome core complex	threonine-type endopeptidase activity
XP_015129025.1	3676;46872			nucleic acid binding;metal ion binding
XP_015129037.1	5509			calcium ion binding
XP_015129038.1	3676;46872			nucleic acid binding;metal ion binding
XP_015129040.1	3676;46872			nucleic acid binding;metal ion binding
XP_015129041.1	5488			binding
NP_001257464.1	5615;5149;6955;7165;8283;40007;45323	immune response;signal transduction;cell proliferation;growth	extracellular space;interleukin-1 receptor complex	interleukin-1 receptor binding
XP_015129045.1	16020;5509;7156	homophilic cell adhesion via plasma membrane adhesion molecules	membrane	calcium ion binding
XP_015129059.1	8270			zinc ion binding
XP_015129062.1	16020;5044;7165	signal transduction	membrane	scavenger receptor activity
XP_015129063.1	5743;16021		mitochondrial inner membrane;integral component of membrane
XP_015129065.1	166;3676			nucleotide binding;nucleic acid binding
XP_015129067.1	16021;4930;4984;7187;7608	G-protein coupled receptor signaling pathway, coupled to cyclic nucleotide second messenger;sensory perception of smell	integral component of membrane	G-protein coupled receptor activity;olfactory receptor activity
XP_015129071.1	16020;5044;7165	signal transduction	membrane	scavenger receptor activity
XP_015129072.1	16020;5044;7165	signal transduction	membrane	scavenger receptor activity
XP_015129076.1	5891;5245;70588	calcium ion transmembrane transport	voltage-gated calcium channel complex	voltage-gated calcium channel activity
XP_015129085.1	5102;6810;50794;7165	transport;regulation of cellular process;signal transduction		receptor binding
XP_015129090.1	5515			protein binding
XP_015129092.1	5654;5759;5802;5913;5925;9898;16021;16235;16328;16342;16600;30027;30864;43296;45254;48471;70062;1948;4739;8013;30506;32794;34604;45295;46872;50839;6099;6921;7156;7264;7399;10510;16337;22408;22617;34329;34332;42993;45893;46487;50776;61732;71285;71681;90002;6094;6096;9097;9098;9099	tricarboxylic acid cycle;cellular component disassembly involved in execution phase of apoptosis;homophilic cell adhesion via plasma membrane adhesion molecules;small GTPase mediated signal transduction;nervous system development;regulation of acetyl-CoA biosynthetic process from pyruvate;single organismal cell-cell adhesion;negative regulation of cell-cell adhesion;extracellular matrix disassemb…	nucleoplasm;mitochondrial matrix;trans-Golgi network;cell-cell adherens junction;focal adhesion;cytoplasmic side of plasma membrane;integral component of membrane;aggresome;lateral plasma membrane;catenin complex;flotillin complex;lamellipodium;cortical actin cytoskeleton;apical junction complex;pyruvate dehydrogenase complex;perinuclear region of cytoplasm;extracellular exosome	glycoprotein binding;pyruvate dehydrogenase (acetyl-transferring) activity;beta-catenin binding;ankyrin binding;GTPase activating protein binding;pyruvate dehydrogenase (NAD+) activity;gamma-catenin binding;metal ion binding;cell adhesion molecule binding
XP_015129095.1	5515			protein binding
XP_015129097.1	5515			protein binding
XP_015129111.1	5783;16021		endoplasmic reticulum;integral component of membrane
XP_015129113.1	5922;7154	cell communication	connexon complex
XP_015129116.1	44249	cellular biosynthetic process
XP_015129119.1	4252;6508	proteolysis		serine-type endopeptidase activity
XP_015129121.1	5515			protein binding
XP_015129135.1	5488			binding
XP_015129146.1	5576;5179;7165	signal transduction	extracellular region	hormone activity
XP_015129156.1	5515			protein binding
XP_015129161.1	3676;46872			nucleic acid binding;metal ion binding
XP_015129170.1	5622;4725;87;6470;6570	mitotic M phase;protein dephosphorylation;tyrosine metabolic process	intracellular	protein tyrosine phosphatase activity
XP_015129184.1	3676;46872			nucleic acid binding;metal ion binding
XP_015129194.1	4471;6090;6099;6108;15976	pyruvate metabolic process;tricarboxylic acid cycle;malate metabolic process;carbon utilization		malate dehydrogenase (decarboxylating) (NAD+) activity
XP_015129207.1	16307;46488	phosphatidylinositol metabolic process		phosphatidylinositol phosphate kinase activity
XP_015129208.1	5488			binding
XP_015129209.1	5634;3677;3707;4879;6355;43401	regulation of transcription, DNA-templated;steroid hormone mediated signaling pathway	nucleus	DNA binding;steroid hormone receptor activity;RNA polymerase II transcription factor activity, ligand-activated sequence-specific DNA binding
XP_015129212.1	5882;5200		intermediate filament	structural constituent of cytoskeleton
XP_015129217.1	16020;5044;7165	signal transduction	membrane	scavenger receptor activity
XP_015129235.1	5488			binding
XP_015129237.1	7165	signal transduction
XP_015129236.1	7165	signal transduction
XP_015129241.1	5634;3684;12	single strand break repair	nucleus	damaged DNA binding
XP_015129258.1	5515			protein binding
XP_015129260.1	43565;6355	regulation of transcription, DNA-templated		sequence-specific DNA binding
XP_015129262.1	5576;9536;34357;44425;16798;46872;5975;9987;44699;50896	carbohydrate metabolic process;cellular process;single-organism process;response to stimulus	extracellular region;plastid;photosynthetic membrane;membrane part	hydrolase activity, acting on glycosyl bonds;metal ion binding
XP_015129265.1	5515			protein binding
XP_015129263.1	5515			protein binding
XP_015129283.1	5509;5515;5525			calcium ion binding;protein binding;GTP binding
XP_015129288.1	5509;5544			calcium ion binding;calcium-dependent phospholipid binding
XP_015129289.1	5509;5544			calcium ion binding;calcium-dependent phospholipid binding
XP_015129291.1	5666;3677;3899;6383;5730;6144;6206	transcription from RNA polymerase III promoter;purine nucleobase metabolic process;pyrimidine nucleobase metabolic process	DNA-directed RNA polymerase III complex;nucleolus	DNA binding;DNA-directed RNA polymerase activity
XP_015129296.1	3676;46872			nucleic acid binding;metal ion binding
XP_015129299.1	5515			protein binding
XP_015129306.1	5622;3676;46872;6355	regulation of transcription, DNA-templated	intracellular	nucleic acid binding;metal ion binding
XP_015129309.1	3676;4523;51252	regulation of RNA metabolic process		nucleic acid binding;RNA-DNA hybrid ribonuclease activity
XP_015129317.1	5886;4016;6171;35556;6144	cAMP biosynthetic process;intracellular signal transduction;purine nucleobase metabolic process	plasma membrane	adenylate cyclase activity
XP_015129324.1	5515			protein binding
XP_015129322.1	5515			protein binding
XP_015129327.1	16020;5044;7165	signal transduction	membrane	scavenger receptor activity
XP_015129328.1	16020;5044;7165	signal transduction	membrane	scavenger receptor activity
XP_015129329.1	44237	cellular metabolic process
XP_015129332.1	16020;5044;7165	signal transduction	membrane	scavenger receptor activity
XP_015129334.1	5515			protein binding
XP_015129351.1	3824;97159;1901363;6807;19054;19058;44238;44249;48519;48583;1901576	nitrogen compound metabolic process;modulation by virus of host process;viral life cycle;primary metabolic process;cellular biosynthetic process;negative regulation of biological process;regulation of response to stimulus;organic substance biosynthetic process		catalytic activity;organic cyclic compound binding;heterocyclic compound binding
XP_015129359.1	5622;4725;87;6470;6570	mitotic M phase;protein dephosphorylation;tyrosine metabolic process	intracellular	protein tyrosine phosphatase activity
XP_015129361.1	16021		integral component of membrane
XP_015129362.1	4222;8270;6508	proteolysis		metalloendopeptidase activity;zinc ion binding
XP_015129365.1	166;4713;5515;43167;6468	protein phosphorylation		nucleotide binding;protein tyrosine kinase activity;protein binding;ion binding
XP_015129366.1	166;4713;5515;43167;6468	protein phosphorylation		nucleotide binding;protein tyrosine kinase activity;protein binding;ion binding
XP_015129368.1	5488			binding
XP_015129371.1	5515			protein binding
XP_015129370.1	6259	DNA metabolic process
XP_015129372.1	5515			protein binding
XP_015129375.1	16021;4930;4984;7187;7608	G-protein coupled receptor signaling pathway, coupled to cyclic nucleotide second messenger;sensory perception of smell	integral component of membrane	G-protein coupled receptor activity;olfactory receptor activity
XP_015129374.1	16020;5044;7165	signal transduction	membrane	scavenger receptor activity
XP_015129380.1	5515;8270			protein binding;zinc ion binding
XP_015129384.1	8305;7155	cell adhesion	integrin complex
XP_015129385.1	3676;46872			nucleic acid binding;metal ion binding
XP_015129393.1	5737;5856;4252;4424;5524;46872;105;6508	histidine biosynthetic process;proteolysis	cytoplasm;cytoskeleton	serine-type endopeptidase activity;imidazoleglycerol-phosphate dehydratase activity;ATP binding;metal ion binding
XP_015129394.1	5737;5856;4252;4424;5524;46872;105;6508	histidine biosynthetic process;proteolysis	cytoplasm;cytoskeleton	serine-type endopeptidase activity;imidazoleglycerol-phosphate dehydratase activity;ATP binding;metal ion binding
XP_015129408.1	3824			catalytic activity
XP_015129415.1	3676;46872			nucleic acid binding;metal ion binding
XP_015129425.1	3676;46872			nucleic acid binding;metal ion binding
XP_015129449.1	16021;4930;7186	G-protein coupled receptor signaling pathway	integral component of membrane	G-protein coupled receptor activity
XP_015129460.1	3676;46872			nucleic acid binding;metal ion binding
XP_015129471.1	5622;6810	transport	intracellular
XP_015129484.1	3677;5515			DNA binding;protein binding
XP_015129499.1	31234;1990060;4558;5524;15423;32450;33613;43169;23;6974;15768;30980;42956;51692;5982;5985;6012;17177	maltose metabolic process;cellular response to DNA damage stimulus;maltose transport;alpha-glucan catabolic process;maltodextrin transport;cellular oligosaccharide catabolic process;starch metabolic process;sucrose metabolic process;galactose metabolic process	extrinsic component of cytoplasmic side of plasma membrane;maltose transport complex;glucosidase II complex	alpha-1,4-glucosidase activity;ATP binding;maltose-transporting ATPase activity;maltose alpha-glucosidase activity;activating transcription factor binding;cation binding
XP_015129500.1	16021;4930;7186	G-protein coupled receptor signaling pathway	integral component of membrane	G-protein coupled receptor activity
XP_015129510.1	5515			protein binding
XP_015129512.1	5515			protein binding
XP_015129513.1	5515			protein binding
XP_015129514.1	5515			protein binding
XP_015129516.1	5515			protein binding
XP_015129517.1	5515			protein binding
XP_015129521.1	4022;6066;55114	alcohol metabolic process;oxidation-reduction process		alcohol dehydrogenase (NAD) activity
XP_015129527.1	5622;16020;3924;5525;6886;6913;7264	intracellular protein transport;nucleocytoplasmic transport;small GTPase mediated signal transduction	intracellular;membrane	GTPase activity;GTP binding
XP_015129526.1	5622;16020;3924;5525;6886;6913;7264	intracellular protein transport;nucleocytoplasmic transport;small GTPase mediated signal transduction	intracellular;membrane	GTPase activity;GTP binding
XP_015129525.1	5622;16020;3924;5525;6886;6913;7264	intracellular protein transport;nucleocytoplasmic transport;small GTPase mediated signal transduction	intracellular;membrane	GTPase activity;GTP binding
XP_015129524.1	166;3676			nucleotide binding;nucleic acid binding
XP_015129534.1	5515			protein binding
XP_015129535.1	5488			binding
XP_015129544.1	3676;46872			nucleic acid binding;metal ion binding
XP_015129546.1	5622;3676;46872;6355	regulation of transcription, DNA-templated	intracellular	nucleic acid binding;metal ion binding
XP_015129554.1	97159;1901363			organic cyclic compound binding;heterocyclic compound binding
XP_015129560.1	16020;5044;7165	signal transduction	membrane	scavenger receptor activity
XP_015129561.1	5515			protein binding
NP_990618.1	5882;5198		intermediate filament	structural molecule activity
XP_015129571.1	16021;4930;4984;7187;7608	G-protein coupled receptor signaling pathway, coupled to cyclic nucleotide second messenger;sensory perception of smell	integral component of membrane	G-protein coupled receptor activity;olfactory receptor activity
XP_015129573.1	5515			protein binding
XP_015129585.1	5576;3724;5126;1894;6955;9966;10648;16070;23057;30154;43066;48513;51094;51240;51251;60255	tissue homeostasis;immune response;regulation of signal transduction;negative regulation of cell communication;RNA metabolic process;negative regulation of signaling;cell differentiation;negative regulation of apoptotic process;animal organ development;positive regulation of developmental process;positive regulation of multicellular organismal process;positive regulation of lymphocyte activation;…	extracellular region	RNA helicase activity;cytokine receptor binding
XP_015129587.1	5634;46982;6352	DNA-templated transcription, initiation	nucleus	protein heterodimerization activity
XP_015129597.1	5576;30141;6955;33604;44763;46676;50829;50830;50832	immune response;negative regulation of catecholamine secretion;single-organism cellular process;negative regulation of insulin secretion;defense response to Gram-negative bacterium;defense response to Gram-positive bacterium;defense response to fungus	extracellular region;secretory granule
XP_015129598.1	5576;30141;6955;33604;44763;46676;50829;50830;50832	immune response;negative regulation of catecholamine secretion;single-organism cellular process;negative regulation of insulin secretion;defense response to Gram-negative bacterium;defense response to Gram-positive bacterium;defense response to fungus	extracellular region;secretory granule
XP_015129599.1	5576;30141;6955;16525;30155;33604;45576;46676;50829;50830;50832;51179	immune response;negative regulation of angiogenesis;regulation of cell adhesion;negative regulation of catecholamine secretion;mast cell activation;negative regulation of insulin secretion;defense response to Gram-negative bacterium;defense response to Gram-positive bacterium;defense response to fungus;localization	extracellular region;secretory granule
XP_015129600.1	3746;43022;6452;45901;45905;5840	translational frameshifting;positive regulation of translational elongation;positive regulation of translational termination	ribosome	translation elongation factor activity;ribosome binding
XP_015129611.1	5515			protein binding
XP_015129613.1	5737;5856;4424;5524;16787;105	histidine biosynthetic process	cytoplasm;cytoskeleton	imidazoleglycerol-phosphate dehydratase activity;ATP binding;hydrolase activity
XP_015129616.1	5515			protein binding
XP_015129624.1	5515			protein binding
XP_015129626.1	5515			protein binding
XP_015129630.1	5615;5890;43025;5179;8236;42802;2376;6813;6814;7155;7399;10508;19233;45596;45779;7165	immune system process;potassium ion transport;sodium ion transport;cell adhesion;nervous system development;positive regulation of autophagy;sensory perception of pain;negative regulation of cell differentiation;negative regulation of bone resorption;signal transduction	extracellular space;sodium:potassium-exchanging ATPase complex;neuronal cell body	hormone activity;serine-type peptidase activity;identical protein binding
XP_015129636.1	5890;6813;6814	potassium ion transport;sodium ion transport	sodium:potassium-exchanging ATPase complex
XP_015129640.1	5739;47961;42967	acyl-carrier-protein biosynthetic process	mitochondrion	glycine N-acyltransferase activity
XP_015129641.1	5739;47961;42967	acyl-carrier-protein biosynthetic process	mitochondrion	glycine N-acyltransferase activity
XP_015129642.1	5739;47961;42967	acyl-carrier-protein biosynthetic process	mitochondrion	glycine N-acyltransferase activity
XP_015129643.1	5739;47961;42967	acyl-carrier-protein biosynthetic process	mitochondrion	glycine N-acyltransferase activity
XP_015129647.1	16021;5432;6816;7154;55085	calcium ion transport;cell communication;transmembrane transport	integral component of membrane	calcium:sodium antiporter activity
XP_015129649.1	5515			protein binding
XP_015129653.1	5515			protein binding
XP_015129655.1	16747;6355	regulation of transcription, DNA-templated		transferase activity, transferring acyl groups other than amino-acyl groups
XP_015129661.1	5509			calcium ion binding
XP_015129665.1	5488			binding
XP_015129664.1	5488			binding
XP_015129669.1	3824;8152	metabolic process		catalytic activity
XP_015129668.1	5515			protein binding
XP_015129671.1	5488;16491			binding;oxidoreductase activity
XP_015129672.1	5488;16491			binding;oxidoreductase activity
XP_015129679.1	5622;5515;8270		intracellular	protein binding;zinc ion binding
XP_015129684.1	16020;5215;55085	transmembrane transport	membrane	transporter activity
XP_015129689.1	6810	transport
XP_015129690.1	5736;1054;36094;97159;1901363;6360	transcription from RNA polymerase I promoter	DNA-directed RNA polymerase I complex	RNA polymerase I activity;small molecule binding;organic cyclic compound binding;heterocyclic compound binding
XP_015129691.1	5736;1054;36094;97159;1901363;6360	transcription from RNA polymerase I promoter	DNA-directed RNA polymerase I complex	RNA polymerase I activity;small molecule binding;organic cyclic compound binding;heterocyclic compound binding
XP_015129692.1	30117;8565;6886;16192	intracellular protein transport;vesicle-mediated transport	membrane coat	protein transporter activity
XP_015129693.1	5737;5886;16021;43209;5509		cytoplasm;plasma membrane;integral component of membrane;myelin sheath	calcium ion binding
XP_015129694.1	5515			protein binding
XP_015129702.1	5515			protein binding
XP_015129706.1	5856;16020;5102;16301;46872;6468;7186;9889;9892;9893;10646;23051;31323;35556;44057;44765;48513;48522;48583;50880;60255;80090;98742	protein phosphorylation;G-protein coupled receptor signaling pathway;regulation of biosynthetic process;negative regulation of metabolic process;positive regulation of metabolic process;regulation of cell communication;regulation of signaling;regulation of cellular metabolic process;intracellular signal transduction;regulation of system process;single-organism transport;animal organ development;p…	cytoskeleton;membrane	receptor binding;kinase activity;metal ion binding
XP_015129709.1	16787			hydrolase activity
XP_015129712.1	4364;5515;6749;6803	glutathione metabolic process;obsolete glutathione conjugation reaction		glutathione transferase activity;protein binding
XP_015129713.1	4364;5515;6749;6803	glutathione metabolic process;obsolete glutathione conjugation reaction		glutathione transferase activity;protein binding
XP_015129714.1	5515			protein binding
XP_015129715.1	5515			protein binding
XP_015129719.1	5515			protein binding
XP_015129721.1	16021		integral component of membrane
XP_015129723.1	5634;5667;5739;16020;1085;3779;17124;19901;32403;122;8284;9725;14068;30041;30218;30833;30854;33138;35556;42531;42993;45651;45944;51897;71345;2000107;2000251	negative regulation of transcription from RNA polymerase II promoter;positive regulation of cell proliferation;response to hormone;positive regulation of phosphatidylinositol 3-kinase signaling;actin filament polymerization;erythrocyte differentiation;regulation of actin filament polymerization;positive regulation of granulocyte differentiation;positive regulation of peptidyl-serine phosphorylati…	nucleus;transcription factor complex;mitochondrion;membrane	RNA polymerase II transcription factor binding;actin binding;SH3 domain binding;protein kinase binding;protein complex binding
XP_015129725.1	16787			hydrolase activity
XP_015129726.1	16787			hydrolase activity
XP_015129730.1	5737;5886;16021;43209;5509		cytoplasm;plasma membrane;integral component of membrane;myelin sheath	calcium ion binding
XP_015129737.1	5515			protein binding
XP_015129740.1	5515			protein binding
XP_015129741.1	3779;17048;30036	actin cytoskeleton organization		actin binding;Rho GTPase binding
NP_989783.1	5509;5515			calcium ion binding;protein binding
XP_015129745.1	16020;5044;7165	signal transduction	membrane	scavenger receptor activity
XP_015129748.1	42612;5515;42605;2474;6955;19814	antigen processing and presentation of peptide antigen via MHC class I;immune response	MHC class I protein complex;immunoglobulin complex	protein binding;peptide antigen binding
XP_015129755.1	4190;6508	proteolysis		aspartic-type endopeptidase activity
XP_015129764.1	8305;7155	cell adhesion	integrin complex
XP_015129765.1	5515			protein binding
XP_015129766.1	4672;5524;6468	protein phosphorylation		protein kinase activity;ATP binding
XP_015129771.1	19028;19033;42025;3677;19069;42981	viral capsid assembly;regulation of apoptotic process	viral capsid;viral tegument;host cell nucleus	DNA binding
XP_015129775.1	5488			binding
XP_015129776.1	4332;6096;6000;6013;6020;6094;6098;15976	glycolytic process;fructose metabolic process;mannose metabolic process;inositol metabolic process;gluconeogenesis;pentose-phosphate shunt;carbon utilization		fructose-bisphosphate aldolase activity
XP_015129777.1	8083;7165;8283;40007	signal transduction;cell proliferation;growth		growth factor activity
NP_990850.1	16021;166;5388;46872;6816;16529	calcium ion transport	integral component of membrane;sarcoplasmic reticulum	nucleotide binding;calcium-transporting ATPase activity;metal ion binding
XP_015129779.1	8076;5249;5515;6813;51260;55085	potassium ion transport;protein homooligomerization;transmembrane transport	voltage-gated potassium channel complex	voltage-gated potassium channel activity;protein binding
XP_015129782.1	5515;8270			protein binding;zinc ion binding
XP_015129789.1	4471;6108;6090;6099;15976	malate metabolic process;pyruvate metabolic process;tricarboxylic acid cycle;carbon utilization		malate dehydrogenase (decarboxylating) (NAD+) activity
XP_015129791.1	5886;44425;5488		plasma membrane;membrane part	binding
XP_015129793.1	5737;16740		cytoplasm	transferase activity
XP_015129795.1	5829;16021;3954;8234;16624;16920;30151;51536;6508;55114;6118	proteolysis;oxidation-reduction process;obsolete electron transport	cytosol;integral component of membrane	NADH dehydrogenase activity;cysteine-type peptidase activity;oxidoreductase activity, acting on the aldehyde or oxo group of donors, disulfide as acceptor;pyroglutamyl-peptidase activity;molybdenum ion binding;iron-sulfur cluster binding
XP_015129800.1	5746;4129;6123;15992;45277	mitochondrial electron transport, cytochrome c to oxygen;proton transport	mitochondrial respiratory chain;respiratory chain complex IV	cytochrome-c oxidase activity
XP_015129802.1	5515			protein binding
XP_015129803.1	5488			binding
XP_015129811.1	5515			protein binding
XP_015129813.1	16272;51082;6457	protein folding	prefoldin complex	unfolded protein binding
NP_989971.1	3676;5515;8270			nucleic acid binding;protein binding;zinc ion binding
XP_015129817.1	16791			phosphatase activity
XP_015129821.1	5515			protein binding
NP_989677.1	3677;4075;4736;5524;9374;46872;6090;6094;6633;9343;6099;6522;6531	pyruvate metabolic process;gluconeogenesis;fatty acid biosynthetic process;tricarboxylic acid cycle;alanine metabolic process;aspartate metabolic process	biotin carboxylase complex	DNA binding;biotin carboxylase activity;pyruvate carboxylase activity;ATP binding;biotin binding;metal ion binding
XP_015129833.1	16021;6816	calcium ion transport	integral component of membrane
XP_015129835.1	16021;55085	transmembrane transport	integral component of membrane
XP_015129836.1	5515			protein binding
XP_015129843.1	30117;8565;6886;16192	intracellular protein transport;vesicle-mediated transport	membrane coat	protein transporter activity
XP_015129844.1	4672;5524;6468	protein phosphorylation		protein kinase activity;ATP binding
XP_015129846.1	5515			protein binding
XP_015129849.1	9055;51537;6118	obsolete electron transport		electron carrier activity;2 iron, 2 sulfur cluster binding
XP_015129850.1	9055;51537;6118	obsolete electron transport		electron carrier activity;2 iron, 2 sulfur cluster binding
XP_015129852.1	150;43565;6310	DNA recombination		recombinase activity;sequence-specific DNA binding
XP_015129859.1	5576;3724;4371;16162;30248;6071;16070;16310;30245;46486;5982;5985	glycerol metabolic process;RNA metabolic process;phosphorylation;cellulose catabolic process;glycerolipid metabolic process;starch metabolic process;sucrose metabolic process	extracellular region	RNA helicase activity;glycerone kinase activity;cellulose 1,4-beta-cellobiosidase activity;cellulose binding
XP_015129860.1	3676;46872			nucleic acid binding;metal ion binding
XP_015129866.1	8168;6139	nucleobase-containing compound metabolic process		methyltransferase activity
XP_015129872.1	5739;4129;6123;15992;45277	mitochondrial electron transport, cytochrome c to oxygen;proton transport	mitochondrion;respiratory chain complex IV	cytochrome-c oxidase activity
XP_015129873.1	5739;4129;6123;15992;45277	mitochondrial electron transport, cytochrome c to oxygen;proton transport	mitochondrion;respiratory chain complex IV	cytochrome-c oxidase activity
XP_015129874.1	5739;4129;6123;15992;45277	mitochondrial electron transport, cytochrome c to oxygen;proton transport	mitochondrion;respiratory chain complex IV	cytochrome-c oxidase activity
XP_015129875.1	5739;4129;6123;15992;45277	mitochondrial electron transport, cytochrome c to oxygen;proton transport	mitochondrion;respiratory chain complex IV	cytochrome-c oxidase activity
XP_015129884.1	42765		GPI-anchor transamidase complex
XP_015129886.1	5515			protein binding
XP_015129909.1	5737;5886;16021;43209;5509		cytoplasm;plasma membrane;integral component of membrane;myelin sheath	calcium ion binding
XP_015129910.1	5515			protein binding
XP_015129914.1	8184;5975	carbohydrate metabolic process		glycogen phosphorylase activity
XP_015129915.1	5509			calcium ion binding
XP_015129916.1	3677;6310;15074	DNA recombination;DNA integration		DNA binding
XP_015129918.1	5840;3735;6412;42254	translation;ribosome biogenesis	ribosome	structural constituent of ribosome
XP_015129924.1	786;5634;3677;46982		nucleosome;nucleus	DNA binding;protein heterodimerization activity
XP_015129925.1	5840;3735;6412;42254	translation;ribosome biogenesis	ribosome	structural constituent of ribosome
XP_015129931.1	5578;5615;5768;5796;30054;31225;43202;45121;45211;70062;5507;16594;16934;17134;22824;43236;43395;1523;5975;6024;6027;6775;7218;7411;7416;7603;14037;21510;30200;30204;32288;40037;43200;60012;1902476;2001016;16935	retinoid metabolic process;carbohydrate metabolic process;glycosaminoglycan biosynthetic process;glycosaminoglycan catabolic process;fat-soluble vitamin metabolic process;neuropeptide signaling pathway;axon guidance;synapse assembly;phototransduction, visible light;Schwann cell differentiation;spinal cord development;heparan sulfate proteoglycan catabolic process;chondroitin sulfate metabolic pro…	proteinaceous extracellular matrix;extracellular space;endosome;Golgi lumen;cell junction;anchored component of membrane;lysosomal lumen;membrane raft;postsynaptic membrane;extracellular exosome;glycine-gated chloride channel complex	copper ion binding;glycine binding;extracellular-glycine-gated chloride channel activity;fibroblast growth factor binding;transmitter-gated ion channel activity;laminin binding;heparan sulfate proteoglycan binding
XP_015129940.1	9536		plastid
XP_015129943.1	5515			protein binding
XP_015129946.1	43565;6355	regulation of transcription, DNA-templated		sequence-specific DNA binding
NP_990848.1	16021;4930;7186;7601;7602	G-protein coupled receptor signaling pathway;visual perception;phototransduction	integral component of membrane	G-protein coupled receptor activity
XP_015129951.1	5581;5201;5578		collagen trimer;proteinaceous extracellular matrix	extracellular matrix structural constituent
XP_015129952.1	5751;5829;30424;31362;31528;45121;60170;5184;19901;30246;30296;1666;1764;1959;2237;2329;2523;2842;2863;2904;7050;7157;7159;7166;7204;7274;7406;7409;7422;8637;10976;10977;14049;30262;30889;31295;32060;32288;32597;32600;32913;33625;33634;34107;34109;34119;42103;42104;42632;42755;43406;43627;45577;45730;46014;46641;48488;50850;61098;72112;72139;97190;1902600;2000768;7218	response to hypoxia;neuron migration;regulation of cytokine-mediated signaling pathway;response to molecule of bacterial origin;pre-B cell differentiation;leukocyte migration involved in inflammatory response;positive regulation of T cell mediated immune response to tumor cell;positive regulation of inflammatory response to antigenic stimulus;positive regulation of B cell apoptotic process;cell c…	mitochondrial respiratory chain complex IV;cytosol;axon;anchored component of external side of plasma membrane;microvillus membrane;membrane raft;ciliary membrane	neuropeptide hormone activity;protein kinase binding;carbohydrate binding;protein tyrosine kinase activator activity
XP_015129953.1	5751;5829;30424;31362;31528;45121;60170;5184;19901;30246;30296;1666;1764;1959;2237;2329;2523;2842;2863;2904;7050;7157;7159;7166;7204;7274;7406;7409;7422;8637;10976;10977;14049;30262;30889;31295;32060;32288;32597;32600;32913;33625;33634;34107;34109;34119;42103;42104;42632;42755;43406;43627;45577;45730;46014;46641;48488;50850;61098;72112;72139;97190;1902600;2000768;7218	response to hypoxia;neuron migration;regulation of cytokine-mediated signaling pathway;response to molecule of bacterial origin;pre-B cell differentiation;leukocyte migration involved in inflammatory response;positive regulation of T cell mediated immune response to tumor cell;positive regulation of inflammatory response to antigenic stimulus;positive regulation of B cell apoptotic process;cell c…	mitochondrial respiratory chain complex IV;cytosol;axon;anchored component of external side of plasma membrane;microvillus membrane;membrane raft;ciliary membrane	neuropeptide hormone activity;protein kinase binding;carbohydrate binding;protein tyrosine kinase activator activity
XP_015129954.1	5576;30141;6955;33604;44763;46676;50829;50830;50832	immune response;negative regulation of catecholamine secretion;single-organism cellular process;negative regulation of insulin secretion;defense response to Gram-negative bacterium;defense response to Gram-positive bacterium;defense response to fungus	extracellular region;secretory granule
XP_015129956.1	5509;5515			calcium ion binding;protein binding
XP_015129958.1	16020;44177;44423;39663;75509	membrane fusion involved in viral entry into host cell;endocytosis involved in viral entry into host cell	membrane;host cell Golgi apparatus;virion part
XP_015129959.1	5840;9507;3735;6412;42254	translation;ribosome biogenesis	ribosome;chloroplast	structural constituent of ribosome
XP_015129961.1	19033;19068;42981	virion assembly;regulation of apoptotic process	viral tegument
XP_015129963.1	9522;9535;9654;16021;19898;5509;16168;9765;18298	photosynthesis, light harvesting;protein-chromophore linkage	photosystem I;chloroplast thylakoid membrane;photosystem II oxygen evolving complex;integral component of membrane;extrinsic component of membrane	calcium ion binding;chlorophyll binding
XP_015129964.1	9522;9535;9654;16021;19898;5509;16168;9765;18298	photosynthesis, light harvesting;protein-chromophore linkage	photosystem I;chloroplast thylakoid membrane;photosystem II oxygen evolving complex;integral component of membrane;extrinsic component of membrane	calcium ion binding;chlorophyll binding
XP_015129969.1	3676;46872			nucleic acid binding;metal ion binding
XP_015129971.1	5509			calcium ion binding
XP_015129973.1	5515			protein binding
XP_015129974.1	16021;166;46872		integral component of membrane	nucleotide binding;metal ion binding
XP_015129976.1	3746;5840;6448	regulation of translational elongation	ribosome	translation elongation factor activity
XP_015129982.1	5515			protein binding
XP_015129985.1	4672;5524;6468	protein phosphorylation		protein kinase activity;ATP binding
XP_015129986.1	5515			protein binding
XP_015129987.1	3954;16787;30151;51536;9987;43170;44238;55114;6118	cellular process;macromolecule metabolic process;primary metabolic process;oxidation-reduction process;obsolete electron transport		NADH dehydrogenase activity;hydrolase activity;molybdenum ion binding;iron-sulfur cluster binding
XP_015129989.1	3700;6355;5667;45449	regulation of transcription, DNA-templated;regulation of transcription, DNA-templated	transcription factor complex	transcription factor activity, sequence-specific DNA binding
XP_015129990.1	3700;6355;5667;45449	regulation of transcription, DNA-templated;regulation of transcription, DNA-templated	transcription factor complex	transcription factor activity, sequence-specific DNA binding
XP_015129991.1	3700;6355;5667;45449	regulation of transcription, DNA-templated;regulation of transcription, DNA-templated	transcription factor complex	transcription factor activity, sequence-specific DNA binding
XP_015129988.1	8168			methyltransferase activity
XP_015129993.1	16021;22891;55085	transmembrane transport	integral component of membrane	substrate-specific transmembrane transporter activity
XP_015129997.1	16746;8152	metabolic process		transferase activity, transferring acyl groups
XP_015130000.1	5634;6334	nucleosome assembly	nucleus
XP_015130012.1	4478;6556;6555	S-adenosylmethionine biosynthetic process;methionine metabolic process		methionine adenosyltransferase activity
XP_015130011.1	786;5634;3677;46982		nucleosome;nucleus	DNA binding;protein heterodimerization activity
XP_015130013.1	5634;3677;5515		nucleus	DNA binding;protein binding
XP_015130019.1	5829;5859;32982;42470;70062;3774;5516;5524;8307;51015;6939;7264;7411;30241;48013;48251;48739;98779	smooth muscle contraction;small GTPase mediated signal transduction;axon guidance;skeletal muscle myosin thick filament assembly;ephrin receptor signaling pathway;elastic fiber assembly;cardiac muscle fiber development;mitophagy in response to mitochondrial depolarization	cytosol;muscle myosin complex;myosin filament;melanosome;extracellular exosome	motor activity;calmodulin binding;ATP binding;structural constituent of muscle;actin filament binding
XP_015130018.1	5829;5859;32982;42470;70062;3774;5516;5524;8307;51015;6939;7264;7411;30241;48013;48251;48739;98779	smooth muscle contraction;small GTPase mediated signal transduction;axon guidance;skeletal muscle myosin thick filament assembly;ephrin receptor signaling pathway;elastic fiber assembly;cardiac muscle fiber development;mitophagy in response to mitochondrial depolarization	cytosol;muscle myosin complex;myosin filament;melanosome;extracellular exosome	motor activity;calmodulin binding;ATP binding;structural constituent of muscle;actin filament binding
XP_015130028.1	16272;51082;6457	protein folding	prefoldin complex	unfolded protein binding
NP_990845.1	5509			calcium ion binding
XP_015130036.1	6359	regulation of transcription from RNA polymerase III promoter
XP_015130041.1	5622;5887;33644;33648;3677;4980;16740;31625;44822;6396;7187;7275;9650;10468;19058;30819;32720;32774;43473;44033;70914;1902533	RNA processing;G-protein coupled receptor signaling pathway, coupled to cyclic nucleotide second messenger;multicellular organismal development;UV protection;regulation of gene expression;viral life cycle;positive regulation of cAMP biosynthetic process;negative regulation of tumor necrosis factor production;RNA biosynthetic process;pigmentation;multi-organism metabolic process;UV-damage excision…	intracellular;integral component of plasma membrane;host cell membrane;host intracellular membrane-bounded organelle	DNA binding;melanocyte-stimulating hormone receptor activity;transferase activity;ubiquitin protein ligase binding;poly(A) RNA binding
XP_015130042.1	4553;30246;5975	carbohydrate metabolic process		hydrolase activity, hydrolyzing O-glycosyl compounds;carbohydrate binding
XP_015130043.1	3676;5515;46872			nucleic acid binding;protein binding;metal ion binding
XP_015130048.1	5634;3677;5524;8270;16818;6355	regulation of transcription, DNA-templated	nucleus	DNA binding;ATP binding;zinc ion binding;hydrolase activity, acting on acid anhydrides, in phosphorus-containing anhydrides
XP_015130049.1	5515			protein binding
XP_015130051.1	4672;5515;5524;6468	protein phosphorylation		protein kinase activity;protein binding;ATP binding
XP_015130053.1	3677;3899;6351;5730;6144;6206	transcription, DNA-templated;purine nucleobase metabolic process;pyrimidine nucleobase metabolic process	nucleolus	DNA binding;DNA-directed RNA polymerase activity
XP_015130054.1	3677;3899;6351;5730;6144;6206	transcription, DNA-templated;purine nucleobase metabolic process;pyrimidine nucleobase metabolic process	nucleolus	DNA binding;DNA-directed RNA polymerase activity
XP_015130057.1	5086;32012;43087	regulation of ARF protein signal transduction;regulation of GTPase activity		ARF guanyl-nucleotide exchange factor activity
XP_015130056.1	16021;6816	calcium ion transport	integral component of membrane
XP_015130058.1	5515			protein binding
XP_015130060.1	43022			ribosome binding
XP_015130061.1	3777;5524;8017;7018;5874;45298	microtubule-based movement	microtubule;tubulin complex	microtubule motor activity;ATP binding;microtubule binding
XP_015130065.1	5730;5739;5786;5829;8312;44822;6412;6614;42493	translation;SRP-dependent cotranslational protein targeting to membrane;response to drug	nucleolus;mitochondrion;signal recognition particle, endoplasmic reticulum targeting;cytosol	7S RNA binding;poly(A) RNA binding
XP_015130068.1	5739;8137;6120;6744;6814;15992	mitochondrial electron transport, NADH to ubiquinone;ubiquinone biosynthetic process;sodium ion transport;proton transport	mitochondrion	NADH dehydrogenase (ubiquinone) activity
XP_015130074.1	5576;7585	respiratory gaseous exchange	extracellular region
XP_015130072.1	5576;7585	respiratory gaseous exchange	extracellular region
XP_015130071.1	5576;7585	respiratory gaseous exchange	extracellular region
XP_015130079.1	4558;32450;43169;23;30980;51692;5982;5985;6012;17177	maltose metabolic process;alpha-glucan catabolic process;cellular oligosaccharide catabolic process;starch metabolic process;sucrose metabolic process;galactose metabolic process	glucosidase II complex	alpha-1,4-glucosidase activity;maltose alpha-glucosidase activity;cation binding
XP_015130086.1	15;287;4634;6096;162;6094;6571;9094	glycolytic process;tryptophan biosynthetic process;gluconeogenesis;tyrosine biosynthetic process;L-phenylalanine biosynthetic process	phosphopyruvate hydratase complex	magnesium ion binding;phosphopyruvate hydratase activity
XP_015130087.1	5515			protein binding
XP_015130091.1	5694;5515;5524;51276	chromosome organization	chromosome	protein binding;ATP binding
XP_015130092.1	5576;4371;16162;30248;6071;16070;16310;30245;46486;5982;5985	glycerol metabolic process;RNA metabolic process;phosphorylation;cellulose catabolic process;glycerolipid metabolic process;starch metabolic process;sucrose metabolic process	extracellular region	glycerone kinase activity;cellulose 1,4-beta-cellobiosidase activity;cellulose binding
XP_015130093.1	15923;30246;6013	mannose metabolic process		mannosidase activity;carbohydrate binding
XP_015130094.1	8184;5975	carbohydrate metabolic process		glycogen phosphorylase activity
XP_015130095.1	16020;8378;6486	protein glycosylation	membrane	galactosyltransferase activity
XP_015130097.1	5515			protein binding
XP_015130096.1	5515			protein binding
XP_015130098.1	5515			protein binding
XP_015130101.1	5515			protein binding
XP_015130102.1	3676;46872			nucleic acid binding;metal ion binding
XP_015130103.1	5515			protein binding
XP_015130105.1	5515;42981	regulation of apoptotic process		protein binding
XP_015130110.1	5086;32012;43087	regulation of ARF protein signal transduction;regulation of GTPase activity		ARF guanyl-nucleotide exchange factor activity
XP_015130111.1	3677;3899;6351;5730;6144;6206	transcription, DNA-templated;purine nucleobase metabolic process;pyrimidine nucleobase metabolic process	nucleolus	DNA binding;DNA-directed RNA polymerase activity
XP_015130113.1	5576;30414;45735;10466	negative regulation of peptidase activity	extracellular region	peptidase inhibitor activity;nutrient reservoir activity
XP_015130115.1	4672;5524;6468	protein phosphorylation		protein kinase activity;ATP binding
XP_015130116.1	5576;30414;45735;10466	negative regulation of peptidase activity	extracellular region	peptidase inhibitor activity;nutrient reservoir activity
XP_015130119.1	16020;46873;30001;55085	metal ion transport;transmembrane transport	membrane	metal ion transmembrane transporter activity
XP_015130120.1	4084;6550;6552;6574;9097;9098;9099;15940	isoleucine catabolic process;leucine catabolic process;valine catabolic process;isoleucine biosynthetic process;leucine biosynthetic process;valine biosynthetic process;pantothenate biosynthetic process		branched-chain-amino-acid transaminase activity
XP_015130121.1	9055;51537;6118	obsolete electron transport		electron carrier activity;2 iron, 2 sulfur cluster binding
XP_015130123.1	5515;8270			protein binding;zinc ion binding
XP_015130124.1	5634;5737;166;3723;6396	RNA processing	nucleus;cytoplasm	nucleotide binding;RNA binding
XP_015130130.1	5515			protein binding
XP_015130140.1	15630;44430;166		microtubule cytoskeleton;cytoskeletal part	nucleotide binding
XP_015130145.1	166;3676			nucleotide binding;nucleic acid binding
XP_015130152.1	4252;6508	proteolysis		serine-type endopeptidase activity
XP_015130153.1	4252;6508	proteolysis		serine-type endopeptidase activity
XP_015130156.1	5737;4908;5515;16740;97159;1901363;6725;6955;9069;19221;43603;44249;44260;46483;1901360;1901566;45323	cellular aromatic compound metabolic process;immune response;serine family amino acid metabolic process;cytokine-mediated signaling pathway;cellular amide metabolic process;cellular biosynthetic process;cellular macromolecule metabolic process;heterocycle metabolic process;organic cyclic compound metabolic process;organonitrogen compound biosynthetic process	cytoplasm;interleukin-1 receptor complex	interleukin-1 receptor activity;protein binding;transferase activity;organic cyclic compound binding;heterocyclic compound binding
XP_015130160.1	5634;5737;3723;6396	RNA processing	nucleus;cytoplasm	RNA binding
XP_015130161.1	5634;3700;5515;43565;6355;5667;45449	regulation of transcription, DNA-templated;regulation of transcription, DNA-templated	nucleus;transcription factor complex	transcription factor activity, sequence-specific DNA binding;protein binding;sequence-specific DNA binding
XP_015130162.1	3700;6355;5667;45449	regulation of transcription, DNA-templated;regulation of transcription, DNA-templated	transcription factor complex	transcription factor activity, sequence-specific DNA binding
XP_015130195.1	5615;5623;5179;35936;35941;42701;61370;7165	testosterone secretion;androstenedione secretion;progesterone secretion;testosterone biosynthetic process;signal transduction	extracellular space;cell	hormone activity
XP_015130196.1	5615;5623;5179;35936;35941;42701;61370;7165	testosterone secretion;androstenedione secretion;progesterone secretion;testosterone biosynthetic process;signal transduction	extracellular space;cell	hormone activity
XP_015130198.1	3676;5515;46872			nucleic acid binding;protein binding;metal ion binding
XP_015130199.1	3676;5515;46872			nucleic acid binding;protein binding;metal ion binding
XP_015130204.1	5615;5829;33093;45178;48237;31707;31708;1569;1701;1821;6885;7205;7507;7585;7589;8217;8284;9953;10193;10259;14032;14823;14824;15758;16049;19229;19233;30818;31583;32308;32496;33574;34392;34696;35094;35556;35690;35810;35815;35994;42045;42474;42482;42554;43179;43200;44321;45944;45987;46888;51216;51482;51899;51930;60137;71277;71346;71347;71356;71375;71385;71389;71398;71456;71548;71560;90023;1902074	patterning of blood vessels;in utero embryonic development;histamine secretion;regulation of pH;protein kinase C-activating G-protein coupled receptor signaling pathway;heart development;respiratory gaseous exchange;body fluid secretion;regulation of blood pressure;positive regulation of cell proliferation;dorsal/ventral pattern formation;response to ozone;multicellular organismal aging;neural cr…	extracellular space;cytosol;Weibel-Palade body;basal part of cell;rough endoplasmic reticulum lumen	endothelin A receptor binding;endothelin B receptor binding
XP_015130210.1	5634;3677;6367;32968	transcription initiation from RNA polymerase II promoter;positive regulation of transcription elongation from RNA polymerase II promoter	nucleus	DNA binding
XP_015130212.1	5576;9507;9523;42651;16798;16829;46872;5975;6952;9607;9987;44699;51704	carbohydrate metabolic process;defense response;response to biotic stimulus;cellular process;single-organism process;multi-organism process	extracellular region;chloroplast;photosystem II;thylakoid membrane	hydrolase activity, acting on glycosyl bonds;lyase activity;metal ion binding
XP_015130214.1	16020;44424;5488;9987;71704	cellular process;organic substance metabolic process	membrane;intracellular part	binding
XP_015130215.1	16021;22857;55085	transmembrane transport	integral component of membrane	transmembrane transporter activity
XP_015130217.1	4672;5524;6468	protein phosphorylation		protein kinase activity;ATP binding
NP_989608.1	3723			RNA binding
XP_015130224.1	5741;55085	transmembrane transport	mitochondrial outer membrane
XP_015130225.1	5622;5525;7264	small GTPase mediated signal transduction	intracellular	GTP binding
XP_015130228.1	5515			protein binding
XP_015130230.1	3676;46872			nucleic acid binding;metal ion binding
XP_015130232.1	16020;5215;6810	transport	membrane	transporter activity
XP_015130233.1	9579;16020;44237	cellular metabolic process	thylakoid;membrane
XP_015130237.1	16020;44424;97159;1901363;44237	cellular metabolic process	membrane;intracellular part	organic cyclic compound binding;heterocyclic compound binding
XP_015130240.1	166;3676			nucleotide binding;nucleic acid binding
XP_015130243.1	3700;6355;5667;45449	regulation of transcription, DNA-templated;regulation of transcription, DNA-templated	transcription factor complex	transcription factor activity, sequence-specific DNA binding
NP_990026.1	4703;5524;6468;7165;9069	protein phosphorylation;signal transduction;serine family amino acid metabolic process		G-protein coupled receptor kinase activity;ATP binding
XP_015130261.1	5634;7067;51301	mitotic nuclear division;cell division	nucleus
XP_015130266.1	4478;6556;6555	S-adenosylmethionine biosynthetic process;methionine metabolic process		methionine adenosyltransferase activity
XP_015130276.1	46856	phosphatidylinositol dephosphorylation
XP_015130278.1	5829;4908;16740;16874;42802;97159;1901363;9069;10467;16070;34645;43603;44271;44283;50896;1901566;7166;45323	serine family amino acid metabolic process;gene expression;RNA metabolic process;cellular macromolecule biosynthetic process;cellular amide metabolic process;cellular nitrogen compound biosynthetic process;small molecule biosynthetic process;response to stimulus;organonitrogen compound biosynthetic process;cell surface receptor signaling pathway	cytosol;interleukin-1 receptor complex	interleukin-1 receptor activity;transferase activity;ligase activity;identical protein binding;organic cyclic compound binding;heterocyclic compound binding
XP_015130279.1	4114;7165;6144	signal transduction;purine nucleobase metabolic process		3',5'-cyclic-nucleotide phosphodiesterase activity
XP_015130281.1	16301			kinase activity
XP_015130283.1	16020;44424;97159;1901363;43170;44237	macromolecule metabolic process;cellular metabolic process	membrane;intracellular part	organic cyclic compound binding;heterocyclic compound binding
XP_015130287.1	5576;6954;6956	inflammatory response;complement activation	extracellular region
XP_015130295.1	3700;8270;43565;6355;5667;45449	regulation of transcription, DNA-templated;regulation of transcription, DNA-templated	transcription factor complex	transcription factor activity, sequence-specific DNA binding;zinc ion binding;sequence-specific DNA binding
XP_015130301.1	16020		membrane
XP_015130303.1	8168;32259	methylation		methyltransferase activity
XP_015130302.1	8168;32259	methylation		methyltransferase activity
XP_015130311.1	5515;42981	regulation of apoptotic process		protein binding
XP_015130312.1	7165	signal transduction
XP_015130313.1	3677;3700;16740;6355;5667;45449	regulation of transcription, DNA-templated;regulation of transcription, DNA-templated	transcription factor complex	DNA binding;transcription factor activity, sequence-specific DNA binding;transferase activity
XP_015130316.1	3678;5524;5657		replication fork	DNA helicase activity;ATP binding
XP_015130317.1	5516;30507;31175;8091	neuron projection development	spectrin	calmodulin binding;spectrin binding
XP_015130319.1	5615;5634;5739;5802;5886;8074;30141;70062;97057;3924;4016;4364;4383;4871;5131;5159;5179;5525;20037;31683;31698;31748;31852;35255;35730;35731;46872;51430;6182;6749;7191;7606;8217;8283;10629;10800;10867;30073;30819;30828;32094;32691;32720;32869;35556;35811;40018;43508;43547;43950;45542;45717;45723;50731;50996;51771;52565;60087;70294;70373;71073;71638;71880;1900482;1901984;1903489;1903576;2000253;20…	cGMP biosynthetic process;glutathione metabolic process;adenylate cyclase-activating dopamine receptor signaling pathway;sensory perception of chemical stimulus;regulation of blood pressure;cell proliferation;negative regulation of gene expression;positive regulation of peptidyl-threonine phosphorylation;positive regulation of triglyceride biosynthetic process;insulin secretion;positive regulatio…	extracellular space;nucleus;mitochondrion;trans-Golgi network;plasma membrane;guanylate cyclase complex, soluble;secretory granule;extracellular exosome;TRAF2-GSTP1 complex	GTPase activity;adenylate cyclase activity;glutathione transferase activity;guanylate cyclase activity;signal transducer activity;growth hormone receptor binding;insulin-like growth factor receptor binding;hormone activity;GTP binding;heme binding;G-protein beta/gamma-subunit complex binding;beta-2 adrenergic receptor binding;D1 dopamine receptor binding;mu-type opioid receptor binding;ionotropic…
XP_015130324.1	4672;5524;6468	protein phosphorylation		protein kinase activity;ATP binding
XP_015130323.1	4672;5524;6468	protein phosphorylation		protein kinase activity;ATP binding
XP_015130326.1	8242			omega peptidase activity
XP_015130331.1	16021;4930;7186	G-protein coupled receptor signaling pathway	integral component of membrane	G-protein coupled receptor activity
XP_015130335.1	5739;5829;4672;4838;5515;16597;30170;80130;6103;6536;6559;6572;6979;7165;46689;51384;162;6571;9094;9821	2-oxoglutarate metabolic process;glutamate metabolic process;L-phenylalanine catabolic process;tyrosine catabolic process;response to oxidative stress;signal transduction;response to mercury ion;response to glucocorticoid;tryptophan biosynthetic process;tyrosine biosynthetic process;L-phenylalanine biosynthetic process;alkaloid biosynthetic process	mitochondrion;cytosol	protein kinase activity;L-tyrosine:2-oxoglutarate aminotransferase activity;protein binding;amino acid binding;pyridoxal phosphate binding;L-phenylalanine:2-oxoglutarate aminotransferase activity
XP_015130336.1	3676;46872			nucleic acid binding;metal ion binding
XP_015130340.1	5515			protein binding
XP_015130350.1	16620;55114	oxidation-reduction process		oxidoreductase activity, acting on the aldehyde or oxo group of donors, NAD or NADP as acceptor
XP_015130352.1	8080;42967	acyl-carrier-protein biosynthetic process		N-acetyltransferase activity
XP_015130355.1	4672;5524;6468	protein phosphorylation		protein kinase activity;ATP binding
XP_015130358.1	5634;3677;6351	transcription, DNA-templated	nucleus	DNA binding
XP_015130360.1	17134			fibroblast growth factor binding
XP_015130363.1	16020;5044;7165	signal transduction	membrane	scavenger receptor activity
XP_015130364.1	16020;4970;5234;6811;7165;7268	ion transport;signal transduction;synaptic transmission	membrane	ionotropic glutamate receptor activity;extracellular-glutamate-gated ion channel activity
XP_015130366.1	39620;42025;44219;3677;5198;8270;46718;75732	viral entry into host cell;viral penetration into host nucleus	T=7 icosahedral viral capsid;host cell nucleus;host cell plasmodesma	DNA binding;structural molecule activity;zinc ion binding
XP_015130368.1	4553;272;44262	polysaccharide catabolic process;cellular carbohydrate metabolic process		hydrolase activity, hydrolyzing O-glycosyl compounds
XP_015130370.1	16491;55114	oxidation-reduction process		oxidoreductase activity
XP_015130371.1	43565;6355	regulation of transcription, DNA-templated		sequence-specific DNA binding
XP_015130372.1	5515			protein binding
XP_015130373.1	4181;8270;6508	proteolysis		metallocarboxypeptidase activity;zinc ion binding
XP_015130380.1	5515			protein binding
XP_015130383.1	5829;4908;16740;16874;42802;43167;97159;1901363;6544;6955;8652;10467;16070;19221;34645;43603;44271;45323	glycine metabolic process;immune response;cellular amino acid biosynthetic process;gene expression;RNA metabolic process;cytokine-mediated signaling pathway;cellular macromolecule biosynthetic process;cellular amide metabolic process;cellular nitrogen compound biosynthetic process	cytosol;interleukin-1 receptor complex	interleukin-1 receptor activity;transferase activity;ligase activity;identical protein binding;ion binding;organic cyclic compound binding;heterocyclic compound binding
XP_015130384.1	43234;44425;4888;5216;6811;7165	ion transport;signal transduction	protein complex;membrane part	transmembrane signaling receptor activity;ion channel activity
XP_015130387.1	3700;43565;6355;5667;45449	regulation of transcription, DNA-templated;regulation of transcription, DNA-templated	transcription factor complex	transcription factor activity, sequence-specific DNA binding;sequence-specific DNA binding
XP_015130388.1	5634;3707;3708;8270;43565;6355;43401;48384	regulation of transcription, DNA-templated;steroid hormone mediated signaling pathway;retinoic acid receptor signaling pathway	nucleus	steroid hormone receptor activity;retinoic acid receptor activity;zinc ion binding;sequence-specific DNA binding
XP_015130389.1	139;792;5604;5614;5615;5730;5739;5829;5887;5925;9295;9986;43235;45121;166;3677;3682;3918;5031;5080;8022;42826;43120;43167;45545;46982;712;819;1649;6265;6693;6954;6955;7155;7162;7249;7528;8284;8625;8630;10803;14012;16032;16925;30198;32496;33209;42060;42475;42511;42742;42981;43123;43687;44774;45471;45944;50728;50729;60447;60739;60740;71260;71300;71305;71550;71774;71799;90002;1903140;2000304;118	resolution of meiotic recombination intermediates;sister chromatid segregation;osteoblast differentiation;DNA topological change;prostaglandin metabolic process;inflammatory response;immune response;cell adhesion;negative regulation of cell adhesion;I-kappaB kinase/NF-kappaB signaling;neuromuscular junction development;positive regulation of cell proliferation;extrinsic apoptotic signaling pathwa…	Golgi membrane;heterochromatin;basement membrane;interstitial matrix;extracellular space;nucleolus;mitochondrion;cytosol;integral component of plasma membrane;focal adhesion;nucleoid;cell surface;receptor complex;membrane raft;histone deacetylase complex	nucleotide binding;DNA binding;chromatin binding;DNA topoisomerase type II (ATP-hydrolyzing) activity;tumor necrosis factor-activated receptor activity;protein kinase C binding;protein C-terminus binding;histone deacetylase binding;tumor necrosis factor binding;ion binding;syndecan binding;protein heterodimerization activity
XP_015130390.1	5515			protein binding
XP_015130395.1	9055;6118	obsolete electron transport		electron carrier activity
XP_015130396.1	16021;4930;7166;7186	cell surface receptor signaling pathway;G-protein coupled receptor signaling pathway	integral component of membrane	G-protein coupled receptor activity
XP_015130398.1	5839;4298;51603	proteolysis involved in cellular protein catabolic process	proteasome core complex	threonine-type endopeptidase activity
XP_015130405.1	22625;3723;3735;6412;22618;42254	translation;ribonucleoprotein complex assembly;ribosome biogenesis	cytosolic large ribosomal subunit	RNA binding;structural constituent of ribosome
XP_015130413.1	3723;8168;6364;8033	rRNA processing;tRNA processing		RNA binding;methyltransferase activity
XP_015130415.1	4514;9435;46497	NAD biosynthetic process;nicotinate nucleotide metabolic process		nicotinate-nucleotide diphosphorylase (carboxylating) activity
XP_015130416.1	16459;3774;5524		myosin complex	motor activity;ATP binding
XP_015130417.1	16021;7186	G-protein coupled receptor signaling pathway	integral component of membrane
XP_015130419.1	5634		nucleus
NP_001001612.1	3743;5840;6446	regulation of translational initiation	ribosome	translation initiation factor activity
XP_015130420.1	8270;10011;16746;8152	metabolic process		zinc ion binding;auxin binding;transferase activity, transferring acyl groups
XP_015130421.1	16021;55085	transmembrane transport	integral component of membrane
XP_015130423.1	5509;5515			calcium ion binding;protein binding
XP_015130426.1	4672;5524;6468	protein phosphorylation		protein kinase activity;ATP binding
XP_015130430.1	16740			transferase activity
XP_015130433.1	4553;5975	carbohydrate metabolic process		hydrolase activity, hydrolyzing O-glycosyl compounds
XP_015130455.1	5834;4871;7186	G-protein coupled receptor signaling pathway	heterotrimeric G-protein complex	signal transducer activity
XP_015130459.1	5634;3677;3824;6367;32968	transcription initiation from RNA polymerase II promoter;positive regulation of transcription elongation from RNA polymerase II promoter	nucleus	DNA binding;catalytic activity
XP_015130463.1	5515			protein binding
XP_015130464.1	5737;50350;9805;9809;9811	coumarin biosynthetic process;lignin biosynthetic process;stilbene biosynthetic process	cytoplasm	trihydroxystilbene synthase activity
XP_015130466.1	16021;8509;6820	anion transport	integral component of membrane	anion transmembrane transporter activity
XP_015130470.1	5856		cytoskeleton
XP_015130473.1	4222;6508	proteolysis		metalloendopeptidase activity
XP_015130479.1	16021;19031;20002;30430;39619;55036;4252;5198;46983;6508;19062;39654;75512	proteolysis;virion attachment to host cell;fusion of virus membrane with host endosome membrane;clathrin-mediated endocytosis of virus by host cell	integral component of membrane;viral envelope;host cell plasma membrane;host cell cytoplasm;T=4 icosahedral viral capsid;virion membrane	serine-type endopeptidase activity;structural molecule activity;protein dimerization activity
XP_015130480.1	4345;50661;6006;55114;6098;6749	glucose metabolic process;oxidation-reduction process;pentose-phosphate shunt;glutathione metabolic process		glucose-6-phosphate dehydrogenase activity;NADP binding
XP_015130481.1	4345;50661;6006;55114;6098;6749	glucose metabolic process;oxidation-reduction process;pentose-phosphate shunt;glutathione metabolic process		glucose-6-phosphate dehydrogenase activity;NADP binding
XP_015130482.1	10038	response to metal ion
NP_990656.1	5622;5525;7264;15031	small GTPase mediated signal transduction;protein transport	intracellular	GTP binding
XP_015130483.1	16702;46872;55114	oxidation-reduction process		oxidoreductase activity, acting on single donors with incorporation of molecular oxygen, incorporation of two atoms of oxygen;metal ion binding
XP_015130486.1	5840;9507;3735;6412;42254	translation;ribosome biogenesis	ribosome;chloroplast	structural constituent of ribosome
XP_015130489.1	5515;5543			protein binding;phospholipid binding
NP_001264655.1	5839;4298;51603	proteolysis involved in cellular protein catabolic process	proteasome core complex	threonine-type endopeptidase activity
XP_015130495.1	3676;46872			nucleic acid binding;metal ion binding
XP_015130499.1	3743;5840;6446	regulation of translational initiation	ribosome	translation initiation factor activity
XP_015130501.1	5665;3677;6366	transcription from RNA polymerase II promoter	DNA-directed RNA polymerase II, core complex	DNA binding
XP_015130504.1	5515			protein binding
XP_015130506.1	5874;19799;71929;42967;45298	alpha-tubulin acetylation;acyl-carrier-protein biosynthetic process	microtubule;tubulin complex	tubulin N-acetyltransferase activity
XP_015130507.1	9579;16020		thylakoid;membrane
XP_015130509.1	3824			catalytic activity
XP_015130528.1	5615;5739;5892;14069;30425;32279;42383;42583;42629;43025;43679;44446;48471;65010;98590;4889;5085;8144;16907;30234;36041;42166;46982;2026;2551;3056;6939;6996;7171;7197;7207;7271;7507;7586;7626;10035;14056;30816;32762;33604;35095;40012;42493;42698;43270;43303;43547;45908;45987;48814;50829;50830;51291;60079;60084;60452;86030;90316;98655;1900738;1901215;1901899;2000707	regulation of the force of heart contraction;mast cell chemotaxis;regulation of vascular smooth muscle contraction;smooth muscle contraction;organelle organization;activation of transmembrane receptor protein tyrosine kinase activity;adenylate cyclase-inhibiting G-protein coupled acetylcholine receptor signaling pathway;phospholipase C-activating G-protein coupled acetylcholine receptor signaling…	extracellular space;mitochondrion;acetylcholine-gated channel complex;postsynaptic density;dendrite;asymmetric synapse;sarcolemma;chromaffin granule;mast cell granule;neuronal cell body;axon terminus;intracellular organelle part;perinuclear region of cytoplasm;extracellular membrane-bounded organelle;plasma membrane region	acetylcholine-activated cation-selective channel activity;guanyl-nucleotide exchange factor activity;drug binding;G-protein coupled acetylcholine receptor activity;enzyme regulator activity;long-chain fatty acid binding;acetylcholine binding;protein heterodimerization activity
XP_015130533.1	5840;9507;3735;6412;42254	translation;ribosome biogenesis	ribosome;chloroplast	structural constituent of ribosome
XP_015130534.1	16021;16192	vesicle-mediated transport	integral component of membrane
NP_990769.1	16021;4930;7186;7601;7602	G-protein coupled receptor signaling pathway;visual perception;phototransduction	integral component of membrane	G-protein coupled receptor activity
XP_015130543.1	33178;16820;15991	ATP hydrolysis coupled proton transport	proton-transporting two-sector ATPase complex, catalytic domain	hydrolase activity, acting on acid anhydrides, catalyzing transmembrane movement of substances
XP_015130544.1	5515			protein binding
XP_015130546.1	5634;48471;5102;8270;9893;32501;45926;46879;46888;51239;71294;71702;7165	positive regulation of metabolic process;multicellular organismal process;negative regulation of growth;hormone secretion;negative regulation of hormone secretion;regulation of multicellular organismal process;cellular response to zinc ion;organic substance transport;signal transduction	nucleus;perinuclear region of cytoplasm	receptor binding;zinc ion binding
XP_015130552.1	9522;9535;9654;16021;19898;5509;16168;9765;18298	photosynthesis, light harvesting;protein-chromophore linkage	photosystem I;chloroplast thylakoid membrane;photosystem II oxygen evolving complex;integral component of membrane;extrinsic component of membrane	calcium ion binding;chlorophyll binding
XP_015130556.1	5515			protein binding
XP_015130559.1	5515			protein binding
XP_015130560.1	16020;5262;70588	calcium ion transmembrane transport	membrane	calcium channel activity
XP_015130564.1	5794;16021;1733;9247;6687	glycolipid biosynthetic process;glycosphingolipid metabolic process	Golgi apparatus;integral component of membrane	galactosylceramide sulfotransferase activity
XP_015130566.1	16702;46872;55114	oxidation-reduction process		oxidoreductase activity, acting on single donors with incorporation of molecular oxygen, incorporation of two atoms of oxygen;metal ion binding
XP_015130567.1	5515			protein binding
XP_015130569.1	16020;4970;5234;6811;7165;7268	ion transport;signal transduction;synaptic transmission	membrane	ionotropic glutamate receptor activity;extracellular-glutamate-gated ion channel activity
XP_015130570.1	16020		membrane
XP_004950299.2	43022			ribosome binding
XP_015130574.1	4867			serine-type endopeptidase inhibitor activity
XP_015130576.1	5515			protein binding
XP_015130577.1	3677			DNA binding
XP_015130580.1	4672;6468	protein phosphorylation		protein kinase activity
XP_015130581.1	3924;5525			GTPase activity;GTP binding
XP_015130584.1	16021;16192	vesicle-mediated transport	integral component of membrane
XP_015130585.1	5737;42325	regulation of phosphorylation	cytoplasm
XP_015130587.1	3677;6310;15074	DNA recombination;DNA integration		DNA binding
XP_015130588.1	5634;3677;3707;3708;6355;43401;48384	regulation of transcription, DNA-templated;steroid hormone mediated signaling pathway;retinoic acid receptor signaling pathway	nucleus	DNA binding;steroid hormone receptor activity;retinoic acid receptor activity
XP_015130591.1	5737;4356;5524;30598;6542;6952;17148;9252	glutamine biosynthetic process;defense response;negative regulation of translation;peptidoglycan biosynthetic process	cytoplasm	glutamate-ammonia ligase activity;ATP binding;rRNA N-glycosylase activity
XP_015130594.1	5840;9507;3735;6412;42254	translation;ribosome biogenesis	ribosome;chloroplast	structural constituent of ribosome
XP_015130595.1	3677;3700;6355;5667;45449	regulation of transcription, DNA-templated;regulation of transcription, DNA-templated	transcription factor complex	DNA binding;transcription factor activity, sequence-specific DNA binding
XP_015130596.1	16459;3774		myosin complex	motor activity
XP_015130598.1	16020		membrane
XP_015130606.1	5515			protein binding
XP_015130607.1	5515			protein binding
XP_015141453.1	5515			protein binding

## Sheet: Current-other
Sequence Name	GO Number	Biological Process	Cellular Component	Molecular Function
XP_015148204.1	5488			binding
XP_015138157.1	19028;3676;4190;5198;8270;6508;16032	proteolysis;viral process	viral capsid	nucleic acid binding;aspartic-type endopeptidase activity;structural molecule activity;zinc ion binding
XP_015138163.1	19028;3676;4190;5198;8270;6508;16032	proteolysis;viral process	viral capsid	nucleic acid binding;aspartic-type endopeptidase activity;structural molecule activity;zinc ion binding
XP_015138148.1	3676;3964;4523;8270;6278;15074;51252	RNA-dependent DNA replication;DNA integration;regulation of RNA metabolic process		nucleic acid binding;RNA-directed DNA polymerase activity;RNA-DNA hybrid ribonuclease activity;zinc ion binding
XP_015144124.1	5741;6886	intracellular protein transport	mitochondrial outer membrane
XP_015145932.1	137;5615;5739;5829;5902;30140;30141;48237;70062;3796;4622;8474;42802;1895;2084;6631;42997;50829;50830;5975;9395	retina homeostasis;protein depalmitoylation;fatty acid metabolic process;negative regulation of Golgi to plasma membrane protein transport;defense response to Gram-negative bacterium;defense response to Gram-positive bacterium;carbohydrate metabolic process;phospholipid catabolic process	Golgi cis cisterna;extracellular space;mitochondrion;cytosol;microvillus;trans-Golgi network transport vesicle;secretory granule;rough endoplasmic reticulum lumen;extracellular exosome	lysozyme activity;lysophospholipase activity;palmitoyl-(protein) hydrolase activity;identical protein binding
NP_001278740.1	137;5615;5739;5829;5902;30140;30141;48237;70062;3796;4622;8474;42802;1895;2084;6631;42997;50829;50830;5975;9395	retina homeostasis;protein depalmitoylation;fatty acid metabolic process;negative regulation of Golgi to plasma membrane protein transport;defense response to Gram-negative bacterium;defense response to Gram-positive bacterium;carbohydrate metabolic process;phospholipid catabolic process	Golgi cis cisterna;extracellular space;mitochondrion;cytosol;microvillus;trans-Golgi network transport vesicle;secretory granule;rough endoplasmic reticulum lumen;extracellular exosome	lysozyme activity;lysophospholipase activity;palmitoyl-(protein) hydrolase activity;identical protein binding
XP_015147719.1	46983			protein dimerization activity
XP_015148573.1	5615		extracellular space
XP_015149659.1	4252;6508	proteolysis		serine-type endopeptidase activity
XP_015149678.1	4252;6508	proteolysis		serine-type endopeptidase activity
XP_015149693.1	4252;6508	proteolysis		serine-type endopeptidase activity
XP_015156280.1	5515			protein binding
XP_015157397.1	5488			binding
XP_015157393.1	5488			binding
XP_015157495.1	16021		integral component of membrane
XP_015157503.1	16021		integral component of membrane
XP_015128522.1	5488			binding
XP_015128775.1	5488			binding
XP_015128781.1	5488			binding
XP_015128787.1	5488			binding
XP_015128766.1	5840;3735;19843;6412;42254	translation;ribosome biogenesis	ribosome	structural constituent of ribosome;rRNA binding
XP_015133416.1	5634;3677;3700;6357;7420;5667;45449	regulation of transcription from RNA polymerase II promoter;brain development;regulation of transcription, DNA-templated	nucleus;transcription factor complex	DNA binding;transcription factor activity, sequence-specific DNA binding
XP_015133415.1	5634;3677;3700;6357;7420;5667;45449	regulation of transcription from RNA polymerase II promoter;brain development;regulation of transcription, DNA-templated	nucleus;transcription factor complex	DNA binding;transcription factor activity, sequence-specific DNA binding
XP_015133414.1	5634;3700;43565;6357;7420;5667;45449	regulation of transcription from RNA polymerase II promoter;brain development;regulation of transcription, DNA-templated	nucleus;transcription factor complex	transcription factor activity, sequence-specific DNA binding;sequence-specific DNA binding
XP_015131397.1	3964;4190;6278;6508	RNA-dependent DNA replication;proteolysis		RNA-directed DNA polymerase activity;aspartic-type endopeptidase activity
XP_015136429.1	5833;5506;19825;20037;15671	oxygen transport	hemoglobin complex	iron ion binding;oxygen binding;heme binding
XP_015136470.1	3956;6471	protein ADP-ribosylation		NAD(P)+-protein-arginine ADP-ribosyltransferase activity
XP_015136474.1	3956;6471	protein ADP-ribosylation		NAD(P)+-protein-arginine ADP-ribosyltransferase activity
XP_015136473.1	3956;6471	protein ADP-ribosylation		NAD(P)+-protein-arginine ADP-ribosyltransferase activity
XP_015156115.1	46907	intracellular transport
XP_015156163.1	5488			binding
XP_015156165.1	5488			binding
XP_015156285.1	8270			zinc ion binding
XP_015156286.1	8270			zinc ion binding
XP_015156290.1	5488			binding
XP_015156347.1	5488			binding
XP_015156391.1	16491;55114	oxidation-reduction process		oxidoreductase activity
XP_015136528.1	16491;55114	oxidation-reduction process		oxidoreductase activity
XP_015136673.1	5525			GTP binding
XP_015136674.1	5525			GTP binding
XP_015136667.1	3676;46872			nucleic acid binding;metal ion binding
XP_015136597.1	3676;46872			nucleic acid binding;metal ion binding
XP_015137997.1	5789		endoplasmic reticulum membrane
XP_015133433.1	5509			calcium ion binding
XP_015133434.1	5509			calcium ion binding
XP_015138186.1	5515			protein binding
XP_015138178.1	5615;5737;4518;4784;5507;8270;19430;55114;90304	removal of superoxide radicals;oxidation-reduction process;nucleic acid metabolic process	extracellular space;cytoplasm	nuclease activity;superoxide dismutase activity;copper ion binding;zinc ion binding
XP_015138246.1	5615;5891;16324;31225;31528;42383;3705;5179;5245;5496;8239;8270;31856;34235;43027;51428;70573;72341;122;1501;6508;6874;7267;9967;16999;30336;30501;30819;34765;35690;43154;45453;45725;45944;46326;50667;70588;71277;71732;5667	negative regulation of transcription from RNA polymerase II promoter;skeletal system development;proteolysis;cellular calcium ion homeostasis;cell-cell signaling;positive regulation of signal transduction;antibiotic metabolic process;negative regulation of cell migration;positive regulation of bone mineralization;positive regulation of cAMP biosynthetic process;regulation of ion transmembrane tra…	extracellular space;voltage-gated calcium channel complex;apical plasma membrane;anchored component of membrane;microvillus membrane;sarcolemma;transcription factor complex	transcription factor activity, RNA polymerase II distal enhancer sequence-specific binding;hormone activity;voltage-gated calcium channel activity;steroid binding;dipeptidyl-peptidase activity;zinc ion binding;parathyroid hormone receptor binding;GPI anchor binding;cysteine-type endopeptidase inhibitor activity involved in apoptotic process;peptide hormone receptor binding;metallodipeptidase acti…
XP_015138420.1	43066;43123;45766	negative regulation of apoptotic process;positive regulation of I-kappaB kinase/NF-kappaB signaling;positive regulation of angiogenesis
XP_015138669.1	5882;5200		intermediate filament	structural constituent of cytoskeleton
XP_015138670.1	5882;5200		intermediate filament	structural constituent of cytoskeleton
XP_015138671.1	5882;5200		intermediate filament	structural constituent of cytoskeleton
XP_015138668.1	5882;5200		intermediate filament	structural constituent of cytoskeleton
XP_015138689.1	5882;5200		intermediate filament	structural constituent of cytoskeleton
XP_015138726.1	5853;3746;5840;6448	regulation of translational elongation	eukaryotic translation elongation factor 1 complex;ribosome	translation elongation factor activity
XP_015156432.1	5829;4908;16740;42802;97159;1901363;6955;9069;10467;16070;19221;34645;43603;44271;44283;1901566;45323	immune response;serine family amino acid metabolic process;gene expression;RNA metabolic process;cytokine-mediated signaling pathway;cellular macromolecule biosynthetic process;cellular amide metabolic process;cellular nitrogen compound biosynthetic process;small molecule biosynthetic process;organonitrogen compound biosynthetic process	cytosol;interleukin-1 receptor complex	interleukin-1 receptor activity;transferase activity;identical protein binding;organic cyclic compound binding;heterocyclic compound binding
XP_015156431.1	5829;4908;16740;42802;97159;1901363;6955;9069;10467;16070;19221;34645;43603;44271;44283;1901566;45323	immune response;serine family amino acid metabolic process;gene expression;RNA metabolic process;cytokine-mediated signaling pathway;cellular macromolecule biosynthetic process;cellular amide metabolic process;cellular nitrogen compound biosynthetic process;small molecule biosynthetic process;organonitrogen compound biosynthetic process	cytosol;interleukin-1 receptor complex	interleukin-1 receptor activity;transferase activity;identical protein binding;organic cyclic compound binding;heterocyclic compound binding
XP_015156505.1	5515			protein binding
XP_015138877.1	3676;46872			nucleic acid binding;metal ion binding
XP_015139912.1	16020		membrane
XP_015139649.1	5524;30983;6298	mismatch repair		ATP binding;mismatched DNA binding
XP_015133871.1	5622;16020;3924;5525;6886;6913;7264	intracellular protein transport;nucleocytoplasmic transport;small GTPase mediated signal transduction	intracellular;membrane	GTPase activity;GTP binding
XP_015133936.1	5578;16020;43395		proteinaceous extracellular matrix;membrane	heparan sulfate proteoglycan binding
XP_015134112.1	30054;43235;45211;5515;7268;34220;34765;48167	synaptic transmission;ion transmembrane transport;regulation of ion transmembrane transport;regulation of synaptic plasticity	cell junction;receptor complex;postsynaptic membrane	protein binding
XP_015134115.1	30054;43235;45211;5515;7268;34220;34765;48167	synaptic transmission;ion transmembrane transport;regulation of ion transmembrane transport;regulation of synaptic plasticity	cell junction;receptor complex;postsynaptic membrane	protein binding
XP_015134113.1	30054;43235;45211;5515;7268;34220;34765;48167	synaptic transmission;ion transmembrane transport;regulation of ion transmembrane transport;regulation of synaptic plasticity	cell junction;receptor complex;postsynaptic membrane	protein binding
XP_015134114.1	43235;5515;7268;34220;34765;48167	synaptic transmission;ion transmembrane transport;regulation of ion transmembrane transport;regulation of synaptic plasticity	receptor complex	protein binding
XP_015140745.1	3724;16070	RNA metabolic process		RNA helicase activity
XP_015141086.1	5763;9536;16020;16023;3735;3899;97159;1901363;6412;42254;5730;6144;6206;6351	translation;ribosome biogenesis;purine nucleobase metabolic process;pyrimidine nucleobase metabolic process;transcription, DNA-templated	mitochondrial small ribosomal subunit;plastid;membrane;cytoplasmic, membrane-bounded vesicle;nucleolus	structural constituent of ribosome;DNA-directed RNA polymerase activity;organic cyclic compound binding;heterocyclic compound binding
XP_015141124.1	8270;16491;55114	oxidation-reduction process		zinc ion binding;oxidoreductase activity
XP_015141125.1	8270;16491;55114	oxidation-reduction process		zinc ion binding;oxidoreductase activity
XP_015141127.1	8270;16491;55114	oxidation-reduction process		zinc ion binding;oxidoreductase activity
XP_015141450.1	5515			protein binding
XP_015156726.1	16021;4984;7187;7608	G-protein coupled receptor signaling pathway, coupled to cyclic nucleotide second messenger;sensory perception of smell	integral component of membrane	olfactory receptor activity
XP_015156729.1	16021;4984;7187;7608	G-protein coupled receptor signaling pathway, coupled to cyclic nucleotide second messenger;sensory perception of smell	integral component of membrane	olfactory receptor activity
XP_015156730.1	16021;4930;4984;7187;7608	G-protein coupled receptor signaling pathway, coupled to cyclic nucleotide second messenger;sensory perception of smell	integral component of membrane	G-protein coupled receptor activity;olfactory receptor activity
XP_015156756.1	16021;4930;4984;7187;7608	G-protein coupled receptor signaling pathway, coupled to cyclic nucleotide second messenger;sensory perception of smell	integral component of membrane	G-protein coupled receptor activity;olfactory receptor activity
XP_015156739.1	16021;4930;4984;7187;7608	G-protein coupled receptor signaling pathway, coupled to cyclic nucleotide second messenger;sensory perception of smell	integral component of membrane	G-protein coupled receptor activity;olfactory receptor activity
XP_015156740.1	16021;4930;7186	G-protein coupled receptor signaling pathway	integral component of membrane	G-protein coupled receptor activity
XP_015156755.1	16021;4930;4984;7187;7608	G-protein coupled receptor signaling pathway, coupled to cyclic nucleotide second messenger;sensory perception of smell	integral component of membrane	G-protein coupled receptor activity;olfactory receptor activity
XP_015156742.1	16021;4930;4984;7187;7608	G-protein coupled receptor signaling pathway, coupled to cyclic nucleotide second messenger;sensory perception of smell	integral component of membrane	G-protein coupled receptor activity;olfactory receptor activity
XP_015141618.1	16020;5044;7165	signal transduction	membrane	scavenger receptor activity
XP_015141799.1	5615;5833;5887;12505;43231;3924;4871;5131;5159;5216;5344;5506;5525;17080;19825;20037;31683;31698;31748;31852;35255;51430;6813;7191;7606;8152;8283;10629;10800;10867;15671;30073;30819;32094;34220;35811;43066;43547;43950;45542;45717;45723;50731;50996;70294;71073;71880;1900482;1901984;1903489;1903576;2000253;2000649;2000844;2000860	potassium ion transport;adenylate cyclase-activating dopamine receptor signaling pathway;sensory perception of chemical stimulus;metabolic process;cell proliferation;negative regulation of gene expression;positive regulation of peptidyl-threonine phosphorylation;positive regulation of triglyceride biosynthetic process;oxygen transport;insulin secretion;positive regulation of cAMP biosynthetic pro…	extracellular space;hemoglobin complex;integral component of plasma membrane;endomembrane system;intracellular membrane-bounded organelle	GTPase activity;signal transducer activity;growth hormone receptor binding;insulin-like growth factor receptor binding;ion channel activity;oxygen transporter activity;iron ion binding;GTP binding;sodium channel regulator activity;oxygen binding;heme binding;G-protein beta/gamma-subunit complex binding;beta-2 adrenergic receptor binding;D1 dopamine receptor binding;mu-type opioid receptor binding…
XP_015142234.1	5515			protein binding
XP_015142240.1	5622;16020;5525;7264;15031	small GTPase mediated signal transduction;protein transport	intracellular;membrane	GTP binding
XP_015142324.1	16020;5044;7165	signal transduction	membrane	scavenger receptor activity
XP_015142380.1	16020;5044;7165	signal transduction	membrane	scavenger receptor activity
XP_015143255.1	139;1726;5634;5747;5764;5768;5813;5829;5834;5887;42383;42588;43025;43679;44421;45121;287;1965;3924;4069;4347;4367;5159;5525;5542;8528;16519;16594;16866;17046;17174;19003;19904;30695;31681;31698;31748;31821;31852;32794;35255;43014;47391;47801;48029;51430;1934;2029;6072;6103;6112;6114;6531;6538;6544;6734;6906;7166;7191;7218;7613;7631;8284;8306;9205;9749;9791;9888;10765;16486;19242;19933;30073;30819…	positive regulation of protein phosphorylation;desensitization of G-protein coupled receptor protein signaling pathway;glycerol-3-phosphate metabolic process;2-oxoglutarate metabolic process;energy reserve metabolic process;glycerol biosynthetic process;aspartate metabolic process;glutamate catabolic process;glycine metabolic process;NADH metabolic process;vesicle fusion;cell surface receptor sig…	Golgi membrane;ruffle;nucleus;mitochondrial respiratory chain complex I;lysosome;endosome;centrosome;cytosol;heterotrimeric G-protein complex;integral component of plasma membrane;sarcolemma;zymogen granule;neuronal cell body;axon terminus;extracellular region part;membrane raft;glycerol-3-phosphate dehydrogenase complex;tubulin complex	magnesium ion binding;G-protein alpha-subunit binding;GTPase activity;L-aspartate:2-oxoglutarate aminotransferase activity;glucose-6-phosphate isomerase activity;glycerol-3-phosphate dehydrogenase [NAD+] activity;insulin-like growth factor receptor binding;GTP binding;folic acid binding;G-protein coupled peptide receptor activity;gastric inhibitory peptide receptor activity;glycine binding;intram…
XP_015143256.1	139;1726;5634;5747;5764;5768;5813;5829;5834;5887;42383;42588;43025;43679;44421;45121;287;1965;3924;4069;4347;4367;5159;5525;5542;8528;16519;16594;16866;17046;17174;19003;19904;30695;31681;31698;31748;31821;31852;32794;35255;43014;47391;47801;48029;51430;1934;2029;6072;6103;6112;6114;6531;6538;6544;6734;6906;7166;7191;7218;7613;7631;8284;8306;9205;9749;9791;9888;10765;16486;19242;19933;30073;30819…	positive regulation of protein phosphorylation;desensitization of G-protein coupled receptor protein signaling pathway;glycerol-3-phosphate metabolic process;2-oxoglutarate metabolic process;energy reserve metabolic process;glycerol biosynthetic process;aspartate metabolic process;glutamate catabolic process;glycine metabolic process;NADH metabolic process;vesicle fusion;cell surface receptor sig…	Golgi membrane;ruffle;nucleus;mitochondrial respiratory chain complex I;lysosome;endosome;centrosome;cytosol;heterotrimeric G-protein complex;integral component of plasma membrane;sarcolemma;zymogen granule;neuronal cell body;axon terminus;extracellular region part;membrane raft;glycerol-3-phosphate dehydrogenase complex;tubulin complex	magnesium ion binding;G-protein alpha-subunit binding;GTPase activity;L-aspartate:2-oxoglutarate aminotransferase activity;glucose-6-phosphate isomerase activity;glycerol-3-phosphate dehydrogenase [NAD+] activity;insulin-like growth factor receptor binding;GTP binding;folic acid binding;G-protein coupled peptide receptor activity;gastric inhibitory peptide receptor activity;glycine binding;intram…
XP_015143258.1	139;1726;5634;5747;5764;5768;5813;5829;5834;5887;42383;42588;43025;43679;44421;45121;287;1965;3924;4069;4347;4367;5159;5525;5542;8528;16519;16594;16866;17046;17174;19003;19904;30695;31681;31698;31748;31821;31852;32794;35255;43014;47391;47801;48029;51430;1934;2029;6072;6103;6112;6114;6531;6538;6544;6734;6906;7166;7191;7218;7613;7631;8284;8306;9205;9749;9791;9888;10765;16486;19242;19933;30073;30819…	positive regulation of protein phosphorylation;desensitization of G-protein coupled receptor protein signaling pathway;glycerol-3-phosphate metabolic process;2-oxoglutarate metabolic process;energy reserve metabolic process;glycerol biosynthetic process;aspartate metabolic process;glutamate catabolic process;glycine metabolic process;NADH metabolic process;vesicle fusion;cell surface receptor sig…	Golgi membrane;ruffle;nucleus;mitochondrial respiratory chain complex I;lysosome;endosome;centrosome;cytosol;heterotrimeric G-protein complex;integral component of plasma membrane;sarcolemma;zymogen granule;neuronal cell body;axon terminus;extracellular region part;membrane raft;glycerol-3-phosphate dehydrogenase complex;tubulin complex	magnesium ion binding;G-protein alpha-subunit binding;GTPase activity;L-aspartate:2-oxoglutarate aminotransferase activity;glucose-6-phosphate isomerase activity;glycerol-3-phosphate dehydrogenase [NAD+] activity;insulin-like growth factor receptor binding;GTP binding;folic acid binding;G-protein coupled peptide receptor activity;gastric inhibitory peptide receptor activity;glycine binding;intram…
XP_015143421.1	5515			protein binding
XP_015156931.1	16020;5484;6886;16192;5622	intracellular protein transport;vesicle-mediated transport	membrane;intracellular	SNAP receptor activity
XP_015156934.1	16021		integral component of membrane
XP_015156936.1	16021		integral component of membrane
XP_015156937.1	16021		integral component of membrane
XP_015143524.1	5515			protein binding
XP_015134174.1	5882;5200		intermediate filament	structural constituent of cytoskeleton
XP_015144240.1	5515			protein binding
XP_015144241.1	5515			protein binding
XP_015144722.1	16020;5044;7165	signal transduction	membrane	scavenger receptor activity
XP_015144724.1	4222;6364	rRNA processing		metalloendopeptidase activity
XP_015144723.1	4222;6364	rRNA processing		metalloendopeptidase activity
XP_015145193.1	5922;7154	cell communication	connexon complex
XP_015145194.1	5922;7154	cell communication	connexon complex
XP_015145195.1	5922;7154	cell communication	connexon complex
XP_015145196.1	5922;7154	cell communication	connexon complex
XP_015145350.1	5739;33178;166;15078;16746;19829;44769;6629;6754;1902600	lipid metabolic process;ATP biosynthetic process;hydrogen ion transmembrane transport	mitochondrion;proton-transporting two-sector ATPase complex, catalytic domain	nucleotide binding;hydrogen ion transmembrane transporter activity;transferase activity, transferring acyl groups;cation-transporting ATPase activity;ATPase activity, coupled to transmembrane movement of ions, rotational mechanism
XP_001232694.1	8168;8152	metabolic process		methyltransferase activity
XP_015146040.1	8152	metabolic process
XP_015146692.1	19028;3676;4190;5198;8270;6508;16032	proteolysis;viral process	viral capsid	nucleic acid binding;aspartic-type endopeptidase activity;structural molecule activity;zinc ion binding
XP_015157166.1	8152	metabolic process
XP_015146989.1	5506;16705;20037;55114	oxidation-reduction process		iron ion binding;oxidoreductase activity, acting on paired donors, with incorporation or reduction of molecular oxygen;heme binding
XP_422814.2	16020;8378;6486	protein glycosylation	membrane	galactosyltransferase activity
XP_004943570.1	16020;8378;6486	protein glycosylation	membrane	galactosyltransferase activity
XP_004943571.1	16020;8378;6486	protein glycosylation	membrane	galactosyltransferase activity
XP_015147259.1	16020;8378;6486	protein glycosylation	membrane	galactosyltransferase activity
XP_015147260.1	16020;8378;6486	protein glycosylation	membrane	galactosyltransferase activity
XP_015147261.1	16020;8378;6486	protein glycosylation	membrane	galactosyltransferase activity
XP_015147262.1	16020;8378;6486	protein glycosylation	membrane	galactosyltransferase activity
XP_015147263.1	16020;8378;6486	protein glycosylation	membrane	galactosyltransferase activity
XP_015147264.1	16020;8378;6486	protein glycosylation	membrane	galactosyltransferase activity
XP_015134453.1	16021;4930;4984;7187;7608	G-protein coupled receptor signaling pathway, coupled to cyclic nucleotide second messenger;sensory perception of smell	integral component of membrane	G-protein coupled receptor activity;olfactory receptor activity
XP_015147835.1	6833	water transport
XP_015134654.1	16491;8152	metabolic process		oxidoreductase activity
XP_015134689.1	9507;30529;166;3723;4602;47066;6397;6979;55114;98869;6749;6804	mRNA processing;response to oxidative stress;oxidation-reduction process;cellular oxidant detoxification;glutathione metabolic process;obsolete peroxidase reaction	chloroplast;intracellular ribonucleoprotein complex	nucleotide binding;RNA binding;glutathione peroxidase activity;phospholipid-hydroperoxide glutathione peroxidase activity
XP_015134690.1	9507;30529;166;3723;4602;47066;6397;6979;55114;98869;6749;6804	mRNA processing;response to oxidative stress;oxidation-reduction process;cellular oxidant detoxification;glutathione metabolic process;obsolete peroxidase reaction	chloroplast;intracellular ribonucleoprotein complex	nucleotide binding;RNA binding;glutathione peroxidase activity;phospholipid-hydroperoxide glutathione peroxidase activity
XP_015134691.1	9507;30529;166;3723;4602;47066;6397;6979;55114;98869;6749;6804	mRNA processing;response to oxidative stress;oxidation-reduction process;cellular oxidant detoxification;glutathione metabolic process;obsolete peroxidase reaction	chloroplast;intracellular ribonucleoprotein complex	nucleotide binding;RNA binding;glutathione peroxidase activity;phospholipid-hydroperoxide glutathione peroxidase activity
XP_015148329.1	5515			protein binding
XP_015148815.1	16021;5328;6836;6812	neurotransmitter transport;cation transport	integral component of membrane	neurotransmitter:sodium symporter activity
XP_015148987.1	5886;5509;7156	homophilic cell adhesion via plasma membrane adhesion molecules	plasma membrane	calcium ion binding
XP_015148988.1	5886;5509;7156	homophilic cell adhesion via plasma membrane adhesion molecules	plasma membrane	calcium ion binding
XP_015149046.1	5886;5509;7156	homophilic cell adhesion via plasma membrane adhesion molecules	plasma membrane	calcium ion binding
XP_015149047.1	5886;5509;7156	homophilic cell adhesion via plasma membrane adhesion molecules	plasma membrane	calcium ion binding
XP_015149049.1	5886;5509;7156	homophilic cell adhesion via plasma membrane adhesion molecules	plasma membrane	calcium ion binding
XP_015157360.1	5886;5509;7156	homophilic cell adhesion via plasma membrane adhesion molecules	plasma membrane	calcium ion binding
XP_015157359.1	5886;5509;7156	homophilic cell adhesion via plasma membrane adhesion molecules	plasma membrane	calcium ion binding
XP_015157387.1	5886;5509;7156	homophilic cell adhesion via plasma membrane adhesion molecules	plasma membrane	calcium ion binding
XP_015149773.1	46983			protein dimerization activity
XP_015149775.1	44599		AP-5 adaptor complex
XP_015149893.1	3824			catalytic activity
XP_015150223.1	43231;46872;6351	transcription, DNA-templated	intracellular membrane-bounded organelle	metal ion binding
XP_424600.1	3723			RNA binding
XP_015150533.1	42612;42605;2474;6955;19814	antigen processing and presentation of peptide antigen via MHC class I;immune response	MHC class I protein complex;immunoglobulin complex	peptide antigen binding
XP_015150530.1	42612;5515;42605;2474;6955;19814	antigen processing and presentation of peptide antigen via MHC class I;immune response	MHC class I protein complex;immunoglobulin complex	protein binding;peptide antigen binding
XP_015150531.1	42612;5515;42605;2474;6955;19814	antigen processing and presentation of peptide antigen via MHC class I;immune response	MHC class I protein complex;immunoglobulin complex	protein binding;peptide antigen binding
XP_015150562.1	42612;5515;42605;2474;6955;19814	antigen processing and presentation of peptide antigen via MHC class I;immune response	MHC class I protein complex;immunoglobulin complex	protein binding;peptide antigen binding
XP_015157623.1	42612;5515;42605;2474;6955;19814	antigen processing and presentation of peptide antigen via MHC class I;immune response	MHC class I protein complex;immunoglobulin complex	protein binding;peptide antigen binding
XP_015157641.1	42612;5515;42605;2474;6955;19814	antigen processing and presentation of peptide antigen via MHC class I;immune response	MHC class I protein complex;immunoglobulin complex	protein binding;peptide antigen binding
XP_015150801.1	4672;5524;6468	protein phosphorylation		protein kinase activity;ATP binding
XP_015150919.1	1664;7165	signal transduction		G-protein coupled receptor binding
XP_015151374.1	5773;33095;4867;45735		vacuole;aleurone grain	serine-type endopeptidase inhibitor activity;nutrient reservoir activity
XP_015151375.1	5773;33095;4867;45735		vacuole;aleurone grain	serine-type endopeptidase inhibitor activity;nutrient reservoir activity
XP_015151361.1	8168			methyltransferase activity
XP_015151491.1	3677;3899;46983;6351;5730;6144;6206	transcription, DNA-templated;purine nucleobase metabolic process;pyrimidine nucleobase metabolic process	nucleolus	DNA binding;DNA-directed RNA polymerase activity;protein dimerization activity
XP_015151496.1	16020;5044;7165	signal transduction	membrane	scavenger receptor activity
XP_015151497.1	16020;5044;7165	signal transduction	membrane	scavenger receptor activity
XP_015151506.1	5515			protein binding
XP_015151507.1	5515			protein binding
XP_015151513.1	4647;6564;6544;6566	L-serine biosynthetic process;glycine metabolic process;threonine metabolic process		phosphoserine phosphatase activity
XP_015151517.1	5515			protein binding
XP_015151518.1	5515			protein binding
XP_015151371.1	16021;4930;7186	G-protein coupled receptor signaling pathway	integral component of membrane	G-protein coupled receptor activity
XP_015157685.1	44424;166;16787;16829;43167;8652	cellular amino acid biosynthetic process	intracellular part	nucleotide binding;hydrolase activity;lyase activity;ion binding
XP_015157684.1	44424;166;16787;16829;43167;8652	cellular amino acid biosynthetic process	intracellular part	nucleotide binding;hydrolase activity;lyase activity;ion binding
XP_015151791.1	16021		integral component of membrane
XP_015151792.1	16021		integral component of membrane
XP_015151965.1	16757;5975	carbohydrate metabolic process		transferase activity, transferring glycosyl groups
XP_015151966.1	16757;5975	carbohydrate metabolic process		transferase activity, transferring glycosyl groups
XP_015152035.1	3924;4871;19001;31683;7186	G-protein coupled receptor signaling pathway		GTPase activity;signal transducer activity;guanyl nucleotide binding;G-protein beta/gamma-subunit complex binding
XP_015152036.1	3924;4871;19001;31683;7186	G-protein coupled receptor signaling pathway		GTPase activity;signal transducer activity;guanyl nucleotide binding;G-protein beta/gamma-subunit complex binding
XP_015152231.1	16021		integral component of membrane
XP_015152585.1	43130			ubiquitin binding
XP_015152658.1	5634;3677;3700;16747;46983;6355;5667;45449	regulation of transcription, DNA-templated;regulation of transcription, DNA-templated	nucleus;transcription factor complex	DNA binding;transcription factor activity, sequence-specific DNA binding;transferase activity, transferring acyl groups other than amino-acyl groups;protein dimerization activity
XP_015152864.1	5524;8384;6468;8385;9069	protein phosphorylation;serine family amino acid metabolic process	IkappaB kinase complex	ATP binding;IkappaB kinase activity
XP_015152865.1	5524;8384;6468;8385;9069	protein phosphorylation;serine family amino acid metabolic process	IkappaB kinase complex	ATP binding;IkappaB kinase activity
XP_015152866.1	5524;8384;6468;8385;9069	protein phosphorylation;serine family amino acid metabolic process	IkappaB kinase complex	ATP binding;IkappaB kinase activity
XP_015153041.1	4672;5524;6468	protein phosphorylation		protein kinase activity;ATP binding
XP_015153205.1	5667;3700;6355;45449	regulation of transcription, DNA-templated;regulation of transcription, DNA-templated	transcription factor complex	transcription factor activity, sequence-specific DNA binding
XP_015153206.1	5667;3700;6355;45449	regulation of transcription, DNA-templated;regulation of transcription, DNA-templated	transcription factor complex	transcription factor activity, sequence-specific DNA binding
NP_001269260.1	5515			protein binding
XP_015153568.1	5515			protein binding
XP_015153569.1	5515			protein binding
XP_015153570.1	5515			protein binding
XP_015158001.1	5515			protein binding
XP_015157998.1	5515			protein binding
XP_015157999.1	5515			protein binding
XP_015158000.1	5515			protein binding
XP_015157996.1	5515			protein binding
XP_015153963.1	8270			zinc ion binding
XP_015154020.1	5882;5200		intermediate filament	structural constituent of cytoskeleton
XP_015154016.1	5882;5200		intermediate filament	structural constituent of cytoskeleton
XP_015154048.1	9507;9522		chloroplast;photosystem I
XP_015154090.1	5886;3924;4871;5525;31683;46872;7186;8152	G-protein coupled receptor signaling pathway;metabolic process	plasma membrane	GTPase activity;signal transducer activity;GTP binding;G-protein beta/gamma-subunit complex binding;metal ion binding
XP_015154147.1	5615		extracellular space
XP_015135539.1	5515			protein binding
XP_015135542.1	16757;5975	carbohydrate metabolic process		transferase activity, transferring glycosyl groups
XP_015158049.1	5882;5200		intermediate filament	structural constituent of cytoskeleton
XP_015154358.1	8076;5249;5515;6813;51260;55085	potassium ion transport;protein homooligomerization;transmembrane transport	voltage-gated potassium channel complex	voltage-gated potassium channel activity;protein binding
XP_015154643.1	16021;4930;4984;7187;7608	G-protein coupled receptor signaling pathway, coupled to cyclic nucleotide second messenger;sensory perception of smell	integral component of membrane	G-protein coupled receptor activity;olfactory receptor activity
XP_015154653.1	5515			protein binding
XP_015154695.1	5882;5200		intermediate filament	structural constituent of cytoskeleton
XP_015154698.1	5882;5200		intermediate filament	structural constituent of cytoskeleton
XP_015154784.1	16533;16534;45859	regulation of protein kinase activity	cyclin-dependent protein kinase 5 holoenzyme complex	cyclin-dependent protein kinase 5 activator activity
XP_015155140.1	5515			protein binding
XP_015155146.1	5622;44699	single-organism process	intracellular
XP_015158084.1	5882;5200		intermediate filament	structural constituent of cytoskeleton
XP_015158087.1	5882;5200		intermediate filament	structural constituent of cytoskeleton
XP_015158131.1	16021;4888;5488;7166;45059	cell surface receptor signaling pathway;positive thymic T cell selection	integral component of membrane	transmembrane signaling receptor activity;binding
XP_015155691.1	5515			protein binding
XP_015155695.1	5515			protein binding
XP_015155694.1	5515			protein binding
XP_015155760.1	5576;5125;6955;7165	immune response;signal transduction	extracellular region	cytokine activity
XP_015155856.1	45095;5198		keratin filament	structural molecule activity
XP_015127988.1	16021;4984;7187;7608	G-protein coupled receptor signaling pathway, coupled to cyclic nucleotide second messenger;sensory perception of smell	integral component of membrane	olfactory receptor activity
XP_015128037.1	16021;4930;7186	G-protein coupled receptor signaling pathway	integral component of membrane	G-protein coupled receptor activity
XP_015128008.1	16021;4984;7187;7608	G-protein coupled receptor signaling pathway, coupled to cyclic nucleotide second messenger;sensory perception of smell	integral component of membrane	olfactory receptor activity
XP_015128013.1	16021;4930;4984;7187;7608	G-protein coupled receptor signaling pathway, coupled to cyclic nucleotide second messenger;sensory perception of smell	integral component of membrane	G-protein coupled receptor activity;olfactory receptor activity
XP_015128014.1	16021;4930;4984;7187;7608	G-protein coupled receptor signaling pathway, coupled to cyclic nucleotide second messenger;sensory perception of smell	integral component of membrane	G-protein coupled receptor activity;olfactory receptor activity
XP_015128015.1	16021;4930;4984;7187;7608	G-protein coupled receptor signaling pathway, coupled to cyclic nucleotide second messenger;sensory perception of smell	integral component of membrane	G-protein coupled receptor activity;olfactory receptor activity
XP_015128017.1	16021;4930;4984;7187;7608	G-protein coupled receptor signaling pathway, coupled to cyclic nucleotide second messenger;sensory perception of smell	integral component of membrane	G-protein coupled receptor activity;olfactory receptor activity
XP_015128018.1	16021		integral component of membrane
XP_015128035.1	16021;4930;7186	G-protein coupled receptor signaling pathway	integral component of membrane	G-protein coupled receptor activity
XP_015128063.1	46854	phosphatidylinositol phosphorylation
XP_015128064.1	46854	phosphatidylinositol phosphorylation
XP_015128065.1	46854	phosphatidylinositol phosphorylation
XP_015128059.1	8083;40007;7165;8283	growth;signal transduction;cell proliferation		growth factor activity
XP_015128087.1	16021;4930;4984;7187;7608	G-protein coupled receptor signaling pathway, coupled to cyclic nucleotide second messenger;sensory perception of smell	integral component of membrane	G-protein coupled receptor activity;olfactory receptor activity
XP_015155902.1	15934;3735;6412;42254	translation;ribosome biogenesis	large ribosomal subunit	structural constituent of ribosome
XP_015155903.1	15934;3735;6412;42254	translation;ribosome biogenesis	large ribosomal subunit	structural constituent of ribosome
XP_001231654.1	15934;3735;6412;42254	translation;ribosome biogenesis	large ribosomal subunit	structural constituent of ribosome
XP_015155905.1	5667;3700;5515;6355;7179;45449	regulation of transcription, DNA-templated;transforming growth factor beta receptor signaling pathway;regulation of transcription, DNA-templated	transcription factor complex	transcription factor activity, sequence-specific DNA binding;protein binding
XP_015155906.1	4842;16567	protein ubiquitination		ubiquitin-protein transferase activity
XP_015155940.1	3677;3713;5667;45941	positive regulation of transcription, DNA-templated	transcription factor complex	DNA binding;transcription coactivator activity
XP_015155941.1	3677;3713;5667;45941	positive regulation of transcription, DNA-templated	transcription factor complex	DNA binding;transcription coactivator activity
XP_015128121.1	16021;4930;7186	G-protein coupled receptor signaling pathway	integral component of membrane	G-protein coupled receptor activity
XP_015128122.1	16021;4930;7186	G-protein coupled receptor signaling pathway	integral component of membrane	G-protein coupled receptor activity
XP_015132910.1	16021;15204;71918	urea transmembrane transport	integral component of membrane	urea transmembrane transporter activity
XP_015132911.1	16021;15204;71918	urea transmembrane transport	integral component of membrane	urea transmembrane transporter activity
XP_015132859.1	5634;5829;42645;978;1077;3682;5515;8301;44822;70363;6261;6356;6366;6391;45944;785	DNA-dependent DNA replication;regulation of transcription from RNA polymerase I promoter;transcription from RNA polymerase II promoter;transcription initiation from mitochondrial promoter;positive regulation of transcription from RNA polymerase II promoter	nucleus;cytosol;mitochondrial nucleoid;chromatin	RNA polymerase II core promoter proximal region sequence-specific DNA binding;transcriptional activator activity, RNA polymerase II core promoter proximal region sequence-specific binding;chromatin binding;protein binding;DNA binding, bending;poly(A) RNA binding;mitochondrial light strand promoter sense binding
XP_015133031.1	3676;5515;46872			nucleic acid binding;protein binding;metal ion binding
XP_015133032.1	3676;5515;46872			nucleic acid binding;protein binding;metal ion binding
XP_015133033.1	3676;5515;46872			nucleic acid binding;protein binding;metal ion binding
XP_015133034.1	3676;5515;46872			nucleic acid binding;protein binding;metal ion binding
XP_015133036.1	3676;5515;46872			nucleic acid binding;protein binding;metal ion binding
XP_015133037.1	3676;5515;46872			nucleic acid binding;protein binding;metal ion binding
XP_001232011.1	5515			protein binding
XP_015135711.1	5829;4908;16740;16874;42802;97159;1901363;6955;9069;10467;16070;19221;34645;43603;44271;44283;1901566;45323	immune response;serine family amino acid metabolic process;gene expression;RNA metabolic process;cytokine-mediated signaling pathway;cellular macromolecule biosynthetic process;cellular amide metabolic process;cellular nitrogen compound biosynthetic process;small molecule biosynthetic process;organonitrogen compound biosynthetic process	cytosol;interleukin-1 receptor complex	interleukin-1 receptor activity;transferase activity;ligase activity;identical protein binding;organic cyclic compound binding;heterocyclic compound binding
XP_015135868.1	8237;8270;19370	leukotriene biosynthetic process		metallopeptidase activity;zinc ion binding
XP_015136114.1	5515			protein binding
XP_015136268.1	5488			binding
XP_015136122.1	5488			binding
XP_015136178.1	5488			binding
XP_015136125.1	5488			binding
XP_015136179.1	5488			binding
XP_015136130.1	5488			binding
XP_015136132.1	5488			binding
XP_015136133.1	5488			binding
XP_015136138.1	5488			binding
XP_015136149.1	16849;9190;35556	cyclic nucleotide biosynthetic process;intracellular signal transduction		phosphorus-oxygen lyase activity
XP_015155967.1	5515			protein binding
XP_015155968.1	5515			protein binding
XP_015155966.1	5515			protein binding
XP_015155969.1	5515			protein binding
XP_015155973.1	5515			protein binding
XP_015156099.1	5515			protein binding
XP_015128305.1	5515			protein binding
XP_015128304.1	5515			protein binding
XP_015128365.1	16021;4930;4984;7187;7608	G-protein coupled receptor signaling pathway, coupled to cyclic nucleotide second messenger;sensory perception of smell	integral component of membrane	G-protein coupled receptor activity;olfactory receptor activity
XP_015128370.1	16021;4930;7186	G-protein coupled receptor signaling pathway	integral component of membrane	G-protein coupled receptor activity
XP_015128378.1	16021;4930;4984;7187;7608	G-protein coupled receptor signaling pathway, coupled to cyclic nucleotide second messenger;sensory perception of smell	integral component of membrane	G-protein coupled receptor activity;olfactory receptor activity
XP_015128382.1	16021;4930;7186	G-protein coupled receptor signaling pathway	integral component of membrane	G-protein coupled receptor activity
XP_015128394.1	16021;4930;7186	G-protein coupled receptor signaling pathway	integral component of membrane	G-protein coupled receptor activity
XP_015128390.1	16021;4984;7187;7608	G-protein coupled receptor signaling pathway, coupled to cyclic nucleotide second messenger;sensory perception of smell	integral component of membrane	olfactory receptor activity
XP_015128391.1	16021;4930;4984;7187;7608	G-protein coupled receptor signaling pathway, coupled to cyclic nucleotide second messenger;sensory perception of smell	integral component of membrane	G-protein coupled receptor activity;olfactory receptor activity
XP_015128528.1	3676;46872			nucleic acid binding;metal ion binding
XP_015128529.1	3676;46872			nucleic acid binding;metal ion binding
XP_015128530.1	3676;46872			nucleic acid binding;metal ion binding
XP_015128568.1	5515			protein binding
XP_015128615.1	5525			GTP binding
XP_015128616.1	5525			GTP binding
XP_015128686.1	5515			protein binding
XP_015128704.1	46983			protein dimerization activity
XP_015128800.1	3676;46872			nucleic acid binding;metal ion binding
XP_015128861.1	7165	signal transduction
XP_015128990.1	7165	signal transduction
XP_015129030.1	3676;3700;46872;6355;5667;45449	regulation of transcription, DNA-templated;regulation of transcription, DNA-templated	transcription factor complex	nucleic acid binding;transcription factor activity, sequence-specific DNA binding;metal ion binding
XP_015129043.1	5615;5149;6955;7165;8283;40007;45323	immune response;signal transduction;cell proliferation;growth	extracellular space;interleukin-1 receptor complex	interleukin-1 receptor binding
XP_015129054.1	5515			protein binding
XP_015129103.1	5515			protein binding
XP_015129144.1	16151;6464	cellular protein modification process		nickel cation binding
XP_015129177.1	5515			protein binding
XP_015129196.1	5515			protein binding
XP_015129214.1	5882;5200		intermediate filament	structural constituent of cytoskeleton
XP_015129278.1	5515			protein binding
XP_015129386.1	5515			protein binding
XP_015129445.1	3676;46872			nucleic acid binding;metal ion binding
XP_015129446.1	3676;46872			nucleic acid binding;metal ion binding
XP_015129447.1	3676;46872			nucleic acid binding;metal ion binding
XP_015129443.1	3676;46872			nucleic acid binding;metal ion binding
XP_015129444.1	3676;46872			nucleic acid binding;metal ion binding
XP_015129452.1	5576;44464;6952;9607	defense response;response to biotic stimulus	extracellular region;cell part
XP_015129466.1	5515			protein binding
XP_015129488.1	16021;5003;5524;6468;48013	protein phosphorylation;ephrin receptor signaling pathway	integral component of membrane	ephrin receptor activity;ATP binding
XP_015129515.1	4348;5975;6687	carbohydrate metabolic process;glycosphingolipid metabolic process		glucosylceramidase activity
XP_424181.4	5515			protein binding
XP_015129615.1	3676;46872			nucleic acid binding;metal ion binding
XP_015129637.1	4674;5524;6468;9069	protein phosphorylation;serine family amino acid metabolic process		protein serine/threonine kinase activity;ATP binding
XP_015129639.1	3677;4725;8138;6470;6570	protein dephosphorylation;tyrosine metabolic process		DNA binding;protein tyrosine phosphatase activity;protein tyrosine/serine/threonine phosphatase activity
XP_015129654.1	46983			protein dimerization activity
XP_015129675.1	5680;90266	regulation of mitotic cell cycle spindle assembly checkpoint	anaphase-promoting complex
XP_015129728.1	5515			protein binding
XP_015129738.1	5506;16705;20037;55114	oxidation-reduction process		iron ion binding;oxidoreductase activity, acting on paired donors, with incorporation or reduction of molecular oxygen;heme binding
XP_015129842.1	5515			protein binding
XP_015129905.1	16021;4930;4984;7187;7608	G-protein coupled receptor signaling pathway, coupled to cyclic nucleotide second messenger;sensory perception of smell	integral component of membrane	G-protein coupled receptor activity;olfactory receptor activity
XP_015129920.1	5515			protein binding
XP_015129923.1	5515;35556	intracellular signal transduction		protein binding
XP_015129945.1	16020;5044;7165	signal transduction	membrane	scavenger receptor activity
XP_015130008.1	5488			binding
XP_015130037.1	5515;7165	signal transduction		protein binding
XP_015130088.1	5840;3735;6412;42254	translation;ribosome biogenesis	ribosome	structural constituent of ribosome
XP_015130148.1	5736;16021;20011;1054;3677;3700;5509;5524;16787;6355;6360;5667;45449	regulation of transcription, DNA-templated;transcription from RNA polymerase I promoter;regulation of transcription, DNA-templated	DNA-directed RNA polymerase I complex;integral component of membrane;apicoplast;transcription factor complex	RNA polymerase I activity;DNA binding;transcription factor activity, sequence-specific DNA binding;calcium ion binding;ATP binding;hydrolase activity
XP_015130285.1	166;3676			nucleotide binding;nucleic acid binding
XP_015130286.1	166;3676			nucleotide binding;nucleic acid binding
XP_015130290.1	16021;6810	transport	integral component of membrane
XP_015130297.1	5515			protein binding
XP_015130308.1	5509;5515			calcium ion binding;protein binding
XP_015130369.1	16757;5975	carbohydrate metabolic process		transferase activity, transferring glycosyl groups
XP_015130454.1	5515			protein binding
XP_015130540.1	7165	signal transduction
XP_015144242.1	5515			protein binding
