# Supplementary material for: A New Chicken Genome Assembly Provides Insight into Avian Genome Structure
Source: G3 (Bethesda). 2016 Nov 14;7(1):109–17. doi: 10.1534/g3.116.035923 (PMC5217101; doi:10.1534/g3.116.035923)
Supplement: Supplementary file 15 [file 109FileS6.xls]

## Sheet: Current-novel
54	regulation of transcription, DNA-templated
40	proteolysis
26	homophilic cell adhesion via plasma membrane adhesion molecules
25	G-protein coupled receptor signaling pathway, coupled to cyclic nucleotide second messenger
25	immune response
23	sensory perception of smell
22	RNA-dependent DNA replication
22	cell surface receptor signaling pathway
21	signal transduction
19	serine family amino acid metabolic process
17	G-protein coupled receptor signaling pathway
15	protein phosphorylation
15	regulation of RNA metabolic process
15	response to stimulus
14	DNA integration
14	cellular amide metabolic process
14	organonitrogen compound biosynthetic process
14	small molecule biosynthetic process
12	RNA metabolic process
12	translation
11	cellular macromolecule biosynthetic process
11	cellular nitrogen compound biosynthetic process
11	gene expression
10	antigen processing and presentation of peptide antigen via MHC class I
10	starch metabolic process
10	sucrose metabolic process
9	antigen processing and presentation
9	oxidation-reduction process
9	response to virus
9	response to vitamin A
8	histidine biosynthetic process
8	transmembrane transport
8	viral process
7	glycogen biosynthetic process
7	intracellular signal transduction
7	single-organism metabolic process
6	acyl-carrier-protein biosynthetic process
6	dUTP metabolic process
5	biological regulation
5	cellular biosynthetic process
5	cellular process
5	metabolic process
5	multicellular organismal development
5	protein-chromophore linkage
5	regulation of transcription from RNA polymerase II promoter
5	small GTPase mediated signal transduction
5	tRNA aminoacylation
5	transport
5	tyrosine metabolic process
5	vesicle-mediated transport
4	carbohydrate metabolic process
4	cell division
4	cellular macromolecule metabolic process
4	cytokine-mediated signaling pathway
4	gluconeogenesis
4	glycine metabolic process
4	lipid metabolic process
4	negative regulation of apoptotic process
4	pentose-phosphate shunt
4	phospholipid metabolic process
4	phosphorylation
4	protein dephosphorylation
4	regulation of biological quality
4	regulation of response to stimulus
4	ribosome biogenesis
3	1,4-dichlorobenzene catabolic process
3	DNA catabolic process
3	L-phenylalanine biosynthetic process
3	benzoate metabolic process
3	biosynthetic process
3	calcium-dependent cell-cell adhesion via plasma membrane cell adhesion molecules
3	carbazole catabolic process
3	cellular amino acid biosynthetic process
3	cellular aromatic compound metabolic process
3	cellular protein modification process
3	glycolytic process
3	heterocycle metabolic process
3	intracellular protein transport
3	ion transport
3	iron ion homeostasis
3	microtubule-based movement
3	nucleic acid phosphodiester bond hydrolysis
3	obsolete electron transport
3	organic cyclic compound metabolic process
3	phenylalanyl-tRNA aminoacylation
3	photosynthesis, light harvesting
3	positive regulation of cellular process
3	positive regulation of intracellular signal transduction
3	positive regulation of nitric oxide biosynthetic process
3	positive regulation of osteoblast differentiation
3	primary metabolic process
3	queuosine biosynthetic process
3	response to radiation
3	single-organism cellular process
3	styrene catabolic process
3	tRNA modification
3	toluene catabolic process
3	tryptophan biosynthetic process
3	tyrosine biosynthetic process
3	vacuolar transport
3	xylene catabolic process
2	DNA replication
2	DNA restriction-modification system
2	L-serine metabolic process
2	alpha-amino acid metabolic process
2	animal organ development
2	antibacterial humoral response
2	antifungal humoral response
2	blastocyst formation
2	bone morphogenesis
2	calcium ion transmembrane transport
2	calcium ion transport
2	cellular component organization or biogenesis
2	cellular metabolic process
2	cellular response to chemical stimulus
2	cellular response to starvation
2	cellular response to stress
2	chemotaxis
2	cyclic nucleotide biosynthetic process
2	female pregnancy
2	glyoxylate metabolic process
2	hemolysis by symbiont of host erythrocytes
2	immune system process
2	innate immune response in mucosa
2	inositol catabolic process
2	lactation
2	liver development
2	localization
2	long-day photoperiodism
2	maintenance of mitochondrion location
2	mannose metabolic process
2	mitotic nuclear division
2	modulation by virus of host process
2	negative regulation by host of viral process
2	negative regulation of ATPase activity
2	negative regulation of endopeptidase activity
2	negative regulation of gene expression
2	negative regulation of lipopolysaccharide-mediated signaling pathway
2	negative regulation of nitric oxide mediated signal transduction
2	negative regulation of osteoclast development
2	negative regulation of single-species biofilm formation in or on host organism
2	negative regulation of tumor necrosis factor (ligand) superfamily member 11 production
2	negative regulation of viral genome replication
2	neuropeptide signaling pathway
2	nitrogen compound metabolic process
2	nucleosome assembly
2	organic substance biosynthetic process
2	ossification
2	peptide hormone secretion
2	photorespiration
2	photosynthesis
2	photosynthetic electron transport in photosystem II
2	positive regulation of NF-kappaB import into nucleus
2	positive regulation of NF-kappaB transcription factor activity
2	positive regulation of bone mineralization involved in bone maturation
2	positive regulation of cell differentiation
2	positive regulation of cell proliferation
2	positive regulation of cellular metabolic process
2	positive regulation of chondrocyte proliferation
2	positive regulation of endocytosis
2	positive regulation of fatty acid biosynthetic process
2	positive regulation of lactation
2	positive regulation of macromolecule metabolic process
2	positive regulation of metabolic process
2	positive regulation of osteoblast proliferation
2	positive regulation of protein serine/threonine kinase activity
2	positive regulation of toll-like receptor 4 signaling pathway
2	positive regulation of transcription from RNA polymerase II promoter
2	positive regulation of transcription, DNA-templated
2	protein complex assembly
2	protein folding
2	protein homooligomerization
2	protein transport
2	reductive pentose-phosphate cycle
2	regulation of cell migration
2	regulation of cellular protein metabolic process
2	regulation of gene expression
2	regulation of meiotic cell cycle process involved in oocyte maturation
2	regulation of multicellular organismal process
2	regulation of translational initiation in response to stress
2	regulation of tumor necrosis factor production
2	response to L-arginine
2	response to abiotic stimulus
2	response to biotic stimulus
2	response to external stimulus
2	response to food
2	response to hormone
2	response to mechanical stimulus
2	response to organic cyclic compound
2	response to organonitrogen compound
2	response to oxygen-containing compound
2	retina homeostasis
2	signal transduction involved in regulation of gene expression
2	system development
2	tRNA aminoacylation for protein translation
2	threonine metabolic process
2	transcription, DNA-templated
2	viral life cycle
1	DNA biosynthetic process
1	DNA repair
1	DNA-templated transcription, initiation
1	Golgi vesicle transport
1	IRE1-mediated unfolded protein response
1	Notch signaling pathway
1	RNA-protein covalent cross-linking
1	actin cytoskeleton organization
1	acute-phase response
1	acyl-CoA metabolic process
1	adenohypophysis development
1	age-dependent response to reactive oxygen species
1	alcohol metabolic process
1	anatomical structure morphogenesis
1	androgen metabolic process
1	axon guidance
1	base-excision repair
1	behavioral response to ethanol
1	bicarbonate transport
1	brown fat cell differentiation
1	carbohydrate transmembrane transport
1	carbohydrate transport
1	cation transmembrane transport
1	cell adhesion
1	cell communication
1	cell cycle
1	cell differentiation
1	cell maturation
1	cell proliferation
1	cell redox homeostasis
1	cell wall organization
1	cell-cell signaling
1	cellular amino acid metabolic process
1	cellular component disassembly involved in execution phase of apoptosis
1	cellular nitrogen compound metabolic process
1	cellular protein metabolic process
1	cellular response to DNA damage stimulus
1	cellular response to cytokine stimulus
1	cellular response to hypoxia
1	cellular response to lithium ion
1	cellular response to organic cyclic compound
1	cellular response to organic substance
1	cellular response to stimulus
1	chloride transport
1	cholesterol metabolic process
1	chordate embryonic development
1	chorion-containing eggshell formation
1	chromatin modification
1	chromosome condensation
1	chromosome segregation
1	circadian regulation of gene expression
1	cytolysis
1	defense response to bacterium
1	detection of oxygen
1	double-strand break repair via nonhomologous end joining
1	endocytosis involved in viral entry into host cell
1	endoderm development
1	erythrophore differentiation
1	establishment of competence for transformation
1	estrogen biosynthetic process
1	ethanol catabolic process
1	evasion or tolerance by virus of host immune response
1	extracellular matrix disassembly
1	extracellular matrix organization
1	fructose 6-phosphate metabolic process
1	fructose metabolic process
1	fusion of virus membrane with host plasma membrane
1	galactose metabolic process
1	glucose homeostasis
1	glucose transport
1	glutathione metabolic process
1	glycolytic process through fructose-6-phosphate
1	granulocyte differentiation
1	growth
1	heart development
1	hemidesmosome assembly
1	hemolysis in other organism
1	hemopoiesis
1	hydrogen ion transmembrane transport
1	induction by virus of host autophagy
1	inner ear receptor cell differentiation involved in inner ear sensory epithelium regeneration
1	intrinsic apoptotic signaling pathway in response to DNA damage
1	intrinsic apoptotic signaling pathway in response to oxidative stress
1	ion transmembrane transport
1	lens morphogenesis in camera-type eye
1	leukocyte chemotaxis
1	lipid homeostasis
1	lipoate biosynthetic process
1	locomotory behavior
1	lung development
1	mRNA catabolic process
1	macrophage differentiation
1	mesenchyme migration
1	mesoderm formation
1	mesonephric epithelium development
1	metal ion transport
1	metanephric glomerular visceral epithelial cell differentiation
1	miRNA loading onto RISC involved in gene silencing by miRNA
1	microtubule-based process
1	mitochondrial electron transport, cytochrome c to oxygen
1	mitochondrion organization
1	mitotic anaphase
1	mitotic nuclear envelope disassembly
1	mitotic nuclear envelope reassembly
1	mitotic prophase
1	multi-organism process
1	muscle organ development
1	myotube cell development
1	myotube differentiation
1	negative regulation of biological process
1	negative regulation of cell cycle
1	negative regulation of cell proliferation
1	negative regulation of cellular metabolic process
1	negative regulation of cellular process
1	negative regulation of fat cell differentiation
1	negative regulation of fibroblast proliferation
1	negative regulation of macromolecule metabolic process
1	negative regulation of receptor binding
1	negative regulation of signal transduction
1	negative regulation of transcription from RNA polymerase II promoter
1	nervous system development
1	neuroepithelial cell differentiation
1	neuron development
1	nucleic acid-templated transcription
1	nucleobase-containing compound metabolic process
1	nucleocytoplasmic transport
1	organ morphogenesis
1	organic substance metabolic process
1	oxidative phosphorylation
1	peptidoglycan biosynthetic process
1	peptidoglycan catabolic process
1	peptidyl-amino acid modification
1	peptidyl-tyrosine dephosphorylation
1	peroxisome fission
1	phosphatidylinositol dephosphorylation
1	photosynthesis, light reaction
1	pore formation by virus in membrane of host cell
1	pore-mediated entry of viral genome into host cell
1	positive regulation of DNA-dependent DNA replication initiation
1	positive regulation of angiogenesis
1	positive regulation of apoptotic process
1	positive regulation of biosynthetic process
1	positive regulation of cell aging
1	positive regulation of developmental process
1	positive regulation of endothelial cell differentiation
1	positive regulation of epithelial cell proliferation
1	positive regulation of fat cell differentiation
1	positive regulation of fibroblast apoptotic process
1	positive regulation of gene expression
1	positive regulation of multicellular organismal process
1	positive regulation of muscle cell differentiation
1	positive regulation of myotube differentiation
1	positive regulation of neuron differentiation
1	positive regulation of plasminogen activation
1	positive regulation of protein phosphorylation
1	positive regulation of response to external stimulus
1	positive regulation of response to stimulus
1	positive regulation of transcription from RNA polymerase III promoter
1	positive stranded viral RNA replication
1	post-embryonic development
1	potassium ion transport
1	pre-miRNA processing
1	production of siRNA involved in RNA interference
1	protein ADP-ribosylation
1	protein carbamoylation
1	protein oligomerization
1	proton transport
1	purine nucleobase metabolic process
1	purine nucleotide biosynthetic process
1	regulation of GTPase activity
1	regulation of RNA biosynthetic process
1	regulation of RNA splicing
1	regulation of acrosome reaction
1	regulation of anatomical structure morphogenesis
1	regulation of biological process
1	regulation of bone mineralization
1	regulation of catalytic activity
1	regulation of cellular macromolecule biosynthetic process
1	regulation of cellular process
1	regulation of immune response
1	regulation of mitochondrial membrane potential
1	regulation of multicellular organismal development
1	regulation of neurotransmitter levels
1	regulation of nitrogen compound metabolic process
1	regulation of organ morphogenesis
1	regulation of signal transduction
1	regulation of small GTPase mediated signal transduction
1	regulation of translation
1	regulation of translational initiation
1	regulation of viral transcription
1	release of cytochrome c from mitochondria
1	respiratory electron transport chain
1	response to axon injury
1	response to chemical
1	response to gamma radiation
1	response to herbicide
1	response to hyperoxia
1	response to retinoic acid
1	response to stress
1	response to testosterone
1	retinoic acid metabolic process
1	retinol metabolic process
1	single organism reproductive process
1	single-organism transport
1	skeletal muscle tissue development
1	small molecule metabolic process
1	sodium ion transport
1	spermatogenesis
1	sporulation resulting in formation of a cellular spore
1	stem cell proliferation
1	substrate adhesion-dependent cell spreading
1	superoxide anion generation
1	suppression by virus of host RIG-I activity by RIG-I proteolysis
1	suppression by virus of host mRNA export from nucleus
1	suppression by virus of host translation initiation factor activity
1	synaptic transmission
1	tRNA splicing, via endonucleolytic cleavage and ligation
1	tachykinin receptor signaling pathway
1	telomere maintenance
1	tissue development
1	tissue homeostasis
1	transcription from RNA polymerase I promoter
1	transcription, RNA-templated
1	transforming growth factor beta receptor signaling pathway
1	transmembrane receptor protein tyrosine kinase signaling pathway
1	transmission of virus
1	transport of virus in host, cell to cell
1	tube development
1	urea cycle
1	vasodilation by acetylcholine involved in regulation of systemic arterial blood pressure
1	viral entry into host cell
1	viral penetration into host nucleus
1	virion attachment to host cell
1	white fat cell differentiation

## Sheet: Current-unmapped
Total counts	GO classification
93	regulation of transcription, DNA-templated
63	signal transduction
45	oxidation-reduction process
45	proteolysis
41	immune response
39	protein phosphorylation
35	serine family amino acid metabolic process
31	metabolic process
28	RNA metabolic process
28	translation
27	cellular amide metabolic process
27	cellular macromolecule biosynthetic process
27	organonitrogen compound biosynthetic process
26	cellular nitrogen compound biosynthetic process
26	gene expression
25	G-protein coupled receptor signaling pathway
25	cytokine-mediated signaling pathway
25	small molecule biosynthetic process
24	homophilic cell adhesion via plasma membrane adhesion molecules
23	transmembrane transport
22	G-protein coupled receptor signaling pathway, coupled to cyclic nucleotide second messenger
22	ribosome biogenesis
19	carbohydrate metabolic process
19	small GTPase mediated signal transduction
18	purine nucleobase metabolic process
16	transcription, DNA-templated
15	ion transport
14	cell adhesion
14	histidine biosynthetic process
14	sensory perception of smell
13	acyl-carrier-protein biosynthetic process
13	intracellular signal transduction
12	biosynthetic process
12	cell proliferation
11	cell surface receptor signaling pathway
11	cellular amino acid metabolic process
11	pyrimidine nucleobase metabolic process
11	response to stimulus
11	transport
10	cellular metabolic process
10	growth
10	intracellular protein transport
10	regulation of GTPase activity
10	regulation of apoptotic process
9	cellular amino acid biosynthetic process
9	obsolete electron transport
9	positive regulation of transcription from RNA polymerase II promoter
9	protein dephosphorylation
9	single-organism cellular process
9	vesicle-mediated transport
8	cellular biosynthetic process
8	glycine metabolic process
8	protein transport
8	proton transport
8	sucrose metabolic process
8	synaptic transmission
7	glutathione metabolic process
7	isoleucine catabolic process
7	leucine catabolic process
7	mitochondrial electron transport, cytochrome c to oxygen
7	positive regulation of cell proliferation
7	potassium ion transport
7	protein ubiquitination
7	regulation of Rho protein signal transduction
7	starch metabolic process
7	tRNA aminoacylation
7	valine catabolic process
6	DNA replication
6	RNA processing
6	RNA-dependent DNA replication
6	defense response
6	gluconeogenesis
6	glycosphingolipid metabolic process
6	negative regulation of transcription, DNA-templated
6	neuropeptide signaling pathway
6	nitrate assimilation
6	nitrogen compound metabolic process
6	primary metabolic process
6	smooth muscle contraction
6	viral process
5	DNA recombination
5	acetyl-CoA metabolic process
5	axon guidance
5	calcium ion transport
5	cellular ketone body metabolic process
5	chemotaxis
5	defense response to Gram-negative bacterium
5	defense response to Gram-positive bacterium
5	glycolytic process
5	isoprenoid biosynthetic process
5	microtubule-based movement
5	negative regulation of catecholamine secretion
5	negative regulation of transcription from RNA polymerase II promoter
5	nucleic acid phosphodiester bond hydrolysis
5	pentose-phosphate shunt
5	phosphorylation
5	positive regulation of GTPase activity
5	positive regulation of cAMP biosynthetic process
5	positive regulation of cytosolic calcium ion concentration
5	protein homotetramerization
5	protein-chromophore linkage
5	response to lipopolysaccharide
5	steroid hormone mediated signaling pathway
5	tyrosine metabolic process
5	visual perception
4	DNA integration
4	L-phenylalanine biosynthetic process
4	MAPK cascade
4	blood coagulation
4	calcium ion transmembrane transport
4	cellular aromatic compound metabolic process
4	cellular macromolecule metabolic process
4	cellular process
4	defense response to bacterium
4	defense response to fungus
4	eating behavior
4	glucose metabolic process
4	heterocycle metabolic process
4	methylation
4	multicellular organismal development
4	negative regulation of apoptotic process
4	negative regulation of endopeptidase activity
4	negative regulation of insulin secretion
4	obsolete glutathione conjugation reaction
4	obsolete urea cycle intermediate metabolic process
4	organic cyclic compound metabolic process
4	organic substance metabolic process
4	oxygen transport
4	photosynthesis, light harvesting
4	positive regulation of ERK1 and ERK2 cascade
4	regulation of RNA metabolic process
4	regulation of cell proliferation
4	regulation of multicellular organismal process
4	regulation of response to stimulus
4	regulation of transcription from RNA polymerase II promoter
4	respiratory gaseous exchange
4	response to drug
4	response to wounding
4	single-organism metabolic process
4	single-organism process
4	tricarboxylic acid cycle
4	tryptophan biosynthetic process
4	tyrosine biosynthetic process
3	DNA repair
3	L-serine metabolic process
3	N-acetylglucosamine metabolic process
3	RNA biosynthetic process
3	S-adenosylmethionine metabolic process
3	SRP-dependent cotranslational protein targeting to membrane
3	adenylate cyclase-activating dopamine receptor signaling pathway
3	alanine metabolic process
3	alcohol metabolic process
3	animal organ development
3	aspartate metabolic process
3	bone remodeling
3	camera-type eye development
3	canonical Wnt signaling pathway involved in negative regulation of apoptotic process
3	carbon utilization
3	cardiac muscle fiber development
3	cation transport
3	cell communication
3	cell cycle arrest
3	cell fate commitment
3	cell redox homeostasis
3	cellular response to drug
3	collagen catabolic process
3	digestion
3	elastic fiber assembly
3	endoplasmic reticulum organization
3	ephrin receptor signaling pathway
3	folic acid-containing compound biosynthetic process
3	glutamate biosynthetic process
3	glycerolipid metabolic process
3	heart development
3	hydrogen ion transmembrane transport
3	immune system process
3	inositol biosynthetic process
3	isoleucine biosynthetic process
3	leucine biosynthetic process
3	lipid metabolic process
3	mast cell migration
3	mature conventional dendritic cell differentiation
3	melanocyte differentiation
3	methionine metabolic process
3	mitophagy in response to mitochondrial depolarization
3	monocyte chemotaxis
3	myelin assembly
3	negative regulation of angiogenesis
3	negative regulation of hormone secretion
3	negative regulation of peptidase activity
3	negative regulation of phagocytosis
3	negative regulation of tumor necrosis factor production
3	neuromuscular synaptic transmission
3	neuron migration
3	nitric oxide biosynthetic process
3	nucleobase-containing compound metabolic process
3	nucleocytoplasmic transport
3	organic substance biosynthetic process
3	osteoclast differentiation
3	phagocytosis
3	phospholipid biosynthetic process
3	positive regulation of DNA-templated transcription, initiation
3	positive regulation of T cell proliferation
3	positive regulation of activated T cell proliferation
3	positive regulation of cellular process
3	positive regulation of inflammatory response
3	positive regulation of metabolic process
3	positive regulation of neuron projection development
3	positive regulation of response to stimulus
3	positive regulation of transcription, DNA-templated
3	protein complex assembly
3	protein folding
3	protein glycosylation
3	protein homooligomerization
3	proteolysis involved in cellular protein catabolic process
3	pyruvate metabolic process
3	regulation of biological quality
3	regulation of blood pressure
3	regulation of cell shape
3	regulation of cellular process
3	regulation of osteoclast differentiation
3	regulation of vascular endothelial growth factor production
3	response to estrogen
3	response to ethanol
3	response to hypoxia
3	sensory perception of pain
3	single-organism transport
3	skeletal muscle myosin thick filament assembly
3	sodium ion transport
3	streptomycin biosynthetic process
3	threonine metabolic process
3	valine biosynthetic process
3	vesicle docking involved in exocytosis
3	viral entry into host cell
2	ATP hydrolysis coupled proton transport
2	B cell receptor transport into membrane raft
2	DNA biosynthetic process
2	DNA metabolic process
2	DNA topological change
2	Fc-epsilon receptor signaling pathway
2	GTP metabolic process
2	S-adenosylmethionine biosynthetic process
2	T cell costimulation
2	UV protection
2	UV-damage excision repair
2	actin cytoskeleton organization
2	activation of MAPKK activity
2	actomyosin structure organization
2	adenosine receptor signaling pathway
2	adenylate cyclase-activating adrenergic receptor signaling pathway
2	adenylate cyclase-inhibiting G-protein coupled receptor signaling pathway
2	alpha-amino acid metabolic process
2	alpha-glucan catabolic process
2	androstenedione secretion
2	antigen processing and presentation of peptide antigen via MHC class I
2	apoptotic mitochondrial changes
2	apoptotic nuclear changes
2	apoptotic signaling pathway
2	astrocyte cell migration
2	axonogenesis
2	behavioral response to nicotine
2	biological regulation
2	bleb assembly
2	branching involved in salivary gland morphogenesis
2	cAMP biosynthetic process
2	cGMP biosynthetic process
2	cation transmembrane transport
2	cell differentiation
2	cell growth
2	cellular nitrogen compound metabolic process
2	cellular oligosaccharide catabolic process
2	cellular oxidant detoxification
2	cellular protein complex assembly
2	cellular protein modification process
2	cellular response to DNA damage stimulus
2	cellular response to calcium ion
2	cellular response to fibroblast growth factor stimulus
2	cellular response to insulin stimulus
2	cellular response to interleukin-1
2	cellular response to tumor necrosis factor
2	cellulose catabolic process
2	chemokine receptor transport out of membrane raft
2	chloride transport
2	cholesterol homeostasis
2	chromatin remodeling
2	cytolysis
2	cytoskeleton organization
2	defense response to protozoan
2	defense response to virus
2	erythrocyte differentiation
2	establishment of protein localization to plasma membrane
2	extracellular matrix organization
2	fatty acid biosynthetic process
2	female pregnancy
2	galactose metabolic process
2	glomerular parietal epithelial cell differentiation
2	glomerular visceral epithelial cell differentiation
2	glutamate metabolic process
2	glutamine metabolic process
2	glycerol metabolic process
2	glyoxylate metabolic process
2	helper T cell extravasation
2	heterophilic cell-cell adhesion via plasma membrane cell adhesion molecules
2	homotypic cell-cell adhesion
2	hydrogen peroxide catabolic process
2	inflammatory response
2	insulin receptor signaling pathway
2	insulin secretion
2	intracellular transport
2	leukocyte cell-cell adhesion
2	leukocyte migration involved in inflammatory response
2	lipid catabolic process
2	lipid transport
2	lipopolysaccharide-mediated signaling pathway
2	localization
2	locomotory behavior
2	mRNA processing
2	mRNA splicing, via spliceosome
2	macromolecule metabolic process
2	malate metabolic process
2	maltose metabolic process
2	mannose metabolic process
2	metal ion transport
2	microtubule-based process
2	mitotic M phase
2	multicellular organismal aging
2	muscle cell cellular homeostasis
2	muscle fiber development
2	negative regulation of B cell proliferation
2	negative regulation of T cell homeostatic proliferation
2	negative regulation of blood pressure
2	negative regulation of cAMP biosynthetic process
2	negative regulation of cell migration
2	negative regulation of erythrocyte aggregation
2	negative regulation of erythrocyte clearance
2	negative regulation of extrinsic apoptotic signaling pathway
2	negative regulation of fatty acid biosynthetic process
2	negative regulation of gene expression
2	negative regulation of glial cell apoptotic process
2	negative regulation of natural killer cell chemotaxis
2	negative regulation of neuroblast proliferation
2	negative regulation of neuron apoptotic process
2	negative regulation of neuron projection development
2	negative regulation of protein acetylation
2	negative regulation of testosterone secretion
2	negative regulation of transforming growth factor beta3 production
2	negative regulation of urine volume
2	nervous system development
2	neurogenesis
2	neuron projection development
2	neurotransmitter transport
2	nicotinate nucleotide metabolic process
2	obsolete peroxidase reaction
2	organic substance transport
2	organonitrogen compound metabolic process
2	osteoblast differentiation
2	pathogenesis
2	peptidoglycan biosynthetic process
2	peripheral nervous system development
2	phosphatidylinositol dephosphorylation
2	phototransduction
2	pigmentation
2	positive regulation of B cell activation
2	positive regulation of B cell apoptotic process
2	positive regulation of DNA replication
2	positive regulation of I-kappaB kinase/NF-kappaB signaling
2	positive regulation of MAP kinase activity
2	positive regulation of T cell activation
2	positive regulation of T cell homeostatic proliferation
2	positive regulation of T cell mediated immune response to tumor cell
2	positive regulation of T-helper 2 cell differentiation
2	positive regulation of aldosterone secretion
2	positive regulation of alpha-beta T cell proliferation
2	positive regulation of apoptotic cell clearance
2	positive regulation of apoptotic process
2	positive regulation of cAMP-mediated signaling
2	positive regulation of cGMP biosynthetic process
2	positive regulation of calcium ion import
2	positive regulation of calcium-mediated signaling
2	positive regulation of cell death
2	positive regulation of cell-cell adhesion mediated by integrin
2	positive regulation of cholesterol biosynthetic process
2	positive regulation of cytokine production
2	positive regulation of cytosolic calcium ion concentration involved in phospholipase C-activating G-protein coupled signaling pathway
2	positive regulation of defense response to virus by host
2	positive regulation of diacylglycerol biosynthetic process
2	positive regulation of fatty acid biosynthetic process
2	positive regulation of feeding behavior
2	positive regulation of glucose import
2	positive regulation of glutamate secretion
2	positive regulation of glycogen biosynthetic process
2	positive regulation of immune complex clearance by monocytes and macrophages
2	positive regulation of immunoglobulin secretion
2	positive regulation of inflammatory response to antigenic stimulus
2	positive regulation of integrin activation
2	positive regulation of lactation
2	positive regulation of lipid catabolic process
2	positive regulation of multicellular organism growth
2	positive regulation of multicellular organismal process
2	positive regulation of nephron tubule epithelial cell differentiation
2	positive regulation of nitric-oxide synthase biosynthetic process
2	positive regulation of peptidyl-serine phosphorylation
2	positive regulation of peptidyl-threonine phosphorylation
2	positive regulation of peptidyl-tyrosine phosphorylation
2	positive regulation of phospholipid biosynthetic process
2	positive regulation of protein kinase B signaling
2	positive regulation of protein tyrosine kinase activity
2	positive regulation of sequence-specific DNA binding transcription factor activity
2	positive regulation of smooth muscle contraction
2	positive regulation of transcription elongation from RNA polymerase II promoter
2	positive regulation of transcription factor import into nucleus
2	positive regulation of triglyceride biosynthetic process
2	positive regulation of urine volume
2	pre-B cell differentiation
2	progesterone secretion
2	proline biosynthetic process
2	prostaglandin metabolic process
2	protein heterooligomerization
2	protein kinase B signaling
2	protein metabolic process
2	receptor-mediated endocytosis
2	regulation of ARF protein signal transduction
2	regulation of B cell differentiation
2	regulation of blood vessel size
2	regulation of cellular metabolic process
2	regulation of cytokine-mediated signaling pathway
2	regulation of gene expression
2	regulation of locomotion
2	regulation of macromolecule metabolic process
2	regulation of primary metabolic process
2	regulation of protein phosphorylation
2	regulation of signal transduction
2	regulation of translational elongation
2	regulation of translational initiation
2	regulation of vasoconstriction
2	relaxation of vascular smooth muscle
2	renal sodium ion absorption
2	respiratory burst
2	response to L-arginine
2	response to activity
2	response to amino acid
2	response to amphetamine
2	response to antibiotic
2	response to biotic stimulus
2	response to chemical
2	response to defense-related host nitric oxide production
2	response to estradiol
2	response to food
2	response to glucocorticoid
2	response to herbicide
2	response to mercury ion
2	response to molecule of bacterial origin
2	response to muscle stretch
2	response to organic substance
2	response to oxidative stress
2	retinoic acid receptor signaling pathway
2	sensory perception of chemical stimulus
2	single-organism biosynthetic process
2	small molecule metabolic process
2	synaptic transmission, cholinergic
2	synaptic transmission, dopaminergic
2	synaptic vesicle endocytosis
2	tRNA processing
2	testosterone biosynthetic process
2	testosterone secretion
2	transcription from RNA polymerase I promoter
2	transcription initiation from RNA polymerase II promoter
2	tryptophan metabolic process
2	ubiquitin-dependent protein catabolic process
2	vasoconstriction
2	viral life cycle
2	viral procapsid maturation
2	wound healing
1	'de novo' cotranslational protein folding
1	2-oxoglutarate metabolic process
1	7-methylguanosine mRNA capping
1	ATP biosynthetic process
1	ATP synthesis coupled proton transport
1	B cell costimulation
1	B cell differentiation
1	D-gluconate metabolic process
1	DNA catabolic process
1	DNA packaging
1	DNA replication initiation
1	DNA replication, synthesis of RNA primer
1	DNA synthesis involved in DNA repair
1	DNA-templated transcription, initiation
1	G-protein coupled acetylcholine receptor signaling pathway
1	I-kappaB kinase/NF-kappaB signaling
1	IMP biosynthetic process
1	IMP salvage
1	JAK-STAT cascade
1	Kit signaling pathway
1	L-phenylalanine catabolic process
1	L-proline biosynthetic process
1	NAD biosynthesis via nicotinamide riboside salvage pathway
1	NAD biosynthetic process
1	NLS-bearing protein import into nucleus
1	Notch signaling pathway
1	PERK-mediated unfolded protein response
1	RNA polyadenylation
1	Ras protein signal transduction
1	Rho protein signal transduction
1	Schwann cell differentiation
1	T-helper 1 cell lineage commitment
1	T-helper 17 cell lineage commitment
1	T-helper 2 cell cytokine production
1	T-helper 2 cell differentiation
1	TMP biosynthetic process
1	acrosome reaction
1	actin cytoskeleton reorganization
1	actin filament polymerization
1	activation by virus of host NF-kappaB transcription factor activity
1	activation of adenylate cyclase activity
1	activation of transmembrane receptor protein tyrosine kinase activity
1	acute-phase response
1	adaptive immune response
1	adenylate cyclase-inhibiting G-protein coupled acetylcholine receptor signaling pathway
1	adherens junction organization
1	adrenergic receptor signaling pathway involved in cardiac muscle relaxation
1	alanyl-tRNA aminoacylation
1	alkaloid biosynthetic process
1	alpha-tubulin acetylation
1	aminergic neurotransmitter loading into synaptic vesicle
1	amino acid transmembrane transport
1	angiogenesis
1	anion transport
1	antibiotic metabolic process
1	antigen processing and presentation
1	apoptotic process
1	aromatic amino acid family biosynthetic process
1	artery smooth muscle contraction
1	associative learning
1	axon extension
1	basement membrane organization
1	benzoate metabolic process
1	bicarbonate transport
1	binding of sperm to zona pellucida
1	biomineral tissue development
1	blood circulation
1	body fluid secretion
1	bone resorption
1	brain development
1	bud outgrowth involved in lung branching
1	cAMP catabolic process
1	cGMP catabolic process
1	calcium-mediated signaling
1	carboxylic acid metabolic process
1	cardiac conduction
1	cardiac muscle cell action potential
1	cardiac muscle contraction
1	cartilage development
1	catabolism by organism of cell wall peptidoglycan in other organism
1	cell chemotaxis
1	cell development
1	cell division
1	cell junction assembly
1	cell morphogenesis
1	cell wall disassembly
1	cell wall macromolecule catabolic process
1	cell wall organization
1	cell wall organization or biogenesis
1	cell-cell adhesion mediated by cadherin
1	cell-cell adhesion via plasma-membrane adhesion molecules
1	cellular calcium ion homeostasis
1	cellular carbohydrate metabolic process
1	cellular component disassembly involved in execution phase of apoptosis
1	cellular component organization
1	cellular component organization or biogenesis
1	cellular defense response
1	cellular protein localization
1	cellular response to catecholamine stimulus
1	cellular response to cytokine stimulus
1	cellular response to fatty acid
1	cellular response to glucocorticoid stimulus
1	cellular response to glucose stimulus
1	cellular response to growth factor stimulus
1	cellular response to heat
1	cellular response to hydrogen peroxide
1	cellular response to hypoxia
1	cellular response to indole-3-methanol
1	cellular response to interferon-gamma
1	cellular response to lipopolysaccharide
1	cellular response to lithium ion
1	cellular response to manganese ion
1	cellular response to mechanical stimulus
1	cellular response to mercury ion
1	cellular response to mineralocorticoid stimulus
1	cellular response to nicotine
1	cellular response to nitric oxide
1	cellular response to peptide hormone stimulus
1	cellular response to prostaglandin D stimulus
1	cellular response to reactive oxygen species
1	cellular response to retinoic acid
1	cellular response to transforming growth factor beta stimulus
1	cellular response to vitamin D
1	cellular response to zinc ion
1	central nervous system projection neuron axonogenesis
1	cerebral cortex development
1	chemokine-mediated signaling pathway
1	chloride transmembrane transport
1	cholesterol metabolic process
1	choline transport
1	chondroitin sulfate biosynthetic process
1	chondroitin sulfate metabolic process
1	chromatin modification
1	chromosome organization
1	cilium assembly
1	circadian regulation of gene expression
1	circadian rhythm
1	circadian sleep/wake cycle
1	clathrin-mediated endocytosis of virus by host cell
1	cobalamin metabolic process
1	commissural neuron axon guidance
1	complement activation
1	connective tissue growth factor biosynthetic process
1	coumarin biosynthetic process
1	creatine transmembrane transport
1	cyclic nucleotide biosynthetic process
1	cysteine metabolic process
1	cytochrome complex assembly
1	cytoskeletal anchoring at plasma membrane
1	death-inducing signaling complex assembly
1	dendrite morphogenesis
1	diaminopimelate metabolic process
1	diapedesis
1	dicarboxylic acid transport
1	dopamine biosynthetic process from tyrosine
1	dorsal/ventral pattern formation
1	double-strand break repair via nonhomologous end joining
1	embryonic camera-type eye morphogenesis
1	endocrine pancreas development
1	endocytosis involved in viral entry into host cell
1	endodermal cell differentiation
1	endoplasmic reticulum unfolded protein response
1	entrainment of circadian clock by photoperiod
1	epidermal growth factor receptor signaling pathway
1	epinephrine biosynthetic process
1	epithelial cell proliferation involved in salivary gland morphogenesis
1	epithelial fluid transport
1	epithelial tube branching involved in lung morphogenesis
1	estrous cycle
1	excitatory postsynaptic potential
1	extracellular matrix disassembly
1	extracellular matrix-cell signaling
1	extrinsic apoptotic signaling pathway in absence of ligand
1	extrinsic apoptotic signaling pathway via death domain receptors
1	eye photoreceptor cell development
1	fat-soluble vitamin metabolic process
1	fatty acid metabolic process
1	feeding behavior
1	fever generation
1	fibroblast growth factor receptor signaling pathway
1	forebrain development
1	fructose metabolic process
1	fusion of virus membrane with host endosome membrane
1	gene silencing by RNA
1	glucagon secretion
1	glucose homeostasis
1	glucose transport
1	glutamine biosynthetic process
1	glycerol ether metabolic process
1	glycolipid biosynthetic process
1	glycosaminoglycan biosynthetic process
1	glycosaminoglycan catabolic process
1	glycoside metabolic process
1	heme catabolic process
1	hemolysis in other organism involved in symbiotic interaction
1	heparan sulfate proteoglycan catabolic process
1	heterocycle biosynthetic process
1	hexachlorocyclohexane metabolic process
1	histamine secretion
1	homocysteine metabolic process
1	hormone secretion
1	immunoglobulin mediated immune response
1	in utero embryonic development
1	inflammatory response to antigenic stimulus
1	innate immune response
1	innate immune response in mucosa
1	inosine catabolic process
1	inositol metabolic process
1	insulin receptor signaling pathway via phosphatidylinositol 3-kinase
1	interleukin-2 secretion
1	interleukin-4-mediated signaling pathway
1	interleukin-6-mediated signaling pathway
1	intra-Golgi vesicle-mediated transport
1	intrinsic apoptotic signaling pathway in response to DNA damage
1	ion transmembrane transport
1	isoquinoline alkaloid metabolic process
1	kidney development
1	lagging strand elongation
1	leading strand elongation
1	learning
1	leukotriene biosynthetic process
1	leukotriene metabolic process
1	lignin biosynthetic process
1	lipid biosynthetic process
1	long term synaptic depression
1	lysine biosynthetic process
1	lysine catabolic process
1	mRNA methylation
1	mRNA polyadenylation
1	mRNA stabilization
1	macromolecule biosynthetic process
1	macromolecule localization
1	maltodextrin transport
1	maltose transport
1	mast cell activation
1	mast cell chemotaxis
1	mast cell cytokine production
1	mast cell degranulation
1	maternal process involved in parturition
1	mating behavior
1	maturation of SSU-rRNA from tricistronic rRNA transcript (SSU-rRNA, 5.8S rRNA, LSU-rRNA)
1	membrane depolarization
1	membrane fusion involved in viral entry into host cell
1	membrane protein ectodomain proteolysis
1	memory
1	mesenchymal-epithelial cell signaling involved in prostate gland development
1	methane catabolic process
1	methanol metabolic process
1	methionine biosynthetic process
1	microglial cell activation
1	microtubule anchoring
1	microtubule cytoskeleton organization
1	microtubule-dependent intracellular transport of viral material towards nucleus
1	middle ear morphogenesis
1	mitochondrial acetyl-CoA biosynthetic process from pyruvate
1	mitochondrial electron transport, NADH to ubiquinone
1	mitotic DNA integrity checkpoint
1	mitotic S phase
1	mitotic chromosome condensation
1	mitotic nuclear division
1	modification-dependent protein catabolic process
1	modulation by virus of host morphology or physiology
1	modulation by virus of host process
1	morphogenesis of an epithelial sheet
1	motile cilium assembly
1	multi-organism metabolic process
1	multi-organism process
1	multicellular organismal process
1	muscle attachment
1	muscle contraction
1	muscle filament sliding
1	myelination in peripheral nervous system
1	myeloid dendritic cell differentiation
1	negative regulation of ERK1 and ERK2 cascade
1	negative regulation of JNK cascade
1	negative regulation of JUN kinase activity
1	negative regulation of MAPK cascade
1	negative regulation of NAD(P)H oxidase activity
1	negative regulation of T-helper 1 cell differentiation
1	negative regulation of T-helper 17 cell differentiation
1	negative regulation of acute inflammatory response
1	negative regulation of biological process
1	negative regulation of bone resorption
1	negative regulation of catalytic activity
1	negative regulation of cell adhesion
1	negative regulation of cell communication
1	negative regulation of cell death
1	negative regulation of cell differentiation
1	negative regulation of cell-cell adhesion
1	negative regulation of cellular process
1	negative regulation of centrosome duplication
1	negative regulation of chemokine biosynthetic process
1	negative regulation of chronic inflammatory response
1	negative regulation of collagen biosynthetic process
1	negative regulation of complement-dependent cytotoxicity
1	negative regulation of cysteine-type endopeptidase activity involved in apoptotic process
1	negative regulation of endothelial cell apoptotic process
1	negative regulation of epithelial cell migration
1	negative regulation of fibroblast growth factor receptor signaling pathway
1	negative regulation of growth
1	negative regulation of immune response
1	negative regulation of inflammatory response
1	negative regulation of interleukin-1 beta production
1	negative regulation of intrinsic apoptotic signaling pathway in response to DNA damage
1	negative regulation of leukocyte apoptotic process
1	negative regulation of macrophage activation
1	negative regulation of mast cell activation involved in immune response
1	negative regulation of metabolic process
1	negative regulation of monocyte chemotactic protein-1 production
1	negative regulation of neuron death
1	negative regulation of nitric oxide biosynthetic process
1	negative regulation of nitric-oxide synthase biosynthetic process
1	negative regulation of nuclear-transcribed mRNA catabolic process, nonsense-mediated decay
1	negative regulation of osteoclast differentiation
1	negative regulation of peptidyl-cysteine S-nitrosylation
1	negative regulation of peptidyl-serine phosphorylation
1	negative regulation of protein kinase B signaling
1	negative regulation of protein kinase activity
1	negative regulation of protein localization to nucleus
1	negative regulation of release of cytochrome c from mitochondria
1	negative regulation of respiratory burst involved in inflammatory response
1	negative regulation of sequence-specific DNA binding transcription factor activity
1	negative regulation of signaling
1	negative regulation of smooth muscle cell apoptotic process
1	negative regulation of translation
1	negative regulation of vasodilation
1	negative regulation of voltage-gated calcium channel activity
1	negative regulation of white fat cell proliferation
1	nerve maturation
1	neural crest cell development
1	neurological system process
1	neuromuscular junction development
1	neurotransmitter biosynthetic process
1	neurotrophin TRK receptor signaling pathway
1	neutrophil apoptotic process
1	nicotinamide metabolic process
1	nicotinamide riboside catabolic process
1	nitric oxide mediated signal transduction
1	norepinephrine biosynthetic process
1	norepinephrine-epinephrine vasoconstriction involved in regulation of systemic arterial blood pressure
1	nuclear-transcribed mRNA catabolic process, nonsense-mediated decay
1	nuclear-transcribed mRNA poly(A) tail shortening
1	nucleolus organization
1	nucleoside metabolic process
1	nucleosome assembly
1	nucleotide catabolic process
1	odontogenesis of dentin-containing tooth
1	one-carbon metabolic process
1	opioid receptor signaling pathway
1	organelle organization
1	ovulation
1	ovulation cycle
1	oxidative phosphorylation
1	pallium development
1	pantothenate biosynthetic process
1	pattern specification process
1	patterning of blood vessels
1	penetration of zona pellucida
1	penicillin biosynthetic process
1	peptide biosynthetic process
1	peptidoglycan catabolic process
1	peptidyl-amino acid modification
1	peptidyl-lysine modification to peptidyl-hypusine
1	peptidyl-serine phosphorylation
1	peptidyl-tyrosine autophosphorylation
1	peripheral nervous system axon regeneration
1	phosphate ion transport
1	phosphate-containing compound metabolic process
1	phosphatidylinositol metabolic process
1	phospholipase C-activating G-protein coupled acetylcholine receptor signaling pathway
1	phospholipase C-activating angiotensin-activated signaling pathway
1	phospholipase C-activating dopamine receptor signaling pathway
1	phospholipase D-activating G-protein coupled receptor signaling pathway
1	phospholipid catabolic process
1	phototransduction, visible light
1	phthalate metabolic process
1	phytoalexin metabolic process
1	platelet aggregation
1	platelet-derived growth factor receptor signaling pathway
1	polysaccharide catabolic process
1	pore complex assembly
1	positive regulation of B cell proliferation
1	positive regulation of JNK cascade
1	positive regulation of MAPK cascade
1	positive regulation of MHC class II biosynthetic process
1	positive regulation of NF-kappaB transcription factor activity
1	positive regulation of actin cytoskeleton reorganization
1	positive regulation of actin filament polymerization
1	positive regulation of acute inflammatory response
1	positive regulation of adenylate cyclase activity involved in G-protein coupled receptor signaling pathway
1	positive regulation of alpha-beta T cell differentiation
1	positive regulation of autophagy
1	positive regulation of basement membrane assembly involved in embryonic body morphogenesis
1	positive regulation of biological process
1	positive regulation of cAMP metabolic process
1	positive regulation of cardiac muscle contraction
1	positive regulation of cell division
1	positive regulation of cell growth
1	positive regulation of cell migration
1	positive regulation of cellular biosynthetic process
1	positive regulation of cellular protein metabolic process
1	positive regulation of ceramide biosynthetic process
1	positive regulation of chemokine biosynthetic process
1	positive regulation of chemokine secretion
1	positive regulation of cholesterol esterification
1	positive regulation of cholesterol storage
1	positive regulation of dense core granule biogenesis
1	positive regulation of developmental process
1	positive regulation of eosinophil chemotaxis
1	positive regulation of epithelial cell proliferation
1	positive regulation of gastric acid secretion
1	positive regulation of gene expression
1	positive regulation of granulocyte differentiation
1	positive regulation of immune response
1	positive regulation of immunoglobulin production
1	positive regulation of interleukin-10 production
1	positive regulation of interleukin-13 production
1	positive regulation of interleukin-6 production
1	positive regulation of intracellular protein transport
1	positive regulation of intracellular signal transduction
1	positive regulation of ion transport
1	positive regulation of isotype switching to IgE isotypes
1	positive regulation of isotype switching to IgG isotypes
1	positive regulation of lymphocyte activation
1	positive regulation of macromolecule biosynthetic process
1	positive regulation of macromolecule metabolic process
1	positive regulation of macrophage activation
1	positive regulation of macrophage derived foam cell differentiation
1	positive regulation of macrophage differentiation
1	positive regulation of mast cell degranulation
1	positive regulation of molecular function
1	positive regulation of mononuclear cell migration
1	positive regulation of myoblast fusion
1	positive regulation of neuron differentiation
1	positive regulation of neutrophil chemotaxis
1	positive regulation of nitrogen compound metabolic process
1	positive regulation of nuclear-transcribed mRNA poly(A) tail shortening
1	positive regulation of nucleobase-containing compound metabolic process
1	positive regulation of odontogenesis
1	positive regulation of phosphatidylinositol 3-kinase signaling
1	positive regulation of phospholipase A2 activity
1	positive regulation of phospholipase C-activating G-protein coupled receptor signaling pathway
1	positive regulation of podosome assembly
1	positive regulation of prostaglandin secretion
1	positive regulation of protein kinase A signaling
1	positive regulation of protein kinase C signaling
1	positive regulation of protein modification process
1	positive regulation of protein phosphorylation
1	positive regulation of protein secretion
1	positive regulation of relaxation of cardiac muscle
1	positive regulation of renal sodium excretion
1	positive regulation of respiratory burst involved in inflammatory response
1	positive regulation of sensory perception of pain
1	positive regulation of sequestering of triglyceride
1	positive regulation of skeletal muscle cell differentiation
1	positive regulation of smooth muscle cell proliferation
1	positive regulation of sodium ion transmembrane transporter activity
1	positive regulation of translation
1	positive regulation of translational elongation
1	positive regulation of translational initiation
1	positive regulation of translational termination
1	positive regulation of transport
1	positive regulation of tyrosine phosphorylation of STAT protein
1	positive regulation of tyrosine phosphorylation of Stat1 protein
1	positive regulation of tyrosine phosphorylation of Stat3 protein
1	positive regulation of tyrosine phosphorylation of Stat5 protein
1	post-translational protein modification
1	postsynaptic membrane organization
1	production of molecular mediator involved in inflammatory response
1	programmed cell death
1	prostate gland epithelium morphogenesis
1	protein ADP-ribosylation
1	protein catabolic process
1	protein heterotrimerization
1	protein kinase C-activating G-protein coupled receptor signaling pathway
1	protein sumoylation
1	protein tetramerization
1	purine nucleobase biosynthetic process
1	purine nucleotide biosynthetic process
1	purine nucleotide catabolic process
1	purine-containing compound salvage
1	pyrimidine nucleotide biosynthetic process
1	pyrimidine-containing compound metabolic process
1	rRNA processing
1	reactive oxygen species metabolic process
1	receptor internalization
1	recognition of pollen
1	regulation of acetyl-CoA biosynthetic process from pyruvate
1	regulation of acetylcholine secretion, neurotransmission
1	regulation of actin filament polymerization
1	regulation of appetite
1	regulation of behavior
1	regulation of biosynthetic process
1	regulation of blood circulation
1	regulation of bone mineralization
1	regulation of cAMP-mediated signaling
1	regulation of cardiac muscle contraction by regulation of the release of sequestered calcium ion
1	regulation of catalytic activity
1	regulation of cell adhesion
1	regulation of cell communication
1	regulation of cell cycle
1	regulation of cellular localization
1	regulation of cellular response to growth factor stimulus
1	regulation of dendrite morphogenesis
1	regulation of developmental process
1	regulation of epidermal growth factor receptor signaling pathway
1	regulation of epithelial to mesenchymal transition
1	regulation of establishment of endothelial barrier
1	regulation of female receptivity
1	regulation of gastrulation
1	regulation of heart contraction
1	regulation of heart rate
1	regulation of immune response
1	regulation of insulin-like growth factor receptor signaling pathway
1	regulation of intracellular signal transduction
1	regulation of ion transmembrane transport
1	regulation of lamellipodium assembly
1	regulation of leaf development
1	regulation of locomotor rhythm
1	regulation of mRNA 3'-end processing
1	regulation of mast cell degranulation
1	regulation of membrane potential
1	regulation of neuronal synaptic plasticity
1	regulation of pH
1	regulation of phosphorylation
1	regulation of protein kinase A signaling
1	regulation of protein ubiquitination
1	regulation of proton transport
1	regulation of response to reactive oxygen species
1	regulation of rhodopsin mediated signaling pathway
1	regulation of ryanodine-sensitive calcium-release channel activity
1	regulation of sensory perception of pain
1	regulation of signaling
1	regulation of skeletal muscle contraction by regulation of release of sequestered calcium ion
1	regulation of smooth muscle contraction
1	regulation of sodium ion transmembrane transporter activity
1	regulation of system process
1	regulation of systemic arterial blood pressure by vasopressin
1	regulation of the force of heart contraction
1	regulation of transcription from RNA polymerase III promoter
1	regulation of transcription involved in G1/S transition of mitotic cell cycle
1	regulation of translation
1	regulation of translational termination
1	regulation of tumor necrosis factor-mediated signaling pathway
1	regulation of vascular smooth muscle contraction
1	regulation of vasodilation
1	regulation of voltage-gated calcium channel activity
1	removal of superoxide radicals
1	renal absorption
1	resolution of meiotic recombination intermediates
1	response to cocaine
1	response to cold
1	response to copper ion
1	response to corticosterone
1	response to dexamethasone
1	response to electrical stimulus
1	response to ether
1	response to fibroblast growth factor
1	response to glucose
1	response to hormone
1	response to hydrogen peroxide
1	response to immobilization stress
1	response to inorganic substance
1	response to isolation stress
1	response to leptin
1	response to light stimulus
1	response to metal ion
1	response to nicotine
1	response to nutrient
1	response to nutrient levels
1	response to ozone
1	response to peptide hormone
1	response to platelet-derived growth factor
1	response to prostaglandin F
1	response to pyrethroid
1	response to salt
1	response to salt stress
1	response to stress
1	response to testosterone
1	response to virus
1	response to water deprivation
1	response to zinc ion
1	retina development in camera-type eye
1	retinoid metabolic process
1	rhodopsin mediated signaling pathway
1	rhythmic excitation
1	riboflavin metabolic process
1	ribonucleoprotein complex assembly
1	ribosomal small subunit assembly
1	sensitization
1	sensory perception of sound
1	serotonin receptor signaling pathway
1	single organismal cell-cell adhesion
1	single strand break repair
1	single-organism carbohydrate metabolic process
1	sister chromatid segregation
1	skeletal system development
1	snRNA processing
1	social behavior
1	sperm motility
1	spermatogenesis
1	sphingolipid metabolic process
1	spinal cord development
1	starch biosynthetic process
1	stilbene biosynthetic process
1	substrate adhesion-dependent cell spreading
1	superoxide anion generation
1	suppression by virus of G2/M transition of host mitotic cell cycle
1	suppression by virus of host STAT1 activity
1	suppression by virus of host STAT2 activity
1	suppression by virus of host type I interferon-mediated signaling pathway
1	synapse assembly
1	synaptic transmission involved in micturition
1	synaptic transmission, glycinergic
1	system development
1	tRNA aminoacylation for protein translation
1	tRNA methylation
1	tRNA wobble position uridine thiolation
1	taurine metabolic process
1	telomere maintenance via recombination
1	telomere maintenance via semi-conservative replication
1	terpene metabolic process
1	thyroid hormone generation
1	tissue homeostasis
1	tissue regeneration
1	transcription from RNA polymerase II promoter
1	transcription from RNA polymerase III promoter
1	transcription, RNA-templated
1	translational frameshifting
1	transmembrane receptor protein tyrosine kinase signaling pathway
1	transmission of nerve impulse
1	transposition, DNA-mediated
1	triglyceride homeostasis
1	tumor necrosis factor-mediated signaling pathway
1	tyrosine catabolic process
1	ubiquinone biosynthetic process
1	urate biosynthetic process
1	vascular endothelial growth factor receptor signaling pathway
1	vasculogenesis
1	vesicle fusion with Golgi apparatus
1	viral RNA genome replication
1	viral capsid assembly
1	viral genome replication
1	viral penetration into host nucleus
1	viral release from host cell
1	viral transcription
1	virion assembly
1	virion attachment to host cell

## Sheet: Current-other
Total counts	GO classification
21	G-protein coupled receptor signaling pathway, coupled to cyclic nucleotide second messenger
21	sensory perception of smell
15	regulation of transcription, DNA-templated
15	signal transduction
12	G-protein coupled receptor signaling pathway
11	immune response
11	oxidation-reduction process
9	protein glycosylation
8	homophilic cell adhesion via plasma membrane adhesion molecules
8	proteolysis
7	carbohydrate metabolic process
7	protein phosphorylation
7	serine family amino acid metabolic process
6	antigen processing and presentation of peptide antigen via MHC class I
6	metabolic process
6	ribosome biogenesis
6	translation
5	ion transmembrane transport
5	positive regulation of cAMP biosynthetic process
5	positive regulation of transcription from RNA polymerase II promoter
5	regulation of ion transmembrane transport
4	RNA metabolic process
4	adenylate cyclase-activating dopamine receptor signaling pathway
4	cell communication
4	cell surface receptor signaling pathway
4	glycine metabolic process
4	insulin secretion
4	negative regulation of cysteine-type endopeptidase activity involved in apoptotic process
4	positive regulation of glucose import
4	regulation of synaptic plasticity
4	synaptic transmission
4	threonine metabolic process
3	2-oxoglutarate metabolic process
3	L-phenylalanine biosynthetic process
3	L-serine metabolic process
3	NADH metabolic process
3	S-adenosylhomocysteine metabolic process
3	S-adenosylmethionine metabolic process
3	alanine metabolic process
3	aldehyde catabolic process
3	alkaloid biosynthetic process
3	anatomical structure formation involved in morphogenesis
3	arginine metabolic process
3	aspartate metabolic process
3	associative learning
3	bone development
3	brain development
3	cAMP-mediated signaling
3	carbon utilization
3	cell proliferation
3	cellular amide metabolic process
3	cellular macromolecule biosynthetic process
3	cellular nitrogen compound biosynthetic process
3	cellular oxidant detoxification
3	cellular response to catecholamine stimulus
3	cellular response to forskolin
3	cellular response to peptide hormone stimulus
3	cellular response to prostaglandin E stimulus
3	chordate embryonic development
3	cysteine metabolic process
3	cytokine-mediated signaling pathway
3	desensitization of G-protein coupled receptor protein signaling pathway
3	developmental growth
3	embryonic morphogenesis
3	energy reserve metabolic process
3	feeding behavior
3	folic acid metabolic process
3	gastric inhibitory peptide signaling pathway
3	gene expression
3	gluconeogenesis
3	glutamate catabolic process
3	glutathione metabolic process
3	glycerol biosynthetic process
3	glycerol-3-phosphate metabolic process
3	glycerolipid metabolic process
3	glycolytic process
3	intracellular protein transport
3	mRNA processing
3	memory
3	methylation
3	methylglyoxal biosynthetic process
3	negative regulation of blood pressure
3	negative regulation of neuron apoptotic process
3	negative regulation of renal sodium excretion
3	negative regulation of synaptic transmission
3	neuropeptide signaling pathway
3	obsolete peroxidase reaction
3	organonitrogen compound biosynthetic process
3	oxaloacetate metabolic process
3	pentose-phosphate shunt
3	peptide hormone processing
3	phosphatidylinositol phosphorylation
3	positive regulation of blood pressure
3	positive regulation of cell differentiation
3	positive regulation of cell proliferation
3	positive regulation of heart contraction
3	positive regulation of insulin secretion
3	positive regulation of protein phosphorylation
3	positive regulation of sodium ion transport
3	post-embryonic development
3	proline metabolic process
3	protein ADP-ribosylation
3	protein homotetramerization
3	purine ribonucleoside triphosphate metabolic process
3	regulation of cAMP-mediated signaling
3	regulation of calcium ion transport
3	regulation of transcription from RNA polymerase II promoter
3	release of sequestered calcium ion into cytosol
3	response to axon injury
3	response to calcium ion
3	response to glucose
3	response to oxidative stress
3	sarcosine metabolic process
3	skeletal system morphogenesis
3	skin development
3	small molecule biosynthetic process
3	starch metabolic process
3	sucrose metabolic process
3	tissue development
3	transcription, DNA-templated
3	tryptophan biosynthetic process
3	tyrosine biosynthetic process
3	vesicle fusion
3	viral process
2	RNA-dependent DNA replication
2	cellular amino acid biosynthetic process
2	defense response to Gram-negative bacterium
2	defense response to Gram-positive bacterium
2	fatty acid metabolic process
2	growth
2	intracellular signal transduction
2	negative regulation of Golgi to plasma membrane protein transport
2	negative regulation of apoptotic process
2	oxygen transport
2	phospholipid catabolic process
2	positive regulation of transcription, DNA-templated
2	potassium ion transport
2	protein depalmitoylation
2	purine nucleobase metabolic process
2	pyrimidine nucleobase metabolic process
2	rRNA processing
2	retina homeostasis
2	small GTPase mediated signal transduction
2	urea transmembrane transport
1	ATP biosynthetic process
1	DNA integration
1	DNA-dependent DNA replication
1	L-serine biosynthetic process
1	adenylate cyclase-activating adrenergic receptor signaling pathway
1	antibiotic metabolic process
1	bone resorption
1	calcium ion transmembrane transport
1	cation transport
1	cell-cell signaling
1	cellular calcium ion homeostasis
1	cellular protein modification process
1	cellular response to calcium ion
1	cellular response to drug
1	cellular response to nitric oxide
1	cyclic nucleotide biosynthetic process
1	defense response
1	ephrin receptor signaling pathway
1	glycosphingolipid metabolic process
1	homocysteine metabolic process
1	hydrogen ion transmembrane transport
1	intracellular transport
1	leukotriene biosynthetic process
1	lipid metabolic process
1	mismatch repair
1	negative regulation of cell migration
1	negative regulation of fatty acid biosynthetic process
1	negative regulation of gene expression
1	negative regulation of protein acetylation
1	negative regulation of testosterone secretion
1	negative regulation of transcription from RNA polymerase II promoter
1	negative regulation of urine volume
1	neurotransmitter transport
1	nucleic acid metabolic process
1	nucleocytoplasmic transport
1	positive regulation of GTPase activity
1	positive regulation of I-kappaB kinase/NF-kappaB signaling
1	positive regulation of aldosterone secretion
1	positive regulation of angiogenesis
1	positive regulation of bone mineralization
1	positive regulation of cAMP-mediated signaling
1	positive regulation of cholesterol biosynthetic process
1	positive regulation of diacylglycerol biosynthetic process
1	positive regulation of fatty acid biosynthetic process
1	positive regulation of feeding behavior
1	positive regulation of glycogen biosynthetic process
1	positive regulation of lactation
1	positive regulation of lipid catabolic process
1	positive regulation of peptidyl-threonine phosphorylation
1	positive regulation of peptidyl-tyrosine phosphorylation
1	positive regulation of phospholipid biosynthetic process
1	positive regulation of signal transduction
1	positive regulation of triglyceride biosynthetic process
1	positive thymic T cell selection
1	protein dephosphorylation
1	protein homooligomerization
1	protein transport
1	protein ubiquitination
1	regulation of RNA metabolic process
1	regulation of mitotic cell cycle spindle assembly checkpoint
1	regulation of protein kinase activity
1	regulation of sodium ion transmembrane transporter activity
1	regulation of transcription from RNA polymerase I promoter
1	regulation of translational elongation
1	removal of superoxide radicals
1	renal sodium ion absorption
1	response to L-arginine
1	response to biotic stimulus
1	response to food
1	sensory perception of chemical stimulus
1	single-organism process
1	skeletal system development
1	transcription from RNA polymerase I promoter
1	transcription from RNA polymerase II promoter
1	transcription initiation from mitochondrial promoter
1	transforming growth factor beta receptor signaling pathway
1	transmembrane transport
1	transport
1	tyrosine metabolic process
1	vesicle-mediated transport
1	water transport
