# Supplementary material for: A New Chicken Genome Assembly Provides Insight into Avian Genome Structure
Source: G3 (Bethesda). 2016 Nov 14;7(1):109–17. doi: 10.1534/g3.116.035923 (PMC5217101; doi:10.1534/g3.116.035923)
Supplement: Supplementary file 17 [file 109FileS7.xls]

## Sheet: Current-novel
Total counts	GO classification
83	integral component of membrane
69	intermediate filament
34	plasma membrane
27	cytosol
27	membrane
19	nucleus
18	cytoplasm
17	interleukin-1 receptor complex
14	extracellular space
14	intracellular
14	transcription factor complex
12	immunoglobulin complex
11	cytoskeleton
10	extracellular region
9	MHC class II protein complex
9	yolk
8	MHC class I protein complex
7	mitochondrion
6	extracellular exosome
5	chloroplast thylakoid membrane
5	intracellular ribonucleoprotein complex
5	ribosome
5	viral envelope
4	endoplasmic reticulum membrane
4	microtubule
4	photosystem I
4	tubulin complex
4	viral capsid
3	blood microparticle
3	cell surface
3	cytoplasmic part
3	extracellular region part
3	integral component of plasma membrane
3	intracellular organelle
3	intracellular part
3	nucleosome
3	phenylalanine-tRNA ligase complex
3	photosystem II
3	protein complex
2	Golgi membrane
2	Type II site-specific deoxyribonuclease complex
2	cell junction
2	chloroplast
2	chloroplast ribulose bisphosphate carboxylase complex
2	chromatin
2	clathrin coat
2	cytoplasmic vesicle membrane
2	endoplasmic reticulum lumen
2	extrinsic component of membrane
2	intracellular non-membrane-bounded organelle
2	membrane-bounded organelle
2	myelin sheath
2	nuclear membrane
2	nucleoplasm
2	photosystem
2	photosystem II oxygen evolving complex
2	specific granule
2	whole membrane
1	6-phosphofructokinase complex
1	DNA polymerase III, clamp loader chi/psi subcomplex
1	NuA4 histone acetyltransferase complex
1	RISC complex
1	RNA polymerase II transcription factor complex
1	RNA-directed RNA polymerase complex
1	T=7 icosahedral viral capsid
1	T=pseudo3 icosahedral viral capsid
1	acrosomal vesicle
1	anchored component of membrane
1	cell body
1	cell periphery
1	chorion
1	collagen trimer
1	cytochrome b6f complex
1	dense body
1	endoplasmic reticulum
1	filopodium
1	focal adhesion
1	high-density lipoprotein particle
1	host cell cytoplasmic vesicle membrane
1	host cell nucleus
1	host cell part
1	host cell plasmodesma
1	integral component of peroxisomal membrane
1	integral to membrane of host cell
1	intracellular organelle part
1	lamellipodium
1	lamin filament
1	laminin-1 complex
1	laminin-10 complex
1	laminin-11 complex
1	lipid particle
1	macromolecular complex
1	mediator complex
1	membrane-bounded vesicle
1	mitochondrial inner membrane
1	mitochondrial respiratory chain complex I
1	mitochondrial respiratory chain complex IV
1	myosin complex
1	nuclear chromosome, telomeric region
1	nuclear lumen
1	nucleolus
1	organelle inner membrane
1	perinuclear region of cytoplasm
1	plasma membrane light-harvesting complex
1	plastid
1	proteasome activator complex
1	proteinaceous extracellular matrix
1	respiratory chain complex III
1	secretory granule
1	thylakoid
1	viral outer capsid
1	viral procapsid
1	voltage-gated potassium channel complex

## Sheet: Current-unmapped
Total counts	GO classification
120	integral component of membrane
100	membrane
67	cytosol
60	nucleus
58	intermediate filament
43	extracellular region
42	cytoplasm
38	transcription factor complex
34	interleukin-1 receptor complex
33	intracellular
31	plasma membrane
27	ribosome
26	extracellular space
23	cytoskeleton
21	mitochondrion
17	extracellular exosome
14	nucleolus
9	chloroplast
9	integral component of plasma membrane
9	intracellular part
7	nucleoplasm
7	respiratory chain complex IV
6	endoplasmic reticulum membrane
6	extracellular matrix
6	membrane part
6	membrane raft
6	microtubule
6	myosin complex
6	proteasome core complex
6	secretory granule
6	tubulin complex
5	DNA-directed RNA polymerase complex
5	cell part
5	cell surface
5	chromatin
5	focal adhesion
5	host cell cytoplasm
5	intracellular ribonucleoprotein complex
5	membrane coat
5	photosystem I
5	thylakoid
4	DNA polymerase complex
4	Golgi membrane
4	hemoglobin complex
4	integrin complex
4	nuclear matrix
4	nucleosome
4	perinuclear region of cytoplasm
4	plastid
4	postsynaptic membrane
4	sarcolemma
4	viral capsid
4	voltage-gated potassium channel complex
3	anchored component of membrane
3	cell junction
3	cell outer membrane
3	chloroplast thylakoid membrane
3	ciliary membrane
3	cytoplasmic mRNA processing body
3	cytoplasmic, membrane-bounded vesicle
3	endomembrane system
3	extrinsic component of membrane
3	heterotrimeric G-protein complex
3	host cell nucleus
3	immunoglobulin complex
3	intracellular organelle part
3	keratin filament
3	lamellipodium
3	melanosome
3	membrane-bounded organelle
3	microtubule cytoskeleton
3	microvillus membrane
3	muscle myosin complex
3	myelin sheath
3	myosin filament
3	nitrate reductase complex
3	photosystem II oxygen evolving complex
3	protein complex
3	proteinaceous extracellular matrix
3	trans-Golgi network
3	virion
3	virion membrane
3	voltage-gated calcium channel complex
2	BAF-type complex
2	DNA-directed RNA polymerase I complex
2	Golgi apparatus
2	MHC class I protein complex
2	acetylcholine-gated channel complex
2	anchored component of external side of plasma membrane
2	axon
2	basement membrane
2	blood microparticle
2	cell
2	collagen trimer
2	connexon complex
2	cytoplasmic dynein complex
2	cytoplasmic side of plasma membrane
2	cytoskeletal part
2	dendrite
2	external side of plasma membrane
2	extracellular region part
2	extrinsic component of cytoplasmic side of plasma membrane
2	glucosidase II complex
2	guanylate cyclase complex, soluble
2	heterochromatin
2	host cell membrane
2	host cell plasma membrane
2	intracellular membrane-bounded organelle
2	large ribosomal subunit
2	lateral plasma membrane
2	lysosomal membrane
2	macromolecular complex
2	mediator complex
2	membrane-bounded vesicle
2	mitochondrial envelope
2	mitochondrial inner membrane
2	mitochondrial matrix
2	mitochondrial respiratory chain complex IV
2	neuron projection
2	neuronal cell body
2	perikaryon
2	periplasmic space
2	photosystem II
2	plasma membrane part
2	pore complex
2	postsynaptic density
2	prefoldin complex
2	proton-transporting two-sector ATPase complex, catalytic domain
2	replication fork
2	sodium:potassium-exchanging ATPase complex
2	viral tegument
2	virion part
1	3-isopropylmalate dehydratase complex
1	CST complex
1	DNA-directed RNA polymerase II, core complex
1	DNA-directed RNA polymerase III complex
1	GPI-anchor transamidase complex
1	Golgi lumen
1	Golgi transport complex
1	Ino80 complex
1	MHC class II protein complex
1	RNA-directed RNA polymerase complex
1	SMN complex
1	T=4 icosahedral viral capsid
1	T=7 icosahedral viral capsid
1	TCTN-B9D complex
1	TRAF2-GSTP1 complex
1	WASH complex
1	Weibel-Palade body
1	Z disc
1	actin cytoskeleton
1	aggresome
1	alpha DNA polymerase:primase complex
1	amyloplast
1	anthranilate synthase complex
1	apical junction complex
1	apical plasma membrane
1	asymmetric synapse
1	axon terminus
1	bacterial-type flagellum
1	basal part of cell
1	bicellular tight junction
1	biotin carboxylase complex
1	brush border membrane
1	cAMP-dependent protein kinase complex
1	catalytic step 2 spliceosome
1	catenin complex
1	cell wall
1	cell-cell adherens junction
1	cell-cell junction
1	cell-substrate junction
1	chromaffin granule
1	chromosome
1	chylomicron
1	coated pit
1	condensin complex
1	contractile ring
1	cortical actin cytoskeleton
1	costamere
1	cytoplasmic part
1	cytoplasmic stress granule
1	cytoplasmic vesicle
1	cytosolic large ribosomal subunit
1	cytosolic small ribosomal subunit
1	desmosome
1	dystroglycan complex
1	early endosome
1	endocytic vesicle lumen
1	endoplasmic reticulum
1	endosome
1	endosome membrane
1	extracellular membrane-bounded organelle
1	filopodium
1	filopodium membrane
1	flotillin complex
1	glycine-gated chloride channel complex
1	haptoglobin-hemoglobin complex
1	histone deacetylase complex
1	host cell Golgi apparatus
1	host cell PML body
1	host cell mitochondrion
1	host cell plasmodesma
1	host intracellular membrane-bounded organelle
1	integral component of Golgi membrane
1	integral component of external side of plasma membrane
1	integrator complex
1	interleukin-2 receptor complex
1	interleukin-4 receptor complex
1	interleukin-5 receptor complex
1	interleukin-6 receptor complex
1	interstitial matrix
1	intracellular non-membrane-bounded organelle
1	intracellular organelle
1	lysosomal lumen
1	male germ cell nucleus
1	maltose transport complex
1	mast cell granule
1	melanosome membrane
1	mitochondrial outer membrane
1	mitochondrial respiratory chain
1	neuron part
1	neuron projection terminus
1	neuronal postsynaptic density
1	node of Ranvier
1	nonmotile primary cilium
1	nuclear chromatin
1	nuclear envelope
1	nuclear part
1	nucleoid
1	organelle lumen
1	other organism postsynaptic membrane
1	peptidoglycan-based cell wall
1	peroxisomal matrix
1	peroxisome
1	phosphopyruvate hydratase complex
1	phosphoribosylaminoimidazole carboxylase complex
1	photoreceptor disc membrane
1	photosynthetic membrane
1	pilus
1	plasma membrane region
1	protein serine/threonine phosphatase complex
1	proton-transporting ATP synthase complex, catalytic core F(1)
1	pyruvate dehydrogenase complex
1	receptor complex
1	recycling endosome
1	rough endoplasmic reticulum lumen
1	rough endoplasmic reticulum membrane
1	sarcoplasmic reticulum
1	signal recognition particle, endoplasmic reticulum targeting
1	small nucleolar ribonucleoprotein complex
1	smooth endoplasmic reticulum
1	spectrin
1	synapse
1	synaptic vesicle
1	syntrophin complex
1	tRNA (m1A) methyltransferase complex
1	terminal bouton
1	thylakoid membrane
1	translation release factor complex
1	troponin complex
1	ubiquitin ligase complex
1	very-low-density lipoprotein particle
1	viral envelope

## Sheet: Current-other
Total counts	GO classification
46	integral component of membrane
22	membrane
14	intermediate filament
12	transcription factor complex
9	cytosol
9	plasma membrane
8	extracellular space
8	nucleus
6	MHC class I protein complex
6	immunoglobulin complex
4	chloroplast
4	connexon complex
4	integral component of plasma membrane
4	interleukin-1 receptor complex
4	intracellular
4	receptor complex
4	sarcolemma
3	Golgi membrane
3	IkappaB kinase complex
3	axon terminus
3	cell junction
3	centrosome
3	endosome
3	extracellular region part
3	glycerol-3-phosphate dehydrogenase complex
3	heterotrimeric G-protein complex
3	intracellular ribonucleoprotein complex
3	large ribosomal subunit
3	lysosome
3	membrane raft
3	mitochondrial respiratory chain complex I
3	mitochondrion
3	neuronal cell body
3	postsynaptic membrane
3	ribosome
3	ruffle
3	tubulin complex
3	viral capsid
3	zymogen granule
2	Golgi cis cisterna
2	aleurone grain
2	extracellular exosome
2	extracellular region
2	hemoglobin complex
2	intracellular membrane-bounded organelle
2	intracellular part
2	microvillus
2	nucleolus
2	rough endoplasmic reticulum lumen
2	secretory granule
2	trans-Golgi network transport vesicle
2	vacuole
1	AP-5 adaptor complex
1	DNA-directed RNA polymerase I complex
1	anaphase-promoting complex
1	anchored component of membrane
1	apical plasma membrane
1	apicoplast
1	cell part
1	chromatin
1	cyclin-dependent protein kinase 5 holoenzyme complex
1	cytoplasm
1	cytoplasmic, membrane-bounded vesicle
1	endomembrane system
1	endoplasmic reticulum membrane
1	eukaryotic translation elongation factor 1 complex
1	keratin filament
1	microvillus membrane
1	mitochondrial nucleoid
1	mitochondrial outer membrane
1	mitochondrial small ribosomal subunit
1	photosystem I
1	plastid
1	proteinaceous extracellular matrix
1	proton-transporting two-sector ATPase complex, catalytic domain
1	voltage-gated calcium channel complex
1	voltage-gated potassium channel complex
