# Supplementary material for: A New Chicken Genome Assembly Provides Insight into Avian Genome Structure
Source: G3 (Bethesda). 2016 Nov 14;7(1):109–17. doi: 10.1534/g3.116.035923 (PMC5217101; doi:10.1534/g3.116.035923)
Supplement: Supplementary file 19 [file 109FileS8.xls]

## Sheet: Current-novel
Total counts	GO classifciation
182	protein binding
68	structural constituent of cytoskeleton
62	zinc ion binding
52	nucleic acid binding
48	metal ion binding
37	calcium ion binding
36	ATP binding
32	G-protein coupled receptor activity
30	sequence-specific DNA binding
29	binding
23	heterocyclic compound binding
23	olfactory receptor activity
23	organic cyclic compound binding
22	RNA-directed DNA polymerase activity
20	transferase activity
18	identical protein binding
17	aspartic-type endopeptidase activity
17	interleukin-1 receptor activity
16	serine-type endopeptidase activity
15	RNA-DNA hybrid ribonuclease activity
14	DNA binding
14	transcription factor activity, sequence-specific DNA binding
13	ion binding
12	protein kinase activity
11	catalytic activity
11	ligase activity
10	nucleotide binding
10	peptide antigen binding
10	structural molecule activity
9	GTP binding
8	imidazoleglycerol-phosphate dehydratase activity
7	protein heterodimerization activity
7	small molecule binding
6	RNA binding
6	hydrolase activity
6	protein dimerization activity
6	receptor binding
5	4-alpha-glucanotransferase activity
5	N-acetyltransferase activity
5	amylo-alpha-1,6-glucosidase activity
5	glycine N-acyltransferase activity
5	hormone activity
5	ligase activity, forming aminoacyl-tRNA and related compounds
5	magnesium ion binding
5	metalloexopeptidase activity
5	protein tyrosine phosphatase activity
4	chlorophyll binding
4	dipeptidase activity
4	dipeptidyl-peptidase activity
4	iron ion binding
4	microtubule binding
4	structural constituent of ribosome
4	transferase activity, transferring acyl groups
3	GTPase activity
3	anion binding
3	catechol 2,3-dioxygenase activity
3	double-stranded DNA binding
3	electron transporter, transferring electrons within the cyclic electron transport pathway of photosynthesis activity
3	ferrous iron binding
3	glucose-6-phosphate isomerase activity
3	heparin binding
3	microtubule motor activity
3	oxidoreductase activity
3	phenylalanine-tRNA ligase activity
3	protein homodimerization activity
3	protein serine/threonine kinase activity
3	queuine tRNA-ribosyltransferase activity
3	scavenger receptor activity
3	serine-type endopeptidase inhibitor activity
3	serine-type peptidase activity
3	tRNA binding
3	transcription regulatory region DNA binding
3	transmembrane transporter activity
2	GTPase activator activity
2	RNA polymerase II core promoter proximal region sequence-specific DNA binding
2	Type II site-specific deoxyribonuclease activity
2	alcohol dehydrogenase (NAD) activity
2	alpha-mannosidase activity
2	aminoacyl-tRNA ligase activity
2	calcium channel activity
2	carbohydrate derivative binding
2	carboxylic ester hydrolase activity
2	chemokine activity
2	double-stranded RNA binding
2	drug binding
2	enzyme binding
2	fatty acid binding
2	glycine N-methyltransferase activity
2	glycogen (starch) synthase activity
2	inositol oxygenase activity
2	ion channel activity
2	kinase activity
2	lipid binding
2	macromolecular complex binding
2	manganese ion binding
2	metalloendopeptidase activity
2	monooxygenase activity
2	neuropeptide hormone activity
2	oxygen binding
2	phosphorus-oxygen lyase activity
2	prolactin receptor binding
2	protein serine/threonine kinase activator activity
2	pyridoxal phosphate binding
2	ribulose-bisphosphate carboxylase activity
2	small protein activating enzyme activity
2	sulfotransferase activity
2	toxic substance binding
2	transmembrane signaling receptor activity
2	transporter activity
1	2 iron, 2 sulfur cluster binding
1	6-phosphofructokinase activity
1	ATPase activity
1	CCR chemokine receptor binding
1	DNA-directed DNA polymerase activity
1	E-box binding
1	N-acetylmuramoyl-L-alanine amidase activity
1	NAD(P)+-protein-arginine ADP-ribosyltransferase activity
1	RNA helicase activity
1	RNA polymerase I regulatory region DNA binding
1	RNA polymerase II regulatory region sequence-specific DNA binding
1	RNA polymerase II transcription factor activity, sequence-specific DNA binding
1	RNA-directed RNA polymerase activity
1	Ran GTPase binding
1	SMAD binding
1	SNAP receptor activity
1	actin binding
1	aminopeptidase activity
1	bHLH transcription factor binding
1	bacteriochlorophyll binding
1	calcium-dependent phospholipid binding
1	calcium:sodium antiporter activity
1	calmodulin binding
1	calmodulin-dependent protein kinase activity
1	carbohydrate binding
1	carbohydrate transmembrane transporter activity
1	carboxyl- or carbamoyltransferase activity
1	core promoter sequence-specific DNA binding
1	cysteine-type endopeptidase activity
1	cytochrome-c oxidase activity
1	electron transporter, transferring electrons within cytochrome b6/f complex of photosystem II activity
1	endonuclease activity
1	estradiol 17-beta-dehydrogenase activity
1	exodeoxyribonuclease III activity
1	extracellular matrix structural constituent
1	glycerophosphodiester phosphodiesterase activity
1	glycogen phosphorylase activity
1	growth factor activity
1	guanyl-nucleotide exchange factor activity
1	histamine receptor activity
1	host cell surface receptor binding
1	hydrolase activity, acting on acid anhydrides
1	hydrolase activity, acting on carbon-nitrogen (but not peptide) bonds
1	inorganic anion exchanger activity
1	kinase binding
1	lyase activity
1	mRNA binding
1	metal ion transmembrane transporter activity
1	motor activity
1	nickel cation binding
1	nucleoside kinase activity
1	nucleotidyltransferase activity
1	octanoyltransferase activity
1	oxidoreductase activity, acting on single donors with incorporation of molecular oxygen, incorporation of two atoms of oxygen
1	oxidoreductase activity, acting on the aldehyde or oxo group of donors, disulfide as acceptor
1	peptidase activity
1	peptidase activity, acting on L-amino acid peptides
1	phosphatidylcholine phospholipase C activity
1	phosphatidylinositol-4,5-bisphosphate 4-phosphatase activity
1	phosphatidylinositol-4-phosphate binding
1	phosphoric diester hydrolase activity
1	phosphotransferase activity, alcohol group as acceptor
1	plastoquinol--plastocyanin reductase activity
1	promoter-specific chromatin binding
1	protein tyrosine kinase activity
1	protein-hormone receptor activity
1	purine ribonucleoside binding
1	purine ribonucleoside triphosphate binding
1	purine ribonucleotide binding
1	rRNA binding
1	ryanodine-sensitive calcium-release channel activity
1	siRNA binding
1	single-stranded telomeric DNA binding
1	sodium channel activity
1	structural constituent of chorion
1	substrate-specific transmembrane transporter activity
1	sugar:proton symporter activity
1	superoxide dismutase activity
1	thiolester hydrolase activity
1	transcription coactivator activity
1	transcription factor activity, RNA polymerase II distal enhancer sequence-specific binding
1	transcription factor binding
1	transcription regulatory region sequence-specific DNA binding
1	transcriptional activator activity, RNA polymerase II core promoter proximal region sequence-specific binding
1	transferase activity, transferring acyl groups, acyl groups converted into alkyl on transfer
1	transferase activity, transferring phosphorus-containing groups
1	translation initiation factor activity
1	ubiquinol-cytochrome-c reductase activity
1	uracil DNA N-glycosylase activity
1	voltage-gated ion channel activity
1	voltage-gated potassium channel activity

## Sheet: Current-unmapped
Total counts	GO classifciation
348	protein binding
104	metal ion binding
100	ATP binding
74	nucleic acid binding
64	zinc ion binding
59	structural constituent of cytoskeleton
57	binding
57	calcium ion binding
56	DNA binding
45	transferase activity
44	heterocyclic compound binding
44	organic cyclic compound binding
35	identical protein binding
33	nucleotide binding
32	interleukin-1 receptor activity
32	transcription factor activity, sequence-specific DNA binding
31	GTP binding
30	sequence-specific DNA binding
29	protein kinase activity
26	G-protein coupled receptor activity
26	serine-type endopeptidase activity
23	catalytic activity
22	ligase activity
21	scavenger receptor activity
21	structural constituent of ribosome
19	RNA binding
19	hydrolase activity
17	heme binding
16	oxidoreductase activity
14	imidazoleglycerol-phosphate dehydratase activity
14	ion binding
14	olfactory receptor activity
13	actin binding
12	protein dimerization activity
11	GTPase activity
11	hormone activity
11	structural molecule activity
10	protein heterodimerization activity
9	DNA-directed RNA polymerase activity
9	growth factor activity
9	iron ion binding
9	serine-type peptidase activity
8	N-acetyltransferase activity
8	calmodulin binding
8	molybdenum ion binding
8	motor activity
8	protein kinase binding
7	Rho guanyl-nucleotide exchange factor activity
7	cytochrome-c oxidase activity
7	ion channel activity
7	ligase activity, forming aminoacyl-tRNA and related compounds
7	nutrient reservoir activity
7	poly(A) RNA binding
7	transporter activity
6	RNA-directed DNA polymerase activity
6	glycine N-acyltransferase activity
6	molybdopterin cofactor binding
5	carbohydrate binding
5	chromatin binding
5	cytokine activity
5	electron carrier activity
5	hydroxymethylglutaryl-CoA synthase activity
5	lyase activity
5	metalloendopeptidase activity
5	methyltransferase activity
5	oxygen binding
5	protein tyrosine phosphatase activity
5	receptor binding
5	serine-type endopeptidase inhibitor activity
5	signal transducer activity
5	steroid hormone receptor activity
5	structural constituent of muscle
5	ubiquitin-protein transferase activity
4	DNA-directed DNA polymerase activity
4	RNA polymerase II core promoter proximal region sequence-specific DNA binding
4	RNA-DNA hybrid ribonuclease activity
4	actin filament binding
4	aspartic-type endopeptidase activity
4	chlorophyll binding
4	cysteine-type endopeptidase activity
4	cytokine receptor activity
4	drug binding
4	enzyme binding
4	glucosylceramidase activity
4	glutathione transferase activity
4	glycine binding
4	hydrolase activity, hydrolyzing O-glycosyl compounds
4	lipid binding
4	metallopeptidase activity
4	protein C-terminus binding
4	protein homodimerization activity
4	protein serine/threonine kinase activity
4	protein tyrosine kinase activity
4	transcription factor activity, RNA polymerase II distal enhancer sequence-specific binding
3	2 iron, 2 sulfur cluster binding
3	3'-5' exonuclease activity
3	4 iron, 4 sulfur cluster binding
3	FMN binding
3	RNA polymerase II core promoter sequence-specific DNA binding
3	adenylate cyclase activity
3	alcohol dehydrogenase (NAD) activity
3	alpha-amylase inhibitor activity
3	calcium-dependent phospholipid binding
3	carboxy-lyase activity
3	chaperone binding
3	chemokine activity
3	copper ion binding
3	cytokine receptor binding
3	enzyme inhibitor activity
3	fibroblast growth factor binding
3	glucosamine-6-phosphate deaminase activity
3	glycine N-methyltransferase activity
3	glycogen phosphorylase activity
3	hydrolase activity, acting on carbon-nitrogen (but not peptide) bonds
3	inositol-3-phosphate synthase activity
3	kinase activity
3	microtubule binding
3	microtubule motor activity
3	neuropeptide hormone activity
3	nitrate reductase (NADH) activity
3	nitrate reductase (NADPH) activity
3	nucleotidyltransferase activity
3	oxidoreductase activity, acting on paired donors, with incorporation or reduction of molecular oxygen
3	oxidoreductase activity, acting on single donors with incorporation of molecular oxygen, incorporation of two atoms of oxygen
3	peptidase activity
3	peptidase inhibitor activity
3	protein transporter activity
3	pyridoxal phosphate binding
3	ribonucleoside binding
3	ribosome binding
3	single-stranded DNA binding
3	small molecule binding
3	tRNA binding
3	threonine-type endopeptidase activity
3	transcriptional activator activity, RNA polymerase II core promoter proximal region sequence-specific binding
3	transferase activity, transferring acyl groups
3	transferase activity, transferring acyl groups other than amino-acyl groups
3	translation elongation factor activity
3	transmembrane signaling receptor activity
3	voltage-gated potassium channel activity
2	ARF guanyl-nucleotide exchange factor activity
2	ATPase activity
2	ATPase activity, coupled to transmembrane movement of substances
2	D1 dopamine receptor binding
2	DNA topoisomerase type II (ATP-hydrolyzing) activity
2	E-box binding
2	G-protein beta/gamma-subunit complex binding
2	G-protein coupled receptor binding
2	G-protein coupled serotonin receptor activity
2	MAP kinase tyrosine/serine/threonine phosphatase activity
2	NADH dehydrogenase activity
2	NADP binding
2	O-methyltransferase activity
2	RNA helicase activity
2	RNA polymerase I activity
2	RNA polymerase II transcription cofactor activity
2	RNA polymerase II transcription factor activity, ligand-activated sequence-specific DNA binding
2	Rho GTPase binding
2	acetylcholine binding
2	acetylcholine-activated cation-selective channel activity
2	alpha-1,4-glucosidase activity
2	amino acid binding
2	aminoacyl-tRNA editing activity
2	beta-2 adrenergic receptor binding
2	calcium channel activity
2	calmodulin-dependent protein kinase activity
2	cation binding
2	cellulose 1,4-beta-cellobiosidase activity
2	cellulose binding
2	corticotropin-releasing hormone receptor 1 binding
2	dopamine binding
2	endonuclease activity
2	extracellular ligand-gated ion channel activity
2	extracellular matrix structural constituent
2	extracellular-glutamate-gated ion channel activity
2	flavin adenine dinucleotide binding
2	galactosyltransferase activity
2	glucose-6-phosphate dehydrogenase activity
2	glutamate-5-semialdehyde dehydrogenase activity
2	glycerone kinase activity
2	growth hormone receptor binding
2	guanyl-nucleotide exchange factor activity
2	guanylate cyclase activity
2	heparin binding
2	hydrolase activity, acting on acid anhydrides, catalyzing transmembrane movement of substances
2	hydrolase activity, acting on ester bonds
2	hydrolase activity, acting on glycosyl bonds
2	insulin-like growth factor I binding
2	insulin-like growth factor II binding
2	insulin-like growth factor receptor binding
2	interleukin-1 receptor binding
2	ionotropic glutamate receptor activity
2	ionotropic glutamate receptor binding
2	iron-sulfur cluster binding
2	lipid transporter activity
2	lysozyme activity
2	magnesium ion binding
2	malate dehydrogenase (decarboxylating) (NAD+) activity
2	maltose alpha-glucosidase activity
2	melanocyte-stimulating hormone receptor activity
2	metal ion transmembrane transporter activity
2	methionine adenosyltransferase activity
2	mu-type opioid receptor binding
2	nuclease activity
2	oxidoreductase activity, acting on the aldehyde or oxo group of donors, NAD or NADP as acceptor
2	peptide antigen binding
2	peroxidase activity
2	phosphoric diester hydrolase activity
2	phosphotransferase activity, alcohol group as acceptor
2	protein disulfide oxidoreductase activity
2	protein domain specific binding
2	protein tyrosine kinase activator activity
2	protein tyrosine/serine/threonine phosphatase activity
2	recombinase activity
2	retinoic acid receptor activity
2	trace-amine receptor activity
2	transcription corepressor activity
2	transferase activity, transferring glycosyl groups
2	translation initiation factor activity
2	tubulin binding
2	ubiquitin protein ligase binding
2	unfolded protein binding
2	vinculin binding
2	voltage-gated calcium channel activity
2	voltage-gated chloride channel activity
1	3',5'-cyclic-GMP phosphodiesterase activity
1	3',5'-cyclic-nucleotide phosphodiesterase activity
1	3-hydroxyacyl-CoA dehydrogenase activity
1	3-isopropylmalate dehydratase activity
1	5-(carboxyamino)imidazole ribonucleotide synthase activity
1	5S rRNA binding
1	7S RNA binding
1	AMP deaminase activity
1	ATP-dependent DNA helicase activity
1	ATP-dependent helicase activity
1	C-X-C chemokine binding
1	C-X-C chemokine receptor activity
1	DNA helicase activity
1	DNA ligase (ATP) activity
1	DNA primase activity
1	G-protein coupled acetylcholine receptor activity
1	G-protein coupled receptor kinase activity
1	GPI anchor binding
1	GTPase activating protein binding
1	IgA binding
1	L-lactate dehydrogenase activity
1	L-phenylalanine:2-oxoglutarate aminotransferase activity
1	L-tyrosine:2-oxoglutarate aminotransferase activity
1	MRF binding
1	N-(5-amino-5-carboxypentanoyl)-L-cysteinyl-D-valine synthase activity
1	NAD binding
1	NAD(P)+-protein-arginine ADP-ribosyltransferase activity
1	NAD+ ADP-ribosyltransferase activity
1	NADH dehydrogenase (ubiquinone) activity
1	NADPH-hemoprotein reductase activity
1	NDP-glucose-starch glucosyltransferase activity
1	O-fucosylpeptide 3-beta-N-acetylglucosaminyltransferase activity
1	RNA polymerase II activating transcription factor binding
1	RNA polymerase II transcription factor binding
1	RNA-directed RNA polymerase activity
1	Rho GDP-dissociation inhibitor activity
1	S-nitrosoglutathione binding
1	SH2 domain binding
1	SH3 domain binding
1	SNAP receptor activity
1	UDP-glucose:glycoprotein glucosyltransferase activity
1	acetylcholine receptor activity
1	acetylglucosaminyltransferase activity
1	acid phosphatase activity
1	activating transcription factor binding
1	adenosine deaminase activity
1	adenosylhomocysteinase activity
1	adenylosuccinate synthase activity
1	adrenergic receptor activity
1	alanine-tRNA ligase activity
1	alcohol oxidase activity
1	alpha-actinin binding
1	amidophosphoribosyltransferase activity
1	amino acid transmembrane transporter activity
1	aminoacyl-tRNA ligase activity
1	aminoacylase activity
1	angiotensin type I receptor activity
1	angiotensin type II receptor activity
1	anion transmembrane transporter activity
1	ankyrin binding
1	anthranilate synthase activity
1	apolipoprotein binding
1	auxin binding
1	bHLH transcription factor binding
1	beta-catenin binding
1	biotin binding
1	biotin carboxylase activity
1	bradykinin receptor binding
1	branched-chain-amino-acid transaminase activity
1	cAMP binding
1	cAMP response element binding protein binding
1	cAMP-dependent protein kinase inhibitor activity
1	cGMP binding
1	cGMP-stimulated cyclic-nucleotide phosphodiesterase activity
1	calcium channel inhibitor activity
1	calcium oxalate binding
1	calcium-dependent cysteine-type endopeptidase activity
1	calcium-transporting ATPase activity
1	calcium:sodium antiporter activity
1	cell adhesion molecule binding
1	channel activity
1	coenzyme binding
1	coreceptor activity
1	corticotropin receptor activity
1	cysteine-type endopeptidase inhibitor activity involved in apoptotic process
1	cysteine-type peptidase activity
1	cytidylate cyclase activity
1	damaged DNA binding
1	deoxyribonuclease II activity
1	dinitrosyl-iron complex binding
1	dipeptidyl-peptidase activity
1	dopamine neurotransmitter receptor activity, coupled via Gs
1	double-stranded DNA binding
1	dystroglycan binding
1	endothelin A receptor binding
1	endothelin B receptor binding
1	enzyme activator activity
1	enzyme regulator activity
1	epidermal growth factor receptor binding
1	exo-alpha-(2->3)-sialidase activity
1	exo-alpha-(2->6)-sialidase activity
1	exo-alpha-(2->8)-sialidase activity
1	exo-alpha-sialidase activity
1	extracellular-glycine-gated chloride channel activity
1	fatty-acyl-CoA binding
1	ferric iron binding
1	ferrous iron binding
1	formate-tetrahydrofolate ligase activity
1	fructose-bisphosphate aldolase activity
1	galactosylceramide sulfotransferase activity
1	gamma-catenin binding
1	gamma-glutamyltransferase activity
1	glucose-6-phosphate isomerase activity
1	glutamate 5-kinase activity
1	glutamate-ammonia ligase activity
1	glycogen (starch) synthase activity
1	glycoprotein binding
1	haptoglobin binding
1	helicase activity
1	hemoglobin binding
1	heparan sulfate proteoglycan binding
1	high voltage-gated calcium channel activity
1	histone deacetylase binding
1	hyaluronic acid binding
1	hydro-lyase activity
1	hydrolase activity, acting on acid anhydrides
1	hydrolase activity, acting on acid anhydrides, in phosphorus-containing anhydrides
1	indole-3-glycerol-phosphate synthase activity
1	inorganic phosphate transmembrane transporter activity
1	inositol pentakisphosphate 2-kinase activity
1	interleukin-2 receptor binding
1	interleukin-4 receptor activity
1	interleukin-4 receptor binding
1	interleukin-5 receptor binding
1	interleukin-6 receptor binding
1	inward rectifier potassium channel activity
1	ion transmembrane transporter activity
1	isomerase activity
1	laminin binding
1	laminin-1 binding
1	large ribosomal subunit rRNA binding
1	lipoprotein lipase activity
1	long-chain fatty acid binding
1	mRNA (nucleoside-2'-O-)-methyltransferase activity
1	maltose-transporting ATPase activity
1	mannosidase activity
1	metallocarboxypeptidase activity
1	metallodipeptidase activity
1	modified amino acid binding
1	molecular function regulator
1	myosin binding
1	neuropeptide binding
1	neurotransmitter:sodium symporter activity
1	nicotinate-nucleotide diphosphorylase (carboxylating) activity
1	nitric-oxide synthase binding
1	nociceptin receptor activity
1	non-membrane spanning protein tyrosine kinase activity
1	nucleoside binding
1	nucleosomal DNA binding
1	omega peptidase activity
1	oxidoreductase activity, acting on NAD(P)H
1	oxidoreductase activity, acting on the CH-NH2 group of donors, oxygen as acceptor
1	oxidoreductase activity, acting on the CH-OH group of donors, NAD or NADP as acceptor
1	oxidoreductase activity, acting on the aldehyde or oxo group of donors, disulfide as acceptor
1	oxygen transporter activity
1	parathyroid hormone receptor binding
1	penicillin binding
1	peptidase activity, acting on L-amino acid peptides
1	peptide hormone receptor binding
1	peptidoglycan glycosyltransferase activity
1	phosphatase activity
1	phosphate ion binding
1	phosphatidylinositol phosphate kinase activity
1	phosphogluconate dehydrogenase (decarboxylating) activity
1	phospholipase A2 activity
1	phospholipid binding
1	phosphoprotein phosphatase activity
1	phosphopyruvate hydratase activity
1	phosphoribosylaminoimidazole carboxylase activity
1	phosphorus-oxygen lyase activity
1	platelet-derived growth factor binding
1	poly(A) binding
1	poly(U) RNA binding
1	polygalacturonase activity
1	polynucleotide adenylyltransferase activity
1	polysaccharide binding
1	porin activity
1	protein complex binding
1	protein kinase C binding
1	protein xylosyltransferase activity
1	proton-transporting ATP synthase activity, rotational mechanism
1	proton-transporting ATPase activity, rotational mechanism
1	purine nucleobase binding
1	purine-nucleoside phosphorylase activity
1	pyroglutamyl-peptidase activity
1	pyruvate carboxylase activity
1	pyruvate dehydrogenase (NAD+) activity
1	pyruvate dehydrogenase (acetyl-transferring) activity
1	rRNA N-glycosylase activity
1	rRNA binding
1	receptor signaling protein activity
1	regulatory region DNA binding
1	serine-type D-Ala-D-Ala carboxypeptidase activity
1	sodium channel regulator activity
1	sodium:dicarboxylate symporter activity
1	spectrin binding
1	steroid binding
1	substrate-specific transmembrane transporter activity
1	sucrose synthase activity
1	sulfotransferase activity
1	sulfuric ester hydrolase activity
1	sulfurtransferase activity
1	superoxide dismutase activity
1	syndecan binding
1	syntaxin binding
1	tRNA dihydrouridine synthase activity
1	telomeric DNA binding
1	tetrahydrobiopterin binding
1	thymidine kinase activity
1	thyroxine 5'-deiodinase activity
1	transcriptional repressor activity, RNA polymerase II core promoter proximal region sequence-specific binding
1	transcriptional repressor activity, RNA polymerase II transcription factor binding
1	transferase activity, transferring acyl groups, acyl groups converted into alkyl on transfer
1	transferase activity, transferring hexosyl groups
1	transforming growth factor beta receptor binding
1	translation activator activity
1	translation initiation factor binding
1	translation release factor activity, codon specific
1	transmembrane receptor protein tyrosine kinase activity
1	transmembrane transporter activity
1	transmitter-gated ion channel activity
1	transposase activity
1	trihydroxystilbene synthase activity
1	tryptophan synthase activity
1	tubulin N-acetyltransferase activity
1	tumor necrosis factor binding
1	tumor necrosis factor-activated receptor activity
1	tyrosine 3-monooxygenase activity
1	ubiquitin activating enzyme activity
1	ubiquitin-ubiquitin ligase activity
1	voltage-gated ion channel activity

## Sheet: Current-other
Total counts	GO classifciation
76	protein binding
26	nucleic acid binding
25	G-protein coupled receptor activity
22	binding
22	metal ion binding
21	olfactory receptor activity
14	structural constituent of cytoskeleton
13	zinc ion binding
12	calcium ion binding
11	GTP binding
9	ATP binding
9	galactosyltransferase activity
9	transcription factor activity, sequence-specific DNA binding
8	DNA binding
8	GTPase activity
8	nucleotide binding
7	scavenger receptor activity
6	oxidoreductase activity
6	peptide antigen binding
6	protein dimerization activity
6	structural constituent of ribosome
5	identical protein binding
4	D1 dopamine receptor binding
4	G-protein beta/gamma-subunit complex binding
4	RNA binding
4	aspartic-type endopeptidase activity
4	beta-2 adrenergic receptor binding
4	corticotropin-releasing hormone receptor 1 binding
4	heme binding
4	heterocyclic compound binding
4	insulin-like growth factor receptor binding
4	ionotropic glutamate receptor binding
4	iron ion binding
4	mu-type opioid receptor binding
4	organic cyclic compound binding
4	signal transducer activity
4	structural molecule activity
4	transferase activity, transferring glycosyl groups
3	G-protein alpha-subunit binding
3	G-protein beta-subunit binding
3	G-protein coupled peptide receptor activity
3	G-protein coupled serotonin receptor binding
3	GDP binding
3	GTPase activating protein binding
3	GTPase regulator activity
3	IkappaB kinase activity
3	L-aspartate:2-oxoglutarate aminotransferase activity
3	L-cysteine:2-oxoglutarate aminotransferase activity
3	NAD(P)+-protein-arginine ADP-ribosyltransferase activity
3	alkylglycerophosphoethanolamine phosphodiesterase activity
3	alpha-tubulin binding
3	folic acid binding
3	gastric inhibitory peptide receptor activity
3	glucose-6-phosphate isomerase activity
3	glutathione peroxidase activity
3	glycerol-3-phosphate dehydrogenase [NAD+] activity
3	glycine N-methyltransferase activity
3	glycine binding
3	hydrolase activity
3	interleukin-1 receptor activity
3	intramolecular transferase activity
3	magnesium ion binding
3	monosaccharide binding
3	peptide hormone binding
3	phospholipid-hydroperoxide glutathione peroxidase activity
3	protein domain specific binding
3	serine-type endopeptidase activity
3	transferase activity
2	DNA-directed RNA polymerase activity
2	RNA-directed DNA polymerase activity
2	guanyl nucleotide binding
2	ion binding
2	lyase activity
2	lysophospholipase activity
2	lysozyme activity
2	metalloendopeptidase activity
2	methyltransferase activity
2	nutrient reservoir activity
2	oxidoreductase activity, acting on paired donors, with incorporation or reduction of molecular oxygen
2	oxygen binding
2	palmitoyl-(protein) hydrolase activity
2	protein kinase activity
2	serine-type endopeptidase inhibitor activity
2	transcription coactivator activity
2	urea transmembrane transporter activity
1	ATPase activity, coupled to transmembrane movement of ions, rotational mechanism
1	DNA binding, bending
1	G-protein coupled receptor binding
1	GPI anchor binding
1	RNA helicase activity
1	RNA polymerase I activity
1	RNA polymerase II core promoter proximal region sequence-specific DNA binding
1	RNA-DNA hybrid ribonuclease activity
1	SNAP receptor activity
1	catalytic activity
1	cation-transporting ATPase activity
1	chromatin binding
1	copper ion binding
1	cyclin-dependent protein kinase 5 activator activity
1	cysteine-type endopeptidase inhibitor activity involved in apoptotic process
1	cytokine activity
1	dipeptidyl-peptidase activity
1	ephrin receptor activity
1	glucosylceramidase activity
1	growth factor activity
1	growth hormone receptor binding
1	heparan sulfate proteoglycan binding
1	hormone activity
1	hydrogen ion transmembrane transporter activity
1	interleukin-1 receptor binding
1	ion channel activity
1	ligase activity
1	metallodipeptidase activity
1	metallopeptidase activity
1	mismatched DNA binding
1	mitochondrial light strand promoter sense binding
1	modified amino acid binding
1	neurotransmitter:sodium symporter activity
1	nickel cation binding
1	nuclease activity
1	oxygen transporter activity
1	parathyroid hormone receptor binding
1	peptide hormone receptor binding
1	phosphorus-oxygen lyase activity
1	phosphoserine phosphatase activity
1	poly(A) RNA binding
1	protein serine/threonine kinase activity
1	protein tyrosine phosphatase activity
1	protein tyrosine/serine/threonine phosphatase activity
1	rRNA binding
1	sequence-specific DNA binding
1	sodium channel regulator activity
1	steroid binding
1	superoxide dismutase activity
1	transcription factor activity, RNA polymerase II distal enhancer sequence-specific binding
1	transcriptional activator activity, RNA polymerase II core promoter proximal region sequence-specific binding
1	transferase activity, transferring acyl groups
1	transferase activity, transferring acyl groups other than amino-acyl groups
1	translation elongation factor activity
1	transmembrane signaling receptor activity
1	ubiquitin binding
1	ubiquitin-protein transferase activity
1	voltage-gated calcium channel activity
1	voltage-gated potassium channel activity
