# Supplementary material for: A New Chicken Genome Assembly Provides Insight into Avian Genome Structure
Source: G3 (Bethesda). 2016 Nov 14;7(1):109–17. doi: 10.1534/g3.116.035923 (PMC5217101; doi:10.1534/g3.116.035923)
Supplement: Supplementary file 22 [file 109FileS10.xlsx]

## Sheet: SNPsOnUnassignedContigs_metadat
SNP marker ID	Affy_SNP_ID	Linkage group	Flanking sequence (SNP is bracketed)	SNP location by assembly scaffold	Position within assembly scaffold
834_8742	Affx-157585499	E00	GGTTTTGGGTTAGGTTAAGGATAAGGTTAGGGTAA[C/G]GGTTACGGTTAGGATTAGGGTTGTGGTTCGTGTAG	scaffold5676_size13830	8742
573_1239	Affx-157624529	E00	TGGGACCCATGGCACAACTGGGACCCATAGTATGG[C/T]TAGGACCCTACAGCGTGACTGGGACCTGTGGCATG	scaffold21898_size2798	1239
59_8613	Affx-157619566	E00	ACGGGGGATTTTCATTGAGAAAAAGCATGACTTTT[A/G]TGTTAAGCAGGGGATATTTGCAAAGAAAAGGCGTG	scaffold10478_size9049	8613
856_65873	Affx-157600665	E101	TTGCTCCTCTCCCTATTAGGGGCCCTGAGAGCTTC[A/G]TGCAGGTCCTGGCTACCCGTGGGCAGGGGGGACAC	scaffold615_size79344	65873
485_11814	Affx-157585376	E101	GTGCACAGTGGACGTGTAATGAGTGTGCAGTGGGC[A/G]TGCACGGGGAGTGCAGTGCGTGCAGTGAGTGTGCA	scaffold1987_size23380	11814
485_6527	Affx-157596961	E101	CGTGCGTCGTGGGTGTGCAATGGGCGTGCAAAGGC[A/G]TGGTGGGAGAGTGAGGGGGTGTCACACGCATGTGG	scaffold1987_size23380	6527
485_10815	Affx-157606458	E101	TGTCACGCGTGTGTCACGTGTGTTGTGTGTGCTGA[G/T]TGTGCCTATAGTGTGTGTGCAATGGTTGTGCAGTG	scaffold1987_size23380	10815
1003_2135	Affx-157605757	E101	CGCGGAGATGAGCTGCGTTGTGCCGAGCGCAGCCA[G/T]CAGCGCCCATCAGCACCGCTCCCTCTCTCCTCTTA	scaffold8996_size10191	2135
485_10568	Affx-157619762	E101	ACATGTGTGTCACGTGTTTGTGTCACGTGTGTGTC[A/C]CATGTGTGTGTCACATGTGTTGTGTGCGTTGAGTA	scaffold1987_size23380	10568
485_10567	Affx-157617085	E101	CACATGTGTGTCACGTGTTTGTGTCACGTGTGTGT[C/G]ACATGTGTGTGTCACATGTGTTGTGTGCGTTGAGT	scaffold1987_size23380	10567
856_28294	Affx-157600478	E101	CACCCAGTGCTGCTTTGCAGGATGCAAAACCCGGG[A/G]CAAAAACCCCTTTCCCACCTTCTTATCCTCACCTG	scaffold615_size79344	28294
850_3579	Affx-157629143	E101	CCGTTCTGTGCTTCCATAATTGCAGCCAGCCTCAC[C/T]GCTGTGCCCGGGCTTTCTCCTTCCTCTCTCTGTTT	scaffold6034_size13337	3579
982_38216	Affx-157625970	E101	GGGTTCGCTCGGGACCACCGGGATGAGATGGTGGA[A/G]GGACTGAAGGCACTGAAGAGGGGTCTGGAAGAGCC	scaffold865_size49513	38216
180_1034	Affx-157611672	E101	GTAAAACCTATCTCCAGGGCTCAGCACCAAACCCA[A/G]CTGGAAGGGACCCACACATGACCTCCTCCTGCAAC	scaffold13242_size7253	1034
175_5166	Affx-157595392	E101	ACAGCTGTGCACCACAGCCATGCATCAGAACTGTG[C/T]GTGGTAGACATGCATTGCAGCCGTGCATGGCAGAC	scaffold13199_size7282	5166
171_8695	Affx-157586510	E101	TATTTTAGTGCATCTTCATCATCTTTCAGTCATCA[C/T]AGAGTGAGCTTCTTGTACCAAGAGCCCGAGTGACA	scaffold1309_size30419	8695
171_14545	Affx-157596007	E101	GGGACTCCTGAAACTCCTTTGGGGACCTCATATCA[A/C]CCCCTAGGAACCCCAAATCCACTTGGGAACTCCTG	scaffold1309_size30419	14545
171_14544	Affx-157584510	E101	GGGGACTCCTGAAACTCCTTTGGGGACCTCATATC[A/C]ACCCCTAGGAACCCCAAATCCACTTGGGAACTCCT	scaffold1309_size30419	14544
553_1886	Affx-157614997	E101	ACTGGAAGAGGTGGCCCGCCGTACCAACACCATTT[A/T]TCAGGAGCTCCCCGGTGAGACCCCTCAGCCCCGGG	scaffold21569_size2951	1886
171_6589	Affx-157620749	E101	CCCCATGCACTGTCCTGCACCCTCCAGGAGCTGCC[C/T]GTGGCAGTTGAATGTGCTGATCTTGGAGGTCTTTT	scaffold1309_size30419	6589
399_1615	Affx-157625645	E101	GCAGCAGGGAAGTGCAGGTTGCAGCAGTGCATGAC[A/G]AGAATGCAGCGGTGCTGGGTCAGATTGCAACATTG	scaffold18062_size4631	1615
485_13074	Affx-157598593	E101	ACAATGGGTGTGCAACACCAGCAAAGTGTGCAAGC[A/G]TGCTCAGGGCTGTGTACACAACACATGCGTGAGCC	scaffold1987_size23380	13074
909_11405	Affx-157600923	E101	GATCTTTAAGGACCTTTCGAAGCCAACACAACCAT[C/T]TCGTGTCACTGTGACCTTTCAGGACCCATCCTACC	scaffold7150_size11962	11405
485_14679	Affx-157603201	E101	GCGTGTGCATACATGCACACGCGTGTGCAACACCG[A/G]CAGCGCTCACAAAGCAGAGCAGCTCCTTCCTGTCT	scaffold1987_size23380	14679
485_14678	Affx-157613896	E101	TGCGTGTGCATACATGCACACGCGTGTGCAACACC[A/G]ACAGCGCTCACAAAGCAGAGCAGCTCCTTCCTGTC	scaffold1987_size23380	14678
180_1408	Affx-157602606	E101	ACCACCAGGTCCTGGTCTGCACAGCTTCTTTCCAG[C/T]CATGGTCAGTCATTGGTCAACTGTTGGTCAACCAC	scaffold13242_size7253	1408
856_8122	Affx-157628010	E101	AGAGCTCAGAGAAGCACGGTGTGCGCTCCACCTAG[A/C]GGTTTGCAGGATGAGCATCCTTAATAACGCTGATG	scaffold615_size79344	8122
485_6557	Affx-157600385	E101	AAGGCGTGGTGGGAGAGTGAGGGGGTGTCACACGC[A/G]TGTGGTGGGTGTGTAATGGATGTGCAATGGGCGTG	scaffold1987_size23380	6557
177_2371	Affx-157604964	E101	ACCTCATGACTAGGGCCTGAATCGAGCCTTAAATC[A/G]GGACGAGGCCCAGAACCGGGTCCAGAACCAGGTCT	scaffold13222_size7271	2371
485_11776	Affx-157599819	E101	GCAGTGAGTGTGCAAAGGGGGTGCAGTGTGTGCAA[A/G]GAGTGCACAGTGGACGTGTAATGAGTGTGCAGTGG	scaffold1987_size23380	11776
856_8697	Affx-157590363	E101	CAGCTGATGGTATACAGCTCCCTTGGAGGGCAGCT[A/C]CCACTGCACGGCCCAAAAGGTCTCATTAAGTGACA	scaffold615_size79344	8697
774_9600	Affx-157613011	E101	CTGTGGTTCTGTAATCTTTAAGGACCTTTCCAACC[C/T]GGCTGTGCTGTGGTTCTATGACTCTAAAGGTCTCT	scaffold3896_size16943	9600
982_38178	Affx-157609375	E101	GCGGTGTTCAATCCGACCCAAGCACTGCTCTGTCC[G/T]CAGGGTTCGCTCGGGACCACCGGGATGAGATGGTG	scaffold865_size49513	38178
127_6406	Affx-157624397	E101	ATATATCCCCATATAAGCCATATAAGCCCAAATAA[A/G]CCCATATAAGCCCATATATCCCCATATATGCCATA	scaffold12181_size7928	6406
850_3789	Affx-157627443	E101	CCTGGTTCCCTCCTCCTCCAGCCCCACACAGCTCT[A/G]CCAGCACCTCTGGCAGCCGTTGCCCCATCATAACA	scaffold6034_size13337	3789
856_35140	Affx-157588059	E101	CACAGTGCTGCCATGGAGATCCTGCTGGGGACAGT[A/G]GGACCTTTCCCCTTCCTACTGGGAGAGCTCCGGCA	scaffold615_size79344	35140
180_3831	Affx-157623564	E101	ATCTTTAAGGACCTTTCCAACCCAACCCATCCTAT[C/T]ACTCCACGCCTTTACAACCTTCAAGGATCCTCCCA	scaffold13242_size7253	3831
850_2789	Affx-157605405	E101	ACACACCGCCTTGCTGCCACTGCTGCACAGGGAAT[C/T]GCTTTGAGCCGAGCACGGAGACAATGAAGCTGTTG	scaffold6034_size13337	2789
485_8801	Affx-157611004	E101	GGTGTGCAATGGGAGTGCAATGAGTGTGCAACAGA[C/T]GTGAGGAGTGCTGAGTGTGCGCAGTGAGTGTTGTG	scaffold1987_size23380	8801
856_33264	Affx-157600219	E101	GCTCAGAAGGCCATGCGTGCAGCATAGGCTGGGCT[C/T]TGAGCGTGTCACTTCGTGGGAGGACTCGGTGCCAC	scaffold615_size79344	33264
394_3573	Affx-157608753	E101	CAATCCCATCTGGTCCGGTCCAATCCAATCTGATC[C/T]GGTCTGATCCGGTTCAATCCAGTCTGGTCTGATCC	scaffold17903_size4706	3573
982_253	Affx-157625471	E101	TGGCACTGGATCAGCATTGGGTTGGTCTTTGGTTG[C/G]TGTTGAGTTGGCACTGAGTTGGCATTGGGTCAGTG	scaffold865_size49513	253
33_6098	Affx-157627999	E101	TATCGCGATAGGGATGATGAAGTGGCAGGGATATC[A/G]CGATAGGGATGATAGTGTGACAGAGATATCGCAAT	scaffold10007_size9377	6098
180_733	Affx-157622639	E101	ACCCTCAGCCAGGGAGCAGCAGGAGGGACCAGCTC[A/G]CATTTCCCACCTACAAACCCCCTCCCCAGTTCTCA	scaffold13242_size7253	733
1027_8835	Affx-157615521	E101	CTCCATAGTTGCCACTTCTTGGCAGCCCACCCCCA[A/G]TTCATGGCCACCAACTCTTGTTGTCCAACTACTGG	scaffold9860_size9499	8835
291_4559	Affx-157589577	E101	TTGGCCACGATGGCCACCCTGAACCACACATTGGC[C/T]ACACTGAGACACAGATTGAGTGAGTTGACCACTCT	scaffold15782_size5850	4559
175_3380	Affx-157593679	E101	TGCAGGCGCGTGATGCAGCCATGCAATGCAGCCAC[A/G]CAATGTAGCCATGTACGAGTCTTGCAGCGCAGCCG	scaffold13199_size7282	3380
982_14523	Affx-157604804	E101	AGTTCTATGTTTCTCATCTATAGACTCTTCCAACC[A/C]AACCCATCCAATGGCTCTGTGATCTTATAGGACCA	scaffold865_size49513	14523
394_1840	Affx-157622811	E101	GATCCGACCCGATCCGACCCGATCTGAGTGGTTCC[A/G]ATCCCAGCTGACCCGATCCAACCTGAGCTGAGCTG	scaffold17903_size4706	1840
177_1912	Affx-157594816	E101	GGGACCAGAACTAGGATCAGAACCAGACTCAGGAC[A/G]AGGCCTCAGGACCAGAACCAGGCTTCGGTACCAGG	scaffold13222_size7271	1912
856_7847	Affx-157608266	E101	GGTGGAAGGAGGGCTCCTGGGGATGTCTCGTGGAG[A/G]ACTCAGCAACCCACGCATGGCGCTCAGGAGCAAAC	scaffold615_size79344	7847
485_11431	Affx-157610557	E101	CTGGGCTTGCACAGGGGGAGCTGTGTGTGCAGGGG[A/T]GTGCAACATGTGCAGTGAGTGTGCAAGAGGAGTTC	scaffold1987_size23380	11431
856_33893	Affx-157598721	E101	GGCGATGCTTTGTTGCAACAAAGACCATCATCAGC[A/G]CCGTTTGCCCAAGGGCCCATTGCTGTCTCACATCC	scaffold615_size79344	33893
485_15151	Affx-157628026	E101	ACGTTGCATGCCTGTACATGTGTGTGCTCACACGT[A/G]TGTGTGCAACAGCGGCCGTGACATGCGCATACCTG	scaffold1987_size23380	15151
864_6189	Affx-157607299	E101	TCATCGACCCGCTCACCAACCAGAAGCTCTCTGTG[A/G]ACGAGGCTGTCTCATCCGGGTTGGTGGGCAGCGAG	scaffold6316_size12983	6189
808_12313	Affx-157590258	E101	TTCGGGGATACCCTTTCCTACGTGGGGTGCCCTGT[A/G]GGAATTTGGGGGTCCCCCTCCTTTGTGGGGTGTCT	scaffold4839_size15135	12313
856_15668	Affx-157585147	E101	GGATCCCCCATAGGATCACACCACAGCTTGGGTTG[A/T]GCCATTGATAAAGGGGTGAAAGAGCACTGCTTCCC	scaffold615_size79344	15668
804_9178	Affx-157615415	E101	GTTTTATTTGGGGAGATTTGGGGTTTTGGCACTAG[A/G]GGCTCCATAGATGCCATGAGTTTGCTCTTCTGTGG	scaffold4779_size15234	9178
850_4274	Affx-157620717	E101	GGCTGCTCCTGACTCTGCCAATCCCGTGTGTCTCA[C/T]GCCACGCTGTGCTTTTCCTGCAGGATTGAGAGCTA	scaffold6034_size13337	4274
781_3368	Affx-157584121	E101	GGTGCTGTGCACTGCAGCATAGAGTTGGGTGATGC[A/G]GTGCAGGGATGGGGCGGTGCAGTGCAGCCCAGGAA	scaffold4112_size16502	3368
856_35826	Affx-157595496	E101	AGCGTTTCCTTTTTCCAGTGGTGCTGAGGTATAAC[C/T]ACAGCACTGACTGCCCTTCCATCTGTGTGTTTGCC	scaffold615_size79344	35826
553_2537	Affx-157588134	E101	CACCTGTCCACCCCACTGCTCTGTGACCACGGGAG[A/G]CAGCTCTGTTTTGAAGTGGGAGAAGTTCAACCCCA	scaffold21569_size2951	2537
171_8645	Affx-157615638	E101	CCCCAGTGAGGATAAACACCCTGTTCCAGCTCCCA[C/G]TTAATCCATACATTTATTTTAGTGCATCTTCATCA	scaffold1309_size30419	8645
192_1088	Affx-157607338	E101	TGGGTGCAGTGGCAGTGCTGCTTTGCAAGGTGGTG[C/G]CCTGCATGCTGGGCACAGCAGCGGTGCAGCTCATT	scaffold13501_size7103	1088
982_39338	Affx-157614383	E101	TCAAGTGGTTTGGGTCAGAAAGGACCTGAAAGGTC[G/T]TGGAGCCATAGAATGGGTTGGGTTGGAAGGGTCCT	scaffold865_size49513	39338
982_16489	Affx-157615733	E101	CTCTGTGGTTCTACTTAGGGCCATGGTGGGCTGGG[C/T]TGGGGTTGGACTGGATGATCTTGGTGGTCTTCTCC	scaffold865_size49513	16489
850_5827	Affx-157587973	E101	ACGGCCTGACGTTGTGCCAGGTTGGACATTAGGAA[C/T]GATTTTATTCCCAAAATGAGGGGTCAGACGTCAGC	scaffold6034_size13337	5827
856_7617	Affx-157587109	E101	AAGCCTTGGAATGGTTCAGTTGGGAGGGTCATGAA[C/T]GATCATAGGACCACAGAACGGTTGGATTGGAAGGG	scaffold615_size79344	7617
180_1332	Affx-157608064	E101	TCACTGCTGGCTGTCTTGGCCACCAGGACATATTG[A/C]TGGCTCATGGTCAACCACTGGTCACCCATTGGCCA	scaffold13242_size7253	1332
856_8070	Affx-157592412	E101	CAGTGGTGAACGGAGCTGCGCTGCTTGCTTGGAGG[A/G]GGTGGGCTGTGTGTGCAGAGCTCAGAGAAGCACGG	scaffold615_size79344	8070
856_31722	Affx-157623546	E101	ACAGGCTGAGAACCGCGGGGGAGAGAAGGCTGAGA[A/G]GGGTCTGAGCAGCGCTGATGAGTGTTTGAAGGGTG	scaffold615_size79344	31722
291_4986	Affx-157590298	E101	ACCACTCAGAGCTCCATGTAGACCACACCAGGCCA[C/T]GTGATGGCCATGTTGGCCACGCTGAGTCACAAATA	scaffold15782_size5850	4986
760_3585	Affx-157595363	E101	CACAGAGAACCCGAAAAGGTGTTGAGGATGATTTG[A/G]GGCAACACAGGGAGTCCTAAATAGTGCTGAGGCTT	scaffold3523_size17739	3585
864_5888	Affx-157589030	E101	CAAAAAGGAGAAGCCCTCAAGGTTAAAGGGCTGCG[C/G]GGCGAGGTGTCGGTGTCAGAGCTGTTCAACTCGGA	scaffold6316_size12983	5888
856_32710	Affx-157608495	E101	GTGCCTCGCCTGGCTTTCCTCCTTGGGCAGCATCC[A/C]AAAGGGTTTCCCCCAGGGGGAAACGCCTGACACCC	scaffold615_size79344	32710
171_29540	Affx-157610812	E101	ACTCCACATCATCACACTGTACCATCACACCACAT[C/T]ATCTCACTGTACCACCATACCATCCCATTGCACCA	scaffold1309_size30419	29540
856_66157	Affx-157606819	E101	GCACGAGCATCGTGGGGGCATGAGTGTTGTGGGGA[C/T]GTGAGTGTTGTAGGGAGACAGGCACTGTGGGGACA	scaffold615_size79344	66157
850_3093	Affx-157618126	E101	TGGTAATGTGAGGAGAGCAACTGTACAAGAAGGCT[C/T]TTTATGATGAGAGCCTTTCCAACCCAGCCCTTCCA	scaffold6034_size13337	3093
171_8809	Affx-157585064	E101	TAATTATCCTTACCTGTTTTTTTACTGCTACCTAT[C/T]TGGCCCCTAATTTTAGAAACAATAAACAAGAATTT	scaffold1309_size30419	8809
171_9577	Affx-157614790	E101	ACCATCCCATCATTCCATGACTTTACGATCCCCAT[G/T]TGCTGACGGCACTCTCTCTTTGCAGGCACCACAGG	scaffold1309_size30419	9577
982_297	Affx-157619834	E101	TGGCACTGAGTTGGCATTGGGTCAGTGTTGAGTTG[A/G]CATTGGAATCAATGTTGGGTCTGCCTTGCTTCAGC	scaffold865_size49513	297
124_7700	Affx-157609062	E101	CACACATAAAACCACATGTATGACCGCATACATGA[C/T]CACACGTACCCACGACCACCCATAGGACCACATGT	scaffold12082_size7988	7700
175_4284	Affx-157627613	E101	CATGCAACTCTCTTACAGCACAGCCATGCAGTCCT[A/G]CTGTGAAGCACAGGCATGCAACGCAGCGGTGCAAC	scaffold13199_size7282	4284
399_972	Affx-157612631	E101	GCAGCGTCAGATTGCAGCGATGCAGGGTCAGATTG[C/T]AGCATTACAGGGTCAGAATGCTGCAGTGCATGGTG	scaffold18062_size4631	972
394_4038	Affx-157607392	E101	CCATCTGATCCGGTCCAATCTGATCCAGTCTGATC[C/T]CATCTGGTCCGATCCGGTCCAATCCAGTCTGATCC	scaffold17903_size4706	4038
850_3912	Affx-157619177	E101	ATGATTCCACACTGATCTTATAGGTTCCTTCCATC[A/G]TTATGCTTTATGGCTGTTGGCTGAACACCCCATGG	scaffold6034_size13337	3912
171_6747	Affx-157610181	E101	TCACTGAATTTCCTCTCCCAGAGCTTTTTAGCTTC[C/T]AGGGAGATTCTGGGCACTCACCTCCAGCAGTGGGG	scaffold1309_size30419	6747
856_16645	Affx-157620521	E101	AGATCAGCCCGAATTAAACCATCTGTAAGTGGCAC[A/G]ACCATTTCCACTGTTAGAAAGGACACAGCCCTGAG	scaffold615_size79344	16645
856_65941	Affx-157613064	E101	CACGTGGGGGTCATGGGGACATTGGCATCGTGGGG[A/G]CACCGATACTGTAAGGGCATGATTTTGTGGGGTAG	scaffold615_size79344	65941
781_3583	Affx-157616363	E101	GGGGCTGCAGAGGTGCAGCAGTGCGTGGTGCAGTG[C/T]GTGATGTGATGCTGCACGGTGCAGTGCGTGGTGCA	scaffold4112_size16502	3583
1027_9218	Affx-157584887	E101	ACCAACTCACATTGACCACTTACTGGTTGCCCCAT[A/G]TTGGTTGTCTACACCCACCTCATGGTGGCCACCCC	scaffold9860_size9499	9218
171_13364	Affx-157615063	E101	ACTTTGGGAACCCCATATCCCCCTGGAGTCCCCCA[A/G]TCCACTTTGGGAACACCATATCCCTTTAGGGGACT	scaffold1309_size30419	13364
982_19373	Affx-157614323	E101	GGTGCAGCAGCGCTGCGGCTCCTGCATGCGTTGTG[C/T]TGCAGCGTCCACCCTGCACTGGAGCAGCTTTGGAG	scaffold865_size49513	19373
180_999	Affx-157598026	E101	ATGCTTCAGCAGTCCCCCCACCTCCCACCCCAACA[A/G]TAAAACCTATCTCCAGGGCTCAGCACCAAACCCAG	scaffold13242_size7253	999
856_37113	Affx-157611323	E101	CCCCAAATCTCCCCACTTTTGGGTTCAAGCCATTC[C/T]CCTGCGTTGTACCACTTTCTGCTCAGGCTCTTCTT	scaffold615_size79344	37113
856_34829	Affx-157611312	E101	ACTGCGGGGTCCTGCAGGAGCTGGGGCAGCTCCGT[A/G]GCTCTCCTGATCAACGCTGACTCGCAGCTTCATTA	scaffold615_size79344	34829
553_2882	Affx-157586951	E101	ATGACCTAAATAGAATCCTTAGGATAGGAGAAGAC[C/T]TCCATGATCCCCAACCCAACCACACCATGTCCCTA	scaffold21569_size2951	2882
909_11317	Affx-157604449	E101	CTGACCTTTAAAGACACATCCAACGCAACCAACCC[A/G]CATCCCTATGTCCTTCGAGGACCTTTCCAACCCAT	scaffold7150_size11962	11317
856_10963	Affx-157625049	E101	TGGACCTGGAAGGTCCTGAGGTGTTTCTGGAGCTG[C/T]GAGCGCCCAGCGGGGCCTTCAGGGCACAGGTGGGG	scaffold615_size79344	10963
909_11445	Affx-157593786	E101	GTCACTGTGACCTTTCAGGACCCATCCTACCCGAC[C/G]ACTTCGTATCTCTATGACCTTTCAGGACACTTCGA	scaffold7150_size11962	11445
909_11282	Affx-157592710	E101	TTCCAGGACCTTTCCAACCCAACCACTCCATGTTT[C/T]TGACCTTTAAAGACACATCCAACGCAACCAACCCA	scaffold7150_size11962	11282
982_39264	Affx-157625367	E101	CCCCTCTGTATCCCGTGTGCATATATCCCAATGAG[C/T]GCCAGGTCCTGGCAGCTGGGCTGTATGGTCGGTAT	scaffold865_size49513	39264
975_7117	Affx-157623389	E101	GGTGCTCCCTGCAGCCCCACGCAGACGGGGCGAGC[G/T]GAGGGCACAGCTGCACACTCACAGCAGCGTTTGCT	scaffold8485_size10644	7117
850_7331	Affx-157593055	E101	GTTGCTTTGCATGCCATGTCATGGAGCCATGGAGT[A/G]GGATGGGTTGGAGAGGTCCTGGAAGGTCACAGAGA	scaffold6034_size13337	7331
850_7332	Affx-157590305	E101	TTGCTTTGCATGCCATGTCATGGAGCCATGGAGTG[A/G]GATGGGTTGGAGAGGTCCTGGAAGGTCACAGAGAC	scaffold6034_size13337	7332
171_8557	Affx-157595239	E101	GTGCTCCAAACACACATAGGTTTGAAGGTCCCATC[A/G]ATGGGACCAGCGCTGCCTCTTGCAGTCGGGGTCCT	scaffold1309_size30419	8557
291_5006	Affx-157608207	E101	GACCACACCAGGCCATGTGATGGCCATGTTGGCCA[C/T]GCTGAGTCACAAATAGCTCAAGCTGACCACTCTGA	scaffold15782_size5850	5006
171_19524	Affx-157621192	E101	TCAACTGTTCGTCAACCGTTGGTCAACCATTCGAC[C/T]ACTGGTCAACTGTCGGTCAACCACTGGTCAACTTT	scaffold1309_size30419	19524
394_1872	Affx-157623420	E101	TCCAATCCCAGCTGACCCGATCCAACCTGAGCTGA[A/G]CTGAACCCACCTGAGCTGAGCGGATCCAATCCGAC	scaffold17903_size4706	1872
291_4614	Affx-157614376	E101	GTGAGTTGACCACTCTGAGCTCTGTGTTGGCCACA[C/T]GGAGCCACGCGTTGGCCATGTTGGTCACACCAGGC	scaffold15782_size5850	4614
856_9382	Affx-157597331	E101	CTTAAAGATCACAGATCATAGAGCCATTGAACGGC[C/T]GTCTTGGAATGGCTCTTAGAGATGAGAGAACCATA	scaffold615_size79344	9382
982_14602	Affx-157627894	E101	CAATCCATGCTATATTGCTGTGATCTTTCAGGACC[C/T]TTCCAACACAATCCATCTTACAGTTCTGTCATCTT	scaffold865_size49513	14602
760_8497	Affx-157596759	E101	GGGTGTCCTGAAAGGGAGCTGGGAATGGGATCGGG[A/G]TATCCCAACGGGAGCTGGGTACGGGATCGGGGAAT	scaffold3523_size17739	8497
850_4349	Affx-157584284	E101	TGCAAGATGGCCGGCGACGACAAGCACATGTTCAA[A/G]CAGTTCTGCCAGGAGGGCCAACCCCACGTCCTGGA	scaffold6034_size13337	4349
33_7717	Affx-157610208	E101	GCCTATAGGTATCGTGATAGAGCTCACAGATATCA[C/T]GACAGGGCTTATAGATATCGTGATAGGGCTCACAG	scaffold10007_size9377	7717
57_7934	Affx-157601684	E101	TATGTGCCATGTGCCATGCTATGTGTCATGTGCCA[A/T]GCTATATGCCATGCTATGTGCCATGCTATGTGCCA	scaffold10460_size9058	7934
856_27141	Affx-157584256	E101	CGGGAAGGCCTCTCCTTCAAAGAAACTGAATTAGA[A/C]GGTTATGCTGATACACAGACGTCTACTTCCCTGCT	scaffold615_size79344	27141
982_16610	Affx-157586630	E101	CCATTGGACTTGGGGATTCTAGAGCTCTCTTCCAA[C/G]CTTAATGACTCTGTGGGTCTATTTAGGGCCACGGT	scaffold865_size49513	16610
1027_7489	Affx-157592919	E101	CTTCCTTATGATGACCTATAGCCCAGCTCTTGGTG[A/G]CCCCTCCATCACGGCTACCTAGGGCCAACTCTTGG	scaffold9860_size9499	7489
180_3740	Affx-157589986	E101	CATGATCTGCAAGGACCCTTCCATCCTAACCTATC[C/T]TGTGGCTCCATGATCTGTTAAGACCCTTCCAACTC	scaffold13242_size7253	3740
180_3741	Affx-157618708	E101	ATGATCTGCAAGGACCCTTCCATCCTAACCTATCC[C/T]GTGGCTCCATGATCTGTTAAGACCCTTCCAACTCA	scaffold13242_size7253	3741
175_5053	Affx-157585249	E101	CCATGCAATGCAGCAACACAGCATATGCCCCAATC[A/G]CAGCCATGCATTGCAGACATGCGTTGCAGCCGTGC	scaffold13199_size7282	5053
553_480	Affx-157590770	E101	GGCCCCAGGACAGATGGGGGTCTGCGGTGTTCCCA[A/G]CCCCATCCTGATGGTATCTTGGTTTCCCACAGAGC	scaffold21569_size2951	480
286_5743	Affx-157587444	E101	CAAAGTGTCCCCAGTGTGTGTCCAACGTGTCCCCA[A/C]TGAGTCCCCAAAGTGAGCCCAAGGTGAGCCCAAAG	scaffold15550_size5968	5743
485_12092	Affx-157590740	E101	GTGTGCACAGGGAGTGCAGTTGACATGCAGTGTCC[A/G]ATGGGTGTGCACAGGGGGTGCAATGGGTGTGCAGT	scaffold1987_size23380	12092
179_3539	Affx-157591605	E101	GGATTTGGTTGGTATGGGGTCATACAGCCCTATAA[A/T]GGGGGTATGGGCTGAGTATGGGGTCAGGAATGGGG	scaffold13239_size7255	3539
850_3521	Affx-157625789	E101	ACCCTTCCAACCCAACCGTCCCATGGGTTTATGAT[A/C]TTTAAGGACCTTCCCAACCCAACCGTTCTGTGCTT	scaffold6034_size13337	3521
982_1635	Affx-157602477	E101	AGGTCGTAGAAGCATAGAATAGGTTGGAAGGGTCC[A/G]TGAAGCTTATAGAGCCGCAGACTGGTTGTGTTGGA	scaffold865_size49513	1635
485_8779	Affx-157591904	E101	CACGCGTGTTGTGTGTGTGGTGGGTGTGCAATGGG[A/C]GTGCAATGAGTGTGCAACAGATGTGAGGAGTGCTG	scaffold1987_size23380	8779
856_10379	Affx-157623337	E101	ATCACAGCTCACACTGCATGAAAAAATCCCTCTTC[A/G]GATCTCTGCATCCACAGCTGTTCACATCGCGCCGA	scaffold615_size79344	10379
856_10376	Affx-157628730	E101	AGTATCACAGCTCACACTGCATGAAAAAATCCCTC[C/T]TCAGATCTCTGCATCCACAGCTGTTCACATCGCGC	scaffold615_size79344	10376
485_12241	Affx-157583695	E101	AGTGTGCAATGAGTGTGCACAGGGGGTGTGATGGA[C/G]ATGCAGTGCAGTGAGTGTGCAATGGGTGTGCAGAG	scaffold1987_size23380	12241
288_14703	Affx-157606544	E101	ACCCCGTCCCGGTGCATTAACGAGCTCGTTCCTCC[C/T]GCAGCCCACCGGCAGATGGACCTGGGTGCCATCAG	scaffold1561_size27170	14703
856_33332	Affx-157591181	E101	CACAGATGTGTGGCATCTTTTGGTGCTGAGCTCAG[A/C]GCCGGGCTCTGGCTGTGGCACATTAGGGCTGTTCC	scaffold615_size79344	33332
856_33335	Affx-157615439	E101	AGATGTGTGGCATCTTTTGGTGCTGAGCTCAGCGC[A/C]GGGCTCTGGCTGTGGCACATTAGGGCTGTTCCCCT	scaffold615_size79344	33335
1004_5332	Affx-157615905	E101	CTGTGGTCTTCAGGACGTCCCTGTGGTCCCCAAGA[C/T]GTCCCCATGGTCTTCAAGAGGTCCCCAAGATGTCC	scaffold9001_size10187	5332
485_13280	Affx-157613223	E101	GCTGCCACAACGAGTGTGCAAGCCTGCGTGTTGCA[C/T]GCATGTGCCTGCACGGATATGCGTGTGCAAGAGGT	scaffold1987_size23380	13280
171_8542	Affx-157627837	E101	TCAGGCTTGTTGAAGGTGCTCCAAACACACATAGG[G/T]TTGAAGGTCCCATCGATGGGACCAGCGCTGCCTCT	scaffold1309_size30419	8542
177_2520	Affx-157588309	E101	AGATTAGGGAGCAAAGTACGGGCCTCAGAACCAGA[C/T]CCAGTACTGGACCTTAAACCAGGACCAGGCCCAGA	scaffold13222_size7271	2520
1022_79	Affx-157609729	E101	CCCAACCCCATAAGGATCTCATAAGGACACCATAA[A/G]GACCCCCCTGACCCCATAAGGACCCCATAAGGACC	scaffold9698_size9638	79
804_9304	Affx-157585330	E101	TATGGGCTTTGGTGCAGGTGAGGATGATCTCAACC[A/C]GTTGGCCATGGAGATGTGGGTTATGTGTTTTATTT	scaffold4779_size15234	9304
485_10708	Affx-157608814	E101	GAGTGTGTTATGTGTGTGTCACACGTGTTGTGTGT[G/T]CTGAGTGTGTGTGCAATGGGCGTGCAGTGCATGTG	scaffold1987_size23380	10708
171_13496	Affx-157603007	E101	ATATCCACTTTGGGGACCCCAAATCCCCCTCTGGA[C/T]CCCGTATCCACTTTGATAATCCTCTATCCCCTTGG	scaffold1309_size30419	13496
982_19391	Affx-157586118	E101	CTCCTGCATGCGTTGTGTTGCAGCGTCCACCCTGC[A/G]CTGGAGCAGCTTTGGAGCAAAAGGGTTCCTTTGCT	scaffold865_size49513	19391
982_38492	Affx-157616421	E101	GGGTCCTTAAAGGTCATACAGCCATGGAATGGTTG[A/T]GTTGGAAGGGCCTTACAGATTGTAGAGCCATGGAA	scaffold865_size49513	38492
856_7574	Affx-157591145	E101	TAGACATGGAATGGTTGGGTTGGAAGGGTCCTTAA[A/G]GGTCACAAAGCCTTGGAATGGTTCAGTTGGGAGGG	scaffold615_size79344	7574
982_16605	Affx-157610718	E101	GTTGACCATTGGACTTGGGGATTCTAGAGCTCTCT[C/T]CCAACCTTAATGACTCTGTGGGTCTATTTAGGGCC	scaffold865_size49513	16605
856_7977	Affx-157614127	E101	AGAGAGATGCAGAACTGGCAAAAGGATGGAAAAAA[A/G]CACCCACAGCATCGAGTGGCTGATGAGCTTTGAAA	scaffold615_size79344	7977
864_4895	Affx-157610483	E101	ATCAAGGAGACCGAGGCGCAAGGCAAGAAGTTCGC[C/T]TTCAAAGGTCTGCGGAAAAAGGTGTCCGCCAGCGA	scaffold6316_size12983	4895
175_5049	Affx-157602679	E101	GCAGCCATGCAATGCAGCAACACAGCATATGCCCC[A/G]ATCACAGCCATGCATTGCAGACATGCGTTGCAGCC	scaffold13199_size7282	5049
864_5960	Affx-157607313	E101	ATAATCGACAAGAGGACTCTGGAGCAGCTGCAGGA[C/T]GGGAGCCTGACGCTTGACAGCCTCACCAAGAAGGA	scaffold6316_size12983	5960
726_337	Affx-157609710	E101	CATATCCCATACAGCACCCATAGGGCACCCATAGA[A/G]TACCCATAGGGCACCCATAGGGCATCCATATCCCA	scaffold25173_size1103	337
808_1081	Affx-157596295	E101	GTTGGGTTTGTGTGGGTGCCATTGGGGTCCCATGG[A/G]TGTCATTTCGTTTCTGTGGGTGCTGTTGGGGACCC	scaffold4839_size15135	1081
774_9834	Affx-157613596	E101	CTGTGACCTTTAAGGACACTTCCAACCCAACCATT[A/C]TCTGCTTCTACAATTCTAAAGAACCCTTCAAACTC	scaffold3896_size16943	9834
1022_1571	Affx-157594511	E101	AATGGCCCCATAGTCCCATATATAACCCCACATAT[A/G]GCCCTATATATGGCCCTATATATGGCCCCAAAAGT	scaffold9698_size9638	1571
485_17191	Affx-157621475	E101	TATTGCTGCCTGCTGGCACCACATGGTTGCACAGA[C/T]ACTTGCACACTATGGCCTATCACACACGTGTGCAC	scaffold1987_size23380	17191
1003_5215	Affx-157620304	E101	ATGTGGTTAGGGTTAGGGTTAGCAGAATTCCTGGT[C/T]CTGGTACTAACATCTCACAGAACCACGGAATGGTT	scaffold8996_size10191	5215
124_7488	Affx-157620195	E101	CATTCCCACACATATAACCACACGTATGACCACAT[G/T]TGCCCATTCCCACACATATGACCACACGTATGACC	scaffold12082_size7988	7488
485_12015	Affx-157613712	E101	GTGTGCACAGGGAGTACAGTTGGCATGCAACGGGC[A/G]TGCACAGGGGGTCTAATAGGTGTGCAGTGAGTGTG	scaffold1987_size23380	12015
485_12011	Affx-157592475	E101	ATGAGTGTGCACAGGGAGTACAGTTGGCATGCAAC[A/G]GGCATGCACAGGGGGTCTAATAGGTGTGCAGTGAG	scaffold1987_size23380	12011
175_5858	Affx-157616832	E101	GCCGTGCACGGCAGCCATGCATTACAGAGCTGCCT[C/T]GCAGCTGTGCATCAGAGCCGTGCATTGCAGACCTG	scaffold13199_size7282	5858
485_12346	Affx-157620720	E101	AATGAGTGTGCAGAGGGGATTCAGTGCATGCAGTC[A/G]GTGTGCAATGGGTGTGCAAAGGGATTGTAATGGAT	scaffold1987_size23380	12346
781_3708	Affx-157599983	E101	ACAGCACATGGTGCATCAATGCATGGTGCAATGCA[A/T]GGTGCAGCACTGCGTGGTACAATGCATGATGTAAT	scaffold4112_size16502	3708
180_1045	Affx-157590642	E101	CTCCAGGGCTCAGCACCAAACCCAGCTGGAAGGGA[C/T]CCACACATGACCTCCTCCTGCAACCCATGGTGGTT	scaffold13242_size7253	1045
982_9381	Affx-157587185	E101	GGTTGTGGTGTTGATGGACTGGAGTTAGACTGGGG[G/T]ATCTTGGAGGTCTTCTCCAGTCTTAATGACTCTAT	scaffold865_size49513	9381
856_12855	Affx-157595032	E101	GCCTGAATCTCACTGCATCACTGCAGGCTTAGAAA[A/G]CCCGGGGTGAGCACCACACCATCGGAACAGCCCAG	scaffold615_size79344	12855
177_2282	Affx-157612049	E101	AATATCTGGGCCTCAGAACAAGGCCCAGAACTGGG[A/T]CTGAAACCAGGACCAGACCCAGAACTGGGCCACTG	scaffold13222_size7271	2282
982_16581	Affx-157611330	E101	CTGTTTAGGGTCGCAGTGGGGTGAGTTGACCATTG[A/G]ACTTGGGGATTCTAGAGCTCTCTTCCAACCTTAAT	scaffold865_size49513	16581
1027_8911	Affx-157599786	E101	CCCTGTTGGTTGCCCACACCAAGCTCCTTCATGGC[C/T]ACCTCTTGGTTGCCCACACCCATCTCATGGCCACC	scaffold9860_size9499	8911
982_38915	Affx-157618140	E101	CAGCAGTCTGTGAGCAAGCAGGAGGGCTGCCCATC[A/G]TGCCATCAGAGAGCTGTGGGGCTGAGCTCAGGGAT	scaffold865_size49513	38915
291_4706	Affx-157616824	E101	CACAGAGAGCTCAAGTTGACCACTCTGAGCTCCAC[A/G]TTGACCACACCAGGCCACGTAGGCCATGCTGAGTC	scaffold15782_size5850	4706
856_36740	Affx-157597254	E101	TCATAGAGCTGTGGAATGGTTGGGTTGGAAGGGTC[C/T]GTAAGAATCATAGAGCCATGGAATCATTGGGTTGG	scaffold615_size79344	36740
850_3677	Affx-157607974	E101	GCCTTGGCTCTCTCCTCCTTCCTCTGCCGTGCCGT[A/G]GTACCACTGATTTACCTCTGATTTACCGTGTTTGG	scaffold6034_size13337	3677
171_13448	Affx-157627531	E101	GAAGACCCCAAATCCACATCAGGGACCCAAATCCC[C/T]ATTGGGGACCCCATATCCACTTTGGGGACCCCAAA	scaffold1309_size30419	13448
291_4924	Affx-157617472	E101	TGACCACAGCAGGACACATGATGGCCACGTTGGCC[A/G]TGTTGAGTCACAGATTGGTCAAGCTGACCACTCAG	scaffold15782_size5850	4924
1027_7738	Affx-157609381	E101	GGCCAGCTCTTGGTGGCCCATGGCCCTCGTGGTGA[C/T]GCATGACCAATTCTTGGTGGCCTGTGGCCCTCCCA	scaffold9860_size9499	7738
856_66190	Affx-157627485	E101	GATGTGAGTGTTGTAGGGAGACAGGCACTGTGGGG[A/G]CAGGAGCATTACAGGGACAGGAGCATCACAGGGAC	scaffold615_size79344	66190
982_496	Affx-157616474	E101	TGGTGTTGGGTTGGTACTGGGTTGGTGTTGGGTTG[C/T]TGTTGGATCGGCGTTAGGTTGGCATTGGGTGAACT	scaffold865_size49513	496
180_2251	Affx-157617185	E101	CACAAGATCCCCTTATGGGGGGACCTCACGGGACC[C/T]CCATAGACCTCACAAGGCCCTTATGAACCCCATGA	scaffold13242_size7253	2251
781_7824	Affx-157590574	E101	ATGGTATCCCCGTATTGTCCCCATGGTGTCCCCAT[A/G]TTGTCCCCATGGTATCCTCTTATTGTCCCCATGGT	scaffold4112_size16502	7824
175_4306	Affx-157612056	E101	GCCATGCAGTCCTGCTGTGAAGCACAGGCATGCAA[C/T]GCAGCGGTGCAACGCAGCTGCGCAGTGCAGCCACA	scaffold13199_size7282	4306
288_11888	Affx-157586363	E101	CCTTAAAGGACGCAGAACCATAGGATGGTTGGGTT[A/G]AAGGGACTGGAAAGATGGTTGGGATGGAAGGGTCC	scaffold1561_size27170	11888
311_5449	Affx-157604967	E101	ACGATCCCAAAGAGTCCCAACACCGTTCCCATATG[A/G]CCCCATATCCCCATATGTGACCCTAGTATAGAGCC	scaffold16246_size5608	5449
781_2674	Affx-157619799	E101	TGCAGTGCAGGATGGGCAGTGCAGCGTAGGATGGA[C/G]CAGTGCAGTGCAGGGGTGGGCAGTGCATGGATGGT	scaffold4112_size16502	2674
850_3078	Affx-157591656	E101	GTGCCCAAATGGAGCTGGTAATGTGAGGAGAGCAA[C/G]TGTACAAGAAGGCTCTTTATGATGAGAGCCTTTCC	scaffold6034_size13337	3078
975_7146	Affx-157591444	E101	GCGAGCTGAGGGCACAGCTGCACACTCACAGCAGC[A/G]TTTGCTGCAGGCGCACTCGGATGTGTTTACAACAT	scaffold8485_size10644	7146
288_14619	Affx-157595541	E101	TGGATTGGGTTGGAAAGGTCCTTGCAGCTCAAAGA[A/T]GCACAGATTGCGTGCTGACCTCCGGGTGCTCATCC	scaffold1561_size27170	14619
856_10131	Affx-157622080	E101	GTGGAGGAAGGAAAGCATGGAGCAAACGGTGCCAT[C/T]TCGTGCCGCCCCTCCCCACATACATACTGCTTCAT	scaffold615_size79344	10131
175_3456	Affx-157620378	E101	CCCGGCCACGTGCTGCAGCCATGCAATGCAGGCAC[A/C]TAATGCAGTCTTGCACTGCAGGTACATAATGGAGC	scaffold13199_size7282	3456
177_2502	Affx-157589767	E101	CCGGAACCAGAAGATCCAAGATTAGGGAGCAAAGT[A/C]CGGGCCTCAGAACCAGATCCAGTACTGGACCTTAA	scaffold13222_size7271	2502
982_14231	Affx-157621562	E101	CCAACCCAACCCATCTTATGGTTCTGGAATCTTTC[A/C]AGACCCTTCCAGCCCAACCCGTCCTATAGTTCTGG	scaffold865_size49513	14231
982_38872	Affx-157624604	E101	TTGAGGTGGTTGGGCTAGAAAGGACCTTAAAGCCC[C/T]ACCCCTGCAGCAGTCTGTGAGCAAGCAGGAGGGCT	scaffold865_size49513	38872
175_4934	Affx-157604244	E101	AGACATGTGGCACACTCATGCAACACAGCCGTGTG[A/G]CACAGTTGTGCAACGCAGCCATGCAACGCAGCCAT	scaffold13199_size7282	4934
960_3210	Affx-157598250	E101	GGCATGGAAGTACAGTAGAAGCCAAGATCTGGGCA[C/T]AGGAATATGGCAGAAGCCAAAGTTTGGGCACAGAA	scaffold8249_size10869	3210
856_7772	Affx-157620249	E101	TGCAGAACCAACCCAAAGCGAGCTGCATGCAGCAC[A/C]GCTCCAGAAGCAAGAAGGAAATACTCAGCAGAAAC	scaffold615_size79344	7772
171_8459	Affx-157629203	E101	ATCCTTCCCTCCCCACGCTGCAGAGCTCAGGAGCC[A/G]CATACAGGTTTTATTATCATCACATTCCAAAGCAT	scaffold1309_size30419	8459
982_3494	Affx-157613559	E101	TTCCAACCCAACCATTCCACAGCTCTATGACCGTT[C/T]GGGACCCTTCCAACCCAATCATCCTACAGCTCTAT	scaffold865_size49513	3494
485_11871	Affx-157615517	E101	GCAGTGAGTGTGCAATGGGTGTGCACAGTGTGTGC[A/G]GAATGGGTGTGCACAGGGAATGCAGTGTGCAGTGA	scaffold1987_size23380	11871
856_34262	Affx-157611238	E101	GGAGCTCAGGGAGCATTCCCAAGCTGCCCCAACCC[A/G]GAGGCACTGGGCCACGTGCAGGAGAGCAGAACGTG	scaffold615_size79344	34262
485_11701	Affx-157600088	E101	GCGCAGTGTGTGTGCACAGAGCGTGCAGTGTGTGC[A/G]GTGGGTGTGCAACAGGAGTGCAGTGCACGCTGTGG	scaffold1987_size23380	11701
180_443	Affx-157617969	E101	GGGTGTCACTTTGCTGAGCTCTCCCCGGCGTTGGA[A/G]GGAGCAGCAACCGCAGCCCATCATCTCCCACCTTC	scaffold13242_size7253	443
394_2014	Affx-157606733	E101	GGTTCCGATCCCACCTGAGCTGAGCGGATCCAATC[C/T]GACCCGATCTGAGCGGAGCTGATCCCGTCTGACCC	scaffold17903_size4706	2014
485_11671	Affx-157600218	E101	AGCATGCAGTAGACATGCAGTGAGTGTGCAGCGCA[A/G]TGTGTGTGCACAGAGCGTGCAGTGTGTGCAGTGGG	scaffold1987_size23380	11671
856_65760	Affx-157590607	E101	ACCCCCGTCCCCAGCAGTGTCTGAGCTCAGGGCTG[C/T]GTGCCCATCCCCAAATTCCAGGGTGGTGATGAGAT	scaffold615_size79344	65760
982_38103	Affx-157613081	E101	TCGCTGCAGTGTTGTGGTCCTTTGGGGCAGCTCCA[C/T]TCTGACCCACATCTTTGTGGCCTTTGGACCCACAT	scaffold865_size49513	38103
660_1534	Affx-157593939	E101	CTGCACCGAAATCCTGCACCCGAAGTCCTGCATCC[A/T]AAGCCCTGCATAGAAATCATGCACCAAAGTCCTGC	scaffold23857_size1923	1534
186_6712	Affx-157621927	E101	GTGACCCATCCATATCACCCTCGTCCCAATGTCCC[A/C]AATCCATGTGGGGACCCCATAATCCCACACCCCCA	scaffold13404_size7161	6712
760_378	Affx-157610286	E101	TGTGTTTTGGTGGCCAAGAAGGCCAGTGGTGTTCA[A/G]GAGGTTCACTGTGAGTCAGTAGTGTCCCTTCCCAA	scaffold3523_size17739	378
856_31099	Affx-157593863	E101	CTAGGCCTGGTTCCGCGTGTGGACGTGGACACAGG[C/T]TCTGGGTTTGGGTTTCCCGGTTCTGGATGTGGCTC	scaffold615_size79344	31099
856_31096	Affx-157589909	E101	GTTCTAGGCCTGGTTCCGCGTGTGGACGTGGACAC[A/C]GGCTCTGGGTTTGGGTTTCCCGGTTCTGGATGTGG	scaffold615_size79344	31096
485_11848	Affx-157588550	E101	CGTGCACGGGGAGTGCAGTGCGTGCAGTGAGTGTG[A/C]AATGGGTGTGCACAGTGTGTGCAGAATGGGTGTGC	scaffold1987_size23380	11848
175_4658	Affx-157625356	E101	GCAACACTCTTACAACACAGCCATGCAGCACAGCC[A/G]TGCAATGCAGTGGAGCAATGCAGCCATGCAATGCA	scaffold13199_size7282	4658
856_9769	Affx-157616295	E101	GACTGCAGTAACAGAAGGACAGCAGATATGACCCG[A/G]AGTGAACACCCCAGTGCAGCACAAGGGCAGAGCAG	scaffold615_size79344	9769
808_12256	Affx-157595984	E101	CAAAACTCGGCGGTCCCCCTCATTTATGGGGCGCC[C/T]GAGGTCTTCAGCGCCCCAGAATTCGGGGATACCCT	scaffold4839_size15135	12256
982_38153	Affx-157608829	E101	TTGTGGCCTTTGGACCCACATCACTGCGGTGTTCA[A/G]TCCGACCCAAGCACTGCTCTGTCCTCAGGGTTCGC	scaffold865_size49513	38153
856_15147	Affx-157604206	E101	GTGTGGGGCTCAGGCACAAAGTGTGGGGCGCACTG[C/T]TGGAGCTCGGGCACCACCAACGCTTTCCTGCCTCA	scaffold615_size79344	15147
856_15368	Affx-157590646	E101	CTGCTTGTCCCAATTAGCTGCTTCCAGCAACAGCC[A/G]ATGCCCTCCTGAGCAAATTAAGACGAGCCGGGGAG	scaffold615_size79344	15368
760_8511	Affx-157587513	E101	GGAGCTGGGAATGGGATCGGGGTATCCCAACGGGA[A/G]CTGGGTACGGGATCGGGGAATCCCAAATGGAGCTG	scaffold3523_size17739	8511
311_5080	Affx-157597150	E101	TATGGTCCTATATGGCTCCATATGGCCCTATATGG[C/T]CCCATGTCCCCATAGAGTCCCCATATGGCCCTATA	scaffold16246_size5608	5080
856_37443	Affx-157619617	E101	GTCTCACCTGCAAACTGCGGGCTCACCAGTATTAC[C/T]CCCTGGCCGTGTCCCCCCCAGTGCCACCCCTCCAG	scaffold615_size79344	37443
1004_3547	Affx-157588162	E101	GGCCTCAAGGTGTCCCCATAGACCTCGAGATGTCC[C/T]CATGGGTCTCAAGGTGTCCCCATGGGCCTCAAGAT	scaffold9001_size10187	3547
485_10185	Affx-157602328	E101	GTGTGTGTGTGTTTTGTGCGTGTGTTGTGTGCGTG[C/G]TGTGTGGCACACGTGTCACATGTGCAGCGGGTGTG	scaffold1987_size23380	10185
180_660	Affx-157628318	E101	TCACGTGGTGGTGTGGGGCACGTGGGACGCACCAC[A/G]TGGGGTCTATAGGTCTGAGACCCTCTTAGAATCCC	scaffold13242_size7253	660
781_4359	Affx-157607376	E101	GGCAGTGCTGCATGGTGCAATGCATGGTGCAATGC[C/T]GCATGGAGCACCGCATGGTGCATCAGTGCATGGTG	scaffold4112_size16502	4359
1029_3835	Affx-157616835	E101	AACCTTAACCCCATAAGGGCCGCCCCATAAGCAAG[C/T]ATAGCCCTAGAAGGGCCACTTCATAAGCAACCTCA	scaffold9892_size9476	3835
850_221	Affx-157584651	E101	GCAGTTGGCCAGTGGATGACCAACGGTTGACCAAC[A/G]GTTGACCAACAATTGACTGTGGTTCACCAGGGGTT	scaffold6034_size13337	221
291_4917	Affx-157609283	E101	TCAACGTTGACCACAGCAGGACACATGATGGCCAC[C/G]TTGGCCGTGTTGAGTCACAGATTGGTCAAGCTGAC	scaffold15782_size5850	4917
804_8205	Affx-157592373	E101	ATGGGTTGGGTTGGATGGAGGGAGGGTTGGGTTGG[A/G]TGGATGGAAGGAGGAGCTTTGGGTCAGACAGATGG	scaffold4779_size15234	8205
760_4726	Affx-157603391	E101	CAGGGAACCCTAAAAGATGTTGGGAGGTCTTCGGG[A/G]TGACACTGGGAACCCTAAAAGGTGTTGAGAAGTCT	scaffold3523_size17739	4726
890_2175	Affx-157622728	E101	GATGCTGATGGGTGCACAGTGATCCAATATCATCG[C/G]TGCTCATTTCAACTCCTCGAGTCCTTTTTGCTTCT	scaffold6824_size12361	2175
909_11226	Affx-157606865	E101	CTGTCCCTCTACGCTCAGCACTGCCGATGATTCTA[C/T]GATCCGATGGCTCTGTGAGCTTCCAGGACCTTTCC	scaffold7150_size11962	11226
485_7252	Affx-157603853	E101	TGTGTAATAGACGTGCAATGGATGTGAGGGTTGCC[A/G]AGTGTGTGGGAGTGTGCGTGTTATAAGTGTGTGCT	scaffold1987_size23380	7252
247_5360	Affx-157615551	E101	TTATGGGGCGGCACTTCTGGGGCAGCAGTACTTAT[A/G]GGGCAGCAGTCCTTATGGGGCAGCAGTCCATATGG	scaffold14872_size6329	5360
180_4075	Affx-157587172	E101	CTCCCATTCTCTCTATAACTCATCCAGAACCGCTC[A/C]TCCTATTCTCTCTATGACCCTTTCAGGACCTCCCC	scaffold13242_size7253	4075
485_13099	Affx-157591349	E101	GTGTGCAAGCGTGCTCAGGGCTGTGTACACAACAC[A/G]TGCGTGAGCCTGCACGCTGCATGAGTGTGCAAGAT	scaffold1987_size23380	13099
175_4901	Affx-157604342	E101	GCAACACAGCCATGCAATGCGCCTATGTAACGCAG[A/C]CATGTGGCACACTCATGCAACACAGCCGTGTGACA	scaffold13199_size7282	4901
485_14783	Affx-157590600	E101	GTGTGAGTGTGTGTGCATGTAAATTCGTGACACAC[A/G]CGTATGCTTGAATGTGTGGATGGGTGTGCATGTGC	scaffold1987_size23380	14783
808_170	Affx-157604162	E101	CTGTGGGTGCCATTGGGGTCCCATAGGTGCCATTG[A/G]GCTTTTGTGGGTGCCATTGGGGTCCCCATGGGTGC	scaffold4839_size15135	170
760_10822	Affx-157627441	E101	GGTAGCGTTGGGGACAAAATGGGGGCATTGGGAAC[A/G]GAGCTGTGGGCATTGGGGACAATGGTGGCACTGGG	scaffold3523_size17739	10822
975_3215	Affx-157586711	E101	GCCAACCGTTGGCCAGTGGCTGACAAACAGTTGAC[C/T]AATAGTTGACCGATGGTTGACCAACGGTTGGCCAA	scaffold8485_size10644	3215
485_10205	Affx-157606149	E101	TGTGTTGTGTGCGTGCTGTGTGGCACACGTGTCAC[A/G]TGTGCAGCGGGTGTGCAATGGATGTGGAATGGGTG	scaffold1987_size23380	10205
343_1064	Affx-157587312	E101	CCGAATGGAGCAGCACTGAACGGAGCTGAACCGAA[C/T]GGAGCTGAACTGAACGGAGCTGAAGCAAAAGGAGC	scaffold16890_size5253	1064
982_14757	Affx-157615040	E101	TCTTTTAGGACCCTTCCAGTCCATCCTATAGTTCT[A/G]TGAGCTATAAGGACCCTTCCAACCCAACCCATCCT	scaffold865_size49513	14757
856_35215	Affx-157586666	E101	GCTATGATGTCTTCTGCAGGGAGGCAGCAGGTTGT[G/T]CCTCTCATAGAATCCTAGAATGGCCTGGGTTGAAA	scaffold615_size79344	35215
177_1237	Affx-157585518	E101	CCAGGCAGTGGAACCAGAACCAGGACCAGAACCAG[C/G]CCTTGGGACCAGGCCCAGAGCAGGCCTCAGGACCA	scaffold13222_size7271	1237
856_28155	Affx-157610030	E101	TCAGAGCTCCCACTCAGCTCTCTGTGCCTGCTGCT[A/G]CCTGCAGCCACCCCCAAAAAACAGCGCCCCAAACA	scaffold615_size79344	28155
850_4178	Affx-157597835	E101	ACATTGCAGCTGGGCGGTGGTGGGAGCAGCTTTTA[A/G]GCTTCACCTGAGAGCTCCTTTGGGTTTCTGCATTC	scaffold6034_size13337	4178
553_666	Affx-157585933	E101	CGGCAGCACCCCGGGGAGGAGGGAGAAAAACGGGC[C/T]GAAACAATGCAAAATCGGTCACAGGTGTGGAAGGA	scaffold21569_size2951	666
856_6321	Affx-157591172	E101	CGTGGGTTGGAAGGGTCCCTAATGATTACAGGGCC[A/C]TGGAATGGCTGAGTTGGAGGGGTCCTTAAAGGTCA	scaffold615_size79344	6321
982_16214	Affx-157600035	E101	GGATTGGATGATCTTGGAGTTCTCTTCTGACCTTA[A/G]TGACTCTGTGGCTCTATTTCGGGTCATGGTGGAGA	scaffold865_size49513	16214
856_28403	Affx-157606945	E101	TCACAACCGGAATGGCCCCAAAGAGGGGCAGCAAA[C/T]GGTCTGAATTGGAAGAATCACAAAGGAGAGGCACC	scaffold615_size79344	28403
856_26032	Affx-157599834	E101	TTCTACAGTTCTACGACCTCCAAGGACCCTTCCAA[A/C]CTAACCATCCCACCTCTCTATGATCTTTAAGAACC	scaffold615_size79344	26032
33_704	Affx-157586902	E101	TACAAGTCACGACATCCCCATGTCACGACATCGCT[A/G]TATCCCGACATCCCCATATCAGAACATCCCCATGT	scaffold10007_size9377	704
485_8932	Affx-157616667	E101	TGGGCGTGCAACGGGTGTGCAACGGGCATGCGGCG[G/T]GCTGAGTGTGTGCGCTGTGTGTTGCGTGCGTGTGT	scaffold1987_size23380	8932
171_8795	Affx-157615969	E101	CCATAGAGAAGTGATAATTATCCTTACCTGTTTTT[G/T]TACTGCTACCTATCTGGCCCCTAATTTTAGAAACA	scaffold1309_size30419	8795
247_5287	Affx-157592024	E101	TGAGGTGGTATTGATGGGGTGGCACTTATGGGGCC[A/G]CAGTACTTATGGGGCAGTACTTATGGGGCAGCAGT	scaffold14872_size6329	5287
856_34849	Affx-157586406	E101	CTGGGGCAGCTCCGTGGCTCTCCTGATCAACGCTG[A/G]CTCGCAGCTTCATTACCCTCTCTGTTTTAAATCCA	scaffold615_size79344	34849
856_10063	Affx-157605283	E101	AACGGGCTCTGATGGTGCTCAGGAGGTCCCTGCAG[A/C]ACCTCCCCCTCTTTCTGCCTCAAACCCAACACGTG	scaffold615_size79344	10063
175_4312	Affx-157598283	E101	CAGTCCTGCTGTGAAGCACAGGCATGCAACGCAGC[A/G]GTGCAACGCAGCTGCGCAGTGCAGCCACACAACGT	scaffold13199_size7282	4312
171_19339	Affx-157598673	E101	CAATCACTGGTTAGTTGTTGGTCAGGTGTCGGTCA[A/G]CCACTGGTCAATTGTTGGGTCAACCACTGGACAAA	scaffold1309_size30419	19339
175_4976	Affx-157624212	E101	TGTGCAACGCAGCCATGCAACGCAGCCATGCAGTA[A/C]AGGCGCACAATGCACCCCTGCAGCACAGCTGCTCA	scaffold13199_size7282	4976
982_14564	Affx-157606385	E101	ATCCAATGGCTCTGTGATCTTATAGGACCATTTCA[A/T]CACAATCCATGCTATATTGCTGTGATCTTTCAGGA	scaffold865_size49513	14564
772_15964	Affx-157589856	E101	CCGGGTGGCTGTGTGTAATTAGCACCGCTCCCACA[A/G]GAAGCCTCCTTTTCCGTGGGTCCCAACGGGATCCC	scaffold3883_size16966	15964
856_28364	Affx-157587804	E101	GCCAGCAACAGCTGCTTGCCCTTAGGGTGAGGGGC[C/T]GCATCACAACCGGAATGGCCCCAAAGAGGGGCAGC	scaffold615_size79344	28364
399_979	Affx-157608689	E101	CAGATTGCAGCGATGCAGGGTCAGATTGTAGCATT[A/G]CAGGGTCAGAATGCTGCAGTGCATGGTGAGATTGC	scaffold18062_size4631	979
175_3808	Affx-157622387	E101	TCTTGCAACACAGCCGTGCAACCCAGCCATGTGAT[C/G]CAGCCGTGTAATGCAGGTGCATAATGCAGCCATGC	scaffold13199_size7282	3808
485_11943	Affx-157599407	E101	TGTGCAGTGGGTGTGCACAGGGAATGCAGTGTACA[A/G]AATGGGTGTGCAGTGAGTGTGCACTGCGTGCCATG	scaffold1987_size23380	11943
850_4290	Affx-157602375	E101	GCCAATCCCGTGTGTCTCACGCCACGCTGTGCTTT[C/T]CCTGCAGGATTGAGAGCTACTCCTGCAAGATGGCC	scaffold6034_size13337	4290
864_7253	Affx-157622439	E101	GAGCTGCAGAAGAAACTGGCCTGTGCAGAAAAAGC[G/T]GTGACGGGCTACACCGACCCATGCACAGGACAGAA	scaffold6316_size12983	7253
485_12653	Affx-157607107	E101	AGTGTGTAGCGTGTGAGCACGGGATGTGCACGCAC[A/G]TTGCACCCACAAGGTTTGCACACCCGAGCAAGTGG	scaffold1987_size23380	12653
856_33988	Affx-157612458	E101	GGGTCCCAAACTCATCACGGAGCTGCAGGCAGCAA[C/T]GGAGCTGATTAACAGTGGGCCTGAATTGGAGCTAA	scaffold615_size79344	33988
856_65687	Affx-157616672	E101	GAGACCCATATGGGGTCTGCACTGCCCTCCTGGGA[C/T]CCTCTGGGGGCACCTGAGGATGGCACAGCTCGATG	scaffold615_size79344	65687
856_8938	Affx-157623249	E101	TTAAAGGTCATAGAGATGTGGAATGGGTTGCTGGG[C/T]TGGAAGGGTCCTTAAAGGTCACAGAGGACAGAATG	scaffold615_size79344	8938
291_5088	Affx-157615178	E101	ACCACACCAGGCCAAGTGATGGCCGTGTTGGCCAT[A/G]CTGAGTCACAAATAACTCAAGTTGACCATTCAGAA	scaffold15782_size5850	5088
311_5437	Affx-157594176	E101	TTATCAGGCTTCACGATCCCAAAGAGTCCCAACAC[C/T]GTTCCCATATGGCCCCATATCCCCATATGTGACCC	scaffold16246_size5608	5437
311_5392	Affx-157603215	E101	CGGCCCTATATGGTCTTATATGGCCCTGTATAGTC[C/G]TATAGGGCCTTATCAGGCTTCACGATCCCAAAGAG	scaffold16246_size5608	5392
175_4965	Affx-157620117	E101	TGTGACACAGTTGTGCAACGCAGCCATGCAACGCA[C/G]CCATGCAGTAAAGGCGCACAATGCACCCCTGCAGC	scaffold13199_size7282	4965
982_39285	Affx-157601115	E101	TATATCCCAATGAGTGCCAGGTCCTGGCAGCTGGG[C/T]TGTATGGTCGGTATTCATCAAGTGGTTTGGGTCAG	scaffold865_size49513	39285
982_4493	Affx-157598727	E101	TGGCTCTAATTAGGATTCGCAATGGGGTGGGTTGG[G/T]GTTGGACTGGGTGGTCCTGGAGGTGTCTTCCAACC	scaffold865_size49513	4493
760_12333	Affx-157597889	E101	ATTGGGTGACCCAAATGGGTGATTCCAATGGGTGA[C/T]GGCATTGGGTGACTCCATTGGGTGACCCCCATGGG	scaffold3523_size17739	12333
485_10049	Affx-157598775	E101	TGTGTGGTGTGTCTCACACGTGACACGTGTGCAGT[A/G]CGTGTGCAATGGGTGTGCAAGTGGTGTGCATTGGC	scaffold1987_size23380	10049
485_11792	Affx-157599505	E101	GGGGGTGCAGTGTGTGCAAGGAGTGCACAGTGGAC[A/G]TGTAATGAGTGTGCAGTGGGCGTGCACGGGGAGTG	scaffold1987_size23380	11792
850_3694	Affx-157594019	E101	CTTCCTCTGCCGTGCCGTAGTACCACTGATTTACC[A/T]CTGATTTACCGTGTTTGGTGCCTTTCACATTGGCT	scaffold6034_size13337	3694
485_15056	Affx-157612781	E101	CCTACTGCTGCCTGCTTGCACGTGCGTGTGTAAGC[A/G]TGCGTGCCCTCTGTGTGTGAGTGTGCACGTGTAAG	scaffold1987_size23380	15056
856_10120	Affx-157586004	E101	AAACCCAACACGTGGAGGAAGGAAAGCATGGAGCA[A/G]ACGGTGCCATCTCGTGCCGCCCCTCCCCACATACA	scaffold615_size79344	10120
850_3569	Affx-157608492	E101	CCCAACCCAACCGTTCTGTGCTTCCATAATTGCAG[C/G]CAGCCTCACTGCTGTGCCCGGGCTTTCTCCTTCCT	scaffold6034_size13337	3569
180_3859	Affx-157612019	E101	ATCCTATCACTCCACGCCTTTACAACCTTCAAGGA[C/T]CCTCCCAACTCATTCTATGCTTCTATGACCTTTCA	scaffold13242_size7253	3859
856_37859	Affx-157625799	E101	GTTTGTCGTCCTCCAGGTGTCAGCTGTAGCACAGC[A/G]CTGGGAGTGGAGCGCTCCTTCCAGGGCTCCGGGCT	scaffold615_size79344	37859
982_14098	Affx-157589147	E101	CCCAACCCATCTTATAGTTCTGGAATCTTTCAAGA[C/T]CCTCCCAACACAACACACTCTATAGTTCTGTGATC	scaffold865_size49513	14098
730_343	Affx-157626834	E101	GTCATGGGACCAGTGTGATCCTGGTGTGGATGGGA[G/T]CATCACTGGGATCAGTAGGATCAGTGGGATCGTTG	scaffold25245_size1004	343
180_816	Affx-157585987	E101	TCCCCCCTGGGAACGCCCACCTTGTCGTGCTGCCG[C/T]AGGTATTCATCGCAGCAGTGCAGGATCTCCTCGGG	scaffold13242_size7253	816
982_16235	Affx-157629178	E101	CTCTTCTGACCTTAATGACTCTGTGGCTCTATTTC[A/G]GGTCATGGTGGAGATGAGTTGGGCTTGGGGATCTT	scaffold865_size49513	16235
856_26746	Affx-157597529	E101	CAGTGGGACTGCTGACATCACCTGGCTGCGTGCTG[A/C]GCTTGGGACAGCCTCTCTCTTCCACTTGCTGCCCC	scaffold615_size79344	26746
171_7324	Affx-157613951	E101	TATGATCCTTAAGGAACTTTCCAACCCAACTGTGT[A/G]CTTCTCTGGTCGTTAAGGGTTCTCCCAACCCAACC	scaffold1309_size30419	7324
982_17941	Affx-157621579	E101	TTCCTTCTGTCTGTAGGAAATCTTCCTTCGCCCCA[C/T]GCCTTGACGACGAGGCTGTTGGTATGTGGGGTGGG	scaffold865_size49513	17941
856_5433	Affx-157597561	E101	GGGCACCCACAGCTCCGGGCAGCAGTGCTGGGGCC[A/G]CACCACCCTAAGGCACAGCTCAGTGCCAGCCCCAC	scaffold615_size79344	5433
890_2380	Affx-157604425	E101	GTCCATCTGTAGACGGACCACCATACGAATTTCTC[C/G]GTGGCGTTGCCGTGGAGGTGCTGAGTTGGAGGGCG	scaffold6824_size12361	2380
856_10864	Affx-157592887	E101	TGGGGCTGCCGTGTCAGCCTGCCCACTGCTGTCCT[A/G]CGTGAGGTTTGGGTTAGAATGATGGAAATACACCT	scaffold615_size79344	10864
982_39025	Affx-157622447	E101	CCCAGTGGCACCCCCAGTTGAGCTGCTCAACCCCT[C/T]GTTCAGTCACTCGCTCTCCTCCCAGGTGATTGGGA	scaffold865_size49513	39025
856_15632	Affx-157598573	E101	GGAGGTGCCGGGGCTGTCCCAGCAAGCACAGCCAT[A/G]GGATCCCCCATAGGATCACACCACAGCTTGGGTTG	scaffold615_size79344	15632
856_36843	Affx-157610453	E101	GGTTGGGTTGGAAGGGTCTTTGAAGATCACAGAGC[C/T]ATAGAACAACAAAATGATTGGGCAGGAAGGGTCCT	scaffold615_size79344	36843
856_27207	Affx-157598254	E101	CTGCTTCCTGCTGATGCACCTCTCCTTCCCGGCAG[C/T]GCTTATGGGTTCGTATTCCTGCTCCTACAGCTTGC	scaffold615_size79344	27207
175_3264	Affx-157607430	E101	GTGCAGCCACGTAATGCAGCCACACAATGCAGGCA[C/T]GCAATGCAGCTGTGCACCAGTCTTGCATTGCAGCC	scaffold13199_size7282	3264
810_30784	Affx-157600462	E102	CGAGCAAAGAAATCACCGTTACCAAAACCTGTCAC[A/G]CTGCCTTCAACCGCGCCGCGCTCCCCGTGGCGTGA	scaffold489_size99172	30784
571_1953	Affx-157613449	E102	GCCCATAGGGCACTCAAACCCCAATGGGGTCCCAC[A/G]TCCCATAGGGCACCCACACACCAAAGGGGTCACCG	scaffold21851_size2824	1953
810_12945	Affx-157606878	E102	TATCCCTTGCAGGAGGCGGCTGCTCCCTTTGGTAC[A/G]TCCCCTGAGAAGCACTTTGGGCAACAGGAGCCCCA	scaffold489_size99172	12945
986_32590	Affx-157601675	E102	CCCCATTGTCAACATTCCCCATGGTCACCATCATC[C/T]CATTGGCCATTACCACCACCCTATAGTCAAAATTC	scaffold875_size47952	32590
986_46179	Affx-157608086	E102	ACCACGTGGACCCCAACCTGTGTGGACAACAACCC[A/G]ATGGATATCAGACCAGATGGACCCCGGTCCGTATA	scaffold875_size47952	46179
898_51223	Affx-157625834	E102	CTCCTGCTCACCGCTCTGCTCCCAAAACCCTTCAC[C/T]GACTTCAGAGTTTGGGCCGACACACATTCAAGCTT	scaffold696_size67320	51223
391_7640	Affx-157607563	E102	TGGGCAGAGAGGAGATCAAAACCACAACGTTCTGA[C/T]CAGGTACTGATCGCTGGTTGGATAACAGTTAATCC	scaffold1783_size24916	7640
986_46001	Affx-157591916	E102	CCCCACGGGTGCTGGTCTGTGTGGGTGCTGCGAAG[G/T]TTGGATCCTGGTCTACACGAATGGTGTTCTGATGG	scaffold875_size47952	46001
898_14016	Affx-157586092	E102	ACGTGGGACAGCTCAGGGTTTGCTTGCAGGGACAC[A/G]CAGTGGGGAAGGGAAAGCAGAACTGACCCCCAGCT	scaffold696_size67320	14016
986_38835	Affx-157595903	E102	CCCAAGTGCCACCACTTTGTCCCTCTGTCCCCCTT[A/C]GTGCCACCACCCTGACCCTGCTGTAACCTTAAACG	scaffold875_size47952	38835
742_16326	Affx-157594637	E102	GGAAGTGGATGAGGAAACCACCCCGAGGAGGGGAA[G/T]TGGATGAGGAAAACTGCCCTGAGGAGGGGAAGTGG	scaffold2928_size19294	16326
986_38239	Affx-157605638	E102	CAGCCATGGCGGTACTGTGCCACCACCTTATCCAC[A/G]TCCTGCAGTCCTTCCTCTGTGTTCCGCGCCTGCCC	scaffold875_size47952	38239
810_44984	Affx-157601338	E102	GCTGCACGAGCGTTCAGCCCGGGCATCTGCAGCCA[C/T]GCGCTTCGCCTCCCATACACACCCCACCTTCAGAG	scaffold489_size99172	44984
986_25184	Affx-157627796	E102	CCCAACGGGGCTGGAAACCACAACCCACGTGGCAC[C/T]GGCTGTGCACAAGAGGGGCCAGCAGCAAAGAATGG	scaffold875_size47952	25184
898_14839	Affx-157612452	E102	AAGTTCCCTTTGAAGCAAAGCTACCGTCCCCTTTT[C/T]CTCCTGACTTGGAACACAGAACATGTTTCAGTTCT	scaffold696_size67320	14839
898_14832	Affx-157613613	E102	CTTCCCAAAGTTCCCTTTGAAGCAAAGCTACCGTC[A/C]CCTTTTCCTCCTGACTTGGAACACAGAACATGTTT	scaffold696_size67320	14832
810_26728	Affx-157626279	E102	AAAGGCTGATTGTGTCCCTTATCAGCATGGTGGGG[A/G]TGAAGGCTGTGCTGTGCTCACAACGTTCCGCTTAT	scaffold489_size99172	26728
795_11310	Affx-157590342	E102	GGTCCTTTCCAATCCAACCCATTCCATCAGTCTAT[C/T]GTTTTATCATCTTCGAGGTTCCTCCCAAACCAACT	scaffold4657_size15481	11310
898_19362	Affx-157614009	E102	GGATCTGCAGAACTGGTGCCGCTCCACAGAGACCA[A/G]GTGAGTCAGAGATGCAGAGCAGCTGTTCTTTTGCT	scaffold696_size67320	19362
986_45299	Affx-157626703	E102	GTTGGGTTGACCAACATTGGGTTGACCAACGTTGG[A/G]TTGACCAACACTGGGTTGACCCATGTTGGGTTGAC	scaffold875_size47952	45299
727_11381	Affx-157598530	E102	CTGTAGAGGGCTGTGGGGCGCTACAGGGAATATGG[G/T]GCTGTAGGTAGCTGTGAGTGGAATGTAAAGGAATT	scaffold2519_size20717	11381
810_52997	Affx-157615893	E102	CTCAGCCTCACAGTAATTACAGTAATTAGCACAGC[C/T]GGGGTGCAAAACAAACCGGGAAAGCCCCATTTCAG	scaffold489_size99172	52997
810_85179	Affx-157592507	E102	GCGCTGTAGGGTTGGAAGGGTACTTCAAGATCACA[A/G]AGCTTTGTTGAACCTCATTAGGTTCTCATGTGTCC	scaffold489_size99172	85179
793_11233	Affx-157620698	E102	CTTTGTTCTCCTGCCGACATCTTGATGGTTTTTCC[C/T]GTTGGAACCTCAAGGTGATGCTTCGAATCTCTATG	scaffold4607_size15558	11233
986_32215	Affx-157585199	E102	TCTGGCCATCACCACCCTATGGCCAACTGCCCTGA[C/T]GGCCACCATCATCCCATTGGCCACACCACCACCCT	scaffold875_size47952	32215
904_1137	Affx-157627372	E102	AACAAAAATTAATAGAAACTAATTAGGATTAATAG[C/T]TTATCGGTATTCATGAGGATCAATGGGAGCTAATG	scaffold7077_size12044	1137
199_13275	Affx-157607164	E102	ACCTACATGGGGAAATATTGGGGTCCAGGACCCCA[C/T]TTGGGGACCTTCCCCTGATGTCCCCATTGGGTTCC	scaffold1358_size29587	13275
801_7889	Affx-157622143	E102	TCTGGGGGAGCCCTAAAGGGTCTGTGCAATGCTTA[C/T]GGGGTTGGACGGTGCCTATAGGATCTGGGGGTACC	scaffold4758_size15273	7889
898_14226	Affx-157598848	E102	TTTTCAGGTGGCAGTTTCTGCTGGGTGAACGACAA[C/T]GGAGCAACCAATGCTCTCTTTAGGAAACGCTCTTT	scaffold696_size67320	14226
199_21205	Affx-157614805	E102	CGTTGTGCCTGGATAATGCTTGGCTGACACACGGA[C/T]GGTGCTGGGGATGATTCGGGCACCATCCAACGGGT	scaffold1358_size29587	21205
898_42951	Affx-157587347	E102	TCGACTCTCGTGTTCATTCTGCTACAAAGCCATTG[C/T]TGTTCCCTTCCCAGCTGTCCGTGATGTTGTCTGAA	scaffold696_size67320	42951
199_11343	Affx-157619800	E102	AAACCCAACCCTATAACCCAACCCTAACTCTATCA[C/T]CCAAACCATGTAATCCCAACCCTAACCCTACAACC	scaffold1358_size29587	11343
810_49592	Affx-157590694	E102	ATTAACACACAGTCACACTTCCTGAGGTCTCAGCA[C/T]GTTGGTTATTTCACCCACTGCAGCCACTCGGGAGC	scaffold489_size99172	49592
898_15198	Affx-157599134	E102	GGTCCGAGCCAAGTTCCTGCTCCACATCTCACCTT[C/T]CCTTTCAGGTACAACAACTCATGGCCTCATATTAC	scaffold696_size67320	15198
986_29496	Affx-157584541	E102	TTTCCCACCTCCCCGCTGGCATTTTCCCTGCCCCC[A/C]CACTCCAACCCTTTTCCCACACCACTAATTACCCT	scaffold875_size47952	29496
810_52852	Affx-157607719	E102	AGCAGGTCTGCTGCCCTGCAAACACAGCCTTCCAC[A/G]TGACACAGGCATGGCATTCATGCTAACGAGGGCTC	scaffold489_size99172	52852
223_1256	Affx-157588545	E102	GATCCCCTCCTGTCCCTCAGGTCCCCGTGGGGTTC[C/T]GTGTCTCCTTTTGTTCCTCAGATGCTTTATGGGGG	scaffold14273_size6670	1256
898_5867	Affx-157621490	E102	AGTATTTCACACGTGTCAACCGCTGCCAGAAAGCC[A/G]CGCTAATGGGTCAGCCCTCTTTTTTTGCTGGCTGG	scaffold696_size67320	5867
793_6563	Affx-157595107	E102	GCCCCGGAATAGGAGGCATCGACCCCAAAGTCGGC[A/C]TGAAGGAAAGAGGGATTTCCCCACAGCACATCAAA	scaffold4607_size15558	6563
898_43593	Affx-157608556	E102	AGGAAGAATATATTTAACTCCACGCAGTTTTGGTA[C/T]GTTTTATCTCAAGGTGAGAGGCCTCAGCGCATGCA	scaffold696_size67320	43593
898_19457	Affx-157627518	E102	GCTGTAGTCGGTCACTATGGGGATGTCAAAGGTCA[C/T]GCTGTGTTTCCTGTCTGTACCACAGGCAGAATCCC	scaffold696_size67320	19457
986_40231	Affx-157594646	E102	ACACACACACACGTCACTCACATACATGCACAGGC[A/G]CTGCACGCACCTTTGTGCACACATTACACAGCCAT	scaffold875_size47952	40231
810_13163	Affx-157602371	E102	AGCTTTGGATGAATGAGCCCCAATGCCACAGCCAC[A/G]AACCCAAACATTCAGAGCTGCTCCATTGTCCCCTC	scaffold489_size99172	13163
898_16506	Affx-157625413	E102	TCTCTACCTGTGTAAAAAAGTAACTCGTCTCTTGT[C/T]CCTAAGCTCCCTTTGAGCACTGGAATAGCCTTAAG	scaffold696_size67320	16506
810_41365	Affx-157628349	E102	AACACAATGCCCATCCACAATGAGGAAGGACAGAA[A/G]TGCTCTCTGAGCATGGAGTTGTCCACTGGGATTTG	scaffold489_size99172	41365
898_20055	Affx-157592360	E102	CAGGTGGCTCTGGGTTGGGCTTTTCTTGAGAGCAC[A/G]GAACTTTTAGGTTAATGAGGATTGAATTAGTATTA	scaffold696_size67320	20055
810_60841	Affx-157619327	E102	TCAGCTTCCCACAAGCATCATCTTTCCAGTTCATC[A/G]TCAAGGTTTGATCCAGGCTCAATCATAAGGCGACT	scaffold489_size99172	60841
986_37920	Affx-157611154	E102	CTGCAAGAGAGGACACCATGGGACACGGTTATACT[C/T]TGGGGTCTGGGGACCCCTGGGGACAGCTTATGGGG	scaffold875_size47952	37920
986_19628	Affx-157598732	E102	GTTGGGTTTAGAGAAGGCCATGGTTGGGATTGGAA[C/T]GGTTTGGGGGTGGCTGTCGTTGGATTTTAAGGGCC	scaffold875_size47952	19628
810_94603	Affx-157601105	E102	CATTTTGCAAAGCCGAATGGCACAAACCTTCAGGA[A/C]GGGGAGTTGCTTCTAAGGGCACTCTCGTTCTGTAA	scaffold489_size99172	94603
155_4391	Affx-157624583	E102	ATGGGGCAGAGACTCTGCTATGGGGCAGAGATGCC[C/T]CAATCAGACCCTGCTATGGGGCAGAGAACCCTCCG	scaffold12795_size7526	4391
810_57269	Affx-157602242	E102	AGGCACCTGCAGCCCTCATGTACCAGAACTGCACA[C/T]AGGGTGGAGTGGGGGTTCTCAGGCAACATGAACAC	scaffold489_size99172	57269
986_12709	Affx-157605531	E102	GGGTTGCAGCTCTGCATCCCAGATCTGTCCCTGTC[A/C]CCACCTGGGACATGGGAAATCGCCAGGCTCCGGTG	scaffold875_size47952	12709
986_21283	Affx-157610508	E102	CCGTACGCCCAATCCTCCATGGGGGAAACTGAGGC[A/G]CGGGGTGGCATCAGAGTGTCCCTCTGTGCCACCCC	scaffold875_size47952	21283
898_37053	Affx-157597443	E102	GATGCCTCGTTTACTGTTTGGAAATGGGATATCTA[A/G]GCAGGAAAACCTGAAAAATAACCAATTGTGGCCTG	scaffold696_size67320	37053
810_86368	Affx-157624105	E102	GTGGGATTCATGCAGTGTGGGTGGTCATACTCATT[C/T]CGTGTTCTTCTGTGTGAATAAAGGGGCAGGAGATC	scaffold489_size99172	86368
898_19515	Affx-157621418	E102	CAGGCAGAATCCCACAACAGTGAATAGACGTGAGG[G/T]GTTGGGGTTTCTGTTCTTTCTGGTACGTGTTCAGC	scaffold696_size67320	19515
898_52945	Affx-157611702	E102	CTACTCAGCAGATCCCCTGCTGCCCCGCAGATCTG[C/T]GGGTTCACCCCTCAGCAGATCTCCTCCCCACAACC	scaffold696_size67320	52945
898_16089	Affx-157593431	E102	GGTTTAGCCTCAATACCTCTCCCCACTATGCTTTC[C/T]GTTTCTATGGGAAGAACAGAGAATCACAAAATCCT	scaffold696_size67320	16089
199_24121	Affx-157626513	E102	TGCTGGGACGGGCAACACAAGGGGTTGGTGCCCCA[C/T]GCATTGGCCAACTGCCCTCTGCCCACCAGGTTACA	scaffold1358_size29587	24121
801_12551	Affx-157604571	E102	GGCTGCCCACACGTGTCCCCGTGTGTCCTCTGCAC[A/C]CTTGTGCATCCCCGTGCCTCCCCGTGCAACCTCGT	scaffold4758_size15273	12551
810_46493	Affx-157585119	E102	GTCCCACACAGAGCCAGTCTGCACTCACAACATAC[A/G]TTACGAGGTGTGGGAAGCTCAGTCCCTCCTCAGAC	scaffold489_size99172	46493
795_1227	Affx-157600525	E102	TTGTGGACCTTCAGGATTTCCTTGGGCATCTCGGG[A/G]TCTCCATTGGGTCCCTGGGGTCCCTTTGAGCCTCT	scaffold4657_size15481	1227
199_19248	Affx-157616764	E102	CTAAGTGTCTTTGAGGAGCCCATAGGATATTTAGG[G/T]GGCCTTTGAGAGGAGTGGGTGGCTCACGATGGTTT	scaffold1358_size29587	19248
810_38282	Affx-157611383	E102	TCAGGCTGTGTACCTTTATAAGCAATGGGAACCAC[A/G]TCCTGACCAGCAACTCACACCCTGCCTGAGTGGGT	scaffold489_size99172	38282
199_12474	Affx-157612995	E102	CTGGCTTTAGGATTTTGGGGACCGTCCTCTTTGTG[C/T]CCCTTCTTCAGGGCTCAGGAGCCGTTCCGGGACAC	scaffold1358_size29587	12474
904_1201	Affx-157624203	E102	GCTAATGGAACTAATTGGGATTAATAGCAATTAAT[A/G]GAAGATATTGGGGAATGATAAGGAGTAATAGGAAA	scaffold7077_size12044	1201
199_12697	Affx-157603621	E102	TTTGGGGCCTTCCCATGGTGTTCCCATCGGGATCC[A/G]GTGCTCACACGGGGACATCTTGGAGTCCAGAACCC	scaffold1358_size29587	12697
986_46148	Affx-157593180	E102	CCCATCAGGACACCAACCCAATGAAGGTCAGACCA[C/T]GTGGACCCCAACCTGTGTGGACAACAACCCGATGG	scaffold875_size47952	46148
795_6829	Affx-157599223	E102	GAGCATCAAATTCCCTTCTGCTCCTCCCAGGGGAG[A/G]CTTCCAATGGTTCCTTTGGGCAATGGGATCCCATT	scaffold4657_size15481	6829
898_24293	Affx-157596472	E102	CAACAGAGCCAGGCTTCCCACAGCTGTCACCTTGC[C/T]ATAAGCAGCTCCACTGTTTACCATCACAGAATATG	scaffold696_size67320	24293
529_2937	Affx-157616361	E102	ATGGGTCTTTGGGGACATCAGGGTGGCGTTGTCCC[A/C]TTGGGGACACCAGGATGGGTTTTTGGGGTCACCAG	scaffold21152_size3154	2937
315_10459	Affx-157591482	E102	CGGGGCAGAAAACACCATCCCATGAGGGATCCACG[G/T]ATATGGGGTCCTATGGGGGGCCTACGGGGTCCTAA	scaffold1631_size26468	10459
898_47271	Affx-157609036	E102	GGAAAAAACACATGGGAAAAAAATGGGAAAAAAAA[A/C]CAAGAGGGAGGATAAGTGCTTCCATGGCCTGGAAC	scaffold696_size67320	47271
898_14598	Affx-157603493	E102	TGGAAGAGATGTGACCAGGCTTCAGAGGGGGCCCA[C/T]AGCACCTCAACTGTAATGAAAAATGGCTTTGCTGC	scaffold696_size67320	14598
152_4869	Affx-157616693	E102	CATACGTGTTCTCTGTGTCATACGTGTCCCCGTGC[A/G]TGTCAACATATGTGTCTTCTGCATCATATCTGTCA	scaffold12758_size7549	4869
761_15269	Affx-157598023	E102	GGTTCTAGATAAGGCTGAAGGTGCAGGGCTGGCAC[A/G]TAGCACCAGGGTTCTAGATGAGGCTAAAGGTGCAG	scaffold3550_size17660	15269
810_24606	Affx-157600573	E102	CATCCCCTCCCAGTCTAAGCAGGAGGTACTCCCAG[C/G]TCCTGATCTCTCACTTCAAAACCCACAGCTCCAAC	scaffold489_size99172	24606
793_6769	Affx-157593280	E102	CCCCTCGAAGGATGAGGTCCTTTCTCTCAGTCTGC[C/T]TCAAAAGAGGGGATTTTCTCCCCAAACCACCCTAA	scaffold4607_size15558	6769
795_5117	Affx-157618595	E102	GCGACCAAAGGGTTGGCCAACGGCACTTTGAGTTC[C/T]GCGGAACCTCCTGTAGGATTTACGCCCTTCTCTTC	scaffold4657_size15481	5117
898_27087	Affx-157629040	E102	GCAGCCCCGTACTACGAGCATGGCTGCTTGATGCT[C/T]ATAATGAAAAGGGCTCATTTGCTTTCCAGAGTCTG	scaffold696_size67320	27087
898_52550	Affx-157585424	E102	GGGTAGAACCAAAGGGTTTTAGGTTGGGGGAAAAG[A/G]GGTGAATGGGGAAAGACAGCGTCAGGGTTCACCCA	scaffold696_size67320	52550
986_24627	Affx-157622487	E102	TGCAGGGCTTCAGGGTGAAGCATCGGCCCAGTCCT[C/T]AATGCAGTTCAAGTCAGGCTGAGCCCCCCAAAGCC	scaffold875_size47952	24627
810_86492	Affx-157623613	E102	AAACTTAATTTTTAAATAAAATTGATTTTTTTGTG[A/G]TTCCAACCTTAAGCTCCCCGTGTTACTGAACTGTT	scaffold489_size99172	86492
810_83566	Affx-157592722	E102	TGAGCATCTTCGCCCCATTTTGCACTCCCATTTCT[C/T]TTGGGATGAAAGCACGTAAAGAAATAAAGCTGAAA	scaffold489_size99172	83566
898_19504	Affx-157594809	E102	TGTCTGTACCACAGGCAGAATCCCACAACAGTGAA[G/T]AGACGTGAGGTGTTGGGGTTTCTGTTCTTTCTGGT	scaffold696_size67320	19504
199_19407	Affx-157598194	E102	TTGGGTAGCCCACGGGTGCCTTGGGCATCTCATGA[A/G]TGCTTTGGATGGTCCACGGGTGGCTCAGGTGGCCC	scaffold1358_size29587	19407
898_26595	Affx-157606436	E102	TCCGTCATCAGGGAGATCCAGAACGCGTCGCACCA[C/T]GTAAGCATCGCGGGCAGCAGCATCCTGGCCTTGCT	scaffold696_size67320	26595
810_65982	Affx-157628589	E102	GAAAAGCATTGCAAGAAGGAACTGTCTCCTTGGGT[C/T]CTCACCTGCTGTGCACCACAATGGCAGCTTTGGGC	scaffold489_size99172	65982
898_6894	Affx-157591535	E102	CAGAAGCTCGAGATGTGGGGCAGTGGCTACAAGCC[A/G]CTCATTCCATGCTTATAACCCTAACTCTAACCCCA	scaffold696_size67320	6894
199_17030	Affx-157619549	E102	CTGGGATGGAGCGGGATATCCAGGGTGAGCCATGA[C/T]GGCCGGAGTCAGGGAGACCAGGATGGTGACAACAA	scaffold1358_size29587	17030
898_50538	Affx-157587403	E102	TGCCTCAAAAGCAGAGCAGCAAATTGCAATGGATG[A/C]AAGAGTCGAGGTTAGTATTCATCCATCCCTCCATC	scaffold696_size67320	50538
87_21844	Affx-157603733	E102	AAAACACTCCGTGTTGAGTTCTTTTGGGGGAAGGG[C/T]GCTCTCTTGAGTTACTTTGGGGGCAGCAGTGCTCT	scaffold1105_size35553	21844
898_43544	Affx-157605073	E102	CACCACGTGGACATGAACCGTGGGCCTACTCTAAC[A/G]TATATCTGGTTGGAGGAAGAATATATTTAACTCCA	scaffold696_size67320	43544
742_16705	Affx-157601770	E102	AAGTGGATGAGGAAATCCACTCTGCGGATGGAAAG[A/G]CGAGGAGATCTGCCCCGAGGAGGGGAAGAGGACAA	scaffold2928_size19294	16705
904_1117	Affx-157583707	E102	AATGGCAATTAATAGAAATCAACAAAAATTAATAG[A/G]AACTAATTAGGATTAATAGTTTATCGGTATTCATG	scaffold7077_size12044	1117
87_25033	Affx-157613703	E102	GTGAGATGACAGTGGTGTCCTCGTGTGGCCAAGAG[A/T]GCCAATGGTGGCCAACTGGGTTAAGCGTGAGCCCT	scaffold1105_size35553	25033
898_42708	Affx-157615281	E102	TTTGTTACCGAACCAGTTGGAAACCTGGAGATTCA[A/G]AGCCCTGTTACCATTCAAACCATTCCATTCTCTGT	scaffold696_size67320	42708
742_16017	Affx-157586228	E102	AACTGCCTGCCTGTAGCTGGGCTGCTGTTCCACAG[A/G]CAGGAAATAACCCAGGGAGCAGAACTGGCCAGGGC	scaffold2928_size19294	16017
986_46049	Affx-157589601	E102	CTACACGAATGGTGTTCTGATGGAGGACAGATGGG[A/C]CACCAGTCCAGATGGTCACCACATGGCCTCCATCC	scaffold875_size47952	46049
810_61442	Affx-157592162	E102	AGACGACCACACAACAGCCCACAAAAGGCAGCAGG[C/T]GGTGCAGCACGGAGGGAGAGGAGCTCAGGGCCTCC	scaffold489_size99172	61442
452_408	Affx-157626777	E102	ACCCAGATGTCACAGTGCCTATACGACACGGAACC[C/G]AGGTGCCACGAGCCCCCGTGCCGCACTGCTGGTGT	scaffold19315_size4032	408
898_14567	Affx-157603888	E102	TGATGAAGAAATAATGGAGCAGCTCCAGCTCTGGA[A/G]GAGATGTGACCAGGCTTCAGAGGGGGCCCACAGCA	scaffold696_size67320	14567
986_33596	Affx-157609113	E102	TGAGGCTCAGGCCAGATATCTGGGTTGTGGTGGGT[C/T]CCGTAGATGCTCATCAGGCAGATGACCTCTGGTGG	scaffold875_size47952	33596
199_23776	Affx-157588428	E102	AAAAGGGTAAGAGCATCCCGGAGAGGAAAAAAAGG[G/T]CTCTTTTAGGGTGCAGAATGAAACTGCCTTCCAAG	scaffold1358_size29587	23776
199_26695	Affx-157597092	E102	TCTGGTCCCCAAGTCTTCCTGCCCACCGGGGACAC[A/G]TCCTGTCCTTTGGGGACACTTCACATCCCAAAGAG	scaffold1358_size29587	26695
986_29734	Affx-157610211	E102	CCTCTGCTACCCCCAAGTGGGAGCAGTTTCCTTTC[C/T]ACCCTTCCTTCCTGGGGCAACCCAAGTGTCCCCAG	scaffold875_size47952	29734
986_33466	Affx-157599409	E102	CGGGCTAAATCTCAGTGGGTCGTAGACCTGGGATG[A/G]CAAGGACACCAGCAGACTGTGAGTGACACAGACAT	scaffold875_size47952	33466
898_8444	Affx-157611818	E102	ACCACGCAGCAGAGGAGAGCATTCAAGGCTTCCTT[C/T]GAGGTCTCCTCCAAGCCCTGCAGGAAGGTACTACG	scaffold696_size67320	8444
986_24526	Affx-157613336	E102	AGGGCTCAGACGTGAGGCTCCAGGCAAGATGGGGA[C/T]GTGGCCCAATGGCAGCTGGGCCGGGGAATGAGGAA	scaffold875_size47952	24526
898_46608	Affx-157615918	E102	TGGATTTTGGAGCTGGATTGGGGGGTCAGATCTTG[A/G]GATTGAGTGTTGGGGTGGGATTTTGGAATCGTGGG	scaffold696_size67320	46608
810_65751	Affx-157590750	E102	AAACAAAGAGCCCAAGGTTGGCTTGGGGTCGTTCA[C/T]GGGGACAGGTGGAGGATCCCAGTGTGGATACGGGG	scaffold489_size99172	65751
199_23803	Affx-157600178	E102	AAAAAAGGGCTCTTTTAGGGTGCAGAATGAAACTG[C/T]CTTCCAAGGGGCTAAGGGCATCTGCATCTTTGGAA	scaffold1358_size29587	23803
907_934	Affx-157600822	E102	GTGCACGACATCCCTTTGCACACCCACATGCACGA[C/T]GACACAAGCACTGCTCCGGCCTTGCACACTGCCAT	scaffold711_size64543	934
898_26586	Affx-157602917	E102	GACTCCAGGTCCGTCATCAGGGAGATCCAGAACGC[A/G]TCGCACCACGTAAGCATCGCGGGCAGCAGCATCCT	scaffold696_size67320	26586
898_27059	Affx-157613282	E102	TCGGCAGCCAAATCCCTCCTAGAACACTGCAGCCC[C/T]GTACTACGAGCATGGCTGCTTGATGCTCATAATGA	scaffold696_size67320	27059
421_959	Affx-157609477	E102	TAATGGGCCGTAATGGGCCGCAATGGGCCGTAATG[A/G]GGTCATTATGGGGCCTTTATGGGGTCATTATGGGG	scaffold18645_size4350	959
986_47705	Affx-157595320	E102	ATCCGCAGGTGTCTCCATCCCGGCACCCTTCTCCG[C/T]TTGGGTACCCCATCCTGGCACTCCCAGCTGGGGTG	scaffold875_size47952	47705
898_16209	Affx-157588102	E102	TTGGAAGGGACCCCAGAAACATACAACCATGGAAT[A/G]GTTGGCTTGGAGGAGTCCTTAAAGATCAAAGAACG	scaffold696_size67320	16209
898_56271	Affx-157597988	E102	GGAGGAAGGCTCCGGGTTGGGAGGTGGAATTTGGG[A/G]AGAGGCCGTTCTGACAGCAAAGCAGCTCCAAACTC	scaffold696_size67320	56271
87_25130	Affx-157627898	E102	TGACTGGCCAGCAGTTGACCAACCGTTGCTCACTG[A/G]TTGCCCATTGGTTGCCCATCAGTTGCCCATTGGTT	scaffold1105_size35553	25130
986_33697	Affx-157627172	E102	CAGGAGGGATGGGGACGTTGGGGACGTCATGCCCC[A/G]AATCAGCTGTACCCTTGGGGATGACGCGTCCATCA	scaffold875_size47952	33697
986_38001	Affx-157586312	E102	ACGTGTGTTTGGGCACAGGTGGTGGCCCTGGAGAC[A/G]GTAGGTGGCCACGATAGCACGGGCACCACCAGGTC	scaffold875_size47952	38001
795_5682	Affx-157591783	E102	TTGTAGGTTTACACCCGTAGTGCTGTTGCCGTGGG[C/G]GGGAGGAGGCACACGGAGCAGCGTGGGAGCGATTT	scaffold4657_size15481	5682
986_34290	Affx-157596952	E102	GCCACCAACAGTCGTCCCACAGCAACCAGAATAGG[G/T]CCAGTCCTTAATATGGCCAATGCTATCCTCGTGAT	scaffold875_size47952	34290
898_52571	Affx-157596751	E102	GGTTGGGGGAAAAGAGGTGAATGGGGAAAGACAGC[A/G]TCAGGGTTCACCCAGGCACTCCCCATAGGGGCGAT	scaffold696_size67320	52571
571_2692	Affx-157589637	E102	ACCTCGATCCTATTACGTCCAATGGGTCCCCATGT[C/T]CCAACACCTCGATCCTATTATGTCCCATGGTCCCC	scaffold21851_size2824	2692
898_42869	Affx-157588723	E102	CTTTTAGTACCGCCAACTGAAACCCATCGCTGCCC[A/G]GAGGGGACAACCCAACAGAACTCAGATGTGTTTAT	scaffold696_size67320	42869
571_1987	Affx-157598821	E102	CGTCCCATAGGGCACCCACACACCAAAGGGGTCAC[C/T]GTTACCCCAAATGGATCTCCATGACCCCAAAGGGG	scaffold21851_size2824	1987
898_14790	Affx-157585628	E102	TTGCCAAAAAATCACTCAAAATACGTTTTTCCTCC[C/G]ATAGAGCTTCCCAAAGTTCCCTTTGAAGCAAAGCT	scaffold696_size67320	14790
898_51900	Affx-157618087	E102	GGGCCCACAACCATAGGAAGGGCTGATTCTGAAGG[C/T]GGTCGTACTGCAGTCCCCCCCCGTAGGAATACAGA	scaffold696_size67320	51900
898_7949	Affx-157586541	E102	CAACCCATTTCATGCCTCAATTATCTTTAAGGACC[A/G]TTCCAACCCAATCCATTCTATGATTCTATGGTCTT	scaffold696_size67320	7949
810_66238	Affx-157610386	E102	TGAGGTATACCCCTAGGAGAAGGTCTGGATGTTGT[C/T]CATAGAGGTAAATAAATAAACACATACAAAGAGTC	scaffold489_size99172	66238
727_11469	Affx-157587570	E102	TCAGGGGTCCATAGAGGGATTGAGAGCTGTGCAGG[G/T]CTTATAGGAGGATATGGGACTGTAAGGAGCTAGGG	scaffold2519_size20717	11469
898_22494	Affx-157622924	E102	ACAATGGTGAGATTGCTGTTAGTTCTTCCTCAAGT[C/T]GACGTGTCCCCTTGAAAGTGAGAGGAGGGCAAAGC	scaffold696_size67320	22494
898_19091	Affx-157614263	E102	TGCTGATCAAGTATTGAGTGCAGCTCCTTTGTTGG[C/T]GGGTTCCATTTTGAGGATGGATTCTCACAATCCTC	scaffold696_size67320	19091
795_5312	Affx-157606271	E102	AGGACAGAGTTTGGTCTCTGCCTGACCCACAGCAC[A/G]CAACTCCCCACGGATCAGTGGAAATTGGAACCAAC	scaffold4657_size15481	5312
87_23735	Affx-157625171	E102	ACATCCAGCCCCACATCATCACCCACCCCCCATCC[A/G]TTTCCAGGCGTATCGGAGACGCTGTGGGCCATCGA	scaffold1105_size35553	23735
898_13316	Affx-157599606	E102	TGTTGATTGGAGCAAACCTTGCTCTCAGCACACAG[A/G]GCTCCCAGCAGCACGCTAGAAATTCCCGGGCATCT	scaffold696_size67320	13316
727_11518	Affx-157612292	E102	ATGGGACTGTAAGGAGCTAGGGGGTTTCTAGGGCT[A/G]GAGATAGGGGTATGTGGGGCTCTAGGGGACTTTAT	scaffold2519_size20717	11518
529_1491	Affx-157613740	E102	CCCCAAAAACACCACTTTTCAACGAAAATCACGCA[C/T]TTTCACCCCAAAAATGCCACATTTCACTCGAAAAC	scaffold21152_size3154	1491
986_40275	Affx-157603488	E102	ACCTTTGTGCACACATTACACAGCCATTGCATGCA[C/T]GCATACACCCCTTGCACACATGTTGCACACACAGT	scaffold875_size47952	40275
986_24129	Affx-157613910	E102	CGTGGGTGGGAGGGGAAGGAGGCATAAGATGGACC[A/G]CTGCAGCCCCTTTGTGCCTGAAGAGCCCCTCAAAG	scaffold875_size47952	24129
87_25056	Affx-157627991	E102	TGTGGCCAAGAGTGCCAATGGTGGCCAACTGGGTT[A/G]AGCGTGAGCCCTGCTGGCCACAAAGGCCATCTGTG	scaffold1105_size35553	25056
986_33113	Affx-157601445	E102	TCCCCATGGCAGCCATCATTGCACTGGCCATACCA[C/G]CACTATATGGCCAAACGTTCCCATGGCCACACCAA	scaffold875_size47952	33113
199_27103	Affx-157588878	E102	GCTGTCACCATTGTCACCGTCACCACTGTCACTGC[C/T]GTCACCACTGCCCGTGGTGCCATCCTTGTCACCGG	scaffold1358_size29587	27103
594_19104	Affx-157623677	E102	ACAACAGCACAGAGAGGGGAGGCTCAGAGCTCTCC[A/G]GCCGTCTCGACGACGTGGAACAGAGTGACGTTGTA	scaffold2242_size21974	19104
810_57040	Affx-157593020	E102	AAACCTTTTGGGAGGTGTCCCTGTGGCACTTCCAC[A/G]CCAATGGACACCTGAAGTCCACCATGCAAGATGCA	scaffold489_size99172	57040
986_34590	Affx-157598894	E102	CTTACAGTCAACCTTCCATATGTCCGCTACACTAT[A/G]GTCAATCTCCTCCACTGTCCCAACCTTTCTTTTGC	scaffold875_size47952	34590
40_19543	Affx-157589517	E102	GGGGGACATGGGGTGCTGCTATGGACTGTGAGGCT[A/C]CATGTGAGAATGGGCCAGCTACGGGGGAGGTGTAC	scaffold1012_size38972	19543
986_27968	Affx-157608516	E102	GACCACAGCAGTGGGGAAAAACATTTGCTTTGGGA[C/T]TGTGCACAGCCACAGAAAAAGGCATTTCTAGCCTT	scaffold875_size47952	27968
898_47752	Affx-157621382	E102	CAATATGGAACACAGCTGGAAACTATAAAGGACAC[A/G]GCATGAAAGCAACCTGGAACACAGCTGGAATCAAT	scaffold696_size67320	47752
727_14866	Affx-157626069	E102	TAATTTCTTCCTGAGAGGGGACTGAGGTTCCATGC[A/G]GCCCAAATGTGGAGCCCTGATCCATCACCCCACAT	scaffold2519_size20717	14866
986_38437	Affx-157587159	E102	GTCACCCACCCACATAGCATTGTCACTTATCTGTA[A/C]GGCCACCCCTATGTCCCCACTGTCACCCCAGGTAA	scaffold875_size47952	38437
898_19246	Affx-157607462	E102	CGCTTCTCACCGAAACTGGGGCTCTGTGATCTGCT[C/T]TGTGACATGCTTGTGTTGTGTTTCAGGAACCCAGC	scaffold696_size67320	19246
898_19793	Affx-157607874	E102	CACAAATAAGTAAGTTTTCCACGCATAGATCTCTC[C/T]TTTTCAGAGTGAGAGGATGGGAAATGATCCCAAAG	scaffold696_size67320	19793
898_7081	Affx-157615461	E102	CAATCCCATCCCACGGTTCTACAATCTTTAAGAAC[A/C]TTTCTAACACAGCTTCGTCTTAAGACAAGAAATCA	scaffold696_size67320	7081
898_37835	Affx-157628520	E102	GAAGCTGGATAACAGCAGCATAGAAAGGCGATCTG[C/T]TTCTGGCAGGTCCAGGCTAATAGCTTGGCTCAATG	scaffold696_size67320	37835
898_12475	Affx-157593547	E102	CAGTCTGATTGTAAAAGTGTGTATTCCCTCCACTG[A/G]TTAAAAAAAATAAAAATGGCTCATGATGGTTGTCT	scaffold696_size67320	12475
810_47725	Affx-157604101	E102	GCACAGCCCTCCTGGCTCCCTCAGCAGCAAGGTGC[A/G]GGGAGAAGCGTCCTCATGGGATCAGGATTACTCAG	scaffold489_size99172	47725
810_36712	Affx-157611688	E102	AGAGGGCCTACTCTGCTCCACCTCCGCACCCACAG[A/G]AAGAACCAGAGCCCCATCAGCATGGAAAAACCATG	scaffold489_size99172	36712
594_19660	Affx-157625304	E102	GATGCTGTAATGCTCCTAATGGACGCTAGGAGGCA[C/G]GTGAGGTCCTGCAATGCCGACAACGCCCACTAGGG	scaffold2242_size21974	19660
986_19971	Affx-157618427	E102	TAGAGGATGACCATGGTTGGTTTGGGGATGACCAC[A/G]GTTGGGTTTGGGGATGGCCACGGTTGGGTTTGGAG	scaffold875_size47952	19971
898_31311	Affx-157615408	E102	CATAAACACACCCATACCGCCCCACACTTCCACCC[C/T]TCTCTGCCCCACACTTCAAATCACAGAAGCAACAG	scaffold696_size67320	31311
986_47657	Affx-157606866	E102	GGGGTCGGGGAGTGCCATCCTGTGGTCACCCCGCC[A/G]TCGCCAGCACCCATCCGCAGGTGTCTCCATCCCGG	scaffold875_size47952	47657
810_74305	Affx-157595554	E102	AATAACATAAAAGGTGGACTTTTACCAGCCCTACC[C/T]GTTGGGTTTTTAACCCATTGGGTTTTTAACCCATT	scaffold489_size99172	74305
986_44586	Affx-157601281	E102	GGTGGTCCATGGATAAATAACACCGTGTCCCCTCG[C/T]TGGTCACCAATGTGTCCCCAGATAGTAGGTTTTTA	scaffold875_size47952	44586
810_13246	Affx-157586437	E102	GAGCATCGCTCCCTCCAGTGGGGACATGGGATGGA[C/T]GCCCGAGGCCACCGGGGTCCCATCTGCAGGTGGGA	scaffold489_size99172	13246
391_2606	Affx-157593995	E102	TTGGTGCTGCCAGGTTGGGTCCGGCTGCGTGCGCT[C/T]GTTCACCCTACCGAGGGCTGCAAGGGAGGCAGGAT	scaffold1783_size24916	2606
898_44057	Affx-157603581	E102	CCCCAAAAAAAAACAGCAGAGGGCTTTTCACGTTT[C/T]GGCTTTATTCGTATTTACTCTTAAAAATACTGTAA	scaffold696_size67320	44057
87_25139	Affx-157625564	E102	AGCAGTTGACCAACCGTTGCTCACTGATTGCCCAT[C/T]GGTTGCCCATCAGTTGCCCATTGGTTGCCCATCGG	scaffold1105_size35553	25139
986_46072	Affx-157587146	E102	AGGACAGATGGGCCACCAGTCCAGATGGTCACCAC[A/G]TGGCCTCCATCCTAATGATTCCCATCTGGATGGAG	scaffold875_size47952	46072
594_6511	Affx-157601465	E102	TCCTTTTCCTCTTCTTCTTCTTCTTCTTGTTATTA[C/T]TCATGGGCAAACCACGAATCTTCAAAGCCGTTCCC	scaffold2242_size21974	6511
898_52635	Affx-157598127	E102	GGGCGATTGTGGGATCGTGGTGTTTTAGGGTGGGG[C/G]AAAGGAGTGAAATGGGGAAACACGACCTTACCCAG	scaffold696_size67320	52635
810_23330	Affx-157584592	E102	CATTAGAGGGAGGCTGAGAACTGAAGGCCTTGAGT[C/T]GGAGCCACTGGATCTAACAGACACTGCTGGGGCTT	scaffold489_size99172	23330
898_15337	Affx-157621839	E102	GTCGAAAAACAGCAGTTTGCAGAGAGCAGCACAAC[A/G]GAGGAGAGCAGCTCTCCCTCCGCAGAAGCGCTCGC	scaffold696_size67320	15337
986_29761	Affx-157620893	E102	TTCCTTTCTACCCTTCCTTCCTGGGGCAACCCAAG[C/T]GTCCCCAGACACCCAAGCCCTCTCCTTTCCAACAC	scaffold875_size47952	29761
986_45518	Affx-157627887	E102	ATCAACACTGGGTTGACCAACGTTGGGTTGACCAA[C/T]GTTGGGTGCCCACAGCTTCGTGGTGGGTTCGGATG	scaffold875_size47952	45518
898_19252	Affx-157587479	E102	TCACCGAAACTGGGGCTCTGTGATCTGCTCTGTGA[C/T]ATGCTTGTGTTGTGTTTCAGGAACCCAGCCCTAAG	scaffold696_size67320	19252
898_47839	Affx-157628190	E102	GACCACGTAGGACACAGTCAGGGCCAACATGGAAC[A/G]CAGCTGGAACCAACCTGGAACACAGCTGGAAGCTA	scaffold696_size67320	47839
986_21567	Affx-157588352	E102	TCCCCAAAAGCGTGGGGACGAGTTTGCATCCCTCG[A/G]AGCACGGGGACAAGTTGGTGTCCCCTTGGCTGTGC	scaffold875_size47952	21567
199_21506	Affx-157620018	E102	TGTCTCAGTGTGGGGATCCAAGATCTCCTACCCAA[C/T]GCGCTCTGGACCCCAACAAGCCCAAAATCGGGACA	scaffold1358_size29587	21506
898_37026	Affx-157617001	E102	ATATTCCAGTAACGTCCTCAGCCCCAGGATGCCTC[A/G]TTTACTGTTTGGAAATGGGATATCTAGGCAGGAAA	scaffold696_size67320	37026
810_28687	Affx-157602353	E102	AGAGGCAGGAGAGGCACAGAGCTCAGAGCTGCCTC[C/T]CAGAAGAGCTCTGCTAAGAGCTGCACTCAGCGTCT	scaffold489_size99172	28687
924_8071	Affx-157622209	E102	TGCGTAGGAACCAAGGCTGGCCCAGGAAGGAATCA[C/T]TCGGAACACACTGAGCTGTGGGAGGGTGTTGGACC	scaffold7361_size11760	8071
40_18861	Affx-157615425	E102	GCTTACGGTGCTCACAGGGTTATGGGTCATTTCAT[A/G]CCTTGGGGTCACGCGGAGTTGTATGGGGCTCTGGG	scaffold1012_size38972	18861
795_12272	Affx-157599546	E102	TTCAGTGCCATCTCTGATCCTCCTTTCCCAAAACC[C/T]CTCCGATTTATGAGGTTGGGAAAACACGTCAACTC	scaffold4657_size15481	12272
810_74640	Affx-157608712	E102	GTCAACTTTGGAGAAAAGCACGAAATGAGGTCATC[A/G]ATAAGTAAAGCTCTGCGATATGTGGGAAGCCAAAA	scaffold489_size99172	74640
315_18992	Affx-157620052	E102	ACAAGTGACAGTGCACACCCACTGCCGGCTCTTTG[C/G]TGTCCCACGGAGCGCTCAGCACAGCCTGGGGACGA	scaffold1631_size26468	18992
810_12788	Affx-157624765	E102	GTGCCACACCACAAACCAACGCGGTGCTGCAAAAC[C/T]GGGCGGCCCCACCACCAAGAACACGCACGAGCTCC	scaffold489_size99172	12788
810_42312	Affx-157614257	E102	GTTTGTGATCAACTGCTGGTCAACCACTCGTCACC[A/C]TGTTGGCCACCACTGGCCTTCCTGGCCACCAAGGC	scaffold489_size99172	42312
87_16355	Affx-157602069	E102	AAAAATGCACCCAAAAAACTCCCGAGTCTGAATCC[A/G]TCCCCATCAGCGTCTACGACAAACGTGGCCATCTG	scaffold1105_size35553	16355
795_12013	Affx-157586134	E102	AACTGCCCAAGCAGCTCCACTGCCATATTCCCCAC[A/G]CTCAAACCTCCTTTTTCCTTCTGATCGCAACCCAG	scaffold4657_size15481	12013
898_55013	Affx-157618579	E102	AGGTCTGCAACAGTGCTGTCATTCAAAACCCATTA[C/T]GTTTGGGGGGAAATCTCATGGGGGGAGACGTGGAA	scaffold696_size67320	55013
898_52285	Affx-157594002	E102	TGCAGAGGATCCTCCGGAAAGTGCTCCTCATCTCG[C/T]TGTCCCGATAGGAGTAAACGATGGCGTTGATCAAC	scaffold696_size67320	52285
810_82866	Affx-157596912	E102	GATTTGATGTTCTTGGAGGTCTTTTCCAACTGTAA[C/T]GATTCCATAATTCATGGAATGGCGATGGGTTAACG	scaffold489_size99172	82866
87_1495	Affx-157589647	E102	TTCGTGGGTACCCCATGGATGCCCCATGGATGCTT[C/G]GTGGGCGCCCCATGGATGCCCCATGGATGCTTGGT	scaffold1105_size35553	1495
795_9632	Affx-157622103	E102	CTTGAGCCTGACACCCTTCTAAACGAGTCCCATTT[G/T]GGGTGTTTGGGGTCTTTCGGGGTTGTTTTTGGGGG	scaffold4657_size15481	9632
986_29570	Affx-157587174	E102	TTTATCAACAGAAGGTGATTACAGTTTTGTTGATC[C/G]ACACAAGAGGGAGGGGGAGGGGACAGGACAGGGTT	scaffold875_size47952	29570
810_95995	Affx-157615331	E102	GTCCCACTGAGATGCTGCTGCAGGAAGGGACGAGT[A/G]AAGAGATGTGGGGTGAGAACGGCACCCCACGTCGG	scaffold489_size99172	95995
986_26811	Affx-157622783	E102	CATGATGGTTCCCAGCACGGTGAGGACGTCGCTGA[C/T]GACCAGCAGGATGTACCAACCATTGAGGAACTCCA	scaffold875_size47952	26811
778_9791	Affx-157613170	E102	CATGTGGTCCCACGCAGATCCCCCGTAGCTCCCAC[A/G]TACATCACACGTGAGTCCTCATAGAGCACAGACGT	scaffold4038_size16655	9791
810_42266	Affx-157605593	E102	ACCCTAGAGTTCCATTGGCCTTCTTGGCCACCAGG[A/G]CACACTGCTGGTTTGTGATCAACTGCTGGTCAACC	scaffold489_size99172	42266
810_76357	Affx-157620051	E102	CTTCCCCCTGAGCATAACTCCCACTTGGGAATCCC[A/G]GCTGCTTCCTGGGCTCCATCCCATTGCCCCACACC	scaffold489_size99172	76357
87_28961	Affx-157590437	E102	GACCCTTCTTTGGGGCCTTCCTCTCCCCATTCATT[C/T]GGGGTTTTTTCCTCTCCCCATTTTTGGGGGATTTT	scaffold1105_size35553	28961
199_24564	Affx-157584279	E102	GGCTTTTGGGATGAACTGCGGGGAGAAGAACTGCA[C/T]CGGGTGATGGGGGACAAGCGTTGGGTGGACATAGC	scaffold1358_size29587	24564
795_10731	Affx-157624967	E102	CGTGGCCATCTCCAACCTGATGGAAAGCGTTTTTT[G/T]GGGTGGATTTGCTGGGAAAAGCAGCCCTGGGAGCA	scaffold4657_size15481	10731
795_5349	Affx-157626207	E102	AACTCCCCACGGATCAGTGGAAATTGGAACCAACC[A/G]GCGCTGCTTTGCTAAGAGATGAAGCAAAACCCAGA	scaffold4657_size15481	5349
795_11465	Affx-157606677	E102	AGACCCTTCCAACCCATTCTACCATTCCAAGGTTC[A/G]TTCTATCTTTCCACAGTCTTTAAGGTCCCCTTGAA	scaffold4657_size15481	11465
986_14867	Affx-157625064	E102	GATGTCACTGGTGAGGAGCAGCGTGGGACCTGGGA[C/G]AGGTGGGGATATGGTCAACCACAGCGTCACGTAGC	scaffold875_size47952	14867
986_24414	Affx-157620624	E102	TGCAACCAAGGGGAAGCTGGGCTGCAGGATAAGGG[C/T]GAGGAGAAGTCTCCAGGGCAGCCAAAGAGCTGTGG	scaffold875_size47952	24414
898_19137	Affx-157605116	E102	TTGAGGATGGATTCTCACAATCCTCATCACAGCTC[C/T]GCAAAATAAAGCACCAAAGGACAAAGATTCCTTTG	scaffold696_size67320	19137
986_24897	Affx-157589884	E102	ATAAAATAAATTAGAGGGCGTGCAGCCAGAAGGAG[C/T]GTTGGGCACCTCGAGTGCTGGGATCCTCCCTCAGT	scaffold875_size47952	24897
898_30411	Affx-157588898	E102	CCCTAGCCTGAATGTTCTGTGAGCACAGCAGTGCC[C/T]GCTGACAGTTCCTCCCCACTGCGTTTCAGGGCCAT	scaffold696_size67320	30411
986_41510	Affx-157592688	E102	ACATCACACGACATGACGCTGTATGCCACCACATG[C/T]ATTCACATGTATCCACATGTCACCACGCGCCTCCA	scaffold875_size47952	41510
795_9312	Affx-157598417	E102	AGGGAGAAGCTTTTTTTTCCCACCCCAAAAATGCT[C/T]GCAAAGCTGAGCTGGTGAAACTAAACTTGCCAGCG	scaffold4657_size15481	9312
795_11287	Affx-157609633	E102	CTCCATGATTCCATGATCTTTAAGGTCCTTTCCAA[C/T]CCAACCCATTCCATCAGTCTATCGTTTTATCATCT	scaffold4657_size15481	11287
742_16135	Affx-157596236	E102	GAGTGGAGTATGTGGGGCATCATCCCATGGCAAAG[A/G]AACAACGCGAGGGGCGGAAGGAGGTGAGGAAAAAC	scaffold2928_size19294	16135
986_37717	Affx-157624842	E102	TCAAAGTGGAAGGCGGGCGTCAGCAGGCGCCGGTG[C/T]CGGGCCCATTTGTCCCCACGGCTCAGCAGCAGCCC	scaffold875_size47952	37717
810_26953	Affx-157612421	E102	TTTGCCTTCCTTTCGTTTCCCAGGACAGAACAAGC[A/G]CTACTTGCAGGAGAAACACCACTTTGGGCAGCTCC	scaffold489_size99172	26953
199_12616	Affx-157600549	E102	GAATTCGTTTTGGGATCTTCCACTCACATCCTCAC[C/T]GTGGTTCAGCACCCGCGCTGGGACATACTGGGGTT	scaffold1358_size29587	12616
218_6628	Affx-157615325	E102	ACCCGTCTGTCTGTCCATCCGTCCTTCTGTCCGTC[C/T]GGATGTCTGTCTGCCCATCCGCCCGCTGTCCGCCC	scaffold14168_size6724	6628
898_7291	Affx-157626456	E102	CTGTCCGTCACAGAAACACTCCTTATTGCGGTATG[A/G]GAAAGAAAAAGATGATATTACATGCCGTTTCCCCG	scaffold696_size67320	7291
795_9534	Affx-157619663	E102	GCCCGCTTTGGTTACGCTCCATCAGAACCTCAAGT[C/T]TGAGGGACATGGGCGTTCCTCCCCTTGAGCAGCCC	scaffold4657_size15481	9534
986_25111	Affx-157589333	E102	GGCCACAGACACAGTCAGGGGTCCTCGTGGACGTT[G/T]TGGGGGCTGCAAGATGGATGCTGGCACCACGACAC	scaffold875_size47952	25111
986_34540	Affx-157585641	E102	CATGGCCACCACCATTCTCTTGGTGCACACCATCT[C/T]CTCTTGGCCACCATCTTACAGTCAACCTTCCATAT	scaffold875_size47952	34540
795_10703	Affx-157623733	E102	AATGAGAGGAGAAAACTCGAAGCAAGCCCGTGGCC[A/G]TCTCCAACCTGATGGAAAGCGTTTTTTTGGGTGGA	scaffold4657_size15481	10703
152_5150	Affx-157611862	E102	GTCCCCAAACGTGCCATCATCCGTGTCCTCTGTGT[C/T]GTATGTCTTCATATGTATCCCCACACGTGCCGTCA	scaffold12758_size7549	5150
810_47575	Affx-157600141	E102	CAGAACACATTTCTACTCCTGCTGCAGAAGGGAGC[G/T]AAGCGAGCTTGGCACCGGGCACAGGTCAGCACGGC	scaffold489_size99172	47575
898_16167	Affx-157607170	E102	GTGGGGTTAGAGAAGACCTTAAAGGTCACAGAATG[C/T]GATGGGTTGGAAGGGACCCCAGAAACATACAACCA	scaffold696_size67320	16167
87_16474	Affx-157599736	E102	AGCGGTGCCGTGAAGCCCATCTATGATGACAACCC[A/G]TGTTTGGATGGTGAGGTCTCCTCCATCCCTGGGAT	scaffold1105_size35553	16474
898_47326	Affx-157613815	E102	TTCCATGGCCTGGAACTCAAACACTGCTTTCTCCA[A/G]ATAAGCACCAAAAAGGCACCATGAAAAGCAGCAGA	scaffold696_size67320	47326
810_46554	Affx-157597921	E102	CTCCTCAGACAACCCCACTGATGACACCTGAAATG[C/T]GATCAACTCTTTTATCTCGCAAGTTCACAAGCTAA	scaffold489_size99172	46554
810_15122	Affx-157600288	E102	CCAACCCCACACCCTGGCTCTGGCCTTGTCCTCCC[A/G]CCCTGGATTTGTGGCTGTGGATGCTTCAGCACCTG	scaffold489_size99172	15122
594_12141	Affx-157586411	E102	CGGGGTGCTGTCAGTACTCAGTGCCCGGAAGGACG[G/T]CGCCTCCAACCAATAGCCCGGCGAGGGGGCGGGGA	scaffold2242_size21974	12141
898_50397	Affx-157595357	E102	GCTTTATGGAGCTTCAAAAGGTTGGTGGGAGTGTT[C/T]GAAAAGCCTCCGAAAATGGTGGGATGGAAATAACG	scaffold696_size67320	50397
986_44798	Affx-157612591	E102	CAAGGAACTCCCCAAAGCCAGATGCTCCACATTCC[C/T]AAGACCAAATGCATCCCATCCCCACAACCACCACC	scaffold875_size47952	44798
898_7078	Affx-157599756	E102	ACCCAATCCCATCCCACGGTTCTACAATCTTTAAG[A/G]ACCTTTCTAACACAGCTTCGTCTTAAGACAAGAAA	scaffold696_size67320	7078
898_7532	Affx-157604339	E102	AGCTCCTGACCCCGGGTTTTGCTTTGCAGGCTCTT[C/T]CAGACCAAGTGCAGCAGCTGCCTGAAGGCCATCGC	scaffold696_size67320	7532
986_29104	Affx-157606987	E102	TCATCAGCGCCGTCCACGTAGTCCTTGAGGAAGAG[A/G]TGCTTGAAGGCAATGGTGTTCTCCTCCTTGAAGGT	scaffold875_size47952	29104
986_35568	Affx-157607741	E102	TCACTGCGCTGCCTGCGTGACAACGTGGACCCCAC[A/G]GGCCATCATGTCACCAACGTGGCCGTGGTGGGGAC	scaffold875_size47952	35568
898_5760	Affx-157604373	E102	GATCACCCAGTCCAAAGCCCTGGCTGAGCCAGCAC[C/G]GAGCTCACACTCACACCACGGGGTCGTTCCGCTCC	scaffold696_size67320	5760
903_11715	Affx-157613340	E102	GGACACAGACACTGGGATAAGGGATGCAGACACTG[C/G]GATGAGGGACCCAGACATTGGGATGAGGGATCCAG	scaffold7072_size12050	11715
903_11712	Affx-157625445	E102	GAGGGACACAGACACTGGGATAAGGGATGCAGACA[C/T]TGCGATGAGGGACCCAGACATTGGGATGAGGGATC	scaffold7072_size12050	11712
795_3001	Affx-157587125	E102	CCAAAATCCATCATCGTTTTAGCTTATCGCCCTCC[A/G]AAAGGCAGCACTGACATCAACCCACGCTTCTTAAC	scaffold4657_size15481	3001
898_7284	Affx-157625575	E102	TGTCCATCTGTCCGTCACAGAAACACTCCTTATTG[C/T]GGTATGAGAAAGAAAAAGATGATATTACATGCCGT	scaffold696_size67320	7284
898_51949	Affx-157622844	E102	TCCCCCCCCGTAGGAATACAGAGAGGTGCAGCTCA[C/G]CCCCTATAAATCAACACAGCTTTAGAAACAGCCTT	scaffold696_size67320	51949
199_27095	Affx-157590933	E102	CTGTCACCGCTGTCACCATTGTCACCGTCACCACT[A/G]TCACTGCCGTCACCACTGCCCGTGGTGCCATCCTT	scaffold1358_size29587	27095
810_20682	Affx-157616724	E102	GCAAATATCTCTATTAGCCCATTAGTTAGGCTGGG[A/G]GGAGCAGCACAGCCATGGGATGTGGGGATGAGCCC	scaffold489_size99172	20682
810_50497	Affx-157603375	E102	TTGGGTTGGAAGGGACCTCTGAAGAGCAGAAAGCC[A/G]AGGAATGATTGAATGGATTGGGCTGGAAGGGTCCT	scaffold489_size99172	50497
40_20800	Affx-157584404	E102	TTAAACATAATCATTAAACATAATCATTAAAAATA[A/G]ACAGATAACCTAAACCCACGGAGAAAACACGTTTC	scaffold1012_size38972	20800
87_21689	Affx-157620794	E102	AAAGTACTCCATGTTGAGTTCTTTTGGGGAAACAG[C/T]GCTTTAAATTGAGTTATCTGGGGGTAAAAGTGCTC	scaffold1105_size35553	21689
898_6623	Affx-157627847	E102	CGTGGGGTACAAACAGTGTCTGAGAGAGGGGGGAC[C/T]GTCCCAGAGGGGAACGGAGAGGAAATCCTGAACGA	scaffold696_size67320	6623
87_24922	Affx-157623816	E102	AGAGTGCCCTCATGGCCACGAAGGCCATTGGTGTC[A/G]TGGTTGGCCAACAGTTGACCATTGGTTGACCAACA	scaffold1105_size35553	24922
529_1519	Affx-157619417	E102	TCACGCACTTTCACCCCAAAAATGCCACATTTCAC[C/T]CGAAAACCACGCGTTTTCTCCACGAAAATACCCCG	scaffold21152_size3154	1519
986_25899	Affx-157586868	E102	CTAAAGCAGGGCCCATCTCCCCCTAAATCAGAGCA[A/G]GGGATCACCCCGAGGTGGGAAGAGAGCCCAGAGGT	scaffold875_size47952	25899
898_58031	Affx-157585001	E102	GAGAGGCGTTAAGGCCGACGGCTCCCGAAGGAGAA[A/G]TTGCGAGAGCTGAGATGAGCCCTTCCCTCCTTGGA	scaffold696_size67320	58031
898_19114	Affx-157616524	E102	CTCCTTTGTTGGCGGGTTCCATTTTGAGGATGGAT[C/T]CTCACAATCCTCATCACAGCTCCGCAAAATAAAGC	scaffold696_size67320	19114
986_9904	Affx-157627382	E102	GACAGGCTGTCCCCGTAGTTGCACAGGTCCGTCTC[A/G]TCCTGGCTGCCCACGTCGATGGCAATCACCGTCTT	scaffold875_size47952	9904
986_41449	Affx-157614461	E102	CACACATCACCATAGGCCAACATACGTCACCACAC[A/G]TCACCACGTGTCCCCACACACCACCACATCACACG	scaffold875_size47952	41449
795_1533	Affx-157624597	E102	GGAGGTTTGGGGTCTGCGGTCCGACCCCAACTCCG[G/T]GCAGGTCCGACCACGAGCTTCTTTACGGTTGGTTC	scaffold4657_size15481	1533
810_36758	Affx-157589743	E102	GCCCCATCAGCATGGAAAAACCATGGAAATGGAGC[C/T]CCCAAAGCCCTCACTGCTTTGAGAGTGTTCTAAAA	scaffold489_size99172	36758
986_19934	Affx-157622862	E102	TGGAAAGGTTTAGAGGTGGCCACGGTTGGATTTCA[G/T]TTAGAGGATGACCATGGTTGGTTTGGGGATGACCA	scaffold875_size47952	19934
810_27955	Affx-157595634	E102	TCTGCCCTTGCTTGCACCAACACCAAGCAGGTTAA[A/C]GCAACGAGCGGCACCCGCTGCGAGCTCTCAAGAGC	scaffold489_size99172	27955
894_11765	Affx-157619489	E102	GAGTGAAAAACTTCCTCCGAATATCTAATGTAAAT[C/T]TCCCCAGTCTCCGTTGAAATCCATTCCCCCTTGTC	scaffold6885_size12267	11765
397_3024	Affx-157597249	E102	CTTGGCGTGTGCTGTGCCTGCCGCACGCGTGTGCC[A/G]GGTGTGCCTGGAGATGCATGGCATGTGCTTGGCGT	scaffold18054_size4635	3024
199_27158	Affx-157601671	E102	CCATCCTTGTCACCGGTGCCACAGTTGCCACCTGG[A/G]TGGTGGAGATGCGACTCGCTGGGGCACCTCGGTGG	scaffold1358_size29587	27158
795_7060	Affx-157618097	E102	TCATCCATGGGTGTCATTTTCCCAGCAACAGAGTA[A/C]ATTCCTGCCAAAAACGGGAACGAAAACAATGCTCA	scaffold4657_size15481	7060
904_1177	Affx-157628338	E102	CGGTATTCATGAGGATCAATGGGAGCTAATGGAAC[G/T]AATTGGGATTAATAGCAATTAATAGAAGATATTGG	scaffold7077_size12044	1177
199_13230	Affx-157619914	E102	AATTCATTTTGGGATCTTCCATTGATGCCCCCATT[C/G]AGGTCCTGCACCTACATGGGGAAATATTGGGGTCC	scaffold1358_size29587	13230
810_13738	Affx-157625287	E102	GTACCAAAACACGCTGGCCGACACCCAATGGAGAG[C/T]GTCTGATACCCAATACATGGCCAACACCCAACACA	scaffold489_size99172	13738
986_33295	Affx-157597581	E102	CAACTTTTAACACAACCACAAAATGTGTGGTCCCC[A/G]TGATGGCATCAAGGTGACAACCACCTCCTGGGGTG	scaffold875_size47952	33295
986_34561	Affx-157623107	E102	GGTGCACACCATCTTCTCTTGGCCACCATCTTACA[C/G]TCAACCTTCCATATGTCCGCTACACTATAGTCAAT	scaffold875_size47952	34561
536_1557	Affx-157583387	E102	GGCACCACGGCTTCGCACCGTGCACGAGGGCCGGC[A/G]TGCAAGGGTTGCTTGCACAAGGATCCGTGGCACAA	scaffold21386_size3043	1557
898_48983	Affx-157583750	E102	ATTGGGCTGTAGGAACACAGAACAGGCATCGAACC[C/G]CCCCATATCCCCAAACCAAACTCCCATCGCTGTGC	scaffold696_size67320	48983
420_2449	Affx-157601631	E102	AGGAGACACAGTGCAGTCCACCTCACACGAAGAAG[A/T]AGGAGAGCTCTCACGGCTGATCATAGAATTGATCA	scaffold18641_size4350	2449
795_1503	Affx-157588495	E102	ACTCGAATTACGGGGTAAGCAAGGCCTGGAGGAGG[G/T]TTGGGGTCTGCGGTCCGACCCCAACTCCGGGCAGG	scaffold4657_size15481	1503
898_37951	Affx-157591748	E102	CCACGAGCACAGAAATGTTCTCAAAAGACACTAAA[A/G]ATGGGTTTTGTTTGACATGAGAGGGAAAAGAGGAA	scaffold696_size67320	37951
594_20007	Affx-157623275	E102	TACCACCAATGTCCACCAGGGGGCGGCAGAGATTA[C/T]GCTGTAATACTCACAACGGCCACCAGGGAGCGGCA	scaffold2242_size21974	20007
810_39923	Affx-157607125	E102	GGGATAATCTAAGCCTATATAAAATATACAAAACA[A/G]TGCTATAACACAGAGTAAGGTACAACTACCAACAC	scaffold489_size99172	39923
986_27255	Affx-157585672	E102	AAAAAAACCCCCAACTTGGTGGCAGTTCAACCCCA[C/G]GAGCTCCGACAGGGATAGTAGTCAGCAAGAGTGCT	scaffold875_size47952	27255
594_19948	Affx-157617880	E102	GCAGAGATTGTCCCGAAGTACTGATAACGGCCACC[A/G]GGGGGCAGCAGATTATGCTGCAATACCACCAATGT	scaffold2242_size21974	19948
199_12916	Affx-157589161	E102	TGTCCAATACCCACATGGGGATACAGTGGGATCCA[A/G]GACCCATCCTGGGACCTTCCCATGAGGTTCCCAGT	scaffold1358_size29587	12916
594_19880	Affx-157600076	E102	TACTCATAGCGGCCACGGGGGGGCAGCAGAGATGA[A/G]CCTGCAATACCAATAACAGCCACCAGGGGGCGGCA	scaffold2242_size21974	19880
594_19760	Affx-157603740	E102	AACGGCCACCAGGGGGCGGCAGATTAGGCTGCAAT[A/G]CCTCCAATCTCCACCAGGGGGCAGCAGAGACCAAC	scaffold2242_size21974	19760
36_689	Affx-157602278	E102	TCTGCCCCCATTTTGGGGTCTGTCCTGACACAGCC[A/G]TGGAGACCCATCCTCATCATGGCCATAAAGGATCT	scaffold10052_size9339	689
594_19769	Affx-157596018	E102	CAGGGGGCGGCAGATTAGGCTGCAATACCTCCAAT[C/G]TCCACCAGGGGGCAGCAGAGACCAACAGGCAATAC	scaffold2242_size21974	19769
810_86566	Affx-157610082	E102	TCTGGATTTCATGGTGGACTTTCATATCGTGCTAC[A/G]TTCCCCTCACCAAACATCAGACTCTTATTCTTCCA	scaffold489_size99172	86566
152_5106	Affx-157628772	E102	ACGTGCTGTCATACGTGTTCTCTGTGCCATATGTC[A/G]TCATACGTGTCCCCAAACGTGCCATCATCCGTGTC	scaffold12758_size7549	5106
986_37050	Affx-157599350	E102	ATGGGGGGTCTAGGTCAGGAACCAGGGCCTGGGGC[A/G]GGAATTTGGGTGAAGAAACAGGGTCTGGATGGGGA	scaffold875_size47952	37050
986_30027	Affx-157601937	E102	CCTTGGCGTCCCCATGCTCACAGTCCCCTGGTGTC[G/T]CCTTTCCCAGGGCTCCTCTATGGTGTCCCCACGCC	scaffold875_size47952	30027
992_8313	Affx-157626496	E102	GGATATGGTGATAGGGATATAGGGACAGGCATACG[C/G]AGACAGGGACATGGGAACAAGGATATAGGGACAGG	scaffold8861_size10310	8313
795_6891	Affx-157583946	E102	GATCCCATTTTACGGAAGGAACCAAATTCAGAGAG[A/G]AATAGAGAGAAACGTTTGACCGATGGAGCTGAAAA	scaffold4657_size15481	6891
986_32117	Affx-157620764	E102	ACCACCTTCATCTCGGCCATGGCGAAGCTCTGCCC[A/G]ATGCAGTTCCTGCCACCGCATCCCCACGTCACCAG	scaffold875_size47952	32117
810_27742	Affx-157591135	E102	CTCCCCACACTTCTGTATCTGTGCAGCTTTTCGGT[A/C]AGCCCTTACGAAAGCAGAGCGGGATCCATTTGAGC	scaffold489_size99172	27742
594_19030	Affx-157607644	E102	CAGAGCACGGCATGATGGAACCCAGGTGGACAAAA[C/T]CAGTTGAGGAAGAGGAGGAGGAAGGCTCCCATTGT	scaffold2242_size21974	19030
391_19891	Affx-157626760	E102	TAATTGGGCACTGATTGTGGGACTGATAGTTCCCA[C/T]TGTGGGCAAACGCATCAAAGGAGGGGAGGAAACGA	scaffold1783_size24916	19891
898_14385	Affx-157622927	E102	TCCCTGCTTTCAGGGGCAGTTTCTCACCACCTGTA[C/T]GTGGCTTTGCTGCTGTGCCCTCCTCTTCCACTTGT	scaffold696_size67320	14385
898_19779	Affx-157590585	E102	GAGAAGAAATATGGCACAAATAAGTAAGTTTTCCA[C/T]GCATAGATCTCTCTTTTTCAGAGTGAGAGGATGGG	scaffold696_size67320	19779
36_302	Affx-157593780	E102	GAACCACTCCCCACTTTGGGGTCCGTCCTGACACG[A/G]CCATAAAGGATCTGTCCCCATAGTAGAGTTCCAAC	scaffold10052_size9339	302
793_3096	Affx-157617797	E102	CCGGCCCCACACTCAGCCCAGGCGCCCCCCAAACC[A/G]CCCCAACACTCAACCCATTGCACACATTTGCCTCC	scaffold4607_size15558	3096
986_32935	Affx-157619782	E102	CATCACCCTGTGGCCAACATTCCCCATGGCCACCA[C/T]CATTCCATTGGCCATTACCACCACCCTGTGGCCAA	scaffold875_size47952	32935
898_18994	Affx-157627438	E102	TTCCCCATCAGCCCCTCCCTCTGTTGCTGAGGGAC[C/T]ATTGTTTGTCTGTTCTGCAGTCACTGCTGCAGCCA	scaffold696_size67320	18994
795_5812	Affx-157607889	E102	CTAAAACTCAGGCCGTGGGGTGGCAATGAAAGCAT[A/C]TGAGGCAACAGAGGGGCATGAGCTGCGACATCAGC	scaffold4657_size15481	5812
199_25100	Affx-157600792	E102	TAAATCCCCGTGTTCCCTCGTATCCCCATGTCCCC[A/G]TGTCCCTCCACGTTCCCACATCTCTCCATATTTCC	scaffold1358_size29587	25100
529_1401	Affx-157627195	E102	GCCCTCAGTGCCCCTCAGAGCCCCCTCAGAGCCCC[C/T]CAGAATCCCTCACTCGGGGGCACTCCGTCTCCTCT	scaffold21152_size3154	1401
898_27121	Affx-157601014	E102	TCATAATGAAAAGGGCTCATTTGCTTTCCAGAGTC[C/T]GAGATAACCCTCTGTCCTCTGAACCTCTCTGTGTT	scaffold696_size67320	27121
986_24345	Affx-157610828	E102	GGCCCCCAAGGGCTGCCAGTGGCTGAGAGGCTGCA[C/T]AGTTTGGGGGTAAAGCCCCAGACACGGCCCTGATG	scaffold875_size47952	24345
40_22216	Affx-157594696	E102	GTTGCCAACGGCGCGCTCTGCCCCTCAGCCAATTG[A/G]AGAAGGCAGTGCTTCCGCTCACCAATCAGAGACTG	scaffold1012_size38972	22216
793_11184	Affx-157603330	E102	TCTCACCTGGAAGCCAAACAACAGCGTTAGGAGGA[C/T]GGGACCCAAATCCCTTTGTTCTCCTGCCGACATCT	scaffold4607_size15558	11184
795_11024	Affx-157595431	E102	TTTAAGGACCCTTCCAACCCAACCCACTCTATGAT[C/T]CCACGGCTCTACGACCTTTAAGATCCATCTGAAGC	scaffold4657_size15481	11024
986_24348	Affx-157587807	E102	CCCCAAGGGCTGCCAGTGGCTGAGAGGCTGCACAG[C/T]TTGGGGGTAAAGCCCCAGACACGGCCCTGATGCAA	scaffold875_size47952	24348
810_37085	Affx-157609517	E102	CTGTAGGGAACTGCTCTGGGGAGGCTGGACTGGGG[A/G]AGCTCCAGACTCCAAACCCCAACGGCTCTGGGATT	scaffold489_size99172	37085
898_20941	Affx-157628501	E102	GGTAATGCTTCATGTGATCCAAAGTTGGTTTCAAA[C/T]TGCGCTCCTTCTGACGCGTGAAGTGGCATTCGGTG	scaffold696_size67320	20941
986_41559	Affx-157625822	E102	CACATGTCACCACGCGCCTCCACACAGCACCACAG[C/G]TCACCACACTTCATCCCACACCACTACACGCCACC	scaffold875_size47952	41559
894_5107	Affx-157617671	E102	TCGTGTGTGACATGGTGGTCCAGCAGTGTCAGAGT[C/T]ATGGGGTGATGTGGGGCTATAGGCTCAGATTGGGT	scaffold6885_size12267	5107
810_34045	Affx-157591001	E102	GTGCCCGAGGCCGTTCCATCATCCTATGGTTCTGC[C/T]ACCTTTGTGGACTCTCCCAACGCAGCCCATTGTGT	scaffold489_size99172	34045
810_96015	Affx-157587461	E102	CAGGAAGGGACGAGTAAAGAGATGTGGGGTGAGAA[C/T]GGCACCCCACGTCGGTACGTGCAGCGCAGGGCGGA	scaffold489_size99172	96015
986_36918	Affx-157617482	E102	GAAAATAACTAGAAACATCTTGAAACTAGATGATC[A/G]TTGTGGTCCTTTTCGACCCGGGCCGTTCTATGATT	scaffold875_size47952	36918
810_57165	Affx-157586642	E102	ATGCATTTGCACCTCAGTTTCTATTAACCAGCACT[C/T]AGACCCAACAGTGCAGGATACCTGGGGGGCGTTCA	scaffold489_size99172	57165
986_24634	Affx-157607715	E102	CTTCAGGGTGAAGCATCGGCCCAGTCCTTAATGCA[A/G]TTCAAGTCAGGCTGAGCCCCCCAAAGCCCCCACAA	scaffold875_size47952	24634
898_42204	Affx-157614436	E102	TCTGACTCCAAAGAGAAGAAAGTCATCCTTATCTG[A/G]TATGAAGAGAAACTGCTTTAATAATAATAATAATA	scaffold696_size67320	42204
571_2581	Affx-157588675	E102	CACGTCCCATACGGCACCGATACCCCAAAGGGGGT[C/T]TCCATGTCCCCAAATGGGGTTCCCATGTCCCAACA	scaffold21851_size2824	2581
999_6422	Affx-157597448	E102	GGTGCTATGGGTCCCCAAAGTGTCCCTTGGGGTCC[C/T]CTGGGTGCTACGGGTCCCACAGGTGTCCCTTGGGG	scaffold8950_size10223	6422
986_34507	Affx-157620555	E102	TCCTATGACCACCACCATACGGCCAAACTATCCCA[C/T]GGCCACCACCATTCTCTTGGTGCACACCATCTTCT	scaffold875_size47952	34507
795_9470	Affx-157598586	E102	TTCAGTCAAAGAAGAATTTCAGTCACTTCAAAATC[A/G]TTTCTATCTATACTTCAGGGACAGATCAGCCCGCT	scaffold4657_size15481	9470
986_14745	Affx-157619346	E102	AGGCGGTACTCATGGATGCTAATGGGATGGAGGAG[A/G]CAGATGGTACGGCACTGGGGCACCGGTGATGCCCC	scaffold875_size47952	14745
795_5159	Affx-157586857	E102	CCTCCTGTAGGATTTACGCCCTTCTCTTCCCCATA[A/G]GGAGGTGGATTTTCCCCCCGGGTTGAGCTCCTAAT	scaffold4657_size15481	5159
986_32909	Affx-157591611	E102	GGCTACCATCATCCCATTGTCCACACCATCACCCT[A/G]TGGCCAACATTCCCCATGGCCACCACCATTCCATT	scaffold875_size47952	32909
529_2126	Affx-157627755	E102	GTAGGCCCACCCCGAGCCGGCGCATGCGCAGTACG[C/T]CCCGTCGTTAACTTCGAAAATACGGAACTGCGATG	scaffold21152_size3154	2126
898_19383	Affx-157589732	E102	CTCCACAGAGACCAGGTGAGTCAGAGATGCAGAGC[A/T]GCTGTTCTTTTGCTCCTTAACTGGTTTGGGAAGTG	scaffold696_size67320	19383
810_41489	Affx-157622825	E102	AACACAATGCCATCTCCCTTTCCATTACTGATAAC[A/G]GAGAAATAATAATGGGTAATAATAACAATAATGGA	scaffold489_size99172	41489
986_19904	Affx-157588709	E102	TTTGGGTTTGGGGATGGCCATGGTTGGGTTTGGAA[A/G]GGTTTAGAGGTGGCCACGGTTGGATTTCAGTTAGA	scaffold875_size47952	19904
986_44515	Affx-157616535	E102	GTGTCCCCAGTTGGTGGCCCATGGATAGACACCAC[C/T]GTGTCCCCTGGACGGACACTGGTTTGTCTCTAGCT	scaffold875_size47952	44515
199_23857	Affx-157588901	E102	CATCTGCATCTTTGGAAAAGACATAGAACCGTGGA[A/G]TATTTGTGTTGGAAGGGTCCTTAAAGGTCCTAGAA	scaffold1358_size29587	23857
810_86451	Affx-157593181	E102	TACAGCCACTGTTCCCGTGAGATCACATTATCCCC[A/G]GAGATAAACTTAATTTTTAAATAAAATTGATTTTT	scaffold489_size99172	86451
898_50226	Affx-157613616	E102	GGAAGGGTCCTTGAAGATCGCCCTCAGAACCACGC[C/G]ATCATAGAAATGGGGTTGAAGGGTCCGTGTGTGGG	scaffold696_size67320	50226
199_12939	Affx-157628274	E102	CAGTGGGATCCAGGACCCATCCTGGGACCTTCCCA[C/T]GAGGTTCCCAGTTGGGTCCAGCACCCATGTTGGGA	scaffold1358_size29587	12939
199_22581	Affx-157612831	E102	GCAGCTGTCTGGAACAGCTTTGTGTCTGATGGCGT[C/G]AAGAAGAAGCTCAGAGTGGTGGTGAGTAGTCCTTG	scaffold1358_size29587	22581
43_6466	Affx-157602555	E102	GAAGGGCCGGGGCTGGGGCCCAACATGGCGCCCGG[C/T]GAAGGGCCTGGGCCTGGAGAGGGGCCCGGCCGAGG	scaffold10149_size9268	6466
301_18843	Affx-157610934	E103	TCCCACCGAAATTCACTCAGAAATGTAATAAAAAC[C/G]CGATGTTTAATGAGAAAATGGAGGCGTAAATGGCG	scaffold1601_size26708	18843
424_633	Affx-157593309	E103	TGAATCCCGGATTATGGGGATCCCTCGGAGTGTGG[A/G]TCCCTAATCTGAGATTATGGGCCTCTAATCTGAAT	scaffold18678_size4338	633
301_15514	Affx-157624224	E103	GCTGTTCGTTTCACAGCAAAACACATCAGCTTTGC[A/G]TTGCTGATAGCTGAGCTGTGTGTCAGCTCTGCCGC	scaffold1601_size26708	15514
374_2837	Affx-157611962	E103	CAGGCAGACCTAGAACTGTGCCAACCCGATGTAGA[A/G]AAGCAGCATGCAGACCTAGAACATCAAGCAGGTCT	scaffold17521_size4910	2837
301_10853	Affx-157616266	E103	CAAACCATCCCATTGTCCGAACCGTCTCAGTGCTT[C/G]CAAAGGCTCTGAGCACCGGAAGCCATAGAAAATCC	scaffold1601_size26708	10853
972_884	Affx-157603756	E103	ACCCAGATCTGCTGGTGAAACGGAAATGACCGTAA[G/T]ACCCTGGGAAGTCAGCATAGTCGTGATGTTCCATT	scaffold8455_size10676	884
38_3572	Affx-157619973	E103	ATGTGTGTCCCTTGTCAATGTGACACGTATGTGCC[A/C]TGTTCGAGTTACATGTGTGTGTCACGTTCGGGTGA	scaffold10087_size9315	3572
38_4211	Affx-157599526	E103	CACATGTTTATCCCAAGACAACATGATACGTGTGT[C/G]CCATGTTCAGGTCACATGTGTGTCCCATGGCAACG	scaffold10087_size9315	4211
334_1948	Affx-157615692	E103	AGCCCCCTTCTGTCATTAATGGCTGCTAATTTGGG[A/G]AGTAATTAAGGAATTAATGGCCCCCTTCCGTAAGT	scaffold16594_size5414	1948
424_848	Affx-157598077	E103	GGGGTTCTGGGACTCCCATTAGGAATTACGGCACT[A/G]TAGTCTTGTATTATGGGATGTATCCCCATATTATT	scaffold18678_size4338	848
374_3227	Affx-157623713	E103	CAAGCTGACCTAGAACTGTGTCAAGCCAATGTAGA[A/G]CAGGAGCATGCAGATCTAGAACATCCAGCACATCT	scaffold17521_size4910	3227
334_3266	Affx-157601858	E103	GCAGACTGTAATTAGGGCGCTGCACTGAATGCAAG[A/G]CTGTGCAACTTGTGACGTGCATATTAATGAGCCCC	scaffold16594_size5414	3266
334_3196	Affx-157601453	E103	TGTGCACTGACTGCAGTGCTGTGCAATTAGCGCCA[C/T]GCATATTAATTAGCACCGTGCTTATTAATTAGCAG	scaffold16594_size5414	3196
424_475	Affx-157594085	E103	GGTTTCTGTGACTCCAAATGCAGATTAGGGGGACC[A/C]CCCCATGGGATTATGGTCATTTCTTCCCTGGATTT	scaffold18678_size4338	475
424_476	Affx-157613350	E103	GTTTCTGTGACTCCAAATGCAGATTAGGGGGACCC[C/T]CCCATGGGATTATGGTCATTTCTTCCCTGGATTTC	scaffold18678_size4338	476
301_17200	Affx-157626277	E103	TTCCCATCGCTTTCACATCCCCTTATTTGCATTAT[A/G]ACACCTCTTAACACCCCTTACGCCTTTAAACCACC	scaffold1601_size26708	17200
374_3231	Affx-157613996	E103	CTGACCTAGAACTGTGTCAAGCCAATGTAGAACAG[C/G]AGCATGCAGATCTAGAACATCCAGCACATCTAGAA	scaffold17521_size4910	3231
68_7641	Affx-157612222	E103	GGTGGTGGTGACATCGTCGTGGCTGTCAAATGGTG[A/G]CGGTGACATCACTGTGGAGGTCAAATTATGGTGGT	scaffold10632_size8947	7641
301_21236	Affx-157627474	E103	TTATGAGGACCCTATAGAATCCTCACAGGGGTGCT[C/T]ACTCACCCCCGTTCTCCTATAGGGACCCCATAAGG	scaffold1601_size26708	21236
301_17091	Affx-157620067	E103	TGGGGTCCATTTATGTCCATTTCCCATCCCATCTT[C/T]GTGTCCCTTTTTGCCAATTCCTCCCCCGTGTCACC	scaffold1601_size26708	17091
295_2225	Affx-157614467	E103	GTGCCCACCGGCGGCAAGACACCAAGTGGAGGGGA[A/G]AAGTCTGAGGTGGTACGGGGGGAGGAAAACCCTAA	scaffold15879_size5802	2225
698_574	Affx-157626454	E103	AATCCTTTTAGGGTTGCATGTAGGGTGAATTGATC[C/T]TAAAAGAGAGCATATGGGGATGGTACTCGACTAAA	scaffold24544_size1561	574
334_342	Affx-157585100	E103	GCTTCCGCCATCTTCATGACCGCCATCTTGCCAGC[C/T]GCCATCTTGAGGTCGGCCATCTTGCTGTCGGCCAT	scaffold16594_size5414	342
473_3809	Affx-157621066	E103	CTTGTTTCCTGCCGTTGCTAGGCAACCGCCGCCAT[A/C]TTGTTTCGTCCCCTTTGCTAGGCAACCGCCGCCAT	scaffold19685_size3855	3809
68_7629	Affx-157588757	E103	GGGAGGTTGTGTGGTGGTGGTGACATCGTCGTGGC[G/T]GTCAAATGGTGGCGGTGACATCACTGTGGAGGTCA	scaffold10632_size8947	7629
424_668	Affx-157605656	E103	GTCCCTAATCTGAGATTATGGGCCTCTAATCTGAA[G/T]CTATAGGCCTCTAATCACATCTTTTGGGACTCCCA	scaffold18678_size4338	668
424_719	Affx-157594585	E103	CACATCTTTTGGGACTCCCATCCCAGATTATGGAG[C/G]TCTAATCCCATATTATGGGTCTCTAATATGGGATT	scaffold18678_size4338	719
301_23603	Affx-157614803	E103	GCCATCAGACCCCGAGAAGCCCTATAGAAACCCCA[C/T]GGGGACACCCAGCGGCCGTTGTTCTCCTATAGGGA	scaffold1601_size26708	23603
838_3894	Affx-157587032	E103	CGGACCGGAAGCGGTATCAAAGACCGCGGCTCTGA[A/G]CCGGAACTTCCGGTCCTATGTCCGGCCTTCTACCG	scaffold5714_size13783	3894
334_3231	Affx-157615469	E103	CGCATATTAATTAGCACCGTGCTTATTAATTAGCA[C/G]CAGACTGTAATTAGGGCGCTGCACTGAATGCAAGG	scaffold16594_size5414	3231
424_820	Affx-157619128	E103	TCCCCCCAGATTATGGGCCTCTAATCTCGGGGTTC[A/T]GGGACTCCCATTAGGAATTACGGCACTGTAGTCTT	scaffold18678_size4338	820
38_3652	Affx-157621427	E103	CCCATGTTCAGGAGACATGTGTGTCCCCTGGCAAC[A/G]TCACATGTGTGTCCCATGTTCGGGTGACATGTATG	scaffold10087_size9315	3652
301_17984	Affx-157618190	E103	CACGCATTGAACTCCATCTCACATCCCCACAGAGA[A/G]CGCATAAAGCCTCATTAACAGGGAGGAAAAAGACC	scaffold1601_size26708	17984
38_4539	Affx-157626835	E103	ACTTGATATGTGTGTCCCGTGTTCAAGTTACATGT[C/G]TGTCCTAAGGCAACGTGACACGTGTGTCCCATGTT	scaffold10087_size9315	4539
301_17196	Affx-157605765	E103	CTGTTTCCCATCGCTTTCACATCCCCTTATTTGCA[C/T]TATGACACCTCTTAACACCCCTTACGCCTTTAAAC	scaffold1601_size26708	17196
301_18197	Affx-157611848	E103	CAGGGCCTCATTCACCACCAACTCCGCGATAACAC[C/T]TAAAAACCCATTAAACTTCCCCTAAAATAACGCGA	scaffold1601_size26708	18197
38_3878	Affx-157602452	E103	TGACACGTGTGTGCCATGTTCAGGTCACATGTGTC[C/T]CATGGCAACGTGACGCGTGTGTGCCATGTGCGGGT	scaffold10087_size9315	3878
298_1735	Affx-157611333	E103	ATTAATTGGGGTTCTACGGAGAGTTAATTAGGGGC[C/T]AGAAGGGTTAATTAGGGTCTGTGGGGCCTAATGAG	scaffold15933_size5763	1735
374_3253	Affx-157603053	E103	CAATGTAGAACAGGAGCATGCAGATCTAGAACATC[C/G]AGCACATCTAGAACGTTGTCAGCGATGTCAACAGG	scaffold17521_size4910	3253
144_652	Affx-157608235	E103	CTCACATTTATACCCCAAACAGAACAGAATATGCT[C/T]ATTTTCTCAGATTCATACACAAAATCGAGTGGGGA	scaffold12591_size7643	652
38_4456	Affx-157609928	E103	GTCCCATGACAACATGAGACATGTGTGCCATGTTC[A/G]GGTGACACGTGTGTCCCATGTTTGGGTGACATGTG	scaffold10087_size9315	4456
424_685	Affx-157584553	E103	ATGGGCCTCTAATCTGAATCTATAGGCCTCTAATC[A/C]CATCTTTTGGGACTCCCATCCCAGATTATGGAGGT	scaffold18678_size4338	685
38_4086	Affx-157583914	E103	CGGGTGACACGTGTGTCCCACAGCATCGTGACATG[C/T]GTGTCCCATGTTCAGGTGACACGTGTGTCCCATGT	scaffold10087_size9315	4086
301_19119	Affx-157589436	E103	TAATTAAAGAACTTTTTAAATGGTTTCCACCACAT[A/G]TTAATTAACAACCACTTAATTACACTGAATTTAGG	scaffold1601_size26708	19119
301_13268	Affx-157583769	E103	CAGTGCATTCTGGAATGCCATTTATAAGGAAAACC[A/G]ACATAAATACCCCAATATTTTGTATTTTGGAAGGA	scaffold1601_size26708	13268
334_3357	Affx-157599987	E103	CACACTGTAATTAGCGCACTGCCCTGAATGTGAGG[C/T]TGTGTAATTAGCGTAATCAGCCCCGTGCATATTAA	scaffold16594_size5414	3357
374_2727	Affx-157627473	E103	GGGATCCAGAACGGCGTCGAGCTGACCTAGAACAT[C/T]GCCAACCAGATCTAGAACAACGGCAAGCAGATCTA	scaffold17521_size4910	2727
38_699	Affx-157608370	E103	CCTGTGTCCCCATAGGGACCCAGAGAACCCCATAT[A/G]GACCCTAGTGACCCTACAGGGACCCATAGAAACCC	scaffold10087_size9315	699
109_7445	Affx-157600424	E103	ACTCGGTAATGCCACAAGGCAAAACACGACCTGGT[C/T]TTACTGCTGTCACTCGCTTGAACAGGAGGATGTCT	scaffold11649_size8276	7445
38_3888	Affx-157592169	E103	GTGCCATGTTCAGGTCACATGTGTCTCATGGCAAC[A/G]TGACGCGTGTGTGCCATGTGCGGGTGACACGTGGG	scaffold10087_size9315	3888
374_3286	Affx-157609357	E103	TCCAGCACATCTAGAACGTTGTCAGCGATGTCAAC[A/G]GGATCCAGAACGGCGTCAAGCTGACCTAGAACATC	scaffold17521_size4910	3286
424_1061	Affx-157585490	E103	TGGACTGTAATCCCAGATAAAGGCTCTCTAATCCC[A/G]TACTAAGGGCCTTTAATCCCATATTATGGACTGCA	scaffold18678_size4338	1061
110_5848	Affx-157614334	E103	TGTCTTAACATATCCTAATCCTCCTTTAGAACTTC[C/T]TAAGTCCAACTTCTCACCCAAAGAGACCCCAAAGT	scaffold11657_size8270	5848
301_13064	Affx-157608404	E103	TTGGGGAAAAAACGCCTTTGGATGGAGGCAATGTA[A/T]GAAAAACAGCCCCAAAATCCATCAGAAACACTGAA	scaffold1601_size26708	13064
334_2377	Affx-157604893	E103	GTGCCTCCTTCAGTAACTAACTGCCTCCTTTCTTC[A/G]GTAATTAATAGACTTCTTTGTTAATTAACCAGCTC	scaffold16594_size5414	2377
301_15574	Affx-157586709	E103	AGCTCTGCCGCAGAGAGCCCAATGTGGGGCAGTCC[C/T]GCACTGAAATGTGGGGCAGTCCCGCACCGAAATGT	scaffold1601_size26708	15574
301_15579	Affx-157624568	E103	TGCCGCAGAGAGCCCAATGTGGGGCAGTCCTGCAC[C/T]GAAATGTGGGGCAGTCCCGCACCGAAATGTGGGGC	scaffold1601_size26708	15579
38_3555	Affx-157589100	E103	TCCCATGTACAGGTGACATGTGTGTCCCTTGTCAA[C/T]GTGACACGTATGTGCCCTGTTCGAGTTACATGTGT	scaffold10087_size9315	3555
265_5356	Affx-157608038	E103	CTATGTGTCTGTATGGGTTGCTATGGTTCCCTATT[A/G]GTCCCTATCGGTCCCTATCGGTTTCTATGGGTCAC	scaffold15124_size6200	5356
334_2389	Affx-157611267	E103	GTAACTAACTGCCTCCTTTCTTCGGTAATTAATAG[A/C]CTTCTTTGTTAATTAACCAGCTCCTCTGTTAGGTG	scaffold16594_size5414	2389
295_658	Affx-157603344	E103	GGTCACCTGAATGGCTTTGGGGTTGATTCGGGTCC[A/G]TCTCAATGGCTTTGGAGTTGATCTTGGGGTCATTT	scaffold15879_size5802	658
301_17921	Affx-157590844	E103	TGGACGCTTAAAATGCCTTCAATTGTGACAAAACC[C/G]CCCAAGTTTTAACTCTCCTCCTTACAGCACGCATT	scaffold1601_size26708	17921
295_1701	Affx-157625817	E103	TGGGGTCAGTTTGGAGGCCATCTCAATACCTTCGG[A/C]TCCCTCCCAATGACTTTGGGGCCATGTGGGTGCCC	scaffold15879_size5802	1701
374_2931	Affx-157605425	E103	GGGATCCAGAACGGTGTCAAGGTGACCTAGAACAT[C/T]GCCAACCTGATCTAGAACAACAACCACCACATCTA	scaffold17521_size4910	2931
144_4464	Affx-157605336	E103	CGTTCATTTTTGGGGATGTAAATGAGGTAAAAGGG[G/T]GTCCCGGGTACAACTTTCTGTGTAAAACTGAGAGT	scaffold12591_size7643	4464
334_2607	Affx-157615473	E103	TTGGTAATTAAGCAGCCTCTTCGTTAGGTGGATCC[A/G]CTCAGTAATTAACCAGCTTCTTCATTACTTAAGCA	scaffold16594_size5414	2607
64_11012	Affx-157622711	E104	CAGGTTGGATGATAGGGGAAATTCCTTCTCCCAAA[C/G]AGCGGGGATTCTGGCACCGAGGGATGTGGATTAAC	scaffold1059_size37077	11012
64_919	Affx-157614358	E104	AGTGGCCAAAAAGATCCATGGTTGACCAATGGTCA[A/G]CCAACAGTTCATCTGTAGTTGCCCAATGGTTGCTC	scaffold1059_size37077	919
41_8795	Affx-157624241	E104	TGCAGCCCGGTCAGTTAACCCACAAACAGAAGCCT[C/T]TGCCCGCCCACTCACACCGATTTCAACCACAGCAT	scaffold10130_size9277	8795
289_483	Affx-157594016	E104	TGCAGCACCCTGCAGGGATGCACCAAGCGTTGCAA[C/T]GTGCACTGGGACCTCATGCATCACCCTGCAGGGAT	scaffold15626_size5931	483
41_4558	Affx-157611188	E104	CACGTGTGCCTGAGGATGCTGCCTGAAGTGGACCC[A/C]CATCAGCTCCGTAAAGCTCGCCCATTCCCTGACTT	scaffold10130_size9277	4558
64_4587	Affx-157587083	E104	ACGGGGCCGTGGGACGGCTGCGACCCACAGGGCTG[C/T]GGGTGCACACGCTGATGGCTCAGAGATAGCAATCT	scaffold1059_size37077	4587
64_16206	Affx-157591820	E104	ACCATCCATTTTTGGTGCTTAGAGAAGGGCGAACG[C/T]CTCAGGAAGCCTTCTGGTCCTCCTCATGGACCCGA	scaffold1059_size37077	16206
64_3860	Affx-157625274	E104	CCCTCTGTTTGCTCGCCCAGCATCTCCCAGCACCG[G/T]GCAGTGCCTGAAGTGCAAAGCAGGAGCAGCGCAGC	scaffold1059_size37077	3860
41_7450	Affx-157610887	E104	TCAGTGACACCAAGGGCAATTTGGGCCCTAGCTAA[C/T]GGGATTTCAGAGCTCTGGGATGGCGGTTAAGGGTC	scaffold10130_size9277	7450
64_19679	Affx-157594702	E104	ATCTGGACTCCTTCAGGCAGCAAAATGGACCTCAT[C/T]GGCCAACATCTGTTGCACAGCGACCGAACTGTGGG	scaffold1059_size37077	19679
64_16068	Affx-157617442	E104	AAGTCCGGAGAAAATCCCTAAGATCCTCAAGTCCA[A/G]TGGCCACCCCATCCCCACCGTGCCCACTCGCGGAG	scaffold1059_size37077	16068
489_1324	Affx-157621352	E104	TATTGGGGTGTGTTATGGGATACTATGGGGGTACC[A/T]TATGGGGTACGCTATGGGGTATATTATTGGGTGTA	scaffold20063_size3672	1324
86_4268	Affx-157585363	E104	ATGCGCTCCCTCTCGGTGCTCAGCGCTGTTTGCAC[C/G]TGGCTTTGCTTTTTGCACGTGGCTTTGCCTTTTGC	scaffold11043_size8666	4268
64_11290	Affx-157610111	E104	GAAAGAGTTTGCCTCTACTGCGCCACATTCAAAGA[A/G]CCAAATAACCACCTTTCATTCCTGCTAATGCATTT	scaffold1059_size37077	11290
64_21082	Affx-157590649	E104	AACTTGGCCGCTCTGGGTGTCTTTGGCATCCTTTC[C/T]GTTCGGGTTCTCCCCCGTCCCCCCACTCAGCGTTG	scaffold1059_size37077	21082
64_8617	Affx-157619318	E104	AGCTGGCCGTGCACTCAGTGCTCTTGAATCTGACT[C/T]TACTCTCCATTTGGAAATCCTCGGGTCACGTTAAC	scaffold1059_size37077	8617
895_7955	Affx-157625209	E104	CCAATGGGGTTGTTGTCTTGATGGGGGTGCCATGG[C/T]TGTGCCATGTGCCTGCCAAGGGTGCCGTGGCTGTG	scaffold6893_size12264	7955
41_8754	Affx-157596247	E104	AGGGAAGGCGAACACATTTCATCCCATTTAACGGC[A/G]CAGAATGCAGCCCGGTCAGTTAACCCACAAACAGA	scaffold10130_size9277	8754
64_4121	Affx-157610027	E104	TGGTCGTCGCTTTATCGATTGTCCTATCGTTGGAT[C/T]AGGCGGGCGGAGGGATGGGCGAGGGGCTCGCGGAC	scaffold1059_size37077	4121
895_8341	Affx-157598080	E104	CCGTGCCAATGGTGCTGTGGCTGTGCCAGAAGTGC[C/T]CTAGCCAACGGTGCCACGGCCGTGCTAGCGATGGC	scaffold6893_size12264	8341
64_11065	Affx-157612340	E104	CGAGGGATGTGGATTAACGCTCGGAGTGGGTTGCG[C/G]ATCCTGGAGGTTGGGGCTCATGTGGGGCTCCGTGT	scaffold1059_size37077	11065
64_20927	Affx-157628655	E104	CAACCAGCCCATCCCCACCAGGCGTGCCAACCGTG[C/T]TCATGTTGTGTCCCATACAACCTCTCCAAGCAGCG	scaffold1059_size37077	20927
64_2284	Affx-157591081	E104	ACACTGCTGCAGGGAGGAGGAGGAGATCCCCACGG[C/T]CAGAGCTGCTCCTTGCAGCCGTGGGCGGTGCTCGG	scaffold1059_size37077	2284
64_12629	Affx-157590374	E104	CGTTTCTGCTTAGCCTCAGCCTCCATTCAGGTGCA[G/T]GCAGACGGGTGGTGCGGCGGGCGGGCGGGTGGCTG	scaffold1059_size37077	12629
64_2380	Affx-157592214	E104	CCAGGGCTGAGCTCTGGCCTGGATCAAGGGCTGAA[C/G]AGGGGATATTGGCGTGCAGCTAATTGGCACGCGGG	scaffold1059_size37077	2380
41_4463	Affx-157594924	E104	AAACGTGTGCTGCCGGAGCAGATGGAGGTCACCCA[C/T]CCCCATCTCATGGCTGCAGGGACAGCACGGAGGGC	scaffold10130_size9277	4463
64_8756	Affx-157598977	E104	ACCCCCTTGACCGAACCGTAAAGCGGGGCGGTGGA[A/C]CGCTGCCCTTTCCAAAGTCATCCTTCAGAGCAGGG	scaffold1059_size37077	8756
64_2801	Affx-157590845	E104	TGTTTTGGAGGTCCCTTTTCGGATCGTGAGCTGCC[A/G]AAGGGGTTTTCCCCACGGCCGGCAGGTTTGCGTGG	scaffold1059_size37077	2801
64_19628	Affx-157599695	E104	GAGAACCTTACGAACCGCTGATTCTGGTGGCCCGG[C/T]GCAGCGCTTAACTGCATCTGGACTCCTTCAGGCAG	scaffold1059_size37077	19628
64_8729	Affx-157611352	E104	GATCCATTTTTGGTGCTTCTACTCTCCACCCCCTT[A/G]ACCGAACCGTAAAGCGGGGCGGTGGAACGCTGCCC	scaffold1059_size37077	8729
41_5994	Affx-157619595	E104	CCTTCACACAGCCCCCAAACCTCCCAGCTGTTAGA[C/T]GTGCTGTGGGTACCTGCTACGTACACCTTCTTCCG	scaffold10130_size9277	5994
64_5365	Affx-157594876	E104	TCCCAGGCTGCACTGGAACCAGGCGCCTGCAAAGC[A/G]TTGCGTTGCTTCATTAGCTTCTGTCTGCTCGGGAT	scaffold1059_size37077	5365
64_11147	Affx-157590066	E104	GGGTCTGCGGGGACACAGAAGAGCTGTGTGTGGCT[A/G]TAAGTGGTCTCTGTACGATCACAGTGAGGGGCTGG	scaffold1059_size37077	11147
41_8808	Affx-157611741	E104	GTTAACCCACAAACAGAAGCCTTTGCCCGCCCACT[C/G]ACACCGATTTCAACCACAGCATTGAAAGATCCCGA	scaffold10130_size9277	8808
64_5290	Affx-157621621	E104	CATTTCTTATCTCCTCGGGTGTGAGAATAGCAACA[C/T]GTATCCTAACGGCGCGTGCTTTGGAGAGCTGAGCT	scaffold1059_size37077	5290
41_4060	Affx-157590548	E104	GGCAATGCTGAAAGCAGCACCTGCCCTCAGCTCCC[A/G]CGAGGCTGAACCCAATCCCAGATGTGCAAGGAGCC	scaffold10130_size9277	4060
64_26836	Affx-157604572	E104	CAGGACAGGGATGGAGCAGCGGGGAAGGCGGCACC[C/G]CGCGCTCTACGGCCACTTCTCCGTAATCCGAAGGA	scaffold1059_size37077	26836
783_8223	Affx-157615972	E104	CTCCGATCACTTTGCGACAGCACCGTTCTCTTTGG[C/G]GCTGATGACGTTTCTCCTCCAGCAACGTGGGGTCA	scaffold4226_size16294	8223
895_1594	Affx-157621980	E104	CCCAAAGGTGACATGGAGGGGATGTGGGGATATCA[C/T]GAGGCAGTGGTACCCAAGGGTGGCATGGAGGGGAC	scaffold6893_size12264	1594
718_324	Affx-157624764	E104	TCCAAAGGTCCTCCAAGGGTCCTCCAAAGGTCCTC[A/C]AAGGGTTCCCCAATGGTTCTCCTCCAAAGCTTCCC	scaffold25051_size1224	324
335_4515	Affx-157591608	E104	GGAACACTGTGACCCCACTGACAGCCACAGGGACA[C/T]CACAGCCCCACTGACAGCCACGGGGACACTGTGAC	scaffold16621_size5401	4515
64_11886	Affx-157613034	E104	GCACTCGGATGCTTTCCTTCCAGAACCCCTATCGT[G/T]ACTGCCAGTGGGATCTGTTTGTGAAGTGCTGGGCT	scaffold1059_size37077	11886
41_3451	Affx-157591029	E104	GGGCACAGAACAGCAGCACGGGGGTCGCTCGTCAC[A/G]AGCAACGCAGAATGGTCAACGCGTTCCCTTTGCAC	scaffold10130_size9277	3451
463_79	Affx-157583783	E104	CATGGTGCCACAGTGCTGTGATGCCACCATGCCAC[A/G]ATGCCACCATAGCACATCACCTCTGTGCCGAGGTG	scaffold19507_size3941	79
463_77	Affx-157606442	E104	ATCATGGTGCCACAGTGCTGTGATGCCACCATGCC[A/C]CGATGCCACCATAGCACATCACCTCTGTGCCGAGG	scaffold19507_size3941	77
64_12391	Affx-157606178	E104	ACCTGTGCTGTTGTTCCTGACAGCGTGGTGAAGGC[C/T]CTGCTGGCGGCCAACGCAGATCCCAACCTCGGGGA	scaffold1059_size37077	12391
64_20998	Affx-157605662	E104	CTGGCAGAAGCCGTGGCTGAGTAATTTGCTCTTCA[A/T]TGTTAGCCCGCATCCCATCCCCCTACGAATTCCTG	scaffold1059_size37077	20998
64_2586	Affx-157617986	E104	GCTGGGAAGCAGCTGCCAGGACCTGGTTTTTTCCA[C/T]GCTGCACAGACTGGGAAGCAGCTGCCAGGACCTGG	scaffold1059_size37077	2586
783_12177	Affx-157618537	E104	CTCATCATGTTTGGAGCAGCATTTCCCCTGCCAGG[A/C]GTCTCCTCTCTTCTGCTTTCTAACCCCATTTGATG	scaffold4226_size16294	12177
41_7383	Affx-157619205	E104	CCCCGTGAGCTGCAGGATCCTGTCCACGCATCCCA[C/T]TGTTACCCCCTGCTCCTCTCCCACACGAGCATCAG	scaffold10130_size9277	7383
783_822	Affx-157612303	E104	CAGGGAGAAAACGGAGCAGGAATGCCACCCTGCCC[C/T]GATCTGAGGGCAACTGCAATTCCGACGAGGTAGGA	scaffold4226_size16294	822
895_8058	Affx-157596281	E104	TGGCTGTGCCATAAGTGCCCTGGCCATGCCCACAG[C/T]GCCATGGCTGTGCCATAAGTGCCTTGGCCATACCA	scaffold6893_size12264	8058
895_8468	Affx-157599384	E104	TTCCATGGCTGTGCCACTGATGAAGTAGCCCTGCT[A/C]CCAGCACCGTCACCAGGCTGCGGGCGCCATAGCCG	scaffold6893_size12264	8468
64_9131	Affx-157618634	E104	GCCGCTGGGATGCACCGAGCGCCCCGCGGCAGCTG[C/T]CGCTGCTCTGCTGTCCCTTACAGGCTGCCTTTCCA	scaffold1059_size37077	9131
64_12643	Affx-157585772	E104	CTCAGCCTCCATTCAGGTGCAGGCAGACGGGTGGT[A/G]CGGCGGGCGGGCGGGTGGCTGATGATGAGAGAAGC	scaffold1059_size37077	12643
64_647	Affx-157613907	E104	GGCCAAGAAGACCAGTAGTTGACTAATAGTGGAAC[A/C]GTGGTTGACCAACGGTGGCTCATGAGGCAGCACTG	scaffold1059_size37077	647
783_6710	Affx-157599463	E104	CTGATCAGACTGAGAGGGTAAATCATAACCTTGGC[C/T]GGTTGGGGTGGGAGGTGTCCCCAGCGCCGTGAGCC	scaffold4226_size16294	6710
41_8846	Affx-157627413	E104	ACCGATTTCAACCACAGCATTGAAAGATCCCGATA[C/T]ACTTCAGGGAAAAAAGCCACGTTTGAGGCTCCTGC	scaffold10130_size9277	8846
64_3565	Affx-157627179	E104	CTCTATGGGTGAAGGAGCTCCCAAAGCTCTCTCCC[A/G]AAAAGCACGGCCAACAAATTCCAGCGCAGCCCCAA	scaffold1059_size37077	3565
718_260	Affx-157589283	E104	GGATCCTCCAAGGGTTCCTCATGGGGACACCCCCA[A/G]GGATCCAACGAGGGACCCCCAAGGATCCTCCAAAG	scaffold25051_size1224	260
463_130	Affx-157605351	E104	ATCACCTCTGTGCCGAGGTGCCGATGCTCCACAGC[A/G]CCACATTGCCATTGTGCCACCCTACCACAGTGCCA	scaffold19507_size3941	130
64_254	Affx-157595437	E104	CAGTGGTTGACCAGCAGTTCATCTGATGTTGACCA[A/G]TGGTTGCCCATGAGGCAGCACTGTGCCCTGGTGGC	scaffold1059_size37077	254
64_10935	Affx-157594829	E104	TCTGGAGTTAGGGAGATGTTTCTTATCTCTGCTTT[A/G]TAGAGCTTTGACCACGTGGGAACCCGCGCTGTGAG	scaffold1059_size37077	10935
64_11224	Affx-157611743	E104	CTCCAGGCTTCCAGCACCGTGCTCTGCTCACTGGA[A/G]CAGCCTCTGTACGTGGCAAAGTGCTACCAGGAAAG	scaffold1059_size37077	11224
64_12792	Affx-157623631	E104	CTGCAGAGGGGCGCCCCGTCCCATTGACCATCGTG[C/T]GGGAGGGCAGCGTGGGTCTTAGGAATGGATGCCGG	scaffold1059_size37077	12792
64_5860	Affx-157598555	E104	GAGCGCCGTGCCCATGCTGAGCTCCCCAGCTCCAG[A/G]CAGACAGCGAACTGCTGGGGAGATCCCATTGGAGG	scaffold1059_size37077	5860
783_5965	Affx-157607100	E104	CACCCCTGTTGGATGGGGCGCAGTGAGACATCATC[A/G]AATCCAACTGGCAATCCATCCTCACCGTGCTCAGT	scaffold4226_size16294	5965
895_8334	Affx-157610415	E104	GCCCTGGCCGTGCCAATGGTGCTGTGGCTGTGCCA[A/G]AAGTGCTCTAGCCAACGGTGCCACGGCCGTGCTAG	scaffold6893_size12264	8334
895_7350	Affx-157586474	E104	AAGAAATGGGGGGCTCCGGGAAAGACCACGTTATC[A/G]GCCAACACCGTGGCCCTATCGGCCAGCAACCCGTG	scaffold6893_size12264	7350
289_338	Affx-157623959	E104	CACCATCCTGCAGGGATGCTCTGTGTTGCAACATG[C/T]GTTGGGACCCCATGCACCATCCTGCAGGGATGCAC	scaffold15626_size5931	338
712_767	Affx-157587686	E104	CAGATCTGTTGAATATGACCGCAGACCCCACATCC[A/G]GGTCACGGATGAAAACAGGGAACTGGCCCTGAAAT	scaffold24860_size1369	767
64_7339	Affx-157597068	E104	AGACTTCGTTTCTCTTGGAGTTGGCCATCCAGCCA[C/T]TGCTCTTGAATCATAGAATCATAGAATGGCCTGGG	scaffold1059_size37077	7339
64_5425	Affx-157595583	E104	CTGCTCGGGATGATTTGCCCACATCCTCTTCCTCA[A/C]CCCATCTTCCTTCTGTCCAGGTTACTGCAGGAGGG	scaffold1059_size37077	5425
463_109	Affx-157584009	E104	GCCACGATGCCACCATAGCACATCACCTCTGTGCC[A/G]AGGTGCCGATGCTCCACAGCACCACATTGCCATTG	scaffold19507_size3941	109
42_7587	Affx-157614709	E105	AGGATGCAGCAGGGTTGCAGCAGGGATGCACCAAG[G/T]TTGTGGCATGGATGCACTGAGGTTGCACCAGAGAT	scaffold10134_size9275	7587
148_2777	Affx-157622187	E105	CCGGCACCAGGACCAGCACTGGGATACAGCACCAG[A/G]ATACAGCTCTGGGATGCAACACCAGGATATGGCAC	scaffold12679_size7601	2777
1001_1170	Affx-157612950	E105	TGCTATAGGGCCACCACCACTGTGCTACAGGTCCC[C/T]CATATGCCCCCATGCTATGGGGCCACCACCATCAC	scaffold8983_size10195	1170
98_2325	Affx-157593653	E105	GATGGTGGAGACCATTGGGATGATGGAGACCGTGA[A/G]GGATGATGGGGGCCATGAGGGATGGTGGAGACTGC	scaffold11418_size8420	2325
165_924	Affx-157593060	E105	GGGTCACTGGGGATCCCAATCCACCACGGGTTTGG[A/G]ATCCATCTGTTGGGTTATAGGGGACCCAAATTCAC	scaffold12993_size7406	924
1001_1162	Affx-157603714	E105	CACCGTCATGCTATAGGGCCACCACCACTGTGCTA[C/T]AGGTCCCCCATATGCCCCCATGCTATGGGGCCACC	scaffold8983_size10195	1162
148_3976	Affx-157598943	E105	CCGGGACCGGCACCAGGATACCACACCAGCATTCG[A/G]AACCGGGATGTGGCACAGAGATATAGTATCGGGAT	scaffold12679_size7601	3976
165_934	Affx-157609506	E105	GGATCCCAATCCACCACGGGTTTGGAATCCATCTG[C/T]TGGGTTATAGGGGACCCAAATTCACGACGGGTTCA	scaffold12993_size7406	934
564_9371	Affx-157611801	E105	AGTAGAAGTAGGAGTAGGGCCAAGAGTAGAGCTAA[A/T]AGTAGAACTAAGAGTAGAGCCAAGAGTTGGGCTAA	scaffold2170_size22321	9371
545_1645	Affx-157627923	E105	GTGTGAGTGTGTGATGGGAGTGTATGAGTGTGCGA[C/T]GGAAGTGTGTGAGTGTGCAATGGGAGTGTGCAATG	scaffold21431_size3015	1645
194_5699	Affx-157596110	E105	CCTATGGTGTGAGACCCAGTGTGACACCCACGGTG[C/T]GCTGGGGAGGGTCAGGTTGGAGCTGGGGAACAATC	scaffold13509_size7099	5699
1001_1023	Affx-157628851	E105	TCACGCTATAGGGCCACCACATATCCCCATGCTAT[G/T]GGGCCACCACCAACACACTATGGGGCCACCACCAT	scaffold8983_size10195	1023
1001_813	Affx-157621216	E105	GCTATGGGGCCGCCGTGTGTCCCAGTGCCACAGTG[A/C]CCCCACCATCATGCTATAGGGCCACCATATGTCCC	scaffold8983_size10195	813
363_493	Affx-157588670	E105	AAAATTATGGGACCCCAAAACTTCAGGATCTCAAA[A/G]CAATGGGACCTTAAAAAGACGGTACACCAAAACTG	scaffold17325_size5015	493
1001_1131	Affx-157627728	E105	GCCACCACGTGTCCCCACGCTATGGGGCCACCACC[A/G]TCATGCTATAGGGCCACCACCACTGTGCTACAGGT	scaffold8983_size10195	1131
688_1263	Affx-157625986	E105	GTATGGCTCCATCCCATCCCAATATGGCTCCATCC[C/T]GTCCCAGTATGGGCTCCGTCCCATCCCAGTATGGA	scaffold24264_size1704	1263
353_4257	Affx-157598067	E105	GACGCAGGGGGGGGACAGATGGATGAGTGGACGCA[C/T]GGATGGACAGATGGATGGACGGACAGATGGATGGA	scaffold17210_size5075	4257
42_3755	Affx-157625041	E105	CAGGGATGCACTGCAGCTGCATCAGGGATGCACTG[A/C]GGTTGCACCGAGGTTGCATCGGGGTTGCATCGGGG	scaffold10134_size9275	3755
148_4152	Affx-157612227	E105	GATATGGTAATGGGATGTGGCTCTGGGACCGGCAC[C/T]GGGATGTGGTACCGGGATATGGAACCAGGATGTGG	scaffold12679_size7601	4152
688_154	Affx-157588520	E105	CAATATTGGGACCACTGTGGTGCCAATACTGGGGC[C/T]GCCATGGGGTCAACACCATCACCATTGCAGTGCCA	scaffold24264_size1704	154
840_8764	Affx-157596348	E105	CCCTATAGGGACAGAGATCCCATAGGGAGGGGATC[C/T]TATGGGGACACTGACCCCAAACGGAGGGGACCCTA	scaffold5761_size13720	8764
688_942	Affx-157584329	E105	AAGACAGAAACAGATGGAAAAGCAGCTCTGGAGTG[A/G]AGGAATTCAGAGCCCTCCATTTTATACCCACTGTG	scaffold24264_size1704	942
148_3815	Affx-157629048	E105	ATGTGGCACCTGGACCGGCACCGGGAGATGGCTTT[A/G]GGACCGGAACTGGGATACAGCACTGGGATGCAGCA	scaffold12679_size7601	3815
204_5646	Affx-157617709	E105	CTGCTGCCTGCTGCCTCCCGGCTCCCACAGCTCCC[C/T]GTGCTCCCAGGCAGCATCCTTGGCTGGGATCCCTG	scaffold13721_size6978	5646
443_1709	Affx-157588745	E105	CTTTTTCATTACAAAAATCAGGATTCGGATGAGGA[A/C]TACTTATATTGAGGGGGGGAAATATTTACAGGCTG	scaffold19176_size4101	1709
148_2672	Affx-157612732	E105	AATGCAGCTCTGGGACTGGGACCGGGTTACAGCAC[C/T]GGGATGCAGCCCCACAATATGGCAGCAGGATGCAC	scaffold12679_size7601	2672
148_4134	Affx-157595406	E105	AGTGAGATATGGTACTGGGATATGGTAATGGGATG[C/T]GGCTCTGGGACCGGCACCGGGATGTGGTACCGGGA	scaffold12679_size7601	4134
148_2443	Affx-157610860	E105	ATATGGCACCGGGATGCGGCTCTGGGATATGGCAC[C/T]GGGATATGGAACCAGGATGCAACACTGGGATATGA	scaffold12679_size7601	2443
443_2847	Affx-157611342	E105	GTTTGAGGACCTTGGGGACATGGGGATGGTTTGAG[C/G]ACCCCAAGATGGATGATGCTGTGAGCATCCTGGGG	scaffold19176_size4101	2847
688_1111	Affx-157587247	E105	GCCCTCAGCCAGCACACAGCTCCGTCCCAGTATGG[A/C]TCCATCCGTCCCACTGGCTCCATCAATCCCAGTAT	scaffold24264_size1704	1111
194_6835	Affx-157620209	E105	CTCAGCCAGAGCCGCTGCCGAGCTCAGTCTGCACA[C/T]TGCGGCACGTGTGACCCCCGAAGGGGCGTGAGAGC	scaffold13509_size7099	6835
42_3940	Affx-157615699	E105	CATCCGGGTTGCAACAGAAATGCACTGGGGATGCA[C/G]CAGAGCTGCATCGGGGATGCACCCGAATTGCAACA	scaffold10134_size9275	3940
148_3917	Affx-157615117	E105	TATGGCACGGGGATGCAACGCCAGGATGCAACACC[A/G]GGATGCGGCACTGCGTTATGGCACCGGGACCGGCA	scaffold12679_size7601	3917
987_9848	Affx-157615472	E105	GGGTTATGGTTATAGTTAGGGTTAGTGTTAGGGTA[G/T]TGTTACGTTTTGTGTTAGGGTTAGGGTTCGGGCTG	scaffold8787_size10368	9848
42_3932	Affx-157589673	E105	CAGGGTTGCATCCGGGTTGCAACAGAAATGCACTG[A/G]GGATGCAGCAGAGCTGCATCGGGGATGCACCCGAA	scaffold10134_size9275	3932
148_3707	Affx-157624334	E105	CACTGAGACTGGCACCAGGACACAGCACTGAGATA[C/T]GGCACCGGGACCGGCACCGGGATACAGCACTGGGA	scaffold12679_size7601	3707
545_1766	Affx-157614669	E105	TGCGACGGGAGTGTGTAATGGGAGTGAGTGTACAA[G/T]GGAAGTGTGCAGTGTGTAAGTGTGCCATTCATGCC	scaffold21431_size3015	1766
148_2489	Affx-157626659	E105	ACCAGGATGCAACACTGGGATATGACTCTGGGATA[A/T]GGCACCAGGATGTGGCGCTGGGACCGGCACTGGGA	scaffold12679_size7601	2489
42_4151	Affx-157626174	E105	CCAGGGTTGCACCACGGTTGTGTCAGAGTTGCACC[A/G]GGGTTGCACCAGGAACACACCAAGGCACATCAGAG	scaffold10134_size9275	4151
662_451	Affx-157605197	E105	TTTGGGTTATGGTTCGAGTTAATGTCAGGGTTAGG[G/T]TTAGGGTTAGGATTAGCGTTTGGGTTAGGTTTGGG	scaffold23879_size1912	451
148_2378	Affx-157610623	E105	GTTACAGCACCAGGATACAGCACCGGGAGATGGCA[C/G]CGGGACCAGCACCGGGATACAGCACCAGGATATGG	scaffold12679_size7601	2378
204_4312	Affx-157627737	E105	TGTCTCTGTGACCCATAAAGTCCCTTCCAACCCAA[C/T]CATTCTACGTCTCTATGATCCAGAAGGTCCCCTTC	scaffold13721_size6978	4312
148_3943	Affx-157609277	E105	TGCAACACCGGGATGCGGCACTGCGTTATGGCACC[A/G]GGACCGGCACCAGGATACCACACCAGCATTCGAAA	scaffold12679_size7601	3943
194_6568	Affx-157611715	E105	GAGCAGCGCTTCGGGTGTCTTTTTCCAACCACCCC[A/G]TTAAAAAAAAAGCCTACATATTGTAGAGGAAAGCA	scaffold13509_size7099	6568
545_1633	Affx-157620531	E105	TGCAACGGGAGTGTGTGAGTGTGTGATGGGAGTGT[A/G]TGAGTGTGCGATGGAAGTGTGTGAGTGTGCAATGG	scaffold21431_size3015	1633
194_5154	Affx-157615704	E105	TTCCGTTGAGCTCCGGGTTGTTTGGAAGGGAACTG[C/T]GGTGTGCAATAGCAGCTCAGCTCAGCGTCAGGTGG	scaffold13509_size7099	5154
363_526	Affx-157585983	E105	AAGCAATGGGACCTTAAAAAGACGGTACACCAAAA[C/G]TGGGACCCCAAAATTATGGGACCCCAAAACTTCGG	scaffold17325_size5015	526
148_2361	Affx-157626879	E105	TCTGGGACCGGGACCAGGTTACAGCACCAGGATAC[A/G]GCACCGGGAGATGGCACCGGGACCAGCACCGGGAT	scaffold12679_size7601	2361
148_4021	Affx-157601321	E105	GTGGCACAGAGATATAGTATCGGGATGCGGCACAG[A/G]CACCAGGATGCGGCACCGGGATACGGCACCGAGAT	scaffold12679_size7601	4021
148_4091	Affx-157617933	E105	TTGGTACCGGGATATGGTACTGGGATGCAGCTCTG[A/G]GACCGGTAGTGAGATATGGTACTGGGATATGGTAA	scaffold12679_size7601	4091
328_18565	Affx-157626782	E106	TCGGCTTCGTTTGTCGCGTTGTTCGGTGGCTGTTC[G/T]GTGTTTGTTCGGTGTTTGTTCGGTGTTTGTTCGGT	scaffold1654_size26273	18565
45_22474	Affx-157613993	E106	GCTTTCCTAAAGCTCGGTGGTTTCCTTTACACCCG[C/T]GGGGCTTTTGGTGCCCTCAGAGCTGTGTCAGCCCC	scaffold1018_size38691	22474
750_2890	Affx-157611742	E106	TGGGGCGCTGCATTCTGCTGTCGTGGTTTGGGGCG[C/T]TGCATCCTGCTGTGGTGCACAAGGCATTGCATCCT	scaffold3058_size18945	2890
45_23043	Affx-157612463	E106	GGGACTTCGTGCTCAGCTCTTTGTCAATTGGAACC[C/T]ATAGGGATGTGAATGTGTTCTAGCAAATAGTTTGG	scaffold1018_size38691	23043
328_18973	Affx-157613842	E106	CCTTAGACCTCGGCACGTCCCATAGACATCAGCAC[A/G]TCCCATAGACCTCGGGACGTCCCACAGACCTCAGG	scaffold1654_size26273	18973
45_36057	Affx-157628116	E106	AGCTGCATGCACAGCACACGGATCAGAGGGAAGGC[A/G]GTTTGCAGCCCAGGTTGCTCAGCTCTGTGCTGCAG	scaffold1018_size38691	36057
45_36055	Affx-157591660	E106	GGAGCTGCATGCACAGCACACGGATCAGAGGGAAG[A/G]CGGTTTGCAGCCCAGGTTGCTCAGCTCTGTGCTGC	scaffold1018_size38691	36055
135_6557	Affx-157587097	E106	CGCTCTATTGGGGTGCTGGGGCACAGTGCTCTCTC[C/T]GTGGGGCGCAGTGCGCTCTCCGTGGGGCGCAGCGC	scaffold12443_size7749	6557
738_16561	Affx-157627893	E106	GAAGGAGGGCGCAAAAGAGGCACGGAATGAACGCC[C/T]GCAGAGCGGCCGTGGCAGCGCAGGGGGGCACCCCG	scaffold2841_size19596	16561
750_10485	Affx-157586664	E106	GGACTCCGTTCCTTTCCTTTTTCCTGCTGATTTTC[C/T]GTGGCTTTTGGCTGACGTGAGGTTTCCCGGTGCTC	scaffold3058_size18945	10485
750_1413	Affx-157612400	E106	CAGAAGGTGCTGCTGCAGATGAACTGCAAGCTGGG[A/C]GGAGAGCTCTGGGGGGTGGACGTCCCTCTGGTGAG	scaffold3058_size18945	1413
750_2076	Affx-157605427	E106	CCCTCAGGCAGTGCCGCATTGGCCCTTTGTGTGCC[C/T]GGTTGTTCCGCACCCCCAGCAGTGCAGTATGGGGG	scaffold3058_size18945	2076
796_4605	Affx-157608098	E106	AGGGATGCCCATCGCTCAGGGGTCCCTGGATCCAG[C/T]GGGTATCCAACACCCGGGGATACTGAGACCCCATA	scaffold4663_size15471	4605
45_16605	Affx-157625984	E106	TCCGAAGGGGCGGTGCTCACTGAGCGCTCCTCTCC[A/G]TGTCCCCCTGCCCGTCCCGATCCCCCACATCCCTT	scaffold1018_size38691	16605
738_19286	Affx-157610397	E106	CTGCCCCAATGACACCATATGCTTTTTCCAGCCCC[A/G]CTGTGCACCTTAACCCCAGTGGCACCCACGCCGTC	scaffold2841_size19596	19286
738_6264	Affx-157598868	E106	ATAAGGGTCCATAGGATGCCATAAGGGTCCATAGG[A/G]TGCCATAGAATCACCATAGGATGGCCTGGTTTGCA	scaffold2841_size19596	6264
750_9848	Affx-157621472	E106	ACATCCCGGTGATGCCCAAAGGGTGCGCAGTGCTC[A/G]TTGTTCCCACTCTGTTGGCTCAGGAAATCCTTCCC	scaffold3058_size18945	9848
750_10813	Affx-157584132	E106	CGACCATGGGATGGAGCGCTGCTCTCTCCGCTCTC[C/T]GGGGAGCCGCGGGGCTGAGGATGCAGCGCGGGGCT	scaffold3058_size18945	10813
750_2447	Affx-157591093	E106	GAGATCCCCCAGCTGCAGAAATGCTTCGACACCTT[C/T]GAGAACTACAGCCCCAGCATGGCCGTGCTGGTGGT	scaffold3058_size18945	2447
796_14705	Affx-157604326	E106	TGGGGATGGGATGTACATGGGATGTGCTATGGGAT[A/G]GGGATGGGACATATATGGGATATACATGGGATGGG	scaffold4663_size15471	14705
750_3771	Affx-157615171	E106	TTGCATCGTGCTGTCATGGTTGGAACTTTGCATCC[C/T]GCTGTGCTGCACGGAGCACTGCATCCCGCTGTGCT	scaffold3058_size18945	3771
796_4434	Affx-157624170	E106	GTGCCACGGGGAGGTTTTGCATCATAGAGGGATGC[A/G]CGGTGCCAAAGGGTCCCCCGTCCCCAAAGGGGTCC	scaffold4663_size15471	4434
750_3783	Affx-157627320	E106	GTCATGGTTGGAACTTTGCATCCTGCTGTGCTGCA[C/T]GGAGCACTGCATCCCGCTGTGCTGGTTTGGGGCGC	scaffold3058_size18945	3783
45_31291	Affx-157583855	E106	GATGTGGATTTGTTAGAAGGCGGCCGTGGTGCATT[A/G]AGCGGCGCGGCTGCCGGGGAGAAGAAGGGGAAGCA	scaffold1018_size38691	31291
45_36418	Affx-157597424	E106	GAGCTCCCTGCGCTGCTATGGGGGGTGCCGATCGC[C/T]GCCCCTCCGCCCCACACCGCGGCTGATTGCCGTCT	scaffold1018_size38691	36418
750_768	Affx-157590990	E106	GCTGCCCCGTGTTTGCTTTGGCTGTGCCTCACGGC[C/T]GTGCTTTCCTGAAGGGATGTGTGGATGAGGTGTCT	scaffold3058_size18945	768
45_36570	Affx-157594857	E106	GGGACGGTGCGTGGCCGTGCTGTGCCCTTCTGCTG[C/T]GTCTGCCCCACAGACATCAGCCGGCCCCATAAGCG	scaffold1018_size38691	36570
45_37485	Affx-157591912	E106	GGACTTTGTTTTCTCCGCGCTGCTCCGCGGCGCAG[C/T]GGGCGATGCGCCCCGGCCGAACGCGGGCTGAACCG	scaffold1018_size38691	37485
738_8968	Affx-157628746	E106	GGGACGGGACACGAATGGCACAGCCACGTGGACAC[A/G]GCAAAGGCACACAGCGCTGCGGCACGGAGGGGCTG	scaffold2841_size19596	8968
750_9654	Affx-157626596	E106	CTCAGAGCCGACCCCATAGCGCAGCATTGCGGTGC[C/T]GTGAGCCCTGCGGGTGGCCGGGCAGACGTGGGGGT	scaffold3058_size18945	9654
45_36782	Affx-157585708	E106	AGGGGGCGTTGGGGTTTCCCATTTGAGGGCAGGGC[A/G]TAGCGGGACGGATGCATTGAATATGGGGTCGGGGA	scaffold1018_size38691	36782
45_21921	Affx-157593326	E106	TGGAGCTGCGTCCTCAGCTCAACCTCACGTGTGAT[A/G]CGATGAGAGATCTCCGCTTCCTTCCGCGCAGCCCC	scaffold1018_size38691	21921
45_13366	Affx-157594827	E106	GAAGAGCGAGAATGAATGACCCCGCAATGCCAATG[C/G]CGGCGCGGAGCTCTCCGTCGCCAAAAGGTCGCTGT	scaffold1018_size38691	13366
45_21098	Affx-157627031	E106	GGATTCCCAGGTGCGTACGGTGCGCTCGGGGCAGC[A/G]CTCAGCCGGCCCTATTCACTCACCCTTCGGGTTGA	scaffold1018_size38691	21098
1002_6281	Affx-157596408	E106	CCATAACACACCATAACAAACACACCATAACACGC[A/C]ATAACCCACTATAACCCACCATAACACCCCATAAC	scaffold8991_size10193	6281
738_18768	Affx-157601634	E106	CTGCTCGCCAGCACCCAACGCCACAGCCACGCAGC[A/G]CATGCAGCCCCAGCAGGGAACACCTGGAGCGTGGA	scaffold2841_size19596	18768
51_13737	Affx-157589093	E107	ATCACAGAATCAGAGCATAGCCGGGTTGGAAAGGA[C/T]CCTATAGGCTACAGAACCATGGGATCACAGCACTG	scaffold1027_size38253	13737
229_19453	Affx-157616849	E107	TGCAGCACCTATAGTGATAACACTGCGTCTATCGC[A/G]ATACTGCAGCACCTATCGTGATAACACTGCATCTA	scaffold1441_size28351	19453
51_13024	Affx-157626926	E107	TTGAAGACAACAGTTAACAGTCCGTACATGGAGAC[A/G]TATCGTAGCAGCAGCACTGGGAAGGCTGTGAGCCT	scaffold1027_size38253	13024
556_481	Affx-157596718	E107	AGACCCCAATATCCAATTAGGGCCCCAATATGCAC[A/C]GTGGACCCCAATATCCCATTGGAACCCCAATGTCC	scaffold21617_size2928	481
547_1246	Affx-157617910	E107	GGGTCCCGTTGTGTCTGCGTTGGGCCACGGAGCCC[A/G]GAGGGAAATCCTGCAGTGTCATCAGCCCCAAAGCC	scaffold21471_size2994	1246
51_11744	Affx-157615105	E107	GTTGGGCTGGAAAGGATCCTATAGACTATAGAACC[A/G]TGGGATCACAGCACTGCTGGGCTGAGAGGGATCCT	scaffold1027_size38253	11744
1028_39474	Affx-157616172	E107	TCTGTTCCTCACGCTGAGATGGAGCTCCCAGGTTG[C/T]GGTTTTGGTGGAGGGACCCATAGGATGCTTTGGTT	scaffold986_size41043	39474
1028_14268	Affx-157612068	E107	GCCACGCGCTTGGTGCTCCTGCAGCACTGCGTGGC[C/T]GACAGCTCAGCCACCCGCACCTGCCCGTCCCGAGC	scaffold986_size41043	14268
1028_39011	Affx-157609194	E107	GGTAAGGCCCGGCTCCTGTGGGGCGGCTCCTCCCA[C/G]CCCAGGGCTCCTCTGGACCTCTTCTCTCTCCCGCG	scaffold986_size41043	39011
966_7766	Affx-157614359	E107	GTCCCCAAACCTTCACCAAGCAGCAGAGGTGGCAT[C/G]TGGGGACAGAGTCTTGGTGGTACAGCATGTGTCCC	scaffold8362_size10767	7766
51_13126	Affx-157627466	E107	AAAACCTGCGTTGGGTTCGGGGGATACAAAGGAGC[A/G]GATTGCGCTGATCGGCTGTGCAGTTCCGCCCTTTG	scaffold1027_size38253	13126
51_12294	Affx-157587572	E107	CCTATAGAATTGTGGGACTGCAGCACAGTGGGGTC[A/G]GGAGGAACGTGAGAGGTAATGGTGTTTTTGCAGTG	scaffold1027_size38253	12294
832_2370	Affx-157599965	E107	AATAAAGTACTCAGCACGTTATGGGGGTCCCTGGC[A/G]CTCTATGGGGTTTCTGACACCTCCTGGAGTTTCTG	scaffold5590_size13958	2370
51_11575	Affx-157612451	E107	TCTATAGATCATAGAACATGGAGTCAGAGCACAGC[C/T]GGGTTGGAAGTTGCCCTATAGATCATGGAATCGTA	scaffold1027_size38253	11575
832_6877	Affx-157611589	E107	GTGACAGGGAAGGGAACGATGGATCAAGCAGAACC[A/G]AGCTGGGGCTTGAGGATAAGGATGGAGGAGCAGGA	scaffold5590_size13958	6877
1028_35168	Affx-157593501	E107	CGGGTTGGGCCGGGTGGCTTTGGCGGGTCCATCCC[A/G]ATCCCCGATGTTCTGCACTTCTCTGGAGGTGGGGA	scaffold986_size41043	35168
415_1817	Affx-157602114	E107	ACTGTATGTGGGAGCCCAGGTGTTCCATATGGGGT[C/T]CTCAGCTGGATATGGGGTTCTGGGTGTTATTTGTG	scaffold18397_size4480	1817
601_1394	Affx-157622576	E107	TTATAGGACTGCAGTGTCACTGAGGTCAGAAAAGG[A/G]TCGCGCAGTCCAACCATCAACCCGAGGCCACTGCC	scaffold22539_size2516	1394
753_9020	Affx-157607280	E107	TCAGGGACAGCATTTGGCACACCAGCCATGCAGTG[A/G]GTGCACACGCAGGGCTGCAACAATGACCAAAGACA	scaffold3356_size18137	9020
51_12268	Affx-157614280	E107	CACAGCACGGCTGGGTTGGAAAGGATCCTATAGAA[C/T]TGTGGGACTGCAGCACAGTGGGGTCGGGAGGAACG	scaffold1027_size38253	12268
832_2561	Affx-157615572	E107	CCCTATGGGGGTTCTGGCCCCTCCTGAGCGTCCCC[A/G]ACACATCATAGGGTTCCCATCCCCCTTTGGGTGTC	scaffold5590_size13958	2561
367_4617	Affx-157595540	E107	ATCACCTGTGTCCCCATGTGCCATAAGGGTGGCAT[C/T]GGGGTGTCCCCATATGGGACCCCTCCACGTCCCCA	scaffold17443_size4945	4617
229_9571	Affx-157628690	E107	GCATAGCTTTGGGTTTTAGATGCAAGGGTTTGGGT[A/G]CAGGGTGCAGTGCTGCATAGGAACCACGGGGTGCT	scaffold1441_size28351	9571
51_12896	Affx-157592023	E107	GCATGGAGAGCCAAGCACAGGACAGGACGGACGTG[C/T]TAACCTTAAATATTGCCCCCATATTGGCGTACACA	scaffold1027_size38253	12896
966_5049	Affx-157600285	E107	TGGTGCATGCTTGTGCATCCTTCTCTATGCTGTCC[A/G]TGGTTGTGTGTCCTTGTTTGTGTTTGTGCAAAGCC	scaffold8362_size10767	5049
601_1713	Affx-157604448	E107	CCCGTCCCACTTACAGAGTTGTAGGATCATAGCAC[C/T]GTTAGGGTCAGAGGAGGCCATTGGGATCCCCAGGT	scaffold22539_size2516	1713
388_3440	Affx-157621775	E107	AGTGTGTCAGGGGTCACCTGGAGGGGTCAGGGATC[C/T]CATAGGTGTTTGGGACCCCATAGAGTGCTTGGAAC	scaffold17824_size4745	3440
51_13202	Affx-157587510	E107	CAGGGGGCGCGCGTCCATTACTGCAGTACGGAATA[A/G]ACTTCGCGGCTCTCGCGAAGGTCTTTGCCTGAATA	scaffold1027_size38253	13202
966_8225	Affx-157592385	E107	GTCCCCAACGTTGGTCCCAGCAGCAGGGGTGGCAT[C/T]CAGGGGACGGAGCCCCATCCTGGTGGCACGGCGCA	scaffold8362_size10767	8225
51_12939	Affx-157626332	E107	AAATATTGCCCCCATATTGGCGTACACAGCAGAAC[A/G]GGTGTGCTAATTTTGAAATACCGGAGATATTCCAA	scaffold1027_size38253	12939
283_214	Affx-157606376	E107	TATACACACTGCCATGCAATGCACTGCACTGCATA[C/T]ACACACTGCCATGCAATGCACTGCAATGCACCGCA	scaffold15496_size5999	214
492_1711	Affx-157594560	E107	TCCCTGCAGCAGAGGGGTCAGTGCCTGTGTGGGGA[C/T]GTTTGGGGCTCCTCCTGTGGGGTGGGAGGTGGAGG	scaffold20216_size3594	1711
58_5420	Affx-157613349	E107	CGCTCCTGGTTAATCCCACACACCCAACCTGCAGC[A/G]CAGGTAACCCACAGCCTGGTTAACCCACAGCCTGG	scaffold10473_size9053	5420
832_6756	Affx-157610364	E107	CCACCAGAACCACGTCCTGCAGAGGAGGTGGCTCC[A/G]GGTGATGGAGGGCACTTGGAGGACCCTAGTGGGGA	scaffold5590_size13958	6756
556_635	Affx-157597823	E107	AGACCCCAACATCCACCGGGGACCCCAATATGCAC[C/G]GTGGACCCCAATATCTAATAGGGGCCCCCATATCC	scaffold21617_size2928	635
556_413	Affx-157607569	E107	AATATGCACCGGGGACCCCAATATCCACCAGAGAC[C/T]TCAATATCCAATAGGGACCCAATATCCAATAGAGA	scaffold21617_size2928	413
832_2289	Affx-157591075	E107	CATAAGAATCTCTAACATGTTATAGGGGTGCTTTG[A/C]GCCCCAGTAGGGTCCCCATGATATTATGGGGGTCC	scaffold5590_size13958	2289
51_12921	Affx-157584671	E107	GACGGACGTGCTAACCTTAAATATTGCCCCCATAT[C/T]GGCGTACACAGCAGAACAGGTGTGCTAATTTTGAA	scaffold1027_size38253	12921
966_5793	Affx-157603288	E107	ATCTGTGATGGTGCGCACTCACGCATCCTTCTCCA[C/T]GGTTGTGCAAACTCTTACATGCTTGTGCATGGCTG	scaffold8362_size10767	5793
305_2829	Affx-157613831	E107	CAACCACTGGTTGACTGTTGGTCAACCATTTGGTC[A/C]GCTGTTGGTCAACCATTGGCTTTTCTTGGGCCAGG	scaffold16153_size5650	2829
229_9053	Affx-157583435	E107	TGGATGCAAGGGGCTGGGTGCAAGGATTGGGTGAA[G/T]GGTGCAAGGTGTTGGGTTTTAGGTGCAAGGTTTTG	scaffold1441_size28351	9053
51_36318	Affx-157611208	E107	TGGTGGTGGATGGCGATCTTTGGGTTCAGCTTCAA[A/G]GGAGCCGGTGCGGGAGCCGTTTGGGAGCATCCTCA	scaffold1027_size38253	36318
832_3105	Affx-157612858	E107	TGTGACCCCTGACCCCATGCGTCAGGTCTCTATGA[C/T]CCCTTCTGACATCTGACCCCTTATGTGGGGTCTCT	scaffold5590_size13958	3105
114_5532	Affx-157591187	E107	CTTCATTCTTCTTCATCCAACCTTCCGTCATCTCC[A/G]TCCTTCGCTCTTCTTCATCCATCCAATCCTTTCAA	scaffold11796_size8181	5532
367_4646	Affx-157615208	E107	TGGCATCGGGGTGTCCCCATATGGGACCCCTCCAC[A/G]TCCCCATCTGCCATAGGGGCAGCATCAGAGTGTCC	scaffold17443_size4945	4646
492_1909	Affx-157594881	E107	GCGGAAGCTGGGGCACTCCCACTCTTCACCCGCTC[A/G]ATGATCTCTGCAGGGAGGAGCACCCATCAGTAGGT	scaffold20216_size3594	1909
51_11471	Affx-157627886	E107	TTGGGAGGGATCCGATGGATCACTGAACATGGAAT[C/T]GGAGCACAGTTACGTTGGAAGTTGCCCTATAGATC	scaffold1027_size38253	11471
753_2962	Affx-157588423	E107	ATCCACCCACACATCCATTCATCTCTCCATGTATC[C/T]GTCCTTCCATCCACCCCTCCCATCCCATCCAACCC	scaffold3356_size18137	2962
51_11050	Affx-157625675	E107	CCCCCATAGGGCAGCAGTTGGTTGCCATTAAAAGC[A/G]GGCGGCAGTTCAGAGGGTGTACAAATAAGGACCTC	scaffold1027_size38253	11050
84_6791	Affx-157601049	E107	GACCTCCAATCCCAACTCATCTCGCAGTGCCCGCG[C/T]ACCATGTCCTTAAGTAGGATCACAGAACAATTAGG	scaffold10964_size8720	6791
84_7519	Affx-157599280	E107	GCTCTGCTCAATCTCGGGGTGAGTTTCCCTTCGGC[G/T]CACGGCTCCGCTTCCCGCAGGACATCCGCAACCAG	scaffold10964_size8720	7519
51_11608	Affx-157593899	E107	GCCGGGTTGGAAGTTGCCCTATAGATCATGGAATC[A/G]TAGCATTGTTGGGTTGGAAGGGGTCCTTACAGATC	scaffold1027_size38253	11608
966_2410	Affx-157587677	E107	ATCCCCATCCCACCTGGTCCTATCTCCATCCCATC[C/T]ATATCCTTTTCCTTTCTGGTCTCAATCCCACCTCC	scaffold8362_size10767	2410
515_2484	Affx-157604656	E107	TGGGGGTTGGGGGGCGCAGTGCCCGGCGGTGTGGC[G/T]GTGTGGCGGTGTGGCTGTGTGTCTGTGGCTGTGTG	scaffold20955_size3245	2484
753_9095	Affx-157590716	E107	TAGGTGCACCAGGACTGCAGTGGGTGCACACATAG[A/G]GCTGCAGCAGTGACCAAGGACAATGTTAGGTGCAG	scaffold3356_size18137	9095
1028_14232	Affx-157588481	E107	TGAGGGCTCACCTTGTGTGAGGCTCCTTTGTGCTG[C/T]GCCACGCGCTTGGTGCTCCTGCAGCACTGCGTGGC	scaffold986_size41043	14232
388_3513	Affx-157616500	E107	CATAATGTGCCAGGAAGTCCCCAGGAGGAGCCAGG[A/G]ATCCTACAGAGTGCCAGGGACCCCAAAATGTGTCA	scaffold17824_size4745	3513
515_2777	Affx-157597088	E107	AAGCGCTGGGAAATAAAGGAGGGGTTCGTATCTCC[C/T]GACTGCCGGCATTGCGGGGCGCAGCAGTGGGGCTG	scaffold20955_size3245	2777
367_4835	Affx-157613922	E107	ACGTGCCATAGGGGCAGCATTGGGGTGTCATTCCT[C/T]TGTCCCCATATGGGACCCCTCCATGTCCCCATGTG	scaffold17443_size4945	4835
51_14437	Affx-157609025	E107	CCTGCAGGGGGGGATCCCATCCCCGGGCCGTACCC[C/G]TCGGCTTCTTGGTGGCCGCCAGTGCCTGCAGCTCC	scaffold1027_size38253	14437
164_6023	Affx-157602101	E107	GGCCCCACACGTGCTCAGATATGGGGCACAAAACG[G/T]GGCCGGGGCTCCCCGGGGACGCGGGCTTTTCCAAG	scaffold12985_size7410	6023
462_684	Affx-157607150	E107	ACACGTGGACATAGGGACACACGGACATAGGGACA[C/T]ACGGACATAGGGACATACGGCCACGGGACCCTGGC	scaffold19506_size3942	684
1028_13575	Affx-157628765	E107	GCGCTGCTGCTCCCTCAGCGCACTCCACGCTGGTG[C/G]AGGACAGGGTTTAGCTGCAGACTAATGAATGAGGG	scaffold986_size41043	13575
492_1113	Affx-157626266	E107	CTTGTTGGGTTGGACATCCTTTGGGTGCCCCAACC[C/T]GTAGGGGATCCTTGGATTCCCAGTCCCACATCCCC	scaffold20216_size3594	1113
1028_14759	Affx-157601761	E107	AGTTTCCGGTGGTTGGCACAGCCTCTGCATTCCCC[C/T]GGCTGTGAGAAAACCCCCATCTTCCACTCTTCACA	scaffold986_size41043	14759
592_1107	Affx-157599657	E107	AGCCCGTAGCGCTGCCGCTCCTGCTGCGACAGCCA[C/T]GGCATGCCTGGGGCAGGGGGACAGCGTCAGCGGTG	scaffold22396_size2576	1107
305_2617	Affx-157628840	E107	TGGTCAACCGCTGTCAGCTTTTGGTCACTGCTGGT[C/T]GGGTTTGTCAACCATTGGTCCACTGTTGGTCAGTC	scaffold16153_size5650	2617
832_2424	Affx-157587762	E107	ACCTCCTGGAGTTTCTGGCATCCATCAGGGTCCCT[A/G]TGTCTCTATAGGGTTTCTGTTACCCCATAAGAGTC	scaffold5590_size13958	2424
832_3336	Affx-157617355	E107	TGACCCCTCCGTGGTACGTCCCCACTGGGATGGGG[A/G]TGACATTTGTCCCTATGGCCTCTCCTGACCCCTGA	scaffold5590_size13958	3336
787_4629	Affx-157589619	E107	TCTGGCTGCCCTTCTCCTTATGGGGTGACCCTTTG[A/G]GGTCCCATCCCTCTGAGATCCCATCCCTTTGGGGT	scaffold4410_size15910	4629
388_3579	Affx-157593506	E107	TGTCAGGGGTCCCCAGAGGTGTCAGGGATCCCATA[A/G]GGTTCCTGGGACCCCACAGTGTGCCTGGAGTCCCC	scaffold17824_size4745	3579
51_11457	Affx-157598242	E107	ACAGCATGTTTGGGTTGGGAGGGATCCGATGGATC[A/G]CTGAACATGGAATTGGAGCACAGTTACGTTGGAAG	scaffold1027_size38253	11457
388_3371	Affx-157611091	E107	AGATGCCATTATAAGTCACAGGGTCACCTGGAGGG[C/G]CCAGGGACCCCCATAGGGTGACAGGGACCCCACAG	scaffold17824_size4745	3371
966_8016	Affx-157591253	E107	CCTGGTGGCGTGGCACGTGTCCTCATCCCTGTGCC[A/G]TGCAGCAGAGGTGGCATCTGGGGACAGGGCTCCAT	scaffold8362_size10767	8016
229_19472	Affx-157592127	E107	ACACTGCGTCTATCGCAATACTGCAGCACCTATCG[C/T]GATAACACTGCATCTATCGTGACACTGCAGCACCT	scaffold1441_size28351	19472
74_8675	Affx-157588239	E107	GCACCCCATAACGTCTGCATGGGGATCCTGGGAAC[C/G]CCATACCTCTGATAGAGGGATTCTGCATCGGGGGT	scaffold10740_size8867	8675
966_7895	Affx-157589149	E107	GAGCGTGTCCCCAACCCTGTTCCAAGTAGCAGAGG[G/T]GGCATCCGGGGACAGGAACCCAGCAAAGTGCATGT	scaffold8362_size10767	7895
515_2725	Affx-157613943	E107	GCATGGAAAGCAGAACCCTTCGGCTCACAGCGCGC[A/G]GGAAAAGTGCTGCGAGAAGCGCTGGGAAATAAAGG	scaffold20955_size3245	2725
506_1009	Affx-157589511	E107	GGGGTCAGAACTGTGGGGTCACAGCACGGCTGCGT[C/T]GGAGGGGATGGAGCTCAGCGTCACCGCGGGTTGGG	scaffold20703_size3355	1009
51_13723	Affx-157623776	E107	AAGTTGCCCTATAGATCACAGAATCAGAGCATAGC[C/T]GGGTTGGAAAGGACCCTATAGGCTACAGAACCATG	scaffold1027_size38253	13723
1028_13308	Affx-157619410	E107	AAAAGCGGAGCTCCGGGAGCTGAGCCGTGAAGCTC[C/T]GTGCTCTAAGCAGGATCATCTCTGCAATAACACTG	scaffold986_size41043	13308
863_5298	Affx-157614818	E107	CGGCACACGGCAGCTCTATGGCACCGGGCAGCTCT[A/G]TGGCACTCTGTGGCACACACTGTGGCACACTCTGT	scaffold6298_size13004	5298
863_5299	Affx-157608417	E107	GGCACACGGCAGCTCTATGGCACCGGGCAGCTCTA[C/T]GGCACTCTGTGGCACACACTGTGGCACACTCTGTG	scaffold6298_size13004	5299
118_5116	Affx-157589518	E107	GGGGTCAGGTCCTGCTTGGGAATGGATCCTCCTTG[C/G]GGTCAGGCCCTGCTTGGGGTCGGGTCCTGTATGGG	scaffold11924_size8093	5116
185_832	Affx-157622724	E107	CACAGTCCTCCACTGACTGCCCCACGGTCCTCCAG[A/C]CACTCTGCCCTTTGGTCCTCCAGCCTTTCTGCCCG	scaffold13390_size7168	832
1028_39718	Affx-157597338	E107	GATCCCCCTCTTGGTGGTGGCTCTGGGTGTGATGG[C/T]GCTGTGTGGGGTGCTGGGTTATGTCAGCGCTGGGG	scaffold986_size41043	39718
906_4157	Affx-157585381	E108	GTGCACGGTGTGTTTGCACAACTGTCTGCTTCTGC[A/G]TGTGTGTGTTTGTGCATGCGGATGGGTGTGTGTAG	scaffold7080_size12042	4157
408_21194	Affx-157592544	E108	CCTCTTTTCTCGCTCTCTCCTTCCTTTGTTTCTCT[C/T]TGCCATTTTATTTCCTCATTCTTTTTTTTTTCCCC	scaffold1819_size24611	21194
294_346	Affx-157610985	E108	GGATGTGGGGATGAATGTCACCATCCAGTGCTGGA[A/G]CCAGGAACATGGGGGAACCATCTTCCTGCACAAGG	scaffold15859_size5812	346
535_13747	Affx-157606464	E108	TAGTATCATAGAATCAAAGGATCGTGGGGTCAAAG[A/G]ATATCCTGAAATGGAAGGGACCCAGATGGACCACC	scaffold2137_size22488	13747
535_13745	Affx-157606926	E108	CGTAGTATCATAGAATCAAAGGATCGTGGGGTCAA[A/G]GGATATCCTGAAATGGAAGGGACCCAGATGGACCA	scaffold2137_size22488	13745
130_4686	Affx-157623152	E108	GGTGCTCTGCATTCCTAGGAGAGCCAAAAAGCCCC[A/G]GGGGAGGGGAGGATTTCTAAAGCCTGGATGGGCTC	scaffold12305_size7837	4686
408_13539	Affx-157594490	E108	ACTGGGGAGCGGGAGAACACTGGGAACGAGGGATC[A/G]AGACCTCATTTTGTGTCAGGATGGGCCCAGATTCA	scaffold1819_size24611	13539
691_354	Affx-157611875	E108	GTGGTGGATTTTGAGATGAATCAGAAAAAATTGTG[C/T]TCCCTCATGCATGGTGGCTGTGTTTTGGGGAGGAT	scaffold24325_size1673	354
408_3250	Affx-157597505	E108	TGATAAGGGTCCATAAAGAGCCACAGTGGTGAAAG[A/C]AGATCAACAGGGATCAACTGCAGGCGTCAGCACGG	scaffold1819_size24611	3250
713_725	Affx-157599306	E108	CTCTGAGCAACAAGGAGGAAAAAGACAGTGAGGAC[A/G]ATGATGAAGACAATGGCAGAAGCACAGCCCCCCGC	scaffold24861_size1369	725
906_964	Affx-157612347	E108	AAGGATTGGGTTCTGTGTGTGAACGCCTGTGTGAG[C/T]GTGCAAAGGAGGGCGGTTGCTCACTTGTGCATCAA	scaffold7080_size12042	964
52_509	Affx-157587552	E108	TAACCCTAACCGTGACCCTTACCCTGAACCTAACC[C/G]TACCCTTACAGTAAGAATAACCCTAACCCTTACCC	scaffold10324_size9150	509
408_8876	Affx-157595845	E108	CTTGCCGCACTCCGTGCACTTGTAGGGCTTCCGAG[C/T]GCTCGGAGGGGATGTGGGGGACAGCTCCCAGGCCC	scaffold1819_size24611	8876
535_14076	Affx-157626040	E108	CTGTGGGGAAGATGAGGGCAGATGTCACCCAATGA[A/G]GACGTTCCCATCAGTGACACCCATCAGGTCACCAT	scaffold2137_size22488	14076
870_4313	Affx-157628815	E108	GACCTCCAAATTTCCACCATGGGTATGCCTCACAA[A/C]CCAAACCGAAGCCCCCTGGCATGCTCCAAGCCTTA	scaffold6445_size12793	4313
535_10897	Affx-157587657	E108	TGAAGAGCTGATGGTTGATGTCCCTCAAGATGGAT[G/T]AAGGTGGCAATGAACTGACAGTTGATGTCTTTTAT	scaffold2137_size22488	10897
130_737	Affx-157610797	E108	TCTACATTTCTCTCCCACCCACCGACCTCTCTCTG[C/T]CCCTCCTCTGCCCTCAGGCTTTTACTTCCTTTGAG	scaffold12305_size7837	737
299_3659	Affx-157593028	E108	ATTCATGTCATCCAAAGGCGACTGATGTCATCTAC[A/C]TGGGCTTCCACAATGACATGGTTTCACATCACACC	scaffold15968_size5748	3659
408_7964	Affx-157602484	E108	ACCACAGAAGGGCTGTGTAGCCGCTGACCACATCG[G/T]GAAGTCTTTGTGGCCAATTCTGTCCACAGTCCTGT	scaffold1819_size24611	7964
408_7567	Affx-157589429	E108	TGGTTAAATGTGCTCTGGGGTGCTGGCGGGTGGTG[A/G]AAAACAACACGCAGGTTTTAAGGACTCATTTTGTG	scaffold1819_size24611	7567
96_1761	Affx-157594604	E108	ATGGTGGAGATTCGGAGGCCCCCTGGGATGGCATT[A/G]CTGTTATGCACAACATCATTGGAATCCATAAAAGG	scaffold11392_size8438	1761
824_8129	Affx-157614371	E108	CCAAGGGATGATAATAAAAGGTAGGAGACCCCCAC[A/G]TGGTAGGAGCACCTATAGGATCCAGGGTCAGCTGG	scaffold5366_size14272	8129
713_414	Affx-157596556	E108	GTGATGGGAAGGCATAAAAGGGAGAGGGCTCCTTG[G/T]GGTTCCACGGGCAGGGTTTGGGGGTTCCCTGTTGA	scaffold24861_size1369	414
408_8793	Affx-157604705	E108	TTGGCGCAGGCACCGCACTTGTAGGGCTTCTCGCC[C/T]GTGTGGGTGCCCAGGTGCCGCATCAGGTGCGAGCT	scaffold1819_size24611	8793
460_1357	Affx-157608592	E108	AGGCAATAAAACCAGTACCAAAGTATCCTTTCTCT[C/G]TATTGCTCATTCACTGTTTCTTATTGTAAGTCCCT	scaffold19478_size3957	1357
115_7415	Affx-157611361	E108	TGCACCGTGCATTGTTTTGCACAGTGCATTGCTTT[C/G]CATCGTGCACTGCTTTGCATTGTGCATTGCTGTGC	scaffold11814_size8168	7415
242_1833	Affx-157591707	E108	GACGTCAATGGGTGACGTCATGGATGACCTCATGG[C/G]TGACACCAATGGGTGGCCTCCTCAGTGGGTGACAT	scaffold14802_size6370	1833
906_6984	Affx-157615400	E108	CCTGAACGCTTTGCATTGCACTGAACACAGAGAAC[A/G]GATTGCATTGCAAACACGGAACACTTTGCATTGCA	scaffold7080_size12042	6984
130_7071	Affx-157604010	E108	AATACACCCCGACCCCCACAGGTGCTCCCCAGAGA[C/T]CCCTGAGCCCACATAGAAGCCCCTCAGGAACACCC	scaffold12305_size7837	7071
460_181	Affx-157593476	E108	CCCCTGTTCTGCTTCTAGCATCACTTGGGAGGTGG[C/T]GAGCACTGCTTTGTGAGGCATTTCCTTATAACTAT	scaffold19478_size3957	181
408_13012	Affx-157607650	E108	ATACACTGGAACACACAAGGGAATTGAGAGGACAC[A/G]GGGGTGACACAGAGGGATCAGGGGCACACAAGCGA	scaffold1819_size24611	13012
535_10531	Affx-157605666	E108	CACGGACGAAGGTGAAGATGACCTGATGTCTCCCA[C/T]GAGCCTGGTGGCTCCATGATGCAGCTCACTGGTCC	scaffold2137_size22488	10531
130_5694	Affx-157585491	E108	AATCAACCTCAAAGAAAGGTTAAAAAAAAAACATT[A/G]AAATAACACCACTGCACAGGGAGTTCTGGGGGGGC	scaffold12305_size7837	5694
906_3023	Affx-157595311	E108	TGCTGGTGTGTAAGGGGTGTGTGAGTGTGCAAGGC[A/G]CTGCGTGTGGATGGGTGGAGGGAACAAGGGGGTGC	scaffold7080_size12042	3023
96_3870	Affx-157621492	E108	GCTGTGCGTATGTGACTGTGCACACACATGTAATA[G/T]ACATGAAGACATGCAGTGGCACACACGGGGATGCA	scaffold11392_size8438	3870
134_6170	Affx-157622774	E108	GTGGAGCTGTACCAGGATGGAAAGTGGAGATCCAG[A/T]AAGGATATGGACCAGGAGCAGGACGTGGCTGAGTT	scaffold12428_size7758	6170
115_4815	Affx-157610084	E108	TTGTGCATTGCACGGGCGTTGTGCACTGCGTCATG[C/T]ATTGCACGCTTGCAGGCGTTGCTCCTTGGGTTGTG	scaffold11814_size8168	4815
115_4812	Affx-157587080	E108	GCATTGTGCATTGCACGGGCGTTGTGCACTGCGTC[A/G]TGTATTGCACGCTTGCAGGCGTTGCTCCTTGGGTT	scaffold11814_size8168	4812
216_2485	Affx-157598516	E108	ATGAGGATGGCCGCCTTGCACGAGGATGGGGTCTT[G/T]CTCAATTGATGTGTCCTTGCACGAGGATTGGGGCT	scaffold14024_size6809	2485
857_9326	Affx-157585851	E108	GGCCTTGCACGGTGTCCTCGTGCAACAGCAGGTGG[A/T]TACACGGGGCCTCGTGCAAAGGCCTCGTGCAGCGA	scaffold6190_size13132	9326
408_3189	Affx-157616561	E108	TAGTCAACACAGGGCAAATGGAGCAGCAGAGTGAC[A/G]GGGGTCAACACGGGCCAACGTAGATTGATAAGGGT	scaffold1819_size24611	3189
408_13266	Affx-157626682	E108	GGTGCTCTCTGACGCCACCTGGTGACTTCCCAGCA[C/T]CTCCACTTCCCCCTCCCAGTGCTCCCAGTCACTCA	scaffold1819_size24611	13266
535_14250	Affx-157592903	E108	GGAAGCACAACAGAGCACCCGTGTGCAACGACCAC[A/G]TTTCAAAGAAAAGAGATTACTATTATTATTATTAT	scaffold2137_size22488	14250
115_614	Affx-157616273	E108	CTCAGGTGTGCATTGCGTGTCTGTTGTGCGAGAAT[C/G]ACACGTGCAGTGCGCGTGCAATGCGTGTGCAATGT	scaffold11814_size8168	614
535_10829	Affx-157609677	E108	GATGTCTTCCAAGAGCCTGGTAGCCCCAAAACATG[C/T]CTCCTTTGTCCCAGAGATGTAATGGATGAGGGTGA	scaffold2137_size22488	10829
906_3350	Affx-157601347	E108	ACAGGGATGTTTTGCACGTGGGTGTGCAGCTGTGC[A/G]CGCGCATTTGCACGCATGTGAGTGTGCAAAACATT	scaffold7080_size12042	3350
115_6124	Affx-157606628	E108	CTCATGCGTTGCACTGTGCATTGCATTGTGCACTG[A/C]ATTCCTGGTGCATTCCTTGTGCACTGCATTCCTCG	scaffold11814_size8168	6124
408_16231	Affx-157625558	E108	GGCTCCAATTTTGGAGGCCTTCAGTACCTGCCCAC[A/G]AAGGCACTGAATCTTCTGGCTCTGCTGGATCCTGT	scaffold1819_size24611	16231
115_8066	Affx-157628012	E108	GCACCGTGCATTGCACTCCGTGTGCACCTTGCACA[A/C]TGCCTCGCTTTGCACGGTGCATTTGCATCATGGCA	scaffold11814_size8168	8066
870_4131	Affx-157608504	E108	CGAAGGCCGTGCAGTTCCAGGTCAGTGTCTGGGTC[A/G]AGGGACCCCTAATCCCTACCTGCCCCATTGCCCCT	scaffold6445_size12793	4131
242_1739	Affx-157597491	E108	GGGCTCCCATGGGTGACATCAATGGGTGACGTCAT[A/C]GATGACACCATGGGTGACACCAATGGGTGATCTCA	scaffold14802_size6370	1739
299_5580	Affx-157627813	E108	ATCCCATGGGGGACAGCATGCAAAGCCACTCGCTG[A/G]CAGCAGTTTGGGGACTACGTGTGAAACCTGGAAGG	scaffold15968_size5748	5580
609_736	Affx-157626165	E108	CAGAAGGTCACTACCAGATCCCAAAGGTCACTGAC[A/C]CCAAAGGTCACGGACCCCAAAGGTATCAGACCCCA	scaffold22690_size2456	736
646_1756	Affx-157605105	E108	GGGAAATGTCATCCTTGGCAAACACCTGAGACAGA[C/T]AACGGGGGCTGGGGACCGCGCTGGGCCCAGGGCGG	scaffold23696_size1993	1756
115_7428	Affx-157587894	E108	GTTTTGCACAGTGCATTGCTTTCCATCGTGCACTG[C/T]TTTGCATTGTGCATTGCTGTGCATGGTGCACTGCA	scaffold11814_size8168	7428
609_991	Affx-157604832	E108	AGGTCACTATCAGCCCCCAAAGGTCACTGACCCCA[A/G]TGAGGCCACGTACCAGGCGGGCATCCCCACCCACA	scaffold22690_size2456	991
134_5802	Affx-157618843	E108	AAGCTGCTCCTGCCTCATGGTATCAATGGCGGTGG[A/C]CCTCATCCTGGGTGAGTGACCATGCGGATGTGTTG	scaffold12428_size7758	5802
130_2349	Affx-157597819	E108	GTGATGATAGCTTCAGGACCACCCTGACATTGGGA[C/T]ACGCTTGAGAGCACCACGGTGCCCCTCCTTTCCAA	scaffold12305_size7837	2349
535_12658	Affx-157590612	E108	CGGGGCCGCATCTCCAGCTCAACCTTGTGGCTGTG[C/T]TCGATGTACTCACCAGCGCTGGCTTTTCCCAGCCA	scaffold2137_size22488	12658
299_1011	Affx-157585386	E108	ATCTAGGGGGCACACATCAAGTTAGCTGAGCCATA[A/G]GAGGGCTCCTTTGGGGTCCCCAATGGGGTGGTACA	scaffold15968_size5748	1011
906_3731	Affx-157618840	E108	GCTTTTTGCACATAGTGTGCAAGGGGATATTTGCA[C/T]GGGGATGTGTGGTCTTGCACGCTTGTGTTATAGTG	scaffold7080_size12042	3731
408_3702	Affx-157622343	E108	AACCCAAGCCTGTGTGGATCCCCATGGGAATCTAC[A/G]CTGCAGGCAGCGGTCAGTGAGGGGCCCAGGCCACA	scaffold1819_size24611	3702
535_13677	Affx-157621649	E108	CGTGGAATCAAGGAATCATAGAGGCATGGAATAAG[A/G]GAATCAAAGAACCATGTTATCAATGAAGGTATCGT	scaffold2137_size22488	13677
408_12794	Affx-157613359	E108	CAAAGTGACACGGGGACATGTCAAGTGATGGGGAG[A/G]CATGGTGTGATGTGAGTATGTGGATAGGTGGATGC	scaffold1819_size24611	12794
316_3120	Affx-157584616	E108	ATAGAGACCCCACAGGGACCCCATAGAGACACAGA[G/T]ACTCATAGGGTTGCAAGAGACCCATAGGGACCAAC	scaffold16323_size5566	3120
423_2019	Affx-157602479	E108	ATCACCATTCTTCCAGGACAACCCAAATTGCCCCA[C/G]TCCAACCCAAAGATCTACTAAATCAGAGCAGTGCA	scaffold18671_size4341	2019
130_2352	Affx-157591581	E108	ATGATAGCTTCAGGACCACCCTGACATTGGGATAC[C/G]CTTGAGAGCACCACGGTGCCCCTCCTTTCCAATGA	scaffold12305_size7837	2352
577_695	Affx-157591654	E108	AGCGCCGTTTGCGTACCGCTCCGTCCGCATCATCC[C/T]CTTACGCCGTTTACGTACCTCCCCGTCCTTTTACG	scaffold21988_size2749	695
535_88	Affx-157624205	E108	CTGCCCACCAAAGCAGTGACTCACCTGAGTGAATC[C/T]AAACTAGCAGATGGGACCCAATGGTGAAACCATTG	scaffold2137_size22488	88
587_437	Affx-157588083	E108	GCTTCCAAACTGTGGAGTGACTTTGCCAGCTGGGT[A/G]GAGAATATTGCCATAAAGGTGCATCATGGGGATGC	scaffold22257_size2635	437
96_1738	Affx-157614750	E108	TCAGTTTGGGTTGTGGGCATCCCATGGTGGAGATT[C/T]GGAGGCCCCCTGGGATGGCATTACTGTTATGCACA	scaffold11392_size8438	1738
535_10776	Affx-157607117	E108	CCTGGATCCAAAGGAGATAAAACATGAATGAAGGT[A/G]ACAATGAGCTGATGGTTGATGTCTTCCAAGAGCCT	scaffold2137_size22488	10776
609_719	Affx-157620370	E108	GGTCAAAGGTCAGGGGTCAGAAGGTCACTACCAGA[C/T]CCCAAAGGTCACTGACACCAAAGGTCACGGACCCC	scaffold22690_size2456	719
535_10110	Affx-157585878	E108	AGCTTCAGCAATAAGTCCTCGCTCGCCCGGCATAC[A/G]CGGATCCACGCGCGGGCGGCCACCCAGGGGACAAG	scaffold2137_size22488	10110
535_11519	Affx-157601240	E108	TGCAAATTTTAGAGGAATTCAGAGAAAAATCAGAA[G/T]AATTAAAGTGGAAGCTGCTGTATGTGGCACGGGTG	scaffold2137_size22488	11519
535_11515	Affx-157610123	E108	CAGGTGCAAATTTTAGAGGAATTCAGAGAAAAATC[A/G]GAAGAATTAAAGTGGAAGCTGCTGTATGTGGCACG	scaffold2137_size22488	11515
115_7199	Affx-157625121	E108	GTGTTGCGTTGTGCATTGCATTACTTGTGCCTTGC[A/G]TTCCTCATGTGTTGCAACATGCATTGAATTGTGCA	scaffold11814_size8168	7199
115_803	Affx-157615752	E108	CAACGTGCATTGCACTTCGTGTGCATCGCATGTGC[A/G]TTGAGTGCAACATGCAGACATCACGTGAGCATTGC	scaffold11814_size8168	803
130_761	Affx-157627371	E108	ACCTCTCTCTGCCCCTCCTCTGCCCTCAGGCTTTT[A/G]CTTCCTTTGAGCTGATCAAGTACAACGTGGAGGAG	scaffold12305_size7837	761
408_13045	Affx-157622529	E108	ACGGGGGTGACACAGAGGGATCAGGGGCACACAAG[C/G]GAGAGACAGAGGTGACAGGTGCTCACCAGGAGGGA	scaffold1819_size24611	13045
52_6669	Affx-157628340	E108	GCGGGAACACGCAGATCGTTACTGGTGTCAGTACC[A/G]GGTGTCTTGGTCAGAAGAGGCATCAGAGAAGAGTG	scaffold10324_size9150	6669
408_3540	Affx-157622334	E108	GGGTCCGGGACCTGTGGGGATCCCTATGGGGATCC[A/G]TGAGCCATCTCGGCCCTAGGGAGGTCCATAGGGAA	scaffold1819_size24611	3540
408_3164	Affx-157609245	E108	GGCGTGGTCCAGCACGGATTGGCAGTAGTCAACAC[A/G]GGGCAAATGGAGCAGCAGAGTGACAGGGGTCAACA	scaffold1819_size24611	3164
535_11237	Affx-157608818	E108	CCCCCCCAGTATTTATTCATTGTCACTCCTGCAGC[A/G]AGTGACATCCTCCTCCCCAGGCCTTAACGCTCCAG	scaffold2137_size22488	11237
130_2321	Affx-157610693	E108	ACAGTGTCCTGAGGCTTCAGTGGTGGTTGTGATGA[C/T]AGCTTCAGGACCACCCTGACATTGGGATACGCTTG	scaffold12305_size7837	2321
605_477	Affx-157623282	E108	AAAGCAATGGGAGATGCCCATCTTCAGCCCAGTGG[G/T]GTCAACATGACCGGGGTTCTCCATCCGGATCCCCA	scaffold22591_size2497	477
130_4921	Affx-157591787	E108	CTGGGGGCAGGATCTCAAGACGAGAAATCGAGGCA[C/T]GGGGAGTACGGAGGGGTCAGAGCAAACCATTTCCA	scaffold12305_size7837	4921
408_8925	Affx-157618324	E108	GTGGGGGACAGCTCCCAGGCCCAGTCCACCTCCAG[C/G]GATGGTGGAGGCAGTGGGGATGTCTTCAGGCTGTC	scaffold1819_size24611	8925
408_13414	Affx-157602313	E108	GCTCCATTAGGTCCCCATGGTGTGATATGGAAGGG[A/G]AGCCACCCTCTCACCCAAAAAGTGGGAATGGGTGA	scaffold1819_size24611	13414
130_3281	Affx-157601444	E108	TTGACACACTCATCAATTAGCTCACCAATTCGGTC[A/G]ACTTCTCCCTATAGCAGTTTCCTGGTGAGCAAATC	scaffold12305_size7837	3281
587_366	Affx-157603555	E108	GGAGATGCCTTTTGGTTTGGTTACAGCAGCGGAAG[A/C]AAAACAACTGGCAGCACAGAGGTAAACCTGCTCGG	scaffold22257_size2635	366
535_10248	Affx-157599598	E108	GCGTTGGGGTTGCAAGCATAGCTAGGGGTGAAGAT[A/G]AGCTGATGGTTGAGGCTCCGAGGATGGTTGGCGAC	scaffold2137_size22488	10248
130_315	Affx-157602599	E108	GGAGAACCTACTCCTGGTTAGCCAGTGTTGACTCA[A/G]CGGCACTGACTCCAAGTTTCTGGAGTGTCTGTGGG	scaffold12305_size7837	315
408_2716	Affx-157598937	E108	CTGGAGCACCCAAAGCATCTTTCTGAGGCATCCAA[C/G]CATAGAAGTGGGCACCCAAGCATAGAACAGGGACA	scaffold1819_size24611	2716
52_486	Affx-157613537	E108	AACACTAACTCTAATCCTAAACATAACCCTAACCG[G/T]GACCCTTACCCTGAACCTAACCGTACCCTTACAGT	scaffold10324_size9150	486
52_487	Affx-157598256	E108	ACACTAACTCTAATCCTAAACATAACCCTAACCGT[A/G]ACCCTTACCCTGAACCTAACCGTACCCTTACAGTA	scaffold10324_size9150	487
535_11398	Affx-157619637	E108	ATAACAAAAGTTTTACCCATTTCTCTGCATCCTCT[A/G]GTGTTTCTTTAGTTGTTTGTTTGTTTTCTGCAGGG	scaffold2137_size22488	11398
535_10920	Affx-157608026	E108	CTCAAGATGGATGAAGGTGGCAATGAACTGACAGT[C/T]GATGTCTTTTATGAGCCTGGTGGCTCCAGGACTCG	scaffold2137_size22488	10920
408_10724	Affx-157605698	E108	CCTGACGTCCCCGTGGCAATAGGCAGTTTCTTGAG[A/G]CAGATCTGGTGACACAGAGATCCCCTTCCGGTGTC	scaffold1819_size24611	10724
115_5704	Affx-157620179	E108	ACTGCATTGTGTTGTGCATTGCATTCCTCGTGTGT[G/T]GCATTGTGCACTGCATTCCTTGTGCACTGCATTCG	scaffold11814_size8168	5704
408_3298	Affx-157588222	E108	ATCAACTGCAGGCGTCAGCACGGGCCAGCACTGGT[A/G]GATGTAGGTCAACATGGACCTACGTGGGTTATCAC	scaffold1819_size24611	3298
134_6255	Affx-157601635	E108	TTAAGCCAGGAAGATGCAGTGAGATATCAGTGCCA[C/G]TACAAGGGGTTGGAGCCTGCAGGGACATGGGAGAA	scaffold12428_size7758	6255
52_1546	Affx-157604076	E108	AATACTCACCCTAACCCTAATGATCTAACCCTAAT[A/C]CTCATCCTAAACATCACCCGAACTGCGAAGAACAA	scaffold10324_size9150	1546
535_12725	Affx-157595731	E108	GCCAGGTGACATTGGTGATGCTGGTGGCCTCCCAG[C/T]TCATCCCATTGAAGGCCAAGAGGCCGGCTTCCAGC	scaffold2137_size22488	12725
981_8874	Affx-157616938	E108	GGTCACTGCACGAATCTCGGCGTTAGAGTCAGACG[C/G]TCACTGTCACTGGGGGGGGCACCTGGAGACACAGG	scaffold8603_size10532	8874
408_2766	Affx-157602669	E108	CCCAAGCATAGAACAGGGACAGAAAGATCGCCAAG[A/G]GCACCTGAGAACCGCCCGGGAGCACCCAAGAATCT	scaffold1819_size24611	2766
577_708	Affx-157587400	E108	TACCGCTCCGTCCGCATCATCCCCTTACGCCGTTT[A/G]CGTACCTCCCCGTCCTTTTACGCCGTTTCCGTGCC	scaffold21988_size2749	708
870_6284	Affx-157626274	E108	GATGGATGGATGGATGGATGGATGGATGGATGGAC[A/G]GATGGACGGACAGATTGATAGGCACATGGATGGAC	scaffold6445_size12793	6284
408_3136	Affx-157594571	E108	GTGGGTCAACGGGGGATCAACATGGGTCGGCGTGG[G/T]CCAGCACGGATTGGCAGTAGTCAACACAGGGCAAA	scaffold1819_size24611	3136
408_7035	Affx-157627577	E108	CCCCATCAGTGTTCCATCTGCTGGCGCTCCTTCTC[A/G]CTCCGTGACTACCTGCTGAAGCACATGGTGACCCA	scaffold1819_size24611	7035
981_1609	Affx-157617672	E108	CCTATCAATTCCCGATTGAGCTACTGGACTGTGAC[A/T]CAAGGTCACCCCATAATCCACTTCCTGACACAGGA	scaffold8603_size10532	1609
535_5904	Affx-157616878	E108	TCCTCATCTCCCAGCACCATGGACCCACCAGCGGC[A/G]TCGGGGTTTGGATTTTGCTCAGTGGTGATGGTTTC	scaffold2137_size22488	5904
408_10676	Affx-157612661	E108	GGTCCATCGTTCCCCATGGATACGTGAGCAGAGCG[C/T]TGGTGGCAGCTCCCTGACGTCCCCGTGGCAATAGG	scaffold1819_size24611	10676
408_14593	Affx-157600722	E108	AAGAGGATTGGACTCACGCCCTGTCAATCCTCCCC[C/T]TGCAGGTCTTTTAATCGGCTCAACCGCGTGGCCCC	scaffold1819_size24611	14593
408_3340	Affx-157618271	E108	GGTCAACATGGACCTACGTGGGTTATCACAGGTTA[A/G]CATGGGTTAATAAAGAGCAACGCTGGTGAAAGCAG	scaffold1819_size24611	3340
408_3343	Affx-157621118	E108	CAACATGGACCTACGTGGGTTATCACAGGTTAGCA[C/T]GGGTTAATAAAGAGCAACGCTGGTGAAAGCAGAGC	scaffold1819_size24611	3343
408_13776	Affx-157616523	E108	CCTGCCACCAAGCCTCCCTGTGGCATTCACCCAGC[A/G]AGATTAAATGCTTTTCAAGGTGCCTTTACTCACCT	scaffold1819_size24611	13776
408_3128	Affx-157608664	E108	AGGTCATCGTGGGTCAACGGGGGATCAACATGGGT[C/T]GGCGTGGTCCAGCACGGATTGGCAGTAGTCAACAC	scaffold1819_size24611	3128
408_13197	Affx-157601901	E108	TACCCAGTACTCCCAGTCCCCCTCCGGTCACACTC[C/T]CAGTTCCCTTCTAGTGTTCCCAGTTCCTCTCCCGG	scaffold1819_size24611	13197
535_13505	Affx-157609325	E108	GGCATTTGAGATGCCTCCATCCCTCCACAGCTTCT[A/G]GAGCAATGGTCTGCAAGATTTCCCACTGGTGGAGC	scaffold2137_size22488	13505
535_12925	Affx-157614631	E108	GTGACATCCTCGCTGTGCTCCACGGCTGCGCTCAC[A/G]TTGTAGAGAACACCTGAGATGGTGATGTTTGCTGG	scaffold2137_size22488	12925
535_15357	Affx-157619146	E108	GGGGTGCACCAATATGGGGAGTTTTCACCCCCAAA[C/T]GGGGCTGCAGCCACCATGCCCATCCAGCATCTTTC	scaffold2137_size22488	15357
870_2341	Affx-157612399	E108	TCCCTGTCGCTCATTCACTGCTACTAGGAAGTCCC[A/C]TAATTTTGTTGCAGTGCAGTTGATTAGCTGAAGGT	scaffold6445_size12793	2341
115_416	Affx-157628388	E108	CAGGTGTGCAAATCAGGTGTGCGTCGCGTGTGCAA[C/T]GTGCATCGGTGTGCAAATCAGGCACGTGTTGCACT	scaffold11814_size8168	416
130_2461	Affx-157588301	E108	AGTTCTGATGCTGTTATCTCTAATCCCATGCTGAT[A/G]CTGTCACCACTTCCAAACGTTGTCACCTGGGTCTC	scaffold12305_size7837	2461
981_1976	Affx-157626718	E108	GCACCCACAAACCCACTGGAAGGTACCCCAAAAAC[C/T]GCTCATATGGATCCCCAATCTATGACCCACAGGGA	scaffold8603_size10532	1976
212_3995	Affx-157609157	E108	CCTGGGAGCCCTTTGGGGACATTGGGGACATCTCC[A/G]GGACCGCCTTTGGGGGCCCCTTTGGGGACATCGGG	scaffold13988_size6826	3995
587_123	Affx-157608005	E108	AGGATCCTTTGTTGGTTTTCTCTGCCCATGCTATT[A/G]AAGGCAGATTCTGGTCAGATGACCCCAATAATCCG	scaffold22257_size2635	123
535_10409	Affx-157604977	E108	ACAACGACTTAGTCCCCAGAGAAGATGGAACATGG[A/G]TGAGGGTGAAGAGGAGGTGATGGCTGATGTCCCTC	scaffold2137_size22488	10409
408_8672	Affx-157604401	E108	GCGGTGCTGGCTGAGGTTGGAGCTCCAGCCGAAGC[A/G]TTTGCCGCAGGCGCTGCACTGGTAGGGTTTCTCTC	scaffold1819_size24611	8672
396_289	Affx-157605700	E108	GAGAGGGTAGAAGCATGCAGAATTGCAGGGCAGCC[C/T]TCGGAGAGTAGAAGCAGCGCCAGCACAGGGAAGGA	scaffold18028_size4646	289
115_7916	Affx-157621646	E108	TTGCTTTACATTCCCTGTGCACGTTGCATCATGCA[C/T]TGCACTCCCTGCACACCTTGCACACTGCCTTGCTT	scaffold11814_size8168	7916
115_460	Affx-157588400	E108	GTGTGCAAATCAGGCACGTGTTGCACTCGCGTGTG[C/T]GCTGGGAAATGAGTGTGCAATGGGCACTGAGTGTG	scaffold11814_size8168	460
408_8844	Affx-157623665	E108	TGCCGCATCAGGTGCGAGCTCTGCCCAAAAGCCTT[A/G]CCGCACTCCGTGCACTTGTAGGGCTTCCGAGCGCT	scaffold1819_size24611	8844
497_4081	Affx-157614133	E109	GCTCCACAAGATGGTTTTGCATGCAGAACGGGGGT[C/T]GCACCTGTAGCTTTGCAGCAAGAAACGGCGTCTGC	scaffold2034_size23091	4081
169_3739	Affx-157615246	E109	CCCTATGGACGTAAGAGATTGCACTGCATTTGGCA[A/T]AATCACCTCATTCTTTTTTTGCAAAATCCTCTAAT	scaffold1304_size30509	3739
169_2197	Affx-157584864	E109	TGGGGGGGACTTTGAGTGGCTTTTATGGGGAACGA[C/T]GAATTCCCAATTGGGGTTTTATCCCAAAATAGCGA	scaffold1304_size30509	2197
1016_8836	Affx-157593063	E109	TCCTGGTGTCCCCATGTCCCTCCTGGTGTCCCCAT[A/G]TCTTTCAGGTCCCTCATGGTGTCCCTATGGTGTCA	scaffold9375_size9896	8836
548_1867	Affx-157588547	E109	TGGCCACTATCGTGGCAATATCAGATGCTACCGTG[A/G]CAATATTGGCCACTGTCATCACTACAGTGGGTGCT	scaffold21472_size2994	1867
704_7448	Affx-157589318	E109	ATAAGGACCAATAGAGAGCCAGATGGAGCCATAGA[G/T]ACCCACGGAGACCCCATAGGGACCATAAGGACACG	scaffold2464_size20921	7448
321_1019	Affx-157615984	E109	AGGAGGGCACTGAGCTCAAAATTGAGGGAAAATAA[A/G]CAAATCCGAGGGAGAGAAAAAGAACAAATGGGAAA	scaffold16385_size5529	1019
213_426	Affx-157621095	E109	GACATATTCTAGGATTCTGTCCCCACTAGAGCCAA[A/C]CAGCCCCAGCCTGGATGAGCAACAGAGATACACAG	scaffold13996_size6824	426
169_10461	Affx-157584352	E109	TTGTCAAGATGAAGCAGAAAAGGAGGGGATAGGAC[A/T]GTTCAGTGGAGAAGCAAACCCAACTCTAGGGGCAT	scaffold1304_size30509	10461
497_16591	Affx-157585482	E109	AAGCAGGAAAAGGCTGAACACGAAGCAGAGCCATA[C/G]GGGGATGTGTCCCCTCTTCCCCGATGACAAAGCTG	scaffold2034_size23091	16591
1015_5736	Affx-157610035	E109	CCCTCATTGCCATATATGGAATTATGGGTGGGGAG[A/G]GACTTAAATTAAGTCACAGCCTGTTTACACAAATG	scaffold9372_size9897	5736
390_3889	Affx-157603772	E109	GACCACACATTTTCAGGGTTCACACCCCACACATT[A/T]GGGCATTCAGACCCATAGATTTGGGGTTTCTCTCC	scaffold17839_size4739	3889
54_702	Affx-157619465	E109	CCCACTCATGGCTATCTGCCCATTGGCTTTGCAAC[C/T]CAACTAACGACCAATGGCCGTTGGCTTCCTAGCCC	scaffold10366_size9123	702
617_710	Affx-157604644	E109	AATTAATGACCCCAGTTAATGACCCCAATTAATGA[C/T]CTCAATGAGGGACCCCAATGAATGATCCCCGGCTG	scaffold22764_size2417	710
497_5697	Affx-157588259	E109	GAGGCGCCGGGACGCAGCTGTCGCCGCTTTGCAAG[A/T]AGCCGGGGTTGCAAAAACAGCCTTCGGTGCACGGG	scaffold2034_size23091	5697
378_1015	Affx-157620178	E109	TTAATCACTGGGATCACCCATTGACCATTGGGATC[A/G]CCCATCATTCTTTGGGATCGCTCGTCAGTGGGATC	scaffold17612_size4863	1015
751_14187	Affx-157628098	E109	GTGCCAAATGGTCAATGGTTGGCCACGGTGTGTGC[A/C]AAGCAAGACCACCGTCAGGCAACCCTCCTGTGGGG	scaffold3164_size18644	14187
1015_8198	Affx-157601192	E109	GAGCTGTGAGTCAGTGTGTTTCTATGGGGCAGACC[A/G]TCCCTCCAGCGCCGTGGGGCAGCGCCGTGGGGCAG	scaffold9372_size9897	8198
169_1799	Affx-157623168	E109	TCACTTTGCTTTGTAACGCAGCGTCACTTTGCATA[C/G]ACCCTTTGCTTTGCATTGCAGTGCCCTTTGCTTTG	scaffold1304_size30509	1799
751_1146	Affx-157603930	E109	TCTTTCTTTTTTGGCCCCAGATCTGTCATTTCCAA[C/G]TGCAAAATCCATCCACCCTTTCCTTTTTGATCCCG	scaffold3164_size18644	1146
1016_6801	Affx-157604127	E109	GGGGCGGATGCCACCCCGTGCCAGTGGTACTACCG[A/G]GTCTACAAGTCCATCTGTCCCACCTCCTGGGTGAG	scaffold9375_size9896	6801
309_277	Affx-157618021	E109	AGAATTGACCATGGAATGTCCATGGGTCCATCCAA[C/G]ATTTGGGTTCCTCCACTGTTATCTTCACCCCAAAT	scaffold16226_size5617	277
497_3183	Affx-157618079	E109	TTGCTTCGTGGCCCAGGATGGTTTTGCACGCAGAA[C/T]GGGGGTCGCACGTGTAGCTTTGCAGCAAGAAACGG	scaffold2034_size23091	3183
132_113	Affx-157622987	E109	CATAAACACCCCATAAACACCACCCCATAAACACC[C/T]CATAGGGACACATAGGGGCTGGGCCGCACCTGCAG	scaffold12359_size7803	113
333_4572	Affx-157615229	E109	GGGACATGTGACACGTGTGTGACCCAATGACATGG[A/G]AACACGCGTGATACAGTGACATGGGGACACGTGAC	scaffold16593_size5415	4572
1015_4291	Affx-157596966	E109	CCTCCTCTCCCAACCAATCAGCGCTCGCATCTCCA[C/T]CCAGAAGGCGGAGTTTCCTCGTTTAACCATCCCGC	scaffold9372_size9897	4291
497_13251	Affx-157585108	E109	TGATCAGTTTAGACCCAGAATCTGCCCATTTTGAC[C/G]CTATCTTTCACCACTTTAGGCCCAAACCCTGCCCA	scaffold2034_size23091	13251
1015_6824	Affx-157600707	E109	AACCACACCCACACTTACCGTATATGGAGCAGCCC[C/T]CAGTGGGCGGGGCTTGTTTTTGACCACGCCCCCTT	scaffold9372_size9897	6824
497_16628	Affx-157603501	E109	GGGATGTGTCCCCTCTTCCCCGATGACAAAGCTGA[C/T]GTCGTGTCCCCAGTTTTGCCCCCACCAGATGCCAC	scaffold2034_size23091	16628
497_12274	Affx-157606477	E109	ACCCCCCCATGCAAACACACAGAGCATCTTGCACA[C/T]GCCCAGAGCTATTCCTCCCACCGAGAGCTTTGCAT	scaffold2034_size23091	12274
390_3110	Affx-157613628	E109	CATTGTTGGTCCTCCAAAGGGACGTTGGGTGTCAC[C/T]GTGGTCCTCCAAAGGGACATTGTTGGTCCTCCAGC	scaffold17839_size4739	3110
1015_2587	Affx-157597438	E109	GGATCCCATAGGGACACATAGGAATCCTATAGGGA[C/G]CCTATAAGGACCCCATAGAAACCCAATGGGGACAC	scaffold9372_size9897	2587
456_3175	Affx-157624581	E109	TCCCAGTCCCACTATGACCCTGCCAGGACCAGTAT[A/G]GGTCACCCAGTCCTACTATGACTCTGCCAGGACCT	scaffold19421_size3981	3175
310_2510	Affx-157590995	E109	CTCCATGTTGGTTCCATCCCTCCTTGAGTTCTCCA[C/T]GTGGGTTCCATCCATCCATCTGTGGGCTCTCCATG	scaffold16230_size5614	2510
497_17185	Affx-157591305	E109	CCCTCCCGGCACCGCTCGGTGCAGCGCAGCGGGGC[A/G]AAGATGCTGCTGCAGGTCCGGCTGCAATCCAGAGC	scaffold2034_size23091	17185
169_6491	Affx-157615512	E109	CAAAAGACTTTCAAACTCTTACCCCCAAAAGAAGA[C/T]CTTCAACCTCCATCCCAAAATAAGATCTTTAACCT	scaffold1304_size30509	6491
390_2896	Affx-157585011	E109	AAAGGGACATTGGTGTCGTATTGTCACCATTGGGT[A/G]TCAAACGTGGTCCTCCAAAGGGACATAGATGTCAC	scaffold17839_size4739	2896
581_540	Affx-157592947	E109	TGGGGGGGAGAGAACACCCGTTGTGCCCTTCTGGA[G/T]CCCATTTCATCGCTACTCATACTTTACTCATGGTT	scaffold22115_size2701	540
751_10195	Affx-157600016	E109	GATGGATGGTTGGCCACGGTGTGTCCAACCCAAGA[C/T]GACAATAAGGCAACCTTCCTGCAGGGACGTGCAGT	scaffold3164_size18644	10195
497_15676	Affx-157601395	E109	ATGCGGAACCAAAAGCGATGGCATTGGGAGCCGGG[C/T]GGCCGTCGGGGAAGAGGAAATCGTCCTCACTTTTG	scaffold2034_size23091	15676
169_9398	Affx-157607383	E109	CATGGGTGCAACTGAGAGATTCTACACGCACACAT[A/G]CATGCACCAGGGGGATGCTCTTTGCAAGCACCAGG	scaffold1304_size30509	9398
169_9245	Affx-157618819	E109	TTTGCATGTGTGTGTTGCAGTGCTGCAAGGTTTGC[A/G]CGCCCCAGGATGCAGTGGGGAGGTTCTGCATGCAT	scaffold1304_size30509	9245
991_1488	Affx-157595514	E109	ATGGGGCTCTATGGGGCTCACTGGGGATCTATGGG[A/G]TCCCTATGGGTTGCTATGGGTCCGTATGTGTCCCT	scaffold8852_size10319	1488
811_3400	Affx-157603507	E109	CAAATCTCCAGCACAGTCCATTCCCATTACAATGC[A/C]CAGCAGCAGTGCAGGGGTGTAAACTGCACTCATTG	scaffold4946_size14960	3400
169_6224	Affx-157611696	E109	GGTGATGGTCTGACCCGCCTGGAAAGGAAGAACTC[C/T]GAGGTTAATTTGTCCTTTATCCCCGTTTTCCCCTG	scaffold1304_size30509	6224
333_4552	Affx-157590176	E109	ACACGCGACACGCTGACAGGGGGACATGTGACACG[C/T]GTGTGACCCAATGACATGGGAACACGCGTGATACA	scaffold16593_size5415	4552
333_4551	Affx-157614149	E109	CACACGCGACACGCTGACAGGGGGACATGTGACAC[A/G]TGTGTGACCCAATGACATGGGAACACGCGTGATAC	scaffold16593_size5415	4551
497_21417	Affx-157596376	E109	CATTCACCACTGCAGCTATCCAAGCAGATCCTGTT[A/G]TCACCAAGAACCTTCCAGACCTGGCCCAGAACCAC	scaffold2034_size23091	21417
651_1581	Affx-157594622	E109	CATAGGGCCCCATAATGACCCACACTGCCCCATAG[A/G]GACCCCCTAAAGCTGAATGGGACCTCATCGGGACC	scaffold23753_size1967	1581
751_8595	Affx-157614849	E109	GCCAGATGGTGAATGGTTGGCCACGCTGCGTCCAA[C/T]TCAATGTAACTCCAAGGAAGCCTTCCTGCAATGAC	scaffold3164_size18644	8595
497_3411	Affx-157608490	E109	CCCCAGGATGGTTTTGCAATCCAAAATTGGGGTTG[C/T]GTGCATTGCTTTGCACCCCAGAATGGTTCAGCGTG	scaffold2034_size23091	3411
1015_5771	Affx-157619703	E109	AGACTTAAATTAAGTCACAGCCTGTTTACACAAAT[C/G]GGATTGACTGAGGGGCGGGGCTTTGCTTGGCCACA	scaffold9372_size9897	5771
169_9410	Affx-157624652	E109	TGAGAGATTCTACACGCACACATGCATGCACCAGG[A/G]GGATGCTCTTTGCAAGCACCAGGGGATTTTTGCAC	scaffold1304_size30509	9410
321_975	Affx-157623468	E109	GTAAAATGGAGAGGAAAAGACCCAAATGAGTGCCG[A/G]AAGAGCACAGGAGGGCACTGAGCTCAAAATTGAGG	scaffold16385_size5529	975
456_3759	Affx-157613163	E109	CTGTATAAGTCTCCCAGTCCCACTGTGACCCTGCC[A/G]GGATCAATATAGGTCTCCCAGTCCACTATGACCCT	scaffold19421_size3981	3759
169_3748	Affx-157602961	E109	CGTAAGAGATTGCACTGCATTTGGCAAAATCACCT[C/T]ATTCTTTTTTTGCAAAATCCTCTAATATTTGGCAA	scaffold1304_size30509	3748
497_13260	Affx-157588337	E109	TAGACCCAGAATCTGCCCATTTTGACCCTATCTTT[C/G]ACCACTTTAGGCCCAAACCCTGCCCATTTTGGACC	scaffold2034_size23091	13260
751_4561	Affx-157625889	E109	TCCTTCCTGCAAAAACACCCGCTGCGAATCTGGAA[C/T]GGAGTGTAAGATGGTGGAGGGGGTGCCCAAATGCG	scaffold3164_size18644	4561
704_7343	Affx-157604532	E109	TAGGGATCCATAGGGACCCATAGGGGAGACTCATA[A/G]GGAACCCATAGGGACACAGTGAGACCCCATAGGGA	scaffold2464_size20921	7343
497_20791	Affx-157610093	E109	CCCATGGACATCCTGCACTTTCTGCGTGGAATTTT[C/G]AGCCGTATCCGTGGACTTTCGGTAGTGTCTATGGA	scaffold2034_size23091	20791
497_20794	Affx-157583838	E109	ATGGACATCCTGCACTTTCTGCGTGGAATTTTGAG[C/T]CGTATCCGTGGACTTTCGGTAGTGTCTATGGACTT	scaffold2034_size23091	20794
751_15277	Affx-157590562	E109	TGCAAAGAGGTGTTGTGCCCGGCGGGGACCGCGTG[C/T]CAAATGGTGGACGATTGGCCCAAATGTGTGCCCAA	scaffold3164_size18644	15277
303_3014	Affx-157590460	E109	GGCCGTGAGTTTGCAGCCCATAATAGGGCCCATAG[G/T]GACCCCATAGCGACCCCATAACAACCCCATAGTGA	scaffold16035_size5715	3014
333_4892	Affx-157590564	E109	ATGGGGACACGTGTGGCGCAATGACATGGGGACAC[A/G]CAACACACGTGTGACATGACATGGGAACACACGTG	scaffold16593_size5415	4892
1016_8554	Affx-157599031	E109	GCCCTTCAGGTCCCTCCTGGTGTCCCCATGGTGTC[C/T]CTCAGGTCCTTCATGGTGTCTCCATGTCCCTCCTG	scaffold9375_size9896	8554
169_6739	Affx-157615548	E109	AGGTCCAGTGGAGTGAAATAGGCATTTTAGGATGC[A/T]GTTAATTACAAGATTTTGGAGGATTTTCCCTAAAA	scaffold1304_size30509	6739
169_9060	Affx-157623778	E109	AGATACGTGGCTGCGTTGTAGAGCAGACGGAGGCC[A/G]GAGGTTGTATGCAGGACGAGGTTGGTCCCCTCTTG	scaffold1304_size30509	9060
1015_5965	Affx-157583666	E109	GGGATTGTCTGGGGGCAGGGCTTTGCTTGGCCCCG[A/C]CCCCATTGCCATATATGGAATTATTGAGGAGGGGC	scaffold9372_size9897	5965
1015_5964	Affx-157595758	E109	TGGGATTGTCTGGGGGCAGGGCTTTGCTTGGCCCC[A/G]ACCCCATTGCCATATATGGAATTATTGAGGAGGGG	scaffold9372_size9897	5964
991_1599	Affx-157616160	E109	ATGGGGCTCTATGGGGAGCTGTGGGGCTCTATGGG[A/G]CTCTTTGAGAATCTATGGGGATCTATGGGTCCCTA	scaffold8852_size10319	1599
751_4633	Affx-157607724	E109	CCCATTGCCATCCTGCAAGAACATCCGTTGTGATG[A/C]GGGCACAGAGTGCAAGATGGTGGGCGGATGGCCCA	scaffold3164_size18644	4633
751_4635	Affx-157612280	E109	CATTGCCATCCTGCAAGAACATCCGTTGTGATGCG[A/G]GCACAGAGTGCAAGATGGTGGGCGGATGGCCCAAG	scaffold3164_size18644	4635
497_16067	Affx-157625469	E109	GGAGAAATGAGGGTTAACATGGAACTTTCTTGGAG[A/G]CACATGCAGAAGATGTTGGGAGAGACACTCCGATG	scaffold2034_size23091	16067
333_4848	Affx-157627158	E109	GTGACGTGAGTTCATCTAACACACGTGTGACACAA[C/T]AACATGACATGGGGACACGTGTGGCGCAATGACAT	scaffold16593_size5415	4848
169_12379	Affx-157621989	E109	CGGACGTCTGAATTCAGACAATGTGGTTTTTGGGG[C/T]GGTTTGGCACAAAAAGACCAACATAACACTTTAAG	scaffold1304_size30509	12379
213_6460	Affx-157622086	E109	CTTTAGAAACCAGCTGCCTTAATGCAGAATGAAAA[C/T]GTGCCTGTCCGCAGGCAATCAGAGAGAGCAACAGC	scaffold13996_size6824	6460
751_5555	Affx-157588280	E109	CCCTGCGAGAGCGGGACGGCGTGCAGGATGGAGGG[A/C]GGTTCGCCTCGCTGTGTGCCAAGCAAGATGTCCCC	scaffold3164_size18644	5555
169_17298	Affx-157589528	E109	TTGGGGAGGCATTTGACAGGTTATGGTGCACTCCT[C/T]TGACCCCACTTGAACTCACCCCATAAGACGACGGT	scaffold1304_size30509	17298
548_2541	Affx-157607453	E109	CTATCGTCACGATATCAGGCGATATTGGGCGCTAT[C/T]GTGGCAATACAGGCTGCCGTCGTTGCGATATTGGG	scaffold21472_size2994	2541
548_2547	Affx-157597652	E109	TCACGATATCAGGCGATATTGGGCGCTATTGTGGC[A/G]ATACAGGCTGCCGTCGTTGCGATATTGGGTGATAT	scaffold21472_size2994	2547
616_1105	Affx-157602912	E109	AAGACAGCACACGAAGGCAGGAAGTGATATCATAG[C/T]GAGCAAGAAATGACTTTAGAAGATGACATGGAGCA	scaffold22752_size2425	1105
441_703	Affx-157615368	E109	ACTCTATGGACTATACAGGTCCTGGAAGGGCCATA[C/T]GGGTTCTAAAGGTCATGGGGGGCGTCATAGGGGTT	scaffold18923_size4234	703
169_3889	Affx-157621134	E109	TATTTGGCAAAACCCCCTAATATTTGGTCAAAACC[C/T]CCTGATATTTGGTCAAAATCCCCTGATATTTGGTC	scaffold1304_size30509	3889
169_6262	Affx-157587727	E109	GGTTAATTTGTCCTTTATCCCCGTTTTCCCCTGTT[A/T]TTTATTTTTTTTTCATGCCTTTGGAAGGGGAAAGA	scaffold1304_size30509	6262
497_16855	Affx-157613720	E109	CTCTCAGTGAGGACGTAGGCACAGGCACCCGGGAT[A/G]TCAAACGCCGTCCCGTCGAAGGATAAATAGCTGCG	scaffold2034_size23091	16855
751_14248	Affx-157589042	E109	TCCTGTGGGGACATCCAGTGTCCCAAAGGGATCAC[C/G]TGCAAGATGCTACACGGGCAGCCCCAGTGCATCCA	scaffold3164_size18644	14248
1015_6787	Affx-157592654	E109	TCCATATATGGAAGTGGCTGTGGGCGTGGCTTGCT[A/G]TAACCACACCCACACTTACCGTATATGGAGCAGCC	scaffold9372_size9897	6787
616_1112	Affx-157612924	E109	CACACGAAGGCAGGAAGTGATATCATAGCGAGCAA[G/T]AAATGACTTTAGAAGATGACATGGAGCAGAAGATG	scaffold22752_size2425	1112
751_817	Affx-157614389	E109	CCACCCCTTCACAGCTACTCTACCTTTTCAACCCC[A/T]AATCTGCCATTTCCAACCCCAAAATCCATCCACCC	scaffold3164_size18644	817
169_16247	Affx-157616609	E109	TCACCATAGCGATCGGTGCCCACGTTGGGTGTCAC[A/G]ATTTGGTATTCGGTGCCCCAGCTGTGCAGGGGGTA	scaffold1304_size30509	16247
525_1050	Affx-157622273	E109	GTGGGGCAGGAGCTCCAGGCGGGGTAAATCCGGGG[A/C]GAAGAAGGTTTTGTTGCGGAGATCGCGGTTGCAGA	scaffold21114_size3174	1050
1015_843	Affx-157615545	E109	GGGGGGCAAAAGGGAGGAATACGGCCCAAAATTGG[A/G]GGAAATGGAGCCAAAATGGGCAAAAACTGGGGAGG	scaffold9372_size9897	843
312_1411	Affx-157617255	E109	CATAGCGTCTATCCTGCCCTATGGGTCTTTGGAGC[A/G]GTCTGTGCGGTGGCCCTATAGCCTCTGCCCTCCCT	scaffold16295_size5581	1411
548_2208	Affx-157599515	E109	GAGGGCAATAGGGGCTGCTATCATGGGGATATCGG[C/T]TGCTATCGCGATATTTGGCTGCTATCATGCGATAT	scaffold21472_size2994	2208
792_8909	Affx-157624623	E109	TGGGTTCCCGCACATCTCCTGACTTCTATCCAGTC[A/T]GACTATGGGGCAGAAGGTCCTCTTGCTGACTAAGA	scaffold4602_size15563	8909
546_2070	Affx-157583978	E109	CTAATACCCTTCAGGCTGCCCCCAATGGCTGTCAC[A/G]CTGTCCCCAGGGGCCACCCCATTGTCACCGCTGCG	scaffold21437_size3013	2070
169_6319	Affx-157596712	E109	TGGAAGGGGAAAGAGGTCCTGCACATGGGAAGAAT[A/G]AAATTTAGCTGATTTGGGGAAATTTGAGCAACCTG	scaffold1304_size30509	6319
379_2241	Affx-157597128	E109	CCGTGTACAGCAGCAGTACGCCTGCACATAGGGAC[A/C]CACGGGGGCATGTAGGGACACACAGGGACCCACAC	scaffold17618_size4858	2241
751_4446	Affx-157617716	E109	GCAGGATGGTGCTTGGATCTCCCCAGTGCATCCCG[C/T]TGCCAACCTGCAAGAACACCCGTTGTGAAGCAGGC	scaffold3164_size18644	4446
888_9954	Affx-157616701	E109	GACCAACCCGTGACCCAACAGGACACAAAAAAGGG[A/T]CAGAAGTGGGACGAAACGGACTCATGGCCGCATCG	scaffold6742_size12448	9954
390_2845	Affx-157596706	E109	AAGGGTCGGCAGTGTCACTGTGGTCCTCCAAGGGA[A/G]CACTGTTGGTCCTCCAAAGGGACATTGGTGTCGTA	scaffold17839_size4739	2845
54_1389	Affx-157626300	E109	ACGGCCATTGGTCAACATCTTTCGAGCCCAACTCA[C/T]AGCCATTGGTCAACAGCTTTGGAGCCCAACTCATG	scaffold10366_size9123	1389
1015_2076	Affx-157604046	E109	CTATAAAAACCCCATAGGGACACGTAAGGATCCTA[G/T]AGAGATACATAGGAACACATAGGAACCCTATAGGA	scaffold9372_size9897	2076
548_2183	Affx-157624646	E109	CCGTTGTCGCAATATTGGGTGACATGAGGGCAATA[G/T]GGGCTGCTATCATGGGGATATCGGCTGCTATCGCG	scaffold21472_size2994	2183
792_8915	Affx-157626781	E109	CCCGCACATCTCCTGACTTCTATCCAGTCTGACTA[C/T]GGGGCAGAAGGTCCTCTTGCTGACTAAGAAGTCAT	scaffold4602_size15563	8915
1015_8171	Affx-157620668	E109	GGGCAGAACTGTAGGATCTATGGGGCGGAGCTGTG[A/G]GTCAGTGTGTTTCTATGGGGCAGACCGTCCCTCCA	scaffold9372_size9897	8171
548_1988	Affx-157598898	E109	CATCGGGCGCTATCGTGGCGATACTGGCCGCCGTC[A/G]TCGCGATACTGGGTGATATCAGGGTGACATTGGAT	scaffold21472_size2994	1988
321_737	Affx-157603675	E109	AATGAGATCCCACCCAGTTTGTTTGGTCCCGCCTA[C/G]GGGTGGGGCCACCACACATCCCAACCGATGAGATC	scaffold16385_size5529	737
169_11415	Affx-157610436	E109	TTTTGGAGGTGAAATGTTGTTGGGAAAATGGAGTT[C/T]GGGGTGATATTTTGGGAATTCTTCGCACAAGGAGG	scaffold1304_size30509	11415
704_7527	Affx-157595865	E109	CAGAGAGACTCATAGGGACCCATAAGGGCCCACAG[G/T]GCCCCATAGGGACACATAGGGACCCACAGAGCACC	scaffold2464_size20921	7527
333_4872	Affx-157596691	E109	GTGTGACACAACAACATGACATGGGGACACGTGTG[A/G]CGCAATGACATGGGGACACGCAACACACGTGTGAC	scaffold16593_size5415	4872
751_14287	Affx-157627928	E109	AAGATGCTACACGGGCAGCCCCAGTGCATCCATCG[A/G]CAGCCCTCCTGCAGTGACATCCAGTGCCAGAAAGG	scaffold3164_size18644	14287
751_5586	Affx-157592679	E109	AGGGCGGTTCGCCTCGCTGTGTGCCAAGCAAGATG[G/T]CCCCAGCGCAGCCTTCTTGCAGAGTGCACTGCCCC	scaffold3164_size18644	5586
169_6662	Affx-157620676	E109	TTTAATCCCAAAAAGAGACCTTCCATCTCTACCCC[A/G]AAAGGAGACCTTCAACCTTTATCCCAAAGGGAGCC	scaffold1304_size30509	6662
169_2175	Affx-157591295	E109	TTTGGGGGTTATTTGGGGGGTTTGGGGGGGACTTT[A/G]AGTGGCTTTTATGGGGAACGATGAATTCCCAATTG	scaffold1304_size30509	2175
1015_2539	Affx-157627416	E109	CTATAGAGACACATAGGGACCCTATAAGAACCATA[C/T]AGGGGCATATAGGGATCCCATAGGGACACATAGGA	scaffold9372_size9897	2539
751_1130	Affx-157623423	E109	CCCAAAATCCACCTACTCTTTCTTTTTTGGCCCCA[A/G]ATCTGTCATTTCCAACTGCAAAATCCATCCACCCT	scaffold3164_size18644	1130
888_8053	Affx-157606294	E109	CAACCCGTCACCCAACGGGACGCAAAGAGGGACAG[A/T]AATGGGACAAAATGGACTCACAGTCACATTTTGGG	scaffold6742_size12448	8053
792_13459	Affx-157601170	E109	GGCTGAGCTGCAGCGTGCCCTCTCCAAAGCCAACT[C/T]GGAGGTGGCCCAGTGGAGGACCAAGTATGAGACGG	scaffold4602_size15563	13459
169_6248	Affx-157620691	E109	AGGAAGAACTCTGAGGTTAATTTGTCCTTTATCCC[C/T]GTTTTCCCCTGTTTTTTATTTTTTTTTCATGCCTT	scaffold1304_size30509	6248
811_3375	Affx-157591823	E109	GGATTGCGTTGCAATGCACGGGGTGCAAATCTCCA[A/G]CACAGTCCATTCCCATTACAATGCCCAGCAGCAGT	scaffold4946_size14960	3375
548_1990	Affx-157614868	E109	TCGGGCGCTATCGTGGCGATACTGGCCGCCGTCGT[C/T]GCGATACTGGGTGATATCAGGGTGACATTGGATGC	scaffold21472_size2994	1990
888_8557	Affx-157605372	E109	GTGTGCCAACCCAATCCCAACTCAACTGGACCAAC[C/T]CATCACCCAACGGGATGCAAAGAGGGACAAGAATG	scaffold6742_size12448	8557
169_11395	Affx-157585979	E109	TTGGGAGCTCTTCCAAAATGTTTTGGAGGTGAAAT[A/G]TTGTTGGGAAAATGGAGTTTGGGGTGATATTTTGG	scaffold1304_size30509	11395
54_1410	Affx-157612130	E109	TCGAGCCCAACTCACAGCCATTGGTCAACAGCTTT[A/G]GAGCCCAACTCATGGCCAATGGTCAACAGCTTTCG	scaffold10366_size9123	1410
169_6885	Affx-157595999	E109	CTGAGTTCCCCAAATATGGGGCAACCCGTGGCATC[A/G]AAGACCAACACCCCAAACCCTTTCCATCAGCCTAA	scaffold1304_size30509	6885
169_1566	Affx-157590451	E109	TTACATTGCATTGTCACTTTGCTTGGCATTGCAGC[A/G]CCCCTGTGCTTTTCTTTGACCCTTTGCTTTGCACT	scaffold1304_size30509	1566
252_5249	Affx-157607834	E109	CCACAGAGACCCATAGAGGCTCTGTAGATTCTATA[C/T]CCACTTATTGAGACCCCATAGAGACCCATAGAGAC	scaffold14923_size6302	5249
169_6533	Affx-157608996	E109	CCTCCATCCCAAAATAAGATCTTTAACCTCTACCC[C/T]AAAAGACCTTCAACCTTAATCCCAAAAGGAGATCT	scaffold1304_size30509	6533
169_6530	Affx-157586658	E109	CAACCTCCATCCCAAAATAAGATCTTTAACCTCTA[C/T]CCCAAAAGACCTTCAACCTTAATCCCAAAAGGAGA	scaffold1304_size30509	6530
497_17904	Affx-157626042	E109	CAAGACTGGGGCTCACAACCTTCAATAAACCAAAA[C/G]AAATCCCCAAATGGACCCAACTTACGGCAGAAATC	scaffold2034_size23091	17904
321_937	Affx-157624598	E109	ATGCTTTGCAGGTAATGAGCAACCACGATCCCTGA[A/G]GGGTAAAATGGAGAGGAAAAGACCCAAATGAGTGC	scaffold16385_size5529	937
169_3931	Affx-157594776	E109	ATTTGGTCAAAATCCCCTGATATTTGGTCAAAACC[C/T]CCTGATATTTGGCAAAATCACCCAGTATTTGACAA	scaffold1304_size30509	3931
169_15088	Affx-157602282	E109	CTCTAGAGGTCCCTTCCAACCCCTACAATTCTGTA[A/T]TTCTCTGATTAATTGAAGGGGGATGCATTTATTCA	scaffold1304_size30509	15088
213_4456	Affx-157611495	E109	CAAGGATGGCCCCGCAGCGCGGTGTGCCTCCAGAC[A/C]CACATGCACCGACACCCAAGGTACACGGGTCCAGA	scaffold13996_size6824	4456
169_1689	Affx-157622154	E109	CTCCTTTGCTTTGCACTGCAATATCACTTCACTTC[A/G]CTTCGCATTTCCCCTGTGCTTTGCATTGCCCCTTT	scaffold1304_size30509	1689
213_6437	Affx-157607044	E109	ATCCCAACTGACCCTGCTACAGCCTTTAGAAACCA[C/G]CTGCCTTAATGCAGAATGAAAACGTGCCTGTCCGC	scaffold13996_size6824	6437
497_16545	Affx-157588666	E109	AAGTCAGCGTGATCCCAAAGCCTATGACCCCATAG[A/G]CTTTGACATCAAGCAGGAAAAGGCTGAACACGAAG	scaffold2034_size23091	16545
213_1777	Affx-157584623	E109	ACCCATAAGCTCTTGTCTCGCTCCAACGCATAGGA[G/T]GGAGAGGAGGTTCTTTGATATACGTATACCCGGCG	scaffold13996_size6824	1777
390_3961	Affx-157595155	E109	TCATTTGGGTTCACACCCCATATTTTTGGAGGTTC[A/G]TCCCCTTATTTGGGGGTTCAGACCCCATAGATTTG	scaffold17839_size4739	3961
497_18645	Affx-157590299	E109	ATCCAAGTGATTTAGGTGATGCTCTCCAGACTGAA[C/T]CATCTGCCCCAAAGAGACGTCCACCAGCTTTGGGA	scaffold2034_size23091	18645
169_6502	Affx-157628372	E109	CAAACTCTTACCCCCAAAAGAAGATCTTCAACCTC[C/T]ATCCCAAAATAAGATCTTTAACCTCTACCCCAAAA	scaffold1304_size30509	6502
213_5187	Affx-157601228	E109	ACCATCAACAAAGACATCAGGAGTGAGGACGGGAC[C/T]GTGACTCTGCAGTGGCCGGTGTTTCACCTGTCTGC	scaffold13996_size6824	5187
169_6640	Affx-157612464	E109	GTCCCATAAGAAGACCTTCAACTTTAATCCCAAAA[A/G]GAGACCTTCCATCTCTACCCCAAAAGGAGACCTTC	scaffold1304_size30509	6640
497_9779	Affx-157588360	E109	GGCTTTAGATCCAAGTAGGTGTCTCACAAAGACAT[C/T]GTGACCCATCCATCCATGGTGCAAAGACCTCGTGA	scaffold2034_size23091	9779
169_4319	Affx-157612308	E109	TCCAGTTGCCACCTCTCCCAACCCCTCAATGCCCC[A/G]TGGATATTTTTCCCTACCCTTTCGCTTGCCCGGGG	scaffold1304_size30509	4319
390_2798	Affx-157593460	E109	ACTTGGGTGTCACCGTGGTCCTCCAAGGGGACATT[A/G]TTGGTCCTCCAAAGGGTCGGCAGTGTCACTGTGGT	scaffold17839_size4739	2798
811_3632	Affx-157590076	E109	AAGGTGTTCCAGGTGCAATGCACATGTTGCAATGC[A/G]CTTGCATTCTGATGCCCGGGCTGCAAATCTCCAAC	scaffold4946_size14960	3632
548_1848	Affx-157592921	E109	CGGCTGCTATCGCGATAGTTGGCCACTATCGTGGC[A/G]ATATCAGATGCTACCGTGGCAATATTGGCCACTGT	scaffold21472_size2994	1848
169_4008	Affx-157627781	E109	CTGACATTTGGCAAGCTTCTTCTTCCTTTTTCCCA[A/G]TGAAACGGCTCTTCACCCAAATCACTCCGTTTTCT	scaffold1304_size30509	4008
548_2668	Affx-157598000	E109	AGGCCGCTGCCGTCGCGATATCGCCCGCTATTGTC[A/G]CGATATTGGGCGCTATCGGGCACTATCTTGGCGAT	scaffold21472_size2994	2668
456_2984	Affx-157586430	E109	AGATCTGCCTGGTCCTCCCAGTATCCATCCCTCCT[A/G]GTCCCACTATGACCCTGCCAGGACCTGTGTAAGTC	scaffold19421_size3981	2984
321_690	Affx-157585412	E109	CTTTCCCTTAGTCCCGCCCATGAGCATCTCCTATG[C/T]GCCTCCCAACCAATGAGATCCCACCCAGTTTGTTT	scaffold16385_size5529	690
378_358	Affx-157589824	E109	ATCGGTCTTTGGGATCAGCCATCAATTAATGGGAT[C/T]CCCTATTAATCACTGGGATCGCCCATCGGTCTTTG	scaffold17612_size4863	358
169_1693	Affx-157595085	E109	TTTGCTTTGCACTGCAATATCACTTCACTTCACTT[C/T]GCATTTCCCCTGTGCTTTGCATTGCCCCTTTGCTT	scaffold1304_size30509	1693
497_11078	Affx-157589068	E109	AGGGGGACGGGTTGCAAAAGGGTACAGAAATGAGG[C/T]AGGCTTGCCAAGGGTTTGCACACGGAGGGATTTAA	scaffold2034_size23091	11078
497_18720	Affx-157584046	E109	GGGTGGTGTCCAAAATTGGACCCAAACCATCCCAA[C/T]ACTTTAGATGACGGCTCTTCATATTGAATCATCTG	scaffold2034_size23091	18720
169_6744	Affx-157586824	E109	CAGTGGAGTGAAATAGGCATTTTAGGATGCAGTTA[A/G]TTACAAGATTTTGGAGGATTTTCCCTAAAATGAAA	scaffold1304_size30509	6744
333_1712	Affx-157604736	E109	CCCCCTCCAGGAGCCACGCCCACATAATCCATGCC[C/T]AACCATAAGCCACGCCCCTCTGTAAGCCACGCCCA	scaffold16593_size5415	1712
333_5276	Affx-157591964	E109	CCCCACGGGGACACGCGTGACACAGCAACGCGACA[C/T]GGGGACACGCGTGACGTGGGGACACAGCACACACG	scaffold16593_size5415	5276
169_1776	Affx-157584158	E109	CCCTTTTGCTTCGTACCGCATCGTCACTTTGCTTT[A/G]TAACGCAGCGTCACTTTGCATAGACCCTTTGCTTT	scaffold1304_size30509	1776
169_17210	Affx-157598653	E109	GGGGTAATTTCATCTCTTCCCCATCATGCCATAGG[A/G]TGAGTGCATGAGATGTGTTCCCTTGGGCTGAAAAA	scaffold1304_size30509	17210
231_2985	Affx-157588359	E109	ATACCCATCTATGGGGCAGTGCTAATCCATGGGGC[A/G]CCCCACATATCTATGGGTCAGTGCCCATCTATGGG	scaffold14454_size6564	2985
792_8883	Affx-157584423	E109	TTGAGAAGAACCGAGAGTAGTCAGCCTGGGTTCCC[A/G]CACATCTCCTGACTTCTATCCAGTCTGACTATGGG	scaffold4602_size15563	8883
169_1752	Affx-157600857	E109	GCCCCTTTGCTTTGCTTTGCAAGGCCCTTTTGCTT[C/T]GTACCGCATCGTCACTTTGCTTTGTAACGCAGCGT	scaffold1304_size30509	1752
333_3763	Affx-157585537	E109	ACCCGTGGACATACGTGACAATGACGTGGGAACAC[A/G]TGACACGCATGTGACGCAACAACATGACAGGAGAG	scaffold16593_size5415	3763
751_5093	Affx-157603706	E109	CAATGCGTCCCATTGCCTTCCTGCAAGAACACCCG[C/T]TGTGGTGCAGGAACTCGGTGCAAGGTGGTGGACGG	scaffold3164_size18644	5093
169_1533	Affx-157606036	E109	CATTTTCCCTTTGCTTTGCAGTGCCCCTTTGCTTT[A/G]CATTGCATTGTCACTTTGCTTGGCATTGCAGCACC	scaffold1304_size30509	1533
321_681	Affx-157602093	E109	ATCTCACTGCTTTCCCTTAGTCCCGCCCATGAGCA[G/T]CTCCTATGCGCCTCCCAACCAATGAGATCCCACCC	scaffold16385_size5529	681
456_2886	Affx-157611891	E109	GGTCTCTTTGGACCTGTACTGAGCCCTCAGGACCA[C/G]TATGGGTCACTCAGGAGCAGTATAAGGCACTCAAC	scaffold19421_size3981	2886
390_3722	Affx-157609757	E109	TAGATTTGAGGGTTCGTCCCCCTTATGGGGGGTTC[C/T]GACCCATAGTTTTGGGGCTTCTCCCCCCTTATTTG	scaffold17839_size4739	3722
1015_2153	Affx-157588506	E109	TAGGGATGCATAAGTATCCTATAGAGATACGTAGG[A/G]ACACATAAAGACCCTATAAGAACCCCACAGGGACA	scaffold9372_size9897	2153
497_3145	Affx-157628616	E109	ACAATCGGGGTCGCAATGCAGAATGAGGGTTGCGG[G/T]CGTTGCTTCGTGGCCCAGGATGGTTTTGCACGCAG	scaffold2034_size23091	3145
333_4830	Affx-157583648	E109	GGGAACACACGTGACGCAGTGACGTGAGTTCATCT[A/G]ACACACGTGTGACACAACAACATGACATGGGGACA	scaffold16593_size5415	4830
751_2572	Affx-157599102	E109	AATGTGGGATGGTGGATGGGTGCCTCGTGTGTGTC[C/T]TGTAGTACTCATGCAAGGATTTCCATTGTGAAGCT	scaffold3164_size18644	2572
371_3270	Affx-157605453	E110	TCACCCTAATGCCAAACCCTTAACCCCAACCTTAA[C/G]TCTGTAAACCTAAATCCAATATGGGCCTAATCCGC	scaffold17485_size4926	3270
143_4733	Affx-157624533	E110	ACCCATAGGGGTGTTTGGCTTTCTGGGTGTCCAGC[A/G]ATCCTTGTGGGGGTCTGTCCTTCCACGGAGCTCTT	scaffold1258_size31516	4733
371_3304	Affx-157600866	E110	ACTCTGTAAACCTAAATCCAATATGGGCCTAATCC[A/G]CAGCTCAACCCTAACCCTAAGCACTAACCCTAACC	scaffold17485_size4926	3304
60_23197	Affx-157613657	E110	GCTGCAGCACTGCAGCGCTGCAGGGCAGAGCCCGC[C/T]TTTGTTTACTGCTCTGCGGGGCCTGAGCTCTGACT	scaffold1048_size37412	23197
60_19595	Affx-157599458	E110	ATCAGGCAGCCTTGAGGTTTGCTCTTGGAAGCTGC[A/G]CCTTTGCTGCTCGTGGTCCAAACTTCATCTGTGCT	scaffold1048_size37412	19595
60_11820	Affx-157593265	E110	GTGTCGGATGCCTCCTGACACTCAGCAGGCTGAGA[C/T]GCTTTGTTCAGCTTCTTGGAGAAGCTGCATGTGGC	scaffold1048_size37412	11820
60_586	Affx-157593804	E110	AGACACAGAATGGGTGACGTTGGTACCGTTCACGT[C/T]CCAGCTGCAACTCAACGCCTTTAAGTCAAAATAAC	scaffold1048_size37412	586
60_851	Affx-157591652	E110	TTGAAGCTCATCTGATTGAGTTTACTTCCTAAGCA[C/T]CAGCACTGGGTGAGACTAACGATGCTCTGAGGCTG	scaffold1048_size37412	851
60_14983	Affx-157624563	E110	TGTGCTGCTCAATCTGGGCGAAGATCCCAAATCTT[A/G]CTGTTTATCCTCCCTTCCTCTTCTGAGCTGTTAAG	scaffold1048_size37412	14983
60_17293	Affx-157594025	E110	ATCCTGAGCAGATAATTCAGAGACTGCAGGACTGT[A/G]GTGCCCTAAATGCCAAGCTCCCAAAGCTGGCACTT	scaffold1048_size37412	17293
946_6227	Affx-157599074	E110	CTCTGGCCCGGCAGGAGCCCCCCAGATCTATGGGG[C/T]GGATTCATCCCTCGTTCCCCATCGGGATGTGACCT	scaffold7879_size11207	6227
60_24429	Affx-157613583	E110	TTCGTGGCTCCGGCCACGGGGACGCACAACTACAC[A/G]CTGTACTTCATGAGCGACGCCTACATGGGCTGCGA	scaffold1048_size37412	24429
143_3916	Affx-157592895	E110	CGCTAGGCATCACCAATGGGCAATGAGCATCACCA[A/G]TGGGCCATCGGGTAACCCCAATGGGATTTGGGCAT	scaffold1258_size31516	3916
373_183	Affx-157609809	E110	CTCTCCCAGCACCACCACAACCTGCTTGCTGTCGC[A/C]CGGCTGCTGCCAGATATCACCGACAGGGAGAGGTA	scaffold17516_size4911	183
60_22837	Affx-157583369	E110	CCACCATTGGTGAGGGAAATGCAGGAGGCAGCGCA[A/G]TGTTTGCTGCTGCTGCTCCTCTCTGTCCTCTCTCT	scaffold1048_size37412	22837
60_25841	Affx-157609649	E110	AAAGGACGGGGAGGAAAACCTCAGCACCTCTGCTG[G/T]GCAGAGAGGGGGAAAAGCCACACCAAGGGACGGGG	scaffold1048_size37412	25841
143_5380	Affx-157590902	E110	AAGTCTTTCCCAGCATAGGTGATTGTTGGATCCTT[G/T]GGGCTGTGCTGGCCATGGGGCTGGGCAAGGCTGAG	scaffold1258_size31516	5380
756_9110	Affx-157595770	E110	GTCCCCATATCCATGTGCCCTTGTGCCCCCACATC[C/T]CGATGTCCCCATATCCCTACATCCCCATAACCCAT	scaffold3494_size17801	9110
60_14734	Affx-157624370	E110	AAGGACCTCCTGCCTTATGGCTTTGCCATTCACCA[C/T]GCTGGGATGACACGAGTGGACAGGACGTTGGTGGA	scaffold1048_size37412	14734
60_594	Affx-157587935	E110	AATGGGTGACGTTGGTACCGTTCACGTTCCAGCTG[C/G]AACTCAACGCCTTTAAGTCAAAATAACGGTTAGAA	scaffold1048_size37412	594
60_14884	Affx-157600045	E110	ACCTCATTCAGCACGGGGTGAGACTTCTTACCCAC[C/T]GTCATCTTTTCTGAGTGTCTGCATTACACCTGGAA	scaffold1048_size37412	14884
262_15644	Affx-157615224	E110	AAAGAGGGACGACAGCATCCCATGGGTGGGAGTGC[C/T]GCCTGCTGGGATGCAGAGGAGCCTGCAGTGCATGG	scaffold1508_size27661	15644
60_23600	Affx-157619241	E110	GCGCAGATGGTGACCCAAGCCATGTGGTCCAAGGA[C/T]TCCTACCTCAAACAGCTGCCTCACTTCACCTCCGA	scaffold1048_size37412	23600
143_6131	Affx-157627747	E110	ATGCCCGCACCATCCCCACACCACCCCACTGCCAC[C/T]GCTATCTCCAGCCCCGTTTCTGTGGCGTCCCATCC	scaffold1258_size31516	6131
60_10743	Affx-157610490	E110	ACCCAGGCTGTTCTGTGATTCTATGAGCTCAAGGC[C/G]AAGGAACAGTGCCCAGCAGTGCTCCATAGCCTTAC	scaffold1048_size37412	10743
60_13502	Affx-157597537	E110	GACGTGGCGACGTTCCTCCGAGTGGACCCTGCCAA[A/G]GGCTTGTTCTATTTTGATAACAGGTAAAGCTGGGG	scaffold1048_size37412	13502
60_16170	Affx-157606474	E110	GGAGAAAGGCTGTGTAGCCAAGCAGAGCTGGGCAG[A/G]GGTGTCCTCTGGCTGAGAGAAAGGGGGTAATCTGA	scaffold1048_size37412	16170
143_3985	Affx-157600981	E110	ATCACCAATGGCTCTTGGGTCACCCTGATGGGCGC[C/T]GGGCATGGCCAATGGGTGCTGGCCGTTGGTCAGTG	scaffold1258_size31516	3985
60_13610	Affx-157608073	E110	GCGTGCACTGCTGAGCAGGCAGTTTGTGGTCCTGT[A/T]TGCTGGAAGCCAAGTGAGGTTGCAGCCGTTGGTGC	scaffold1048_size37412	13610
60_12879	Affx-157585229	E110	TGCTGGGAGAGAATCAGTTTGGATTGTGCCTTTGA[C/T]CTCTGTGTGATGGGTTCTGTGGGCTGTGAGGGTGT	scaffold1048_size37412	12879
60_23654	Affx-157602905	E110	CCTCACTTCACCTCCGAGCACATCAAACGCTGCAC[C/T]GATAAGGTAAAACCCAACCCTCAGCTCCGTGCTGG	scaffold1048_size37412	23654
60_15054	Affx-157628963	E110	GCAGTCACAGTTTCCAACCCTCATCCCTTTTGTGC[A/C]CATCAGGAACAGCGTTTTGGATCCTTTTGACCGTA	scaffold1048_size37412	15054
946_5537	Affx-157595846	E110	GCGATGGTGGTTTTGGGATGACGGTTAACGGGGTC[A/G]CGGTTGTTGGAGGTGTTGGTTTGGGGGTTCAAAGA	scaffold7879_size11207	5537
371_3350	Affx-157592777	E110	CTAACCCTAAGCACTAACCCTAACCCCTTACCTAT[A/G]TGCTAACACCAAACCCTTCCCCGCAATTGCAAACT	scaffold17485_size4926	3350
60_454	Affx-157625906	E110	CCTGAGAGAGCGATGGATCCAGCCTGGCAGGAGCA[C/G]AAGGGTCTCTGAAAGGCTGAGCGTGACATCGTGCA	scaffold1048_size37412	454
262_15671	Affx-157624839	E110	GGGAGTGCCGCCTGCTGGGATGCAGAGGAGCCTGC[A/G]GTGCATGGCACACGTGGTGACTGTGCCCTCCTGCC	scaffold1508_size27661	15671
756_11049	Affx-157586264	E110	TGATGCTCGTTAAGGATAGGAACACCCCCACATGA[C/T]GGTCCTGGGGACAGGGATACCCCAAATAGGCACAA	scaffold3494_size17801	11049
149_17639	Affx-157598959	E110	GGGACAGATGTGCTGGGTGTTGGGTTTTTTTTGGC[C/T]TGCGTGATGTTTGCCTCTTCCCTTTTCCACGTGGC	scaffold1269_size31297	17639
60_15912	Affx-157619263	E110	AGCTCTGCTTGGTTGGTCTGTGGGCTCTGATGGTG[A/C]GCTGCTGTTCCTCAGGATGCAGTGAATTGGCTCGG	scaffold1048_size37412	15912
60_18384	Affx-157583700	E110	CTCTGCATCCCAGCAGGTTGGTAATGGTTCCTCTT[A/G]TTCAGGTGCACGGCTCATCCGAAGCCTTCTGGATC	scaffold1048_size37412	18384
60_1069	Affx-157619555	E110	GGGCACCAGGGCTCATCTGTGGGCACGGGGACAGC[A/G]GTGACAACAGTGCCAGAGGGCAGCAGCCGTGCCCA	scaffold1048_size37412	1069
262_9460	Affx-157590973	E110	CGTGTCTCCGTGTTCCCGCACACACCGATGCCATC[A/G]AGGCTCCAGGAAGTCACTGCCCATGTCCCCACGTC	scaffold1508_size27661	9460
262_11766	Affx-157599831	E110	TGTGGCCCTAAAGCCCCTCACGACACCACTCTCAG[C/T]CACGTGGTGTGAATGACCCTTTGTGGCCGGCTCGG	scaffold1508_size27661	11766
143_3996	Affx-157590139	E110	CTCTTGGGTCACCCTGATGGGCGCTGGGCATGGCC[A/G]ATGGGTGCTGGCCGTTGGTCAGTGTCCCTGCCGGG	scaffold1258_size31516	3996
143_4484	Affx-157612225	E110	TGTCCATCTGGGTGTTCAGCTCTTCTTCTGGGTGT[C/T]TGTTCTGAGTATTGGCCTGTTGGGTTCTTCACTTG	scaffold1258_size31516	4484
60_871	Affx-157598695	E110	TTTACTTCCTAAGCATCAGCACTGGGTGAGACTAA[C/T]GATGCTCTGAGGCTGCTAATTATCCCACCTAACGA	scaffold1048_size37412	871
60_17541	Affx-157590293	E110	TCACCGACAAGACCCTCAACCTCTGCAAGATGATC[A/G]ACAAACGGATGTAAGTGACAGCACCTCCGGGGTGT	scaffold1048_size37412	17541
60_10863	Affx-157585792	E110	GAATGATTTTGGGATTTGTTTCTTATGCAGCCGTA[A/G]TGTCACAGTGCTGCTTTGGTGTTCCATTAGGAAAC	scaffold1048_size37412	10863
143_4745	Affx-157590425	E110	GTTTGGCTTTCTGGGTGTCCAGCAATCCTTGTGGG[C/G]GTCTGTCCTTCCACGGAGCTCTTCACCCATCTTTT	scaffold1258_size31516	4745
60_22271	Affx-157597975	E110	AGATACCCAATCTGGGCTGTGGGCTTCTCCTTGGG[C/T]AGCCTGATGCGACCTGCATGGGAAGGGCTCTGGGC	scaffold1048_size37412	22271
584_15018	Affx-157592267	E110	ACCCCAATGTGGACATCCGATGTTGGGACACCCCA[C/T]GTTGGGTGCCCCCCTGGCGGTGGGGTTTCTATGGG	scaffold2222_size22064	15018
60_15159	Affx-157607016	E110	TTTTTGCTCCTGCAGGTTCTGGTGTCCACAGCAAC[G/T]CTGGCCTGGGGTGTGAACCTCCCTGCCCACACCGT	scaffold1048_size37412	15159
60_646	Affx-157613834	E110	GTCAAAATAACGGTTAGAAACGGTTAAGGTCACGC[C/T]TACCTGGAAGGCTGCAGGAAAGATGTCAGCATTAC	scaffold1048_size37412	646
262_15592	Affx-157626061	E110	GATGGCTTCGGGGCGTTGGTGGGGTTGGGGTCAGG[A/G]GGCTCTGGGACACCCCAAAGAGGGACGACAGCATC	scaffold1508_size27661	15592
60_16735	Affx-157609748	E110	AAGCTTGAGCTTCAGAAGTTGCTGGAGCGAGTTCC[A/G]ATCCCTGTGAAGGAAAGCATAGAGGAGCCCAGTGC	scaffold1048_size37412	16735
60_12017	Affx-157610585	E110	GCAGCTGAGCCAGGGATGAGGCTGTGACAAATTGC[C/T]TCTTTTGATCAGTGCTGGGCAGTGGAAATGTGGGT	scaffold1048_size37412	12017
371_4539	Affx-157627460	E110	CTGGGGTGGTAGGCATGGAATGGTGCCACCAGGAT[G/T]GTGGCACTGGAATTATGGTGGCACAGGGGTGGTGA	scaffold17485_size4926	4539
60_22642	Affx-157600529	E110	CTGTCTGGGGGTATCTGAGCCACAGTGCTGTGCCC[A/G]CAGGTGTGTCCCACAGGCATCTCTCCGACCACCTC	scaffold1048_size37412	22642
60_15099	Affx-157590454	E110	CAGCGTTTTGGATCCTTTTGACCGTAGGAAGGGGT[G/T]CCTACGTGGCTTCGCTCATCCCCATTTTTGCTCCT	scaffold1048_size37412	15099
60_22797	Affx-157589321	E110	AACCTGGGGATGATTGCAGCCTATTACTACATCAA[C/T]TACACCACCATTGGTGAGGGAAATGCAGGAGGCAG	scaffold1048_size37412	22797
60_19517	Affx-157589933	E110	AACCTCCTTTAAGCCACGGAGATTTGATGCCTCTA[G/T]ATCTGTTATGGGCCAGAGTGTCTTTCATGTGTTCC	scaffold1048_size37412	19517
143_5485	Affx-157626359	E110	TGGCGCTGGCTGTGGGAAGGGGGGGTGACACGGTG[A/G]CCATCCTATAGGTGTCAGACGCAACGGGGCGCATG	scaffold1258_size31516	5485
60_639	Affx-157618091	E110	CCTTTAAGTCAAAATAACGGTTAGAAACGGTTAAG[A/G]TCACGCCTACCTGGAAGGCTGCAGGAAAGATGTCA	scaffold1048_size37412	639
60_17589	Affx-157614732	E110	AAGTGACAGCACCTCCGGGGTGTTTCCTGCTTGAG[C/T]ATAGGCTTACAGGGGTGCTCAGCTGCAGGCCGGCC	scaffold1048_size37412	17589
60_15556	Affx-157625926	E110	TCAGGACACTCAGCAAGGAGAATTTGCCAAGCTAA[G/T]AGCTGTTGTTTGTGCTGACCTCACTTTCTCATCCC	scaffold1048_size37412	15556
60_12286	Affx-157611242	E110	AAACAGAGACACTGAGTTGGATGGTTTTTTTTCCC[C/T]TTTTCAGCAATTGGTTTCTGTGGAAAAGCTGCCCA	scaffold1048_size37412	12286
60_21671	Affx-157611597	E110	TGGCAGTGCTTTTGGTCTGCTGGGCCAGGGGTGAC[A/G]GCTTGCCCGAGCGTCCCTGATCCTAAAAGGCGGTG	scaffold1048_size37412	21671
60_21691	Affx-157605085	E110	TGGGCCAGGGGTGACGGCTTGCCCGAGCGTCCCTG[A/G]TCCTAAAAGGCGGTGATCCTAAAAGACCCTTCACC	scaffold1048_size37412	21691
371_701	Affx-157605187	E110	TGTCCCATCCCCGTCCCTTCCCCATTCCCACACCT[A/G]TCCCTGTCCCATTGCTGTCCCCATTCCGATCCCCG	scaffold17485_size4926	701
60_15398	Affx-157628236	E110	TGTTCTGGGAGCTGTCCTGCTGTCAGGGCACAGCA[C/T]GATGGGATCACTAGGAGAGAAGACAAACGATTCCC	scaffold1048_size37412	15398
60_15085	Affx-157594738	E110	GTGCCCATCAGGAACAGCGTTTTGGATCCTTTTGA[C/T]CGTAGGAAGGGGTTCCTACGTGGCTTCGCTCATCC	scaffold1048_size37412	15085
149_18056	Affx-157604782	E110	GGAATTACTATTGCTCCCGGGAGGGCGTCGGAAAC[C/T]GAGTCCTTTCGTGATGGAGGAGAGTTAAAAACAGG	scaffold1269_size31297	18056
371_876	Affx-157627124	E110	CCCCCATCCCTGCGCTCCCACCCAGCCTGTGCCCC[C/G]CTCACGGTGCCCCTTTTTCCAGGAAAACCCAAAAA	scaffold17485_size4926	876
60_14756	Affx-157629165	E110	TTGCCATTCACCATGCTGGGATGACACGAGTGGAC[A/C]GGACGTTGGTGGAGGATCTGTTTGCTGACAAACAC	scaffold1048_size37412	14756
964_1309	Affx-157592603	E110	GGCTGTATGGGCTGTAGGCCATGGCTGTATGGGCT[A/G]TATGGGCTGTAGGCCATGGCTGGCTGTCCCGCAGG	scaffold8319_size10809	1309
60_10614	Affx-157621673	E110	GGCCCCATCTGGAGTACTGTCAAGCCCAGGTTGGA[C/T]GGGGCCCTGGGCAACCTGGTCTACTAAATGGGGTG	scaffold1048_size37412	10614
149_17669	Affx-157588164	E110	TTGGCTTGCGTGATGTTTGCCTCTTCCCTTTTCCA[C/T]GTGGCTCCTAAGCGGCGCTACCACGGAGTAAGAAA	scaffold1269_size31297	17669
946_6259	Affx-157592263	E110	GGGTGGATTCATCCCTCGTTCCCCATCGGGATGTG[A/G]CCTAATGGGGATGCTCCCATCCTGGCTTTGGGATG	scaffold7879_size11207	6259
60_24786	Affx-157602301	E110	TGTTTCCTCCCTGACGCGCTCTGCTTTCTCCCTTC[A/G]AGCTGTGAGGCTGAATTTCAGCACCTTCCCACCTC	scaffold1048_size37412	24786
526_730	Affx-157608563	E110	CCGTGTCACCCAGCCAGGCGCTCACCACCGGAGTA[C/G]ACAGCGCAGTGCTGGAGGGGCCCCGTGTAGGTCCC	scaffold21123_size3170	730
756_9164	Affx-157600053	E110	ACATCCCCATAACCCATGTCCCTATATACCCATAT[C/T]CCCATGTTCCCATGTCCTTGTATTCCCATATCCCC	scaffold3494_size17801	9164
946_4404	Affx-157585758	E110	TCCCGTTGCTCCGCGTTGTTCACTTGGGGGGCGCT[C/G]AGCTCTATTGGGGTCGTAGTGATTGAGGGTATCAG	scaffold7879_size11207	4404
946_4403	Affx-157608209	E110	GTCCCGTTGCTCCGCGTTGTTCACTTGGGGGGCGC[C/T]GAGCTCTATTGGGGTCGTAGTGATTGAGGGTATCA	scaffold7879_size11207	4403
60_21726	Affx-157591341	E110	ATCCTAAAAGGCGGTGATCCTAAAAGACCCTTCAC[C/T]GTCTCTCCTCCCCGTGCACTGAGTCTGCCTGCCCG	scaffold1048_size37412	21726
60_17690	Affx-157616300	E110	GCAGCTGCGTGTTGGTGCTGTCTCAGCCTCCCTGC[G/T]GTGTCCCTGCAGGTGGCAGTCCATGTGCCCTCTGC	scaffold1048_size37412	17690
60_20104	Affx-157626384	E110	TTCGCTTTCCTTCTTTATCCTCCCCCCTGTTTCAC[A/G]TTCCCCATCCATTCTGTGCTGATGAATCCCTCAGA	scaffold1048_size37412	20104
60_15408	Affx-157615001	E110	GCTGTCCTGCTGTCAGGGCACAGCACGATGGGATC[A/G]CTAGGAGAGAAGACAAACGATTCCCATTATCTTGC	scaffold1048_size37412	15408
60_15579	Affx-157623085	E110	TTGCCAAGCTAATAGCTGTTGTTTGTGCTGACCTC[A/G]CTTTCTCATCCCTTAGATGCTGGGACGTGCTGGGA	scaffold1048_size37412	15579
60_26406	Affx-157616989	E110	TGCTTGACGTCCTGAGTGTGCGAGTTGAGGACGCT[C/G]ACACACTCATACTCCTCCTCTTCATCCACTGTAGG	scaffold1048_size37412	26406
143_4654	Affx-157607144	E110	GGGAGGCCATCTATCAGGATGTCTGTCTGTCCTTC[C/T]GGATGTCCCTCTGGTGAGGTATCCGTCTGTCAAAA	scaffold1258_size31516	4654
60_424	Affx-157613711	E110	GCGTGTCGGCAGCACTGAGGTTTCCCTGCTCCTGA[C/G]AGAGCGATGGATCCAGCCTGGCAGGAGCACAAGGG	scaffold1048_size37412	424
60_12992	Affx-157604148	E110	TGCCCTGGGGAATGCATCTTCATCCACCCTAACCC[A/G]CGGGCTTCCTCCCAGCGCCTGGCAACCTATGGCAT	scaffold1048_size37412	12992
60_519	Affx-157604390	E110	CGTGCACTGTCAGCCCACAAACCCGCCCAGAATTC[C/T]ACATGTTTTAGGACACGTATTTCACTGTTACAGAC	scaffold1048_size37412	519
60_10905	Affx-157594360	E110	AGTGCTGCTTTGGTGTTCCATTAGGAAACAAACCA[A/G]AAGAACACCCCAGTATTGGTTGCATTGATGTGAAG	scaffold1048_size37412	10905
60_14648	Affx-157609136	E110	GGATCTGTGCTGCCTTTGGTGGCTCCTCCTCACCC[C/T]GGGCAGAAAGCCTTGAGCTGGTTGTGTTTGTGCTG	scaffold1048_size37412	14648
60_14640	Affx-157588823	E110	CTCCTTTAGGATCTGTGCTGCCTTTGGTGGCTCCT[C/G]CTCACCCCGGGCAGAAAGCCTTGAGCTGGTTGTGT	scaffold1048_size37412	14640
60_15504	Affx-157603592	E110	GCCTCCTGCCAGCTAGAAGTAGCAGCAGACTGAGC[A/G]GTCTGACAGCGAAGCCTCAGGACACTCAGCAAGGA	scaffold1048_size37412	15504
262_10296	Affx-157587191	E110	GGGAGGGGGTGGGAGAGCTCTCTTGGGATTCTTGC[A/G]TCAACAGTCGGGAATGGGTCCGGCGCTGTGACCTT	scaffold1508_size27661	10296
946_4468	Affx-157621375	E110	GTATCAGTTATTGGGGGTATTGCTTTTTTGGGGTC[A/G]CGGTTATTGGGAGTATCGGTTATTGGGAGCATTGG	scaffold7879_size11207	4468
584_6890	Affx-157616127	E110	AAGAGGTGAGGTCCAAAAGGATGAGATGCAAAGGG[A/G]TGAGGTCCGAAGGGATGAGATGTGAAGGGGTGGGA	scaffold2222_size22064	6890
60_561	Affx-157614070	E110	TTTAGGACACGTATTTCACTGTTACAGACACAGAA[G/T]GGGTGACGTTGGTACCGTTCACGTTCCAGCTGCAA	scaffold1048_size37412	561
60_14876	Affx-157603822	E110	TTTGCATCACCTCATTCAGCACGGGGTGAGACTTC[C/T]TACCCACTGTCATCTTTTCTGAGTGTCTGCATTAC	scaffold1048_size37412	14876
60_20126	Affx-157588521	E110	CCCCCTGTTTCACGTTCCCCATCCATTCTGTGCTG[A/G]TGAATCCCTCAGAATGGTTTTAGTCCTTTGATGAA	scaffold1048_size37412	20126
946_6282	Affx-157611879	E110	CATCGGGATGTGACCTAATGGGGATGCTCCCATCC[C/T]GGCTTTGGGATGGGGGGCAATTATGTGTGTAATAG	scaffold7879_size11207	6282
60_19564	Affx-157599033	E110	GCCAGAGTGTCTTTCATGTGTTCCTTTGTACATCA[A/G]GCAGCCTTGAGGTTTGCTCTTGGAAGCTGCACCTT	scaffold1048_size37412	19564
1025_175	Affx-157610923	E110	CGGATGGGACAGGAGGAACATTTGGGCTCAGAAGG[A/G]ACATGGATGGGGCAGGAGTAATATTTGGGGTCAGG	scaffold9850_size9509	175
946_4073	Affx-157621408	E110	AAGGGGTGTGTGGCCCTCGAAGAAAGCAGCCAAAA[C/T]GTGGTGCTGTCCCCCAAAACAGCCCTAAGATGTGC	scaffold7879_size11207	4073
60_14468	Affx-157617033	E110	ACAGCACGGGCCATCAGGGACATGTGTCTGGAGAA[A/G]GATACCCTGGGCCTCTTCCTGAGAGAGGGCTCAGC	scaffold1048_size37412	14468
60_714	Affx-157599188	E110	TACTTAAACATTACAGTGCTCTGAATGGGTTTAAA[A/T]CGGGTCCCAACAGTCCCCGAAAGCAAATAAGAATG	scaffold1048_size37412	714
93_1860	Affx-157623315	E110	CCCACTGGGGTCCCCATTGGGGAACCCCACATTGA[C/T]GCCTATACACGCCCATATAACCGACCCTATATACC	scaffold11315_size8488	1860
262_9776	Affx-157622735	E110	ATCACGAAGGCTCCATGATGTCACCATCTGTGTCC[C/T]CACGTCTGCACCCACCAATGTCACGAAGGCTCCAT	scaffold1508_size27661	9776
60_12897	Affx-157620933	E110	TTGGATTGTGCCTTTGATCTCTGTGTGATGGGTTC[C/T]GTGGGCTGTGAGGGTGTTGATGTAGGTGTTAGCAG	scaffold1048_size37412	12897
756_11011	Affx-157610738	E110	CCCAAAATGATGTCTCTGGGGACAGGGACACCTCC[A/G]AGTGATGCTCGTTAAGGATAGGAACACCCCCACAT	scaffold3494_size17801	11011
60_15521	Affx-157594370	E110	AGTAGCAGCAGACTGAGCAGTCTGACAGCGAAGCC[C/T]CAGGACACTCAGCAAGGAGAATTTGCCAAGCTAAT	scaffold1048_size37412	15521
371_932	Affx-157598841	E110	AGGAAAACCCAAAAAGCCGGGTGGGAAGAAGTGGG[A/G]TCCAGACGAGGATGAGTGGGCACCACCAGAGGAGA	scaffold17485_size4926	932
371_3218	Affx-157586760	E110	AACCTAACCATAGTCCTAAACCCAAATGCATCCCT[A/G]AGACCAACCATAACTTTCACCCTAATGCCAAACCC	scaffold17485_size4926	3218
60_4084	Affx-157599836	E110	CAACGTGGGGGGCTCTATGGGCACTGGGGAGACAA[C/G]AGGGCTCAGTGGGGGGCTCTGTTGGGCACTGGGAA	scaffold1048_size37412	4084
60_1298	Affx-157587837	E110	CCACGGTGGCTCACCTGGAAGAGCCAGCGTAGGAC[A/G]GGCAGCGGGCAGGCAGATGTGGTGTTGTAGAGCAG	scaffold1048_size37412	1298
262_9948	Affx-157585072	E110	TCCATGAAGTCACCATCCATGCCCCCATGCACACA[C/G]CGACGTCACGAAGGCCCCATGAAGTCACCACGTGT	scaffold1508_size27661	9948
60_11845	Affx-157600717	E110	CAGGCTGAGACGCTTTGTTCAGCTTCTTGGAGAAG[C/T]TGCATGTGGCTGGAAGCAATTCTTAGATATGGAGT	scaffold1048_size37412	11845
143_6195	Affx-157600961	E110	CCCATCCCAGTGCCAACCCTGTACCCATCCCATGC[C/T]GTCCTTGAGCCCACTCCATCCCCACGCCCATCTGT	scaffold1258_size31516	6195
143_6194	Affx-157592293	E110	TCCCATCCCAGTGCCAACCCTGTACCCATCCCATG[C/T]CGTCCTTGAGCCCACTCCATCCCCACGCCCATCTG	scaffold1258_size31516	6194
60_10951	Affx-157587278	E110	CAGTATTGGTTGCATTGATGTGAAGGGCCAGCGTT[A/G]TGTCTCCATGTTTGAGGAGCGTTGCTGGCACGTTA	scaffold1048_size37412	10951
143_3709	Affx-157626898	E110	GGGCCACTGGGTAACCCTAATGGGAGCTGGGCATC[A/G]CCAGTGGGCAATGAGCATCACCAATGGGCTCTTGG	scaffold1258_size31516	3709
262_8156	Affx-157616117	E110	TTGAAGAGCTTAGAGCCATGGGATGGATGAGTTGG[A/C]AGGGTCCTTAAAGATGACAGAGCCATTGGGTGGCT	scaffold1508_size27661	8156
149_14582	Affx-157611853	E110	CCTGCAACTGCTGCCTGCCTGCAGTCCTGCAGCTG[C/T]CCCATGGGACATGGATGCGGTATGCAGCACTGAGG	scaffold1269_size31297	14582
756_11105	Affx-157609911	E110	CCCAAATAGGCACAAGGACACCCCCAGATGTCCCT[C/T]GTGGGCACAGAGACCCCCCCAAATGATGCTCCTGA	scaffold3494_size17801	11105
829_8186	Affx-157607861	E111	TAAGGCTTAGCTAGTCCAACTCCTCTTCAAGGAAG[A/T]GAGACACCTACAGCTAAGACCAGTTGCTCAGAGCC	scaffold5489_size14081	8186
782_974	Affx-157591163	E111	TGGCTCTAAGTCAAAATCATAAATCAAACAGCAGG[A/T]TTTGGTACATTTGCTTTTAAGAAACAAGGGTAGCT	scaffold4143_size16428	974
735_1846	Affx-157627467	E111	TCACTTCACTTCATTCTGTTACTGATAAATACTGG[C/T]AATCTATTAGAAATAATACATATTTTATTTTTAGC	scaffold2628_size20355	1846
735_4872	Affx-157590419	E111	AAGTTTCCTACATATTTATTTGTGTGAGCAGTTTT[C/T]CCAAACAATAATGATGTCCAGTGTTACTCTTACAG	scaffold2628_size20355	4872
329_616	Affx-157592503	E111	AGCATTTGAATACCCGTTTGCTTTACGAACATTCA[A/G]CCTGCCATTCCAAGTCAGTTACAGAGTGACTGTAA	scaffold16552_size5435	616
829_1419	Affx-157620406	E111	TTGGTTAATGAGGTCAAATTTGCAGTCTCTGTGTA[A/T]GAAAGATATTGTTCCTATCTGGTACAAAGCATTTC	scaffold5489_size14081	1419
829_12264	Affx-157592549	E111	GGGCCTAACATACACAGAGAGTCAGTTAAGGCCTG[A/T]GCTAGAGATAATAACCTCAGCTGGACCTGAGATGA	scaffold5489_size14081	12264
829_8268	Affx-157616398	E111	GATCTGGAGAGTGTCCAGGGACAGGAGAAGTTTCT[A/C]TGTCCACGGTATATATCTTAGCCAGGGCTTAGCAG	scaffold5489_size14081	8268
829_2504	Affx-157601493	E111	CAGAAACACCATGAGGAGAGAAACAATAACAACGA[A/G]AAACACCAGACAGAAAAATCTACTGCAAGCTTGCA	scaffold5489_size14081	2504
735_5529	Affx-157617509	E111	TCTGAAATACAGATTATTTTAACCAAAATTTTCAT[G/T]TATCTGTTTCTTCTCTCATCCACTGTCTTCAGTGA	scaffold2628_size20355	5529
735_1494	Affx-157591082	E111	CATTTTTGTGGCTTTGGATCTGCATGAATAGGTCA[A/C]TGTCTCTCTTGTACTGGAAACTCCATAGCTGGTTT	scaffold2628_size20355	1494
296_1591	Affx-157590663	E111	ATTCAGAGGTTAGCTAATGACTACTTGGTGGCCAA[A/T]GGAATTTTTCTAACAAAAAAAAAAAAAACAAACAA	scaffold15897_size5788	1591
829_8931	Affx-157590089	E111	GAAGAAAATTTTTCCTCCTGTATCTATAGGGACTA[A/G]ATGACTCCAGAGAAGACCATTGTAAATGCAATTGA	scaffold5489_size14081	8931
829_8859	Affx-157605733	E111	ACAATTACATGAATTTTGTCCACATATTTAACTCT[A/G]CTGAGTTTTTGCAGACCTCTTAATGAAGGAAAGAT	scaffold5489_size14081	8859
329_1088	Affx-157622584	E111	CTTGCCTAAGAGTAAAATGTAGGGATCATGTAGGG[A/G]AATGGTTTCTTTTGCCTGTCCATCACTCCCCACTT	scaffold16552_size5435	1088
735_8999	Affx-157627535	E111	GAGGAGTGATTGAGGGAACATGGATTTTTTAATCC[A/G]GAGAAGAGAAGGCTTAGGGGCAACCTTATTGGTCT	scaffold2628_size20355	8999
450_536	Affx-157621105	E111	TGAGACGATGCTTTACAACAGAAGAGGATCCTTAT[C/T]GTGCAAAAAAATAGGCCATGTGTATAGAAAGGAAT	scaffold19307_size4038	536
829_11896	Affx-157625538	E111	ATTATATGATTCTGTGATTCTATGATTCAGTAGAA[C/T]TTAATTCACATAGGCATGGCACAAAATACAGATCT	scaffold5489_size14081	11896
829_9673	Affx-157594168	E111	ATATCATTGTCATACCACAACGTACTCTGGGAGTA[C/T]AATAAAGGATCCTACCAAAAGATTGTTTTGTTTGC	scaffold5489_size14081	9673
329_4919	Affx-157626057	E111	GTGTACTAACCACAGTTGAACCACCTTGCTGACTG[C/T]AAGCTTTTTCAGCACTAGATGGAAACTACCATCCA	scaffold16552_size5435	4919
829_8589	Affx-157620166	E111	AAGAAGTGGTGCTGATGTGGCAAACACAGGAAAGA[A/G]GCTCATGCATTGTCAACAATTTGGTGGCAGTGTTC	scaffold5489_size14081	8589
329_1302	Affx-157619708	E111	AGTTGATAACTATATACACTGAGAATGTCTGTCAG[C/T]GAGTCAAAGCAGCATCAAATACAAGGTTTTTGCAC	scaffold16552_size5435	1302
329_1895	Affx-157619981	E111	ATTGTTGATGGTTTTATAACTATGATGTTGTCTTG[C/T]GTTTTATCTTTCCATTAGTCAGTTTCCTTGTTAAT	scaffold16552_size5435	1895
782_722	Affx-157604957	E111	TATACACACAAAGATAGGTGCATACATACTCGCAC[C/T]CACAAATATTAATACTATGTATTTCTCAGCAGAAT	scaffold4143_size16428	722
829_11445	Affx-157629058	E111	ATCTTTAAAAGATCTTGAATTAGGCACTTTCTACA[A/G]CAAGTGCATTTAATAGTTCCATGCATGACAGTGAT	scaffold5489_size14081	11445
829_9270	Affx-157624100	E111	AGTTTTTAAATAGGCATTACAATTGCTTCGGGGTT[A/G]TTTAAGTAAAAAAAAAAAAAAAGTATCTGTATTTA	scaffold5489_size14081	9270
735_13597	Affx-157619464	E111	CAAGGTTTGCATTAATTGCACAGCTATCTGTTGTT[C/G]CAGGGGCCATTCAAGCATATAATAACTTAAGTAGA	scaffold2628_size20355	13597
829_8839	Affx-157611727	E111	ACATTTCAGTGAGAAAGGAAACAATTACATGAATT[C/T]TGTCCACATATTTAACTCTACTGAGTTTTTGCAGA	scaffold5489_size14081	8839
296_636	Affx-157611966	E111	TGCAAGCTTGTCTGAGCACTGCAGGGAGATGAAGT[A/G]CAGTTCCAGCAAACCTTTTTCTGTTTTCTCAGACC	scaffold15897_size5788	636
829_8547	Affx-157621708	E111	TGGAATGCTAACTGCAGAGATATAGGATGCAAGGG[A/C]AGGAGGAAGAAGTGGTGCTGATGTGGCAAACACAG	scaffold5489_size14081	8547
829_593	Affx-157594549	E111	TCTTTAAGCTCTCCTCACTTAGGGCAAAATCTTAG[A/G]GGAAAATTCTGTCACGTTTCCTCTTTCCTCCTATC	scaffold5489_size14081	593
829_608	Affx-157616221	E111	CACTTAGGGCAAAATCTTAGAGGAAAATTCTGTCA[C/T]GTTTCCTCTTTCCTCCTATCTGTGCTTCCCTCCAA	scaffold5489_size14081	608
829_13576	Affx-157613362	E111	ATCCAACATGGCCTACGTCATACAGGACAGTTTCT[C/T]GTACACAAGCTGCCTCCAACCTTCCTTCAAAAAAC	scaffold5489_size14081	13576
735_9293	Affx-157612640	E111	TACTGAGGAACACAGTTTAATGGGAAACAATGGTG[A/G]TAGGTGCTGATAGGTAGATGGCTGGACTGGATTGT	scaffold2628_size20355	9293
829_8423	Affx-157611817	E111	TTCCTCTTAGACAGGGTCCAGTAGGGCCCCAGTTC[C/T]TTAGTAAGAAATGTAGTTTGTTGAAAGGCTGCATG	scaffold5489_size14081	8423
450_3302	Affx-157612058	E111	CCAAATGCAGGAGATAAAATATAGAGGGGGAGACA[C/T]GGAAAAGTCATAAGGAACGAAACAGACTGATCACT	scaffold19307_size4038	3302
829_13200	Affx-157591065	E111	TTACCTTGCATTGCTTATTCTCTGGCTTGCTAGGT[A/T]TGTGTTTTCAGAAGACCTTCAATAGGAGATGTGGT	scaffold5489_size14081	13200
735_13125	Affx-157617452	E111	AGGTTTCTGGGTTTTATTTGGTTCTGTTTTTCTAA[A/G]GATTCACTGGAAAATAGTTTACCAGCCAATATGTT	scaffold2628_size20355	13125
829_2431	Affx-157622220	E111	TAATTCAAGTCCTTTAGGACTGTATTTCTTTCCAG[G/T]TCTTTCTTTCTTCCCTCCAAAGAGAATATTTGGAC	scaffold5489_size14081	2431
735_16694	Affx-157597445	E111	TGAATAAGCAAATAGATAAATAAATGACTCCACAC[C/T]TCCCTTTTCCCTTACACTGAATCATGCAAACTACA	scaffold2628_size20355	16694
735_3299	Affx-157612422	E111	CTTCAATTTAAAAATGAGGATCTGATGCAAGACCA[C/T]ATTAAAAGGCTCCCCCAAGTCTACATAAATGGCAT	scaffold2628_size20355	3299
329_1337	Affx-157619719	E111	TGAGTCAAAGCAGCATCAAATACAAGGTTTTTGCA[A/C]ATATACCTGAAGGGCCATCAAACAGCACCAAAAAT	scaffold16552_size5435	1337
329_1338	Affx-157590499	E111	GAGTCAAAGCAGCATCAAATACAAGGTTTTTGCAC[A/G]TATACCTGAAGGGCCATCAAACAGCACCAAAAATG	scaffold16552_size5435	1338
782_1577	Affx-157613375	E111	CAAATGGAAAGATATTTAGCTGAAACAATACATTT[A/G]ATGAGTGTTTGCTCTTTCAGAGCCTGTCCTGGATT	scaffold4143_size16428	1577
829_6434	Affx-157627914	E111	GTCTGCTTGTGAGCCAAGGATCTTAATAAGTTCTA[C/T]GAAAATGGTGTGGTAAATTCCTTGCAAAGTGTTTC	scaffold5489_size14081	6434
829_11472	Affx-157627155	E111	TTTCTACAACAAGTGCATTTAATAGTTCCATGCAT[G/T]ACAGTGATGCAGTAGAGATTATACATCTCCAAATT	scaffold5489_size14081	11472
735_6161	Affx-157601312	E111	TGACATACAAGCTACCAGCTTTTGGAAAAGCTTGG[A/G]AGTCAAAACAAGGCAATATAATTAAAGAGCACAGC	scaffold2628_size20355	6161
829_12800	Affx-157621849	E111	TGACAGAAATCCACAGCTCGACATCAGTGATTGAC[A/C]CAGCAAAGGGCTGACTGAATGTTTCACATGATCTT	scaffold5489_size14081	12800
829_11468	Affx-157597646	E111	GCACTTTCTACAACAAGTGCATTTAATAGTTCCAT[A/G]CATGACAGTGATGCAGTAGAGATTATACATCTCCA	scaffold5489_size14081	11468
829_13739	Affx-157606071	E111	GTTTTCAATGTCAATTACTTACGTGTTTTTAATGA[C/T]CTTTCATAAAGATGAATTTTTCATGAATAAGTGAT	scaffold5489_size14081	13739
829_13643	Affx-157613398	E111	AAACAATTCCAGATATTGATAAATTCCTTCTCTCC[A/G]CTCAAAGATATACCAGTGTCTGTTTAAGTAATTTT	scaffold5489_size14081	13643
829_9374	Affx-157599224	E111	TTTCTTGACTCTTCTTTAATTTTTCCATTTGTTTC[A/G]TTCTTCATCTTTAAAACATTCCTCTGTGTATCTGA	scaffold5489_size14081	9374
735_7718	Affx-157600936	E111	AATATATTTGTATTTTAGAAATAGATAACAGTGAT[A/T]TATATTGATTCTTAACTGGTACAATAACAACAAAA	scaffold2628_size20355	7718
329_1910	Affx-157617137	E111	ATAACTATGATGTTGTCTTGCGTTTTATCTTTCCA[C/T]TAGTCAGTTTCCTTGTTAATCTCTTGAATGGAAGT	scaffold16552_size5435	1910
329_1862	Affx-157604901	E111	ACACTGATTACAGCTTTCTGCCCTATTTTCTGCAT[C/T]GTTGATGGTTTTATAACTATGATGTTGTCTTGCGT	scaffold16552_size5435	1862
735_5549	Affx-157604555	E111	AACCAAAATTTTCATGTATCTGTTTCTTCTCTCAT[C/T]CACTGTCTTCAGTGAGCATCAAAAAGTAGTGAGAT	scaffold2628_size20355	5549
735_13178	Affx-157597381	E111	TTTACCAGCCAATATGTTCTTATTTAGAAAAGAAA[C/T]ATCAGAAAGTAATTGTTCCACTTGACATAAAACAG	scaffold2628_size20355	13178
829_3404	Affx-157590704	E111	TGAGACTTAAGTGGGCAACAGCACATGTATTCATC[C/T]AGACAGAGAAAAATTACTCTTATAATTAGTATTAA	scaffold5489_size14081	3404
829_2047	Affx-157591327	E111	GGACCGTGTCCTTCCCTTTGTAGTCACTTGAAGGT[C/T]GAACTTTTCCTCCTTTGTAAGAAATTAATTACAGT	scaffold5489_size14081	2047
450_2800	Affx-157625725	E111	TGTTATACCCCATGGCTGCTTTTGTTACAACTCGA[A/G]CTAGCCCTGCAAAAAACTGTAGCCTTAGAAACTTG	scaffold19307_size4038	2800
782_4725	Affx-157628796	E111	CTTTCAGTTTGAAAACATTTCTCCTCGCCCTGCCA[C/T]CACAGATCTTGCTAAAGATTAGTTCTCTTCCTTCC	scaffold4143_size16428	4725
735_6529	Affx-157622056	E111	TTAACAACAGGCCAACAGCTAAGCAGGAGGAAAAT[A/C]CAGATGTAATACAAAATTGAAATAATTTTGAAATT	scaffold2628_size20355	6529
829_648	Affx-157609242	E111	CCTCTTTCCTCCTATCTGTGCTTCCCTCCAAGAGG[A/G]AGATCTTAGAGTTACCTTGAACATCATCAGCAAAT	scaffold5489_size14081	648
829_9087	Affx-157584654	E111	CTGGAGCAAAAAGCAATTCTGGAGTAAAGACATTC[C/G]TTTTCCTGTTAGGAAGAATCCACGCAAGATAGGCA	scaffold5489_size14081	9087
829_9190	Affx-157626388	E111	TACCATGAGATAAAATGCATAGTATAAATTTTGTC[A/T]AATTTTAAGTTATTATTAACTTAATTTAGAAGAAG	scaffold5489_size14081	9190
782_3972	Affx-157589800	E111	CAATTAAATTTGTATTAACAGCAGGTTGCATTGGA[C/G]GTATTCTATGGAAACTGACTTATCTTACAGCTGTT	scaffold4143_size16428	3972
329_2176	Affx-157621156	E111	AAAAAATATTCTTTACTTTGAGAAAAAAAAAGAGT[A/G]CAATGGTCCGCAGTACAGCATTGTCTTTGTCATGC	scaffold16552_size5435	2176
735_640	Affx-157599973	E111	ATAGATCTTTGAAAAACAAAATGGTAGTCAATCAG[C/T]CCTTTTCCTCTACAGTATTTTCCTATTGCAGCTGG	scaffold2628_size20355	640
450_1460	Affx-157619368	E111	CTATGATGAAACAGGTGATTCTTTTAGTGACAAAT[A/G]TTAAAGGTGACATACAACATTTTTTTCCACCTATG	scaffold19307_size4038	1460
85_3118	Affx-157625180	E111	CTTTCATCTTACAGTTTAGAGAATTTATTGAGGAG[C/G]TATATCCTATTTCCTACAATAACTTATAAGTAATA	scaffold11032_size8676	3118
782_3712	Affx-157590678	E111	GGGTATGTACCTTCCAGATGTACCCTGTTGATTTT[C/T]GAAAGACTGAAGAGCGGACATAATGCTGACCCAAC	scaffold4143_size16428	3712
296_903	Affx-157622218	E111	TTATAACAACTATTTCATTGCTCAGTGACGGCAGG[A/G]ATGTAATACACCTGATGACAACTGATCATACATTC	scaffold15897_size5788	903
829_6583	Affx-157610991	E111	AGTCACCTGTGCCCTGGAAGACATAGCATGAACAG[C/T]AAATAACCACTGGTCAATGGCAATAAGTATTGCCA	scaffold5489_size14081	6583
829_10270	Affx-157598611	E111	TTGGCTTTCTCAGACAGACATATTGCTTTTGTATT[G/T]AATGGCTATCAGTGCATCTTTCTCTGGGAATGAAT	scaffold5489_size14081	10270
329_2614	Affx-157584821	E111	CAAAATGAAATGTTACATAGAGATTGCCTTCATAA[C/T]TTTTTCCACTCAAGAACCTTCAAGAACTAAACTTT	scaffold16552_size5435	2614
829_9299	Affx-157609907	E111	GGGGTTGTTTAAGTAAAAAAAAAAAAAAAGTATCT[G/T]TATTTATGTATAGTTTGTAATAGATATACCTACAC	scaffold5489_size14081	9299
829_5733	Affx-157597321	E111	CTCTTCTTCTCTTAAGGTAGGCTCATAAGACTGTT[C/T]GCAATGCCTTCTGCCTCTGGTACCCCCTGCAGTTC	scaffold5489_size14081	5733
829_5040	Affx-157615253	E111	TTGAACTGAGCCTGGAGCAGGCTTATCTCTGGATC[A/C]TGCTGTTGTCATAAAGCTTGCCAAATCTGCATAGC	scaffold5489_size14081	5040
329_1031	Affx-157610264	E111	TTGCATTCAACCAGAACATGAAAGTTCCAAAATAG[C/T]ACACTGAGTTAAATCTATTGGCTTGCCTAAGAGTA	scaffold16552_size5435	1031
829_9110	Affx-157594720	E111	GTAAAGACATTCGTTTTCCTGTTAGGAAGAATCCA[C/T]GCAAGATAGGCATGAATTGAGCTTAATCTGGATAA	scaffold5489_size14081	9110
85_5296	Affx-157584909	E111	GAAGGATGGACAGCAGGATGAGGAGATGATAGCCC[A/T]TAACTCTCCTGCTTTTTTGAGCCCTCATCTGAAAT	scaffold11032_size8676	5296
829_1137	Affx-157584338	E111	TTGTTACCCTCATGGTATTCATCCTTTGATGTACA[C/T]GCTAATATTCTGATATGCTTAAAATCAATGCAGTT	scaffold5489_size14081	1137
829_10031	Affx-157604221	E111	TGCAATTATGCATAGTGTAAACCACATTCATTTTT[A/G]TTGTTTCTTCATATTTGTTTACTAACTCCTTTTGT	scaffold5489_size14081	10031
829_8896	Affx-157619740	E111	TGAGTTTTTGCAGACCTCTTAATGAAGGAAAGATA[A/G]AAGAAAATTTTTCCTCCTGTATCTATAGGGACTAA	scaffold5489_size14081	8896
735_7451	Affx-157588281	E111	TACAATCTCCTGTATTTCACCTGGACCCAATGAGT[C/T]TGTATTTTCATTGTCAGTATCTAGCTAAGAATTGA	scaffold2628_size20355	7451
829_8275	Affx-157611938	E111	AGAGTGTCCAGGGACAGGAGAAGTTTCTATGTCCA[C/T]GGTATATATCTTAGCCAGGGCTTAGCAGAAGGTTC	scaffold5489_size14081	8275
450_3714	Affx-157595078	E111	GGCAAGCTGGAAATATCCAGCAAAATCCTGAGGCC[A/G]TTGGAAATTTGATAGTGCAATCTGAGTTCTGCTAG	scaffold19307_size4038	3714
829_13040	Affx-157612116	E111	GCAGAAAGTGGTGTGAGTTAAGCTGGCTTGAACTT[C/T]TGTCAAAAATCAGAGGGAGGGAGGCAGATTCTGTA	scaffold5489_size14081	13040
735_18258	Affx-157608992	E111	CTCTAGTTGCTCTCTCACATAAAGAGCAGCTCTAA[A/T]CCCTCACCTTGCCAGCCTGTCTTTCCAAAAGAGGA	scaffold2628_size20355	18258
829_2017	Affx-157605052	E111	CTGTTGTCAAAGATATGGAGTAATGATGCAGGACC[A/G]TGTCCTTCCCTTTGTAGTCACTTGAAGGTCGAACT	scaffold5489_size14081	2017
829_3016	Affx-157590488	E111	ATGCCTGGACTTGGTCATGGACAACTGCTTTAGGT[A/G]TCCTTGCTAGAGCAGGATTTGGACCAGATGGACCC	scaffold5489_size14081	3016
450_364	Affx-157612111	E111	CAGTACTGCCATCTCGTGGTCCTTCTTGCTACAGC[C/T]TGCTGGGAAGAGGAATGCCAGTGGGAGCATTCCTC	scaffold19307_size4038	364
329_4721	Affx-157609887	E111	TAGTATCCTCATATCCTCTGCATAGTGTTAAGATC[A/G]TAATCTCCTAACACTTACCATAGAGCATTTCTGTG	scaffold16552_size5435	4721
735_14958	Affx-157624883	E111	TTAAAAGCATGAGACAGAACTCCATTCGCAATTTT[C/T]CAAAGCAGATGAAGTGCACAAAATAATACTTCTAA	scaffold2628_size20355	14958
329_1406	Affx-157600666	E111	ATGGTAGGTGACTGAAATAAATGTGAGTCTGAAAG[A/G]AGATAGAACCTTGTCAAAAATTTCAAAGCCGTGTC	scaffold16552_size5435	1406
829_8910	Affx-157586670	E111	CCTCTTAATGAAGGAAAGATAGAAGAAAATTTTTC[C/T]TCCTGTATCTATAGGGACTAAATGACTCCAGAGAA	scaffold5489_size14081	8910
919_30647	Affx-157584272	E112	TTGCGAGATATCGCGATATATTCTGAGGTATCGTA[A/G]TGTGATGTGACGGGTTTCAATGTATTGGAGGGTAA	scaffold728_size63509	30647
104_7898	Affx-157598149	E112	TTCCAGTCCAATCATTGTAGGATCCCATGGTTCCA[C/T]GACCTTCCAGAACCCTTCCAACCCAACCACTGTGG	scaffold11537_size8343	7898
269_4050	Affx-157606063	E112	CCACCAACACGCCGCGTCCGTGTGTGTGACACCGT[C/G]AACACGCCATGTCCGTGTGTGTGACACCACCAACA	scaffold15198_size6153	4050
962_10730	Affx-157606133	E112	TGAGAGCAGGGCGGTAGCGGTGCCCTCATATCTCC[C/G]TTCCATGCAGAACAGCAACGGGTGATGTTTTAATG	scaffold826_size52726	10730
912_8659	Affx-157624288	E112	GGTCACGGGAGCCCTCCGGGGCACCCCAAAGCACA[C/T]GAAGTTGCTCAGGGAGTCCCACGGAAAGAAGCAGT	scaffold7189_size11922	8659
1012_10984	Affx-157594717	E112	CAGCGCGCGCTGAAGGCGTTACAGTAATTAAAGAA[A/G]CGCTTTAACGAAGGAAGGGGTTCGGGGGGAAATGC	scaffold923_size44770	10984
277_22975	Affx-157586977	E112	AAAGGGGTCCCAGTTTGGGGACAAGAAGGGATGGG[G/T]ACAAGAGGTGGAGATAAGAGAGTCCCAGTTTGGGG	scaffold1545_size27300	22975
277_23281	Affx-157590462	E112	CAAATTGGGGTCAAGGGGTAGGGACAAGGGTCCTG[C/T]GTGGGGGTCAAGGGTCACAGGATGGGGACAAGAGC	scaffold1545_size27300	23281
815_13052	Affx-157601810	E112	CAAGTCTTCATTGGACCCTCTATGGGGTCGCCCTA[C/T]AGGACTGGGAGCTGTGTGGGGTCAAGAATAGCAGG	scaffold5056_size14783	13052
809_66363	Affx-157623192	E112	TGCGTCCACTCATCGTGATGTGTGGGGCTGCAGGA[C/T]GAGGCCATGGCTCTCGTGGTGGTGACTACGTTGAC	scaffold483_size101167	66363
809_90785	Affx-157614693	E112	TAGCAGAGCACGCAGGGGCGCAGCGCCCGAATGCT[C/T]TGTGTGGCTGCTGTAGCCTCGCCAGGACGCTGCGT	scaffold483_size101167	90785
269_4375	Affx-157625825	E112	GTGGATGTGACAGCCCACACGTGTCACAGCTCTGC[A/G]TGTGACATCCTTAACATGTAATGCTCAGGTATGCG	scaffold15198_size6153	4375
1012_12907	Affx-157604228	E112	CTTTATGTAGATGGGGGAGCCAACTTAACGAAGGT[A/C]GTGTTGATTAACAGCTTCCTGTAGGTGGGAGTAAT	scaffold923_size44770	12907
797_12272	Affx-157591334	E112	CCTGGAGTGGTGACGTCACCGTTTGACGCTGTGAC[A/G]TCACCACTTGGAGCTGTGGTGCCGTTGTTCTCTGC	scaffold4683_size15432	12272
277_3352	Affx-157584519	E112	GATCGGCCACGCTTGCACGCGTTGCACACCCACGC[C/T]GTGCCATTCACCCCCTTGCACTTGGGCACTGCTTA	scaffold1545_size27300	3352
912_3306	Affx-157625393	E112	GTCTTTGGGGGTCTTCGTTGGGTTTTGGCGGTCTT[C/T]AGGGGCGTTCGGTGGTCTCTGGGGATGTTCAGTGA	scaffold7189_size11922	3306
919_30450	Affx-157606778	E112	CTTTATACCCCATTCTATCACGACATGGCATCCTC[C/T]ATCACAACATATCGCGACATAACGCGTCTCCATCA	scaffold728_size63509	30450
277_26509	Affx-157589037	E112	CGGCGCTGAGTCCTCCGCGCTCAGCCCTGAGCCCC[C/G]GTAAAGCCGTTCCAGGCTCCGCTTTGCTCCCCAAC	scaffold1545_size27300	26509
809_57087	Affx-157605113	E112	GTTTGGTTCTGGATAGTGCTGCGTGAGCTGCTCGC[G/T]CTCTGCTGCATCCAGGGAAAACACAGAGTTTAAGG	scaffold483_size101167	57087
237_5851	Affx-157597200	E112	TACTGAACACATAACAGCTGTGCACACAGCTGAGC[C/T]GCCTTCACCTGTGCTCCCAGGGCTGACCGGGTCCT	scaffold14659_size6453	5851
893_7392	Affx-157619951	E112	GTCTCCAATGGTCTTTGGGGTCCACCAGTGGTCTT[A/T]GAGGCTCTCAGAAGTGCTTTGGGGGCCCCTTGGTT	scaffold6869_size12296	7392
815_8387	Affx-157596109	E112	CCGGAAGGGGACCCCATGGTGATGTGGTGACGCTG[A/G]AGTCTCCAACACAGATCCAGTATGGGGGCATCAAC	scaffold5056_size14783	8387
1012_17816	Affx-157599192	E112	GATGTGAGTTCCAGCTGTTGCTCCCCGTTGTGGGC[C/T]GTGGAATCTGTTGGGGTTTTGAGGAGCGAAAGGCA	scaffold923_size44770	17816
809_59037	Affx-157611331	E112	GAGCACAGATTGTCTGCTACTCCTCACTGCGGGAG[A/C]ATGAAAGAGAGTGGGGTGGGATACTGGTGAGCGTG	scaffold483_size101167	59037
809_97218	Affx-157584139	E112	GTTGGAACTGATGAGTACTGTGGTCCTTTTCAACC[C/T]AGGCCACGATACGATTTTCAGATATTGGTTTTTGT	scaffold483_size101167	97218
962_15267	Affx-157617816	E112	AAACGGGGCTCCTCTTCGTGCCCCCCAGCATCGAC[A/C]GGAGGACGGCGGAGCTGCGGCTGATGGACAACTTC	scaffold826_size52726	15267
919_32369	Affx-157608124	E112	TGAAGTTTTGGGGTCACGTGGGTGATGTTGGATAG[C/T]GACGCATCCCAAGAACCATTGACATAACGCTGCCC	scaffold728_size63509	32369
383_984	Affx-157613531	E112	GCTCATCCCAATCAGATAGTGGGGGCCATATGGCA[A/G]TGGGGCGCACCTATGGGATCCTATGGTGCCCATCC	scaffold17742_size4789	984
237_4866	Affx-157608299	E112	ATCTTGAGAGCTGTGCTGAGGATGCCCCCTGAGCA[C/G]GGACAGCACAGAGCCTTTTCCGTGTGTCAGCACTG	scaffold14659_size6453	4866
962_11761	Affx-157614887	E112	CCAACTGAACTTCATTTTTTGGATGATATTCACTA[C/T]TGGGCATGGGTTGAGTTTTTTGATGGCGTTGACCA	scaffold826_size52726	11761
145_11713	Affx-157584777	E112	CCTTAAAGGTGATAGAACCATGGGGATCTTACAGC[A/G]GTTGGGTGGTACGGGTCATTGAAGGTCATAGAACT	scaffold1265_size31413	11713
912_10587	Affx-157602682	E112	CTGAAATGGGACCAGGCCACCATCTGTGCTCGGGA[C/T]GGGAAAGAGCCGCGGAAGGACTGTGGAGGAAAGCC	scaffold7189_size11922	10587
809_55293	Affx-157612982	E112	GGCTCGGTTTGGAGGTTGGCTGTCTGAAGTAGCAG[C/T]GTCCCAAGGTGCTCTGCTGCTCACACCTCCTGTGT	scaffold483_size101167	55293
962_8355	Affx-157607010	E112	GGGGCTCCTTTGACCCCAAAACCATGCAGGTTCCA[A/C]GCAGGTTGCATGGAAAACGTTGGGTTTTCTTCCTA	scaffold826_size52726	8355
919_31137	Affx-157597630	E112	GCCGCGACGTGTCGGGGTATATTGTGATATGTCAC[A/G]ACACATCTTGAATCACTGTGATAAATCACGATATA	scaffold728_size63509	31137
919_30684	Affx-157612112	E112	GTGATGTGACGGGTTTCAATGTATTGGAGGGTAAC[A/G]CCATATATATCACGAGACAGCACAATATGTTGTGA	scaffold728_size63509	30684
809_7320	Affx-157603032	E112	ATTAATATTGTTTCAATAGTTGAGCGATGATAGGC[A/G]TTGGGGTGCCTGATGTAGGTCATTAATATTAATGA	scaffold483_size101167	7320
962_10714	Affx-157596945	E112	TTAACTAATTCTGTCTTGAGAGCAGGGCGGTAGCG[G/T]TGCCCTCATATCTCCCTTCCATGCAGAACAGCAAC	scaffold826_size52726	10714
815_14304	Affx-157609942	E112	CTCCCTTCCCCCGGCACGTAGAGTTTGCGGTTGGC[C/T]GCCCTCAGTTGGCTTTGGATGGTGAACAGCAGCAC	scaffold5056_size14783	14304
919_6590	Affx-157621151	E112	TAACTCCCTACAAGACACATATAAAGTTCCTATAT[A/G]GTCTTCCCTTATCTCTATCTTCCCCACAAAACACG	scaffold728_size63509	6590
919_32472	Affx-157593857	E112	GGGGTCTGCTTTGGGTTCATTAAGATATCGCCCCC[A/G]GATTCGGGGCCAACGAGTGCTCGTTGGGGTTAATT	scaffold728_size63509	32472
809_59135	Affx-157595429	E112	GGGGGCTCGTGGCCGTTGCCTGTGTGTCACAGGGC[C/T]GCCCGGGCTCACTCTCGCTGCCAGGCTGCTCCTCG	scaffold483_size101167	59135
912_9128	Affx-157622425	E112	TGAGCGCCGTGGGGCCTCTGAGGAGGAGCACAGCG[C/T]GAAGGCACGCAGTTATAAAGGCGCAGAGAGAAAGG	scaffold7189_size11922	9128
277_26675	Affx-157604632	E112	GTCCTTTCCAGGCTCCGGTTCTCCTTTAGAAGTCC[C/T]GGTAGGACCTTTCTAAGTGCCGGCTCTCCGTTGTA	scaffold1545_size27300	26675
277_26216	Affx-157623245	E112	GCCGGTTCTGTGTTGTAAATCCCGGTTCTGAACCC[C/T]GGTAGAGCCTTCCCACGCTCCGCTGCTGCGCTCCA	scaffold1545_size27300	26216
965_5802	Affx-157594971	E112	ACCCCCAAGGGGGTCTCCATCCACTTTTGGGGTCT[C/T]GTAGGGCATCCTGAGAGGACCCTGTTGACCCTAAT	scaffold8348_size10780	5802
809_47735	Affx-157608863	E112	CTCCTTGGGTTCTGTCTTGTAGGCTTGATATCCTC[A/C]ATGCTTGACTTCCCAGATGAATGATTTATGGCTGT	scaffold483_size101167	47735
809_47739	Affx-157584611	E112	TTGGGTTCTGTCTTGTAGGCTTGATATCCTCCATG[C/T]TTGACTTCCCAGATGAATGATTTATGGCTGTGGGT	scaffold483_size101167	47739
237_6295	Affx-157603273	E112	TTGTTCCACAGTAACCAGGGCCAAATTTTCCACGT[A/C]GAACATGGTGGGTTCCAAACAGACTTGCTCTGTGA	scaffold14659_size6453	6295
674_787	Affx-157594493	E112	TTGGTGGATTTGAATTGTGGAATTGGGATCAAAAC[A/G]GGATTTGGGTCATAAACTGGGGAGAAAAATGGATT	scaffold24051_size1825	787
809_19064	Affx-157594412	E112	ACCCAGCAGGAATAAGGGAAGGGGGAAGCCCTCCC[C/T]GGCTCCTCCCGAGGTCCCCCGGTGCCCGTGGGTGG	scaffold483_size101167	19064
962_11558	Affx-157612747	E112	CTCAACTTGGGTCTGTTTGATGGTGTTGAATATTG[A/G]GTGTGTGTTAAGTTGGGTGTCTTGGTGCCGTTGAT	scaffold826_size52726	11558
66_8192	Affx-157613395	E112	GAATGTCCCCAAGCACACAGAGAACAGAGAAGGAA[C/T]GGCTGTAGGACCCCCAAAAATGGGGAAGGAACGTC	scaffold10614_size8958	8192
893_5699	Affx-157602260	E112	CCACGGCCACCTCGGCACCTCCAGGGCCACCTTGG[C/T]TCCTCTATGAGGTCCTCGGCACCTCCATGAGGTCC	scaffold6869_size12296	5699
809_58654	Affx-157596637	E112	CTGTGTGCCCAGCTCTTTGCAGGCCAGCCTGTTTC[A/G]CTCAGAAGTTTTCCCAGCTCCTGTCCTGAAATGCT	scaffold483_size101167	58654
809_57421	Affx-157600512	E112	CATCCTGTATCCATGCTCAGTGTGGTCGGATATCA[A/G]GTGATGACCAACAGCACTGGTGCTTGGTTTCGAGT	scaffold483_size101167	57421
962_11367	Affx-157609754	E112	CTGGTGGTGTTGACCATTGGGTTCATCTCAACTTG[A/G]GTCTATTTGATGGTGTTGACTATTGGGTGTGGGTA	scaffold826_size52726	11367
919_50021	Affx-157607802	E112	TGGGTATCCCATGTGTAATTTTAGGGGGTTTTAGG[C/T]CTTTCATTGGCAATATTTGGGGCTTTTTTTTTTTG	scaffold728_size63509	50021
912_8757	Affx-157586509	E112	TCTGCAGCTAACAGCCTCAGCACTCGGGGGTCTTG[C/T]AGCACCTCCTGTAAGGCGTTTTGCCCATCTGCCTG	scaffold7189_size11922	8757
962_10184	Affx-157601454	E112	GAAAGACGGAAGGAATATGAAAGACTGGAGAGAAT[G/T]GGAAAGAAATTAAGAGAATAGGAAAGATTGGGAAG	scaffold826_size52726	10184
809_97146	Affx-157618491	E112	GGGTCCCTATGGGGATCTGTGGGGATCTATGGGGC[C/T]CTTTGAGTGTCTTGGCGACCCTACACATAGCAGGG	scaffold483_size101167	97146
402_167	Affx-157600092	E112	TGGGGGTCTCTGTAGGATCCCCATAGGATCCCCAT[A/C]GGGTTCCTACAGGGCCCCTATAGGATCTCTATAGG	scaffold18087_size4623	167
1012_14767	Affx-157609091	E112	CAGCGCAGGACGGTGATGCGTCCCACATGAAGCCC[A/G]AATCTGCGGGATTTGTGCCCTGTGCCACATCTGCC	scaffold923_size44770	14767
145_11645	Affx-157591375	E112	TGGGTGGGTTGGGGGAACCTCTGGGATCGTGGAAC[C/T]GTGGGATCCTACAGTGGTTATGGTGGGAGGGACCT	scaffold1265_size31413	11645
477_963	Affx-157616913	E112	TTTGCGAAGAGAAAACGCAGGATTTTCGAGTTAAA[C/T]AGGGGATTCTCGAAAAGAAAACGCGTGATTTTTGC	scaffold19756_size3820	963
237_6234	Affx-157594198	E112	GATGAAGATGTATGTGGAGACTTTTGTGGTCGTTG[C/T]CATTTTCTCTAAAAGATGAACATCATTGTTCCACA	scaffold14659_size6453	6234
962_11586	Affx-157602166	E112	AATATTGAGTGTGTGTTAAGTTGGGTGTCTTGGTG[C/G]CGTTGATCATTGGGTCCATCTTAAGTTGGTTTTTA	scaffold826_size52726	11586
919_57616	Affx-157586101	E112	TTCCGTCAGATGTTCTGTTTGTAGGTCCGGTCCTC[A/G]TTTCGGAGGAAGAGGGGGGCGAAAAGCAGGAAAGA	scaffold728_size63509	57616
269_4154	Affx-157599779	E112	CCGTGTCCATGTGTGTGCCACCACCAACACACCAC[A/G]GCCATGTGTGTGACACCCCACACACCCCATGTCAT	scaffold15198_size6153	4154
277_18636	Affx-157585183	E112	AGCTCTGCATGGAGTCCCACAGGACAAGGGAAATG[C/T]GGGGCGGGCGTCTCTATGGCAATGGAGGTGTCCCA	scaffold1545_size27300	18636
809_47633	Affx-157608643	E112	TTTGGGTGGACACGAAAGTAAATTGCACCTCCATC[C/T]GTGTGGCGTTGGAGCAGCAGGACGGGAGGGGCAGC	scaffold483_size101167	47633
809_34554	Affx-157611438	E112	GCCATGCAGCCCCAGAGCTCCATTTGAGGCGGTTC[C/T]GAGCAACCCCAGAGCAGCAGAACAGAACGGAGGTG	scaffold483_size101167	34554
809_7309	Affx-157586926	E112	GGCTCATTAACATTAATATTGTTTCAATAGTTGAG[C/T]GATGATAGGCATTGGGGTGCCTGATGTAGGTCATT	scaffold483_size101167	7309
237_4778	Affx-157596533	E112	CAGCACTCTACAGTGTTACTGAGGCTTCTGTAAGC[A/G]TCAGAAGTGTCTGTAATACTGTTCAGCTTTCCTTG	scaffold14659_size6453	4778
809_9780	Affx-157584789	E112	GGCCGGGAACGAGGCTCGCTAATGAGCTGTGGTAA[C/T]GAGGCCTGGTAATGAGCGTGCCTTGGGAGAGGGAT	scaffold483_size101167	9780
919_54108	Affx-157589510	E112	CCAAAAAAACTCCAGTATTGCCAATGGGTGATGCA[A/G]AGAGACACCAAAATCCCCTTTTGTGACCCCCAAAA	scaffold728_size63509	54108
919_38323	Affx-157607447	E112	TCATTAACCTAACGAACCTCATTAACCTAAGCAAC[C/T]GCGTTAACCCAACGAGCTTCGTTGACCCAACGAGC	scaffold728_size63509	38323
104_7298	Affx-157626566	E112	CCATTTTGGCCGTTCCAATCTCCGATTTCCACCTT[C/T]CTGCCCCATTTTCATGCTCTTTTCCCCCGGTCCCA	scaffold11537_size8343	7298
145_19937	Affx-157587734	E112	TCGGTTATGGGCATTACAGGGTCATCTATGGGCAT[G/T]TGGGGTCGGTTATGGGCATTTCGAGGTCATCTATG	scaffold1265_size31413	19937
809_57050	Affx-157613895	E112	GGGGCTGGCTTTGCGGTGCTCTTACACTTGTCCTG[A/G]TGTTTGGTTCTGGATAGTGCTGCGTGAGCTGCTCG	scaffold483_size101167	57050
145_12039	Affx-157584700	E112	GGGGGCAGAGGGTCCCACTGAGACTCCTCCCATCC[C/T]TCAAATCTCCCCTCTCATCTCCGGACAGAAATCAA	scaffold1265_size31413	12039
116_2250	Affx-157613109	E112	GCCAATGTTGGCCTTGATGAGAGGGGCTTCATGCC[A/C]TGGGCTGGTGCTGGCCTCTCTGGCAGTGGCTTCAG	scaffold11876_size8113	2250
815_13090	Affx-157624979	E112	GACTGGGAGCTGTGTGGGGTCAAGAATAGCAGGAC[C/T]CCATGGGGCTGCCCTACAAGTGGCTGGCCAATGAG	scaffold5056_size14783	13090
962_15317	Affx-157600993	E112	CTGCGGCTGATGGACAACTTCATCACCACGCTGCG[A/C]CGGAAGGATTTTGCCAACATGACCAACCTCATCCA	scaffold826_size52726	15317
1012_13123	Affx-157588938	E112	CAGTTTCCCCCAGTTTGAGCGCTCTGCGAAGCTTT[C/T]CTGCCTGCAGAGCTCCATCCGCACGGACAGCACTG	scaffold923_size44770	13123
809_55352	Affx-157595165	E112	CACCTCCTGTGTGCAGGTAGGTAAGAGCCCTCCGG[C/T]TGTATTCACTTTCCTTCTGCCTGGAGCCTGGCAAT	scaffold483_size101167	55352
145_11961	Affx-157585271	E112	GTCTTAAATGTCATAGAACCGTGGGATCCTACAGC[A/G]ATTGGGATGAGGGGGACCTGAGCATCCCAAACCCC	scaffold1265_size31413	11961
797_12296	Affx-157598856	E112	GACGCTGTGACGTCACCACTTGGAGCTGTGGTGCC[A/G]TTGTTCTCTGCTGTGACGCCACCACCGGAGCCGTG	scaffold4683_size15432	12296
809_12122	Affx-157596874	E112	CCCGCTCTGCTGGTTCTGCATGGGGTGCTCTGGGG[C/G]CAGCCGAGCCCACGGAGGCGCACGGATTCGGCGCT	scaffold483_size101167	12122
809_50483	Affx-157592669	E112	CGATTCCGTGACTCTCCAGCACTTTTCCTCTGAAC[A/G]CCTCAGAGCCCTTTGCAGTCCGTTTCCTCCCGGAG	scaffold483_size101167	50483
809_5926	Affx-157609783	E112	TTCTTAATGTGCGTTATTGGATTGAAAGAACCCAC[G/T]TGAGTCCTCCCAAAGCTCTCCAGTGTGCCTTAGGG	scaffold483_size101167	5926
809_66468	Affx-157592868	E112	GCTGAGCTGCACTCACTTGCGTGGACCCCGATTGA[C/T]GAGTGTTGGTTCACATTAACTGGTGCTTGACCCGT	scaffold483_size101167	66468
1012_14104	Affx-157589839	E112	CCCCACGTGGATCTCGAAATCCTCCAAACGCCCCC[A/G]TAGTCCTCCAGACCCCACAGATTTGGGTCCTCCAC	scaffold923_size44770	14104
1012_18705	Affx-157590852	E112	TCTCTTTTTTGGTACCCCTTGGGTTCTACGGTGGG[A/G]GCCGATGCGCTTTGATTTCCATTGCCTTGCAGTGA	scaffold923_size44770	18705
809_5859	Affx-157627093	E112	AATGTACTGTCATTCTGCCTGGAGTTCTCCTGGAG[C/T]TCCTCACTGTGCTCTGTGGTGCTCTACTGTTTTCT	scaffold483_size101167	5859
809_59789	Affx-157628993	E112	GGAGCAGCCCACCCGGTGCGAGGGCTGGGCCTGAT[C/T]GAGGTGTTTCCTTCTTGGCAAGCAATGCTTTTCCC	scaffold483_size101167	59789
1012_17039	Affx-157624927	E112	ATGGTGCAGCGCACCAAGTGAAATACTTGGGGCTT[C/T]TCCAGCTGGTGTAAAGGATTTGGGTTTTGCCCCAC	scaffold923_size44770	17039
145_11706	Affx-157584373	E112	GGAGGGACCTTAAAGGTGATAGAACCATGGGGATC[C/T]TACAGCGGTTGGGTGGTACGGGTCATTGAAGGTCA	scaffold1265_size31413	11706
912_8530	Affx-157619820	E112	CTGGGTGATCCTACAGTTCACTGGGAGGCCCTGGG[A/G]CCTTACAGGGCACACTGGGACACCTCCAGGGCACT	scaffold7189_size11922	8530
809_59210	Affx-157624235	E112	GCACTTTCAGGTCCGTAGAAGACTAAAGCTTGTAA[C/T]TGTGGGAGGCTTTTGCTGTGATTTTAAATTTAGGA	scaffold483_size101167	59210
458_1992	Affx-157587675	E112	TGGCATTAGGGCTGGGATTAGAGTCAGGAATTTGA[A/G]TGGGATTAGGGCTGGGATTGGGATCAGGATTACGA	scaffold19449_size3970	1992
277_3302	Affx-157586357	E112	CCTTTGCACACCCACATCCTCGCACATACTGTGCA[C/G]GTGGGTATGGACGGGATCGGCCACGCTTGCACGCG	scaffold1545_size27300	3302
1012_13352	Affx-157605653	E112	CAGATGAGCTGAACGCATCACGGTGTCCCCATTGC[C/T]GCTTCCCTGCAGCGGAGGGGAGAAGTTGTGCTCAG	scaffold923_size44770	13352
269_4048	Affx-157594333	E112	CACCACCAACACGCCGCGTCCGTGTGTGTGACACC[A/G]TGAACACGCCATGTCCGTGTGTGTGACACCACCAA	scaffold15198_size6153	4048
809_14083	Affx-157593471	E112	CCGTGCTCAGCGCCGCTCTACTCCAGACAAGTTCT[A/G]GTGGATTTTAAAGGAGTTCTTATCAGAAAGGCATC	scaffold483_size101167	14083
962_8264	Affx-157618471	E112	ATTTCTTCAATCCGCTTTAATTGCCCCTTGCAATT[A/G]AATCCTGGCATCGGTGGGAAAAGGAGGGGGAGCCC	scaffold826_size52726	8264
912_9206	Affx-157588379	E112	TGCCCACCTGGCTTCTCCTTCGCCAGCTGCTTGTC[A/G]AGCGCCAGCATGGTCTTCTCCTCCTGGATGAACAT	scaffold7189_size11922	9206
1012_27932	Affx-157596800	E112	GCCGCGCTCTGCCACTTCTGCATCGACATGCTCAA[C/T]GCCAAGGTCGGTGCTGGGGGGGCGGGGGGGGCGTT	scaffold923_size44770	27932
809_16150	Affx-157628860	E112	GAGCCTCACCAAGTGTTGATAGCAGCAGGGGAGAT[A/G]TTATGGTTTGAAAGCAGCATTCCTCCCATTCGATG	scaffold483_size101167	16150
965_5767	Affx-157626436	E112	TGGGGTCTCTTAGGCCATCCCATCGGGTCCTCGTT[A/G]CCCCCAAGGGGGTCTCCATCCACTTTTGGGGTCTT	scaffold8348_size10780	5767
809_66503	Affx-157586712	E112	CGAGTGTTGGTTCACATTAACTGGTGCTTGACCCG[C/T]GCTGAGGAGTGCTGCCCCACACTGCCGAGTGGTGC	scaffold483_size101167	66503
962_19329	Affx-157589182	E112	ATAACACAGAATCATTAATTGCTTCCCTGCTAATT[A/G]ATCGTTAGAATATATTTTAGGGCACTGAATGCCAA	scaffold826_size52726	19329
66_8189	Affx-157620865	E112	CAAGAATGTCCCCAAGCACACAGAGAACAGAGAAG[A/G]AACGGCTGTAGGACCCCCAAAAATGGGGAAGGAAC	scaffold10614_size8958	8189
1012_27591	Affx-157609711	E112	GGGGGTTTGGGCCCTCTGCCCCATAGCTGGGGGTC[C/T]TTGTGCCCCAGAAGTGGTGCTTCTGGGCAGCTTAG	scaffold923_size44770	27591
962_18990	Affx-157616853	E112	TCCCCTCATTAATTTTGTGCCTTGCGCTGTTTGTT[A/G]TTCTGCTCGTTGTGCTCTGAGTTTTTGGGGTGGTT	scaffold826_size52726	18990
809_66253	Affx-157608120	E112	ATCCTATAGACACGTGGATGCGCGTTGGCTCACGT[C/T]GCTCCACAGGGCCTTGCATTGGCCCACGGGGGCTC	scaffold483_size101167	66253
145_11764	Affx-157590297	E112	TCATTGAAGGTCATAGAACTGTGGGATCCTACAGT[C/G]ATTGAATTGGGAGAGACCTTAGAGACCACAAACCC	scaffold1265_size31413	11764
919_8862	Affx-157615944	E112	CATTTTTGTCCTTTTTAGCACCTTTCTGTCCCCTT[C/T]TTTGACCATTTCCACCACTTTTTGGGGACATTTCT	scaffold728_size63509	8862
962_19338	Affx-157619424	E112	AATCATTAATTGCTTCCCTGCTAATTGATCGTTAG[A/T]ATATATTTTAGGGCACTGAATGCCAAGGAATTCTT	scaffold826_size52726	19338
962_19246	Affx-157624612	E112	CCAACCCATAGAATCCTCCAACCATTGGAATCCTC[C/T]AACCCGTGGAGTCCTCTGGCCCACCTCTTGTGACT	scaffold826_size52726	19246
145_4758	Affx-157612081	E112	GGAATATGGCCATAAAATGTGGCGGTTTGGAGGCA[A/G]AATGTCCTAAAAGTTGGTTTTTTTTGTGGTGGAAA	scaffold1265_size31413	4758
912_8756	Affx-157616326	E112	TTCTGCAGCTAACAGCCTCAGCACTCGGGGGTCTT[G/T]CAGCACCTCCTGTAAGGCGTTTTGCCCATCTGCCT	scaffold7189_size11922	8756
809_18869	Affx-157621946	E112	GTGGGTTAGAGAGCTGCGGAGCGCTCGGTCAGCAC[A/G]AGAGACCTTGTGCAGGAGGGTCGTCGTGCATCAGA	scaffold483_size101167	18869
919_6525	Affx-157585484	E112	TCTCCTTTACCTACCAACACCCGACACAACACATA[C/T]AGGGTTCCTATATGGCCTGCCTTTACCTATAACTC	scaffold728_size63509	6525
823_10848	Affx-157604304	E112	CCCCCCCTTGGGTATAGTGGCACCCGGTGTTGGGG[A/T]CCCAAAGATGGCGACAAGGGAGGGGTCCTGGGGAC	scaffold5364_size14277	10848
962_40266	Affx-157614331	E112	GGGTGCCCCACAGCACCTATGGGTGCTCCCACAGA[C/G]CTCATCCCCATAAGCACCCCACAGCACCCATGGAT	scaffold826_size52726	40266
383_2009	Affx-157620746	E112	CTATAGGACCCATCGCAATGGGATAGTGGGGACCC[C/T]GTGGCATCCAGTGCCCCCTATAGGACCCTATAGCC	scaffold17742_size4789	2009
145_11770	Affx-157619180	E112	AAGGTCATAGAACTGTGGGATCCTACAGTCATTGA[A/G]TTGGGAGAGACCTTAGAGACCACAAACCCTTGGGA	scaffold1265_size31413	11770
919_719	Affx-157623589	E112	TGGAAGATGAAACACAGCACAAGAAGGACGAATTG[C/T]GGGCAATGCAGAGAGGAATTATCCCTCCTTGCGTA	scaffold728_size63509	719
919_716	Affx-157589382	E112	AGGTGGAAGATGAAACACAGCACAAGAAGGACGAA[C/T]TGCGGGCAATGCAGAGAGGAATTATCCCTCCTTGC	scaffold728_size63509	716
1012_15541	Affx-157624491	E112	CTGACTCCCAAAGGGCCGAAGGATTCCTCTCCCTG[C/T]GCTCGAGAGCACGAGGGCAGCGCAGCGATGGACCG	scaffold923_size44770	15541
145_11954	Affx-157603576	E112	GGAGAGCGTCTTAAATGTCATAGAACCGTGGGATC[A/C]TACAGCGATTGGGATGAGGGGGACCTGAGCATCCC	scaffold1265_size31413	11954
919_57561	Affx-157585415	E112	GATGAACCTCTTGGGGGAAACGTTTGGGGGTTCCC[A/G]TCGTTTTTAGGGCAGGAAGTTCCGTCAGATGTTCT	scaffold728_size63509	57561
809_61044	Affx-157624028	E112	CCTTCCTGGGGACCTGGGAGATGATGCAAAGCCCA[A/G]GCAGCATAGTAACCCTCTTACTACCCTTCTGCCTC	scaffold483_size101167	61044
962_19254	Affx-157608826	E112	TAGAATCCTCCAACCATTGGAATCCTCTAACCCGT[A/G]GAGTCCTCTGGCCCACCTCTTGTGACTGCCCACTG	scaffold826_size52726	19254
414_2945	Affx-157591469	E112	TTCAATGGGACCACTCCAGTGGGGACCCCAATGGA[C/T]ATTCCATGGGGTCAGTAGGACCACACAATGGGGTT	scaffold18391_size4482	2945
919_30594	Affx-157584767	E112	GTGTTGCGATATACTGAGAAGTATCGCGACGTGTC[C/G]TGAGATATTGCGGTTTATTGCGAGATATCGCGATA	scaffold728_size63509	30594
1012_15358	Affx-157597458	E112	AGCTCCGGTGTGGAGGAGGTGGCGTTGGGCCGCCC[C/T]GAGGATGGCGCACAGCCGTGGCAGAGCATGGCGGA	scaffold923_size44770	15358
269_4087	Affx-157626805	E112	ACACGCCATGTCCGTGTGTGTGACACCACCAACAC[A/G]CCACATCTGTGTGTGTGACACCACCAACACGCCGT	scaffold15198_size6153	4087
809_17505	Affx-157608657	E112	TGGAGCTCAGCTGGCACATCTCCTCCTGCAGACAC[A/G]GAGGACGTGCTGGCAGCCAGCCCCGCTGGGCGCCG	scaffold483_size101167	17505
809_57677	Affx-157585958	E112	GCGTTCCGCTGGTGTAAACAAGCCCCCATTGTGCA[A/G]AGCTGTGGTGTTTACACGAGGAGAAATGGCTCTGG	scaffold483_size101167	57677
809_18989	Affx-157611107	E112	AAACCCAAGGGCAGGAATTCATGCCCAGCAGTGCC[C/T]GTGCTCAGGGTTTGGCAGCATCCCCGGGTGCTGCT	scaffold483_size101167	18989
277_24334	Affx-157586462	E112	GGTGCAAACCTCCCTGAGAGCAGTGTGCACAAGCT[C/T]CTGTGTGCACAACCTCCTTGCACACCCAGCACCAC	scaffold1545_size27300	24334
66_8761	Affx-157599539	E112	GAACGTCTGTAGGACCCCAAAAAATGGGGAAGGAA[C/T]GTCTCTACGATGTCCAGGATGGACCAACAACATCA	scaffold10614_size8958	8761
965_4778	Affx-157627939	E112	TCCCGTCGGGTCCCCATTCACACCCGTGGGGTCTC[C/T]GTCCACTTTTGGGGTCCCCTAGACCATCCCATCGG	scaffold8348_size10780	4778
962_7227	Affx-157608014	E112	ACCAACCCAACAAAGTGCCATATTAACTGTGCTGC[A/G]GTTCACTGCGGTTGTGGTGGGGTTGTGCTGGGTCT	scaffold826_size52726	7227
1012_16314	Affx-157621128	E112	GAGGTCCCCCTGTGCTCTGGCTCTCGCAGGGGAGA[C/T]GCAGGCCTGCACTGAACACACTGATGAGCCATGTG	scaffold923_size44770	16314
809_41652	Affx-157607816	E112	GACAGCTCCGGTGACTCCGAGGACAGTGAGGAGGA[C/T]GAGGACAGCGAGGATAACAGCAGTGGTGTAAGTAG	scaffold483_size101167	41652
269_4405	Affx-157606929	E112	TCTGCGTGTGACATCCTTAACATGTAATGCTCAGG[C/T]ATGCGCTGCTCTAAACATGCCATGTAGATGTATGT	scaffold15198_size6153	4405
809_59086	Affx-157592915	E112	GGGTGGGATACTGGTGAGCGTGGAGAAATTGGTAA[C/T]GTGGGGCAGCTCGGGGGGCTCGTGGCCGTTGCCTG	scaffold483_size101167	59086
269_4312	Affx-157596362	E112	CCGTGTGTAGGACACGCGATGCACGCTGTGTTCAT[A/G]TATGTAGCTCTACCAATGTGTCTGTGCGTGGATGT	scaffold15198_size6153	4312
809_53706	Affx-157594762	E112	CAAAGCTGGTCTGTCCCTGTGCCAGCACAAACCCA[C/G]TTTCAGCATGCAGGAAGGGCAGGGTGAGAGCCCAT	scaffold483_size101167	53706
145_10435	Affx-157627212	E112	TTAATATCAACCCACCATGATAATTAGTGGTTTAC[A/G]CGATTAAATCCGTTCTCCCCCATGGAGAACACGCG	scaffold1265_size31413	10435
809_47669	Affx-157615954	E112	GTGTGGCGTTGGAGCAGCAGGACGGGAGGGGCAGC[A/G]CTTGGAGCACGGTGAGGTTCTTGCAAGGCCCTCCT	scaffold483_size101167	47669
912_10088	Affx-157613833	E112	CACCGACAGCTCAGGGCTGTGCTGCAGTGGTTTCT[A/C]AAAGCACTGAAACGTCTTTAATGGAGCGTTGGGAA	scaffold7189_size11922	10088
962_40191	Affx-157591878	E112	GCACCCAAGGGTGCCCCATATCACCTATGGCTGTT[C/T]CTATAATGCTCAGCCCCAAAGGCACCCCACAGAAT	scaffold826_size52726	40191
809_56527	Affx-157598799	E112	GGCAGGGCTGGGTACGACCTGCTGCAGTCTGATGG[C/T]TCGTCCCCACCATCTGACAGCAAACCAGCAGCGGG	scaffold483_size101167	56527
919_30728	Affx-157626838	E112	ATCACGAGACAGCACAATATGTTGTGATGCAGACC[A/G]ATATATCGCAGTATGTCACGATATATCGTGACACG	scaffold728_size63509	30728
809_97669	Affx-157592032	E112	GGGCCTTTGTTCCCAGTGCTGCTGGCCTATCTGTC[C/G]CTCTTCCTCAATCAAGATGATCATCGAGCCCACCA	scaffold483_size101167	97669
1012_27670	Affx-157583626	E112	GCCCCATAGCTGGGGGTCCTTCTGCTCCCAGATGT[A/G]GCGTTACAGAGCAGAGGGCTCCGCGGCGCCCGTAA	scaffold923_size44770	27670
962_11300	Affx-157618310	E112	ATCGGGTCCATCTCAGCTTCATGTTTTTGGTGGTG[G/T]TGGCCATTGGGTCCATCTTAAGTTCTGTTTTCTGG	scaffold826_size52726	11300
1012_12386	Affx-157595177	E112	GGGCAGTTTCAGCCCTTTCTCTGCTGCTGGGGTTC[A/G]GTGCGGAGCCCCTCAGCTCTTTGCTCACTTTGGTT	scaffold923_size44770	12386
625_1390	Affx-157599297	E112	CGTTGCATCCTATAGAGCCCCACAGCCCTCATAGC[A/G]ACCTATAGAACTCCACAGCACCCTATAGAGCTCCA	scaffold23081_size2268	1390
919_31250	Affx-157587972	E112	ATCGTGATACATCGCTATGTATGGCGACGTATTAC[A/G]ACACGCCGCGAGATGTTTAGAGACACATCGCGATA	scaffold728_size63509	31250
1012_1605	Affx-157608167	E112	TGGCAGTGATGGATCCAGACCCACCTCTACCAAAG[A/T]GTGCCACCAAACCACCCGGAGCAGCCCAAACCCGG	scaffold923_size44770	1605
237_6292	Affx-157614726	E112	TCATTGTTCCACAGTAACCAGGGCCAAATTTTCCA[C/G]GTAGAACATGGTGGGTTCCAAACAGACTTGCTCTG	scaffold14659_size6453	6292
962_7496	Affx-157608447	E112	CCTGATGGTGGTTGAGGTCTCCTCCATCCTCAGTG[A/G]TTCCACAATCCCATGATGTCACGGATGGACGCAGC	scaffold826_size52726	7496
919_55304	Affx-157596076	E112	TGGCCCCATAGAGCTTCCAAAGGCCCTATAGAGCG[A/G]TTGGGGGCCCCGCAGAGCAACCAAAGGTCCTATAG	scaffold728_size63509	55304
145_9698	Affx-157592822	E112	TCGCTCCTGGCCAAACCCGCTCTCTATCGGACCCG[A/T]TGCGCCCGGCTCGGCCGCTTCGCCTCCTATCGCAG	scaffold1265_size31413	9698
618_695	Affx-157611088	E112	AGAGAACGAGGGAGAAAGGAGCGGGTGTGGAGGTG[A/G]GGGCACGCAGCCCTTTGCACACTGCGGAAGGTTGT	scaffold22774_size2414	695
809_19015	Affx-157587891	E112	AGCAGTGCCTGTGCTCAGGGTTTGGCAGCATCCCC[A/G]GGTGCTGCTCTGCACCCAGCAGGAATAAGGGAAGG	scaffold483_size101167	19015
962_18538	Affx-157599243	E112	TTTGGGGGATGAAAAATTCTTTTCTCAGTTCTGTA[C/T]TGAAAACCCCAATGTGTTGCATTTGGAAAAGCTGA	scaffold826_size52726	18538
962_8223	Affx-157623369	E112	CCCTGCCTGGCACCGCTGCTCTGTTTGCCCATTGC[C/G]GGGTGATTTCTTCAATCCGCTTTAATTGCCCCTTG	scaffold826_size52726	8223
1012_17061	Affx-157618498	E112	ATACTTGGGGCTTTTCCAGCTGGTGTAAAGGATTT[A/G]GGTTTTGCCCCACAGCCGGTGGGGGTGGTTCCCAG	scaffold923_size44770	17061
809_58431	Affx-157624511	E112	AGATGAAGAAGTGCTGAGGTCTGTCAGCAGCACAG[A/G]TTGTAGCTGAGTGGTGACTGCTTGGTCTCTTGGCT	scaffold483_size101167	58431
809_66434	Affx-157598344	E112	CCACATCGACCCACGTTGACTACTCCCAGCCTGCG[C/T]TGAGCTGCACTCACTTGCGTGGACCCCGATTGACG	scaffold483_size101167	66434
919_32286	Affx-157624154	E112	ATGGGAGCAGCTCCGGGTTTGGGGTCAACACATGC[A/G]ATGTAGGGTTTTTAGATGCTTTTAGGTTTGGATGT	scaffold728_size63509	32286
919_32281	Affx-157601762	E112	GATAGATGGGAGCAGCTCCGGGTTTGGGGTCAACA[A/C]ATGCAATGTAGGGTTTTTAGATGCTTTTAGGTTTG	scaffold728_size63509	32281
962_40071	Affx-157623740	E112	CGAAAGTGTTCAACCCCATAGGTGCTATGGGGCAC[C/T]CATGCGTGCTCACGTAGTGCTCAGCCCCCCATAGG	scaffold826_size52726	40071
963_10349	Affx-157593970	E112	TTCCCCGTGTGGCCACCGGGTGGCGCTGTCCGCCA[C/T]GCGTCGCGATGGCCGCTCGTTCTCACCGTGGACGC	scaffold8307_size10818	10349
962_10911	Affx-157596735	E112	GGGGGCCACGAGGGAGCCCCGGGTTCATTACGAAG[A/C]GCCAGGAGGAACCCAAAACCATTCTAAACCCCACA	scaffold826_size52726	10911
66_8235	Affx-157594047	E112	GGACCCCCAAAAATGGGGAAGGAACGTCTCTAGGA[A/G]GTCAAAAATGGAGAAGGAACAGCTCTAGGGCTCCC	scaffold10614_size8958	8235
145_11637	Affx-157609938	E112	TCCTGCGGTGGGTGGGTTGGGGGAACCTCTGGGAT[C/T]GTGGAACCGTGGGATCCTACAGTGGTTATGGTGGG	scaffold1265_size31413	11637
809_52833	Affx-157585110	E112	TTGGGCCAATTCAAAGAGTGTTTCCTCTGAGCAAA[C/T]GCAGAGGAGAAGAGGGAATGGGATCGTGCATCCCG	scaffold483_size101167	52833
809_48931	Affx-157592837	E112	CTGAAGCTTTGGGCCCCTTCCAGGGGGCAGGTGAC[G/T]TCCCTGCATGGCTTTTCCCTGCTGTGCATCATTAT	scaffold483_size101167	48931
919_20404	Affx-157601997	E112	AATAATTAAGACCCACCTTAATAATTAACAAGAAA[C/T]TATTGTGACCCCCCCCCCACAGTGATTAATAAGGG	scaffold728_size63509	20404
1012_17930	Affx-157598352	E112	CTGGCCTGGCGATTGTGGGTGGTTCCCGGGCATTC[C/T]CTGGGATGAGGGAACTGCGGGAGAGGAGTGGTGTG	scaffold923_size44770	17930
912_8591	Affx-157615399	E112	CCAGGGCACTCCAGAGCACAGCTATAAGCTCGGGG[A/T]GCATTCTGGAGCACCCTACAGGACACTGGGGGGGT	scaffold7189_size11922	8591
809_6376	Affx-157590630	E112	GCTCTGGGGGGTCGTTGGCACTGCAGGGATGGTGA[C/T]GTGAACTGTGCTTTATCCCACAGCAAGCTCTGGAT	scaffold483_size101167	6376
237_5563	Affx-157622120	E112	CTAGGCAAGGTATTTCCCTGCAGGTGCTAGCATGA[A/C]CAGAAGCCCTGTGAGCCTGTGGCCATTCTTCAGCC	scaffold14659_size6453	5563
809_47700	Affx-157600234	E112	CAGCGCTTGGAGCACGGTGAGGTTCTTGCAAGGCC[C/T]TCCTTGGGTTCTGTCTTGTAGGCTTGATATCCTCC	scaffold483_size101167	47700
893_9215	Affx-157627650	E112	CGTAGCGGTGGTTCCAAAATGGCGGCCCTATTGTG[A/G]AGGGCCCATAGTGGGGGTTCTAAGATGGCGGCCCC	scaffold6869_size12296	9215
962_22157	Affx-157613397	E112	TAACAGCTGTTAATTGAGAAACCTCTTATTCTCAA[G/T]AATCAGATTTACCTCTGGGCAGGAAGAAGCCTCCC	scaffold826_size52726	22157
919_2221	Affx-157607339	E112	CAAAGTGATGAATACTGGGGCAGTGGGGCTCAGAG[C/T]GGGGTTTGGGTAAACAGTGACATTAAGAGTTGATG	scaffold728_size63509	2221
962_21077	Affx-157596304	E112	GCTCGCTCCACCTCCAAGCTCACCGAGGGCTCCCA[C/T]CAGGAATGCTCGGCATCCTCCAGCAAAGGGAAAGC	scaffold826_size52726	21077
809_47785	Affx-157601279	E112	AGATGAATGATTTATGGCTGTGGGTGGCTGGCAGA[A/G]CAGAAGGAAGGCGGTGTAACTTTACATGAGGTGCA	scaffold483_size101167	47785
1012_12202	Affx-157619560	E112	CAGTGCTGGCAGCGCTGTTAACTCAGGGAGAGCCT[C/T]CTGACCCCCAAACACAGCTCTGGAGGTGGGGAAAT	scaffold923_size44770	12202
1012_12845	Affx-157624720	E112	ATACGTTGAGGCTCAGCCCCCCGTCCTGAGGGGGA[A/G]CTCACACCAAAGAGGTGAAATAGTAACTTTATGTA	scaffold923_size44770	12845
919_30711	Affx-157620107	E112	AGGGTAACACCATATATATCACGAGACAGCACAAT[A/G]TGTTGTGATGCAGACCGATATATCGCAGTATGTCA	scaffold728_size63509	30711
809_72523	Affx-157594260	E112	TACAGCCCAACGCAGCCCTCTGTAAACCAACATGA[A/G]CCAGTGTAAGTCCAGCACAGCCCAGCACAGCCCAG	scaffold483_size101167	72523
1012_12112	Affx-157611686	E112	TGGGATGGGGGTCGTGGACTTATTGGTTACCTCAG[A/G]GAGAGCCCCTTCACCCCCACTTACGGCTCTGGGGG	scaffold923_size44770	12112
809_13933	Affx-157600736	E112	GCAATCTGGGAGCTGGGAAACCTGAGCTGATTATC[A/G]GCCAGCTCCTCATCGGGCTAATGAGGCGCTTGCGT	scaffold483_size101167	13933
962_20321	Affx-157594599	E112	GATCCTACAATGGTTGGGTTGGAAGCGACCTTAGG[G/T]ATCTCAGAACCACGGGACCCTACAGTGGTTGGGTT	scaffold826_size52726	20321
269_2164	Affx-157628322	E112	ATACGAGGTTGCAGTGAGGGATGGGGTGACGCAAT[A/G]GGATGTGAAGGGACACAATGGCACACAGAGGCGCA	scaffold15198_size6153	2164
809_55909	Affx-157607642	E112	TGTGGGGCACAGCGGCCTCTGGAGGAGTGAAATGC[A/G]GGGTGGGGAAGGGCGCAAACACCCCGATTTATGCA	scaffold483_size101167	55909
145_15176	Affx-157605821	E112	ATTTGATGCGCTCCAATGGTCCGAAGTGAGTCCTG[A/C]TGTGATCTGACACTCTCCTGATGGGATCCAATGCC	scaffold1265_size31413	15176
184_21182	Affx-157608610	E112	GGGGTCCCTATGGGATCCTTGAGGCCCAAATAGGA[C/G]CCTTATGGAGTCCTTGAGGTCCAAATGGGATTCCT	scaffold1336_size29957	21182
912_8848	Affx-157590799	E112	TGCCTCCTGGCCAGCTGCTGTTTCTCAGTCCCTCC[C/T]CCCTGTGGGAACGGTCCTTCCTTCCACTTCTGATG	scaffold7189_size11922	8848
797_12214	Affx-157625705	E112	TGGAGGTGTGGTGTAATTTGGTGTCTCAGTGCCAT[C/T]GTTTGGAGGTGTGAGGTCATCACCTGGAGTGGTGA	scaffold4683_size15432	12214
919_30871	Affx-157612956	E112	AAAAGAAACTGTGTCGTATTGTACTGCGTTGTGGT[A/G]AATCGCGATATATTGCGATATGGTGTGATATATTG	scaffold728_size63509	30871
277_3375	Affx-157591283	E112	GCACACCCACGCCGTGCCATTCACCCCCTTGCACT[C/T]GGGCACTGCTTAGGGCACGCTTGCACACTCACGCA	scaffold1545_size27300	3375
1012_19303	Affx-157627030	E112	GCAGTGCTGAGTGCTGCTTCATCCCCAGGCTCGGA[C/T]GTGTGGACGCCCGTGGAGAGGCAGCTCTTCAGAAA	scaffold923_size44770	19303
145_7307	Affx-157597896	E112	CCGCAGGCGTTGGACGCGCTCGTCCCCAACCTGGA[C/T]GAGATCGACCACCTGAGCTGCTCCAAGGTGCAGCG	scaffold1265_size31413	7307
269_2370	Affx-157628142	E112	AGGGGACAGCGTTCCTCCAGGGCTGGGGATACGGG[A/G]ACACCGGGAAAGGGACGAGGAAGGCCCAGCGGAAG	scaffold15198_size6153	2370
962_11825	Affx-157601774	E112	TTGACCATCGGGTCCATCTCAATTTGGATTTTTTG[C/G]TGATGTTGAGTGTTGGGTGTGGGTGAAGTTGGGCT	scaffold826_size52726	11825
136_4047	Affx-157622622	E112	GGCCAATGGGAGCCAACCGTGGCCAATGGGAGCCA[A/C]TCATGGCCTCCCAGGCCCACCAGATGGGCCTCCCA	scaffold12467_size7735	4047
809_66572	Affx-157610974	E112	GCCTGGCGTTGACCCACATTGACTGTTGTTTACCC[C/T]GTGTTGGTGCGTGGTGACACGCGATGACCCACGTT	scaffold483_size101167	66572
912_8064	Affx-157611654	E112	CGACGAGACGTACTCATCTGGAGGGGAAACACGGC[A/G]TGGGTGTCAGCCTGAGTCCTCCAGGACCAACAGGA	scaffold7189_size11922	8064
1012_15850	Affx-157616115	E112	GTCGGTGCCTTCCCGCTGTTGGTGGTCCGGCTGTC[G/T]GGGTGACTGCAGCCCGGCTGCGTGTCTGCGTTGTG	scaffold923_size44770	15850
809_66524	Affx-157603512	E112	TGGTGCTTGACCCGTGCTGAGGAGTGCTGCCCCAC[A/G]CTGCCGAGTGGTGCCTGGCGTTGACCCACATTGAC	scaffold483_size101167	66524
962_12616	Affx-157607583	E112	GGAGTGGGAATGAAAGGGGCAGGAGAAAGGAAGGG[A/G]AAAGGAGAAGAGGAAAGGGAATGGAAGATGGGAAG	scaffold826_size52726	12616
919_55643	Affx-157627492	E112	GGCACCTTACAGAGCACTCAGGGCCCTATAGGTCA[C/T]GCAAAGGACCAGCAGAGCCTCCAAGGGCTCTATGG	scaffold728_size63509	55643
237_6411	Affx-157593848	E112	TGCTATGTACTGGGTGTTGTGAGGGGAACGGACCC[A/T]TTTGTCCTAAATAGCACTACTTAATCAAGTGCTCT	scaffold14659_size6453	6411
919_2157	Affx-157586000	E112	AGGGTGAGGTTTGGGGTATGGAACTGGGGTTTAAG[C/T]TGTTGATGGATTGTGGCACATTTCAACCCAAAGTG	scaffold728_size63509	2157
809_50515	Affx-157627140	E112	AACGCCTCAGAGCCCTTTGCAGTCCGTTTCCTCCC[A/G]GAGAAGCCAGCCTTGTGCTGCTCTGTTGAAGCAGA	scaffold483_size101167	50515
962_19043	Affx-157605117	E112	TGAGTTTTTGGGGTGGTTTTGTGGTTTTCAAGCAA[C/T]GTTCCACTCACAGAGTCCTCCAACCCCTGAGTCCT	scaffold826_size52726	19043
809_66390	Affx-157628658	E112	CTGCAGGATGAGGCCATGGCTCTCGTGGTGGTGAC[C/T]ACGTTGACCCACATCGACCCACGTTGACTACTCCC	scaffold483_size101167	66390
919_6321	Affx-157595402	E112	CTCCGCCCATACCCATTCCACAAGACATATATAGG[A/G]TTCCTATATGGCCCTCCTTTACCTACAACACCCCT	scaffold728_size63509	6321
809_97238	Affx-157605685	E112	TGGTCCTTTTCAACCTAGGCCACGATACGATTTTC[A/G]GATATTGGTTTTTGTTTCTATGGGAGTGGGGGAAA	scaffold483_size101167	97238
962_19055	Affx-157600868	E112	GTGGTTTTGTGGTTTTCAAGCAATGTTCCACTCAC[A/G]GAGTCCTCCAACCCCTGAGTCCTCAAACCCCTGAA	scaffold826_size52726	19055
269_4346	Affx-157610960	E112	TATATGTAGCTCTACCAATGTGTCTGTGCGTGGAT[A/G]TGACAGCCCACACGTGTCACAGCTCTGCGTGTGAC	scaffold15198_size6153	4346
919_2200	Affx-157622598	E112	GGATTGTGGCACATTTCAACCCAAAGTGATGAATA[C/T]TGGGGCAGTGGGGCTCAGAGTGGGGTTTGGGTAAA	scaffold728_size63509	2200
740_3556	Affx-157609336	E113	TGCTCCATGCCCAGGGGATGGTCCATGCCCGACAG[A/T]TACTCCATGCCCAGGGACGAAGGCAGCCCAGGACA	scaffold2881_size19456	3556
614_768	Affx-157626857	E113	TGTATTTCCTCTGCATAATAGCGGAGGGTACAGAC[A/G]TGGATGTTGTGAGCTGATATTTGGAGGCTGTGGGT	scaffold22735_size2434	768
799_1970	Affx-157615183	E113	ATGGGTCCCACCGAAGTCACCCACAGGGGTCCCAG[G/T]GCCACCATATGCCCCCATGGGTCCCACTGCTGTCA	scaffold4743_size15316	1970
570_1265	Affx-157625155	E113	AGCCCCAGCGGTGGGGACCCCAATCTCCCTCCTGC[C/T]GTTGCCGGATGGGCGCTGACCCACACGGTGTGTGC	scaffold21833_size2831	1265
740_15292	Affx-157599587	E113	GCAAAATGCATGGCTTTGTGCAAAGTGCATGGCCT[C/T]GTGCAAAATGCATGGCCTCGTGCAAGGGCTTGGCA	scaffold2881_size19456	15292
191_27877	Affx-157613899	E113	TCTGCACACTCTTGTGCAGCCCTCTGCTCACATAC[A/G]CGAGCACTGCCATACACAACTGTGAGCACTTGTGC	scaffold1346_size29769	27877
99_27447	Affx-157617613	E113	CAATGCGTGTGCATGGCACAGGGTGCACACATCTG[A/G]GTGTGCACACACGTCAGTGCACGCACATCAACACA	scaffold1142_size34357	27447
799_11446	Affx-157592355	E113	CACAGGGGTACTGAGATCCTTCGCTGTAGGATCCC[A/G]GCCCTGTAAGGCTCCTGTACCCACCCCAATGGAGA	scaffold4743_size15316	11446
740_3233	Affx-157591713	E113	GGAAGGGTTTGGTGCCCTGAAGAGGAACCGATGCC[C/T]GGGGGATGCTCTATGAATAGGGGATGGATAGTCCA	scaffold2881_size19456	3233
740_2975	Affx-157610038	E113	GATGCTCCATGCCCCAAGGATGGTTCATGCCCAAG[G/T]GGTGGTTCATGCCCAGGAATGAGGGGTACCCAGGA	scaffold2881_size19456	2975
191_27601	Affx-157623935	E113	ATGTGAGCACTTCTGCGTGCATCCATACTTGCACA[C/T]GTGAGCACCTACGTGCACAGCACCCTGAGCGCCTG	scaffold1346_size29769	27601
866_2581	Affx-157615244	E113	CCATGGGGCAGTCAATGGGCCGTCCTTATGGGGCA[C/T]TCCATGGGGAGACCATGAGCGTGTTCCTATGGGGT	scaffold6357_size12920	2581
614_703	Affx-157628752	E113	TAATGGGTTTGGGTTTACAGCAGTAAAAATTTAAT[A/G]TGCCAGGAGTCCAATTTCACACGGCCAAGTGTATT	scaffold22735_size2434	703
387_941	Affx-157603503	E113	CCGTGACAACTGGCACAGACAGCTCCATTTATCTC[C/T]GACATCATCCATCACGCGTTGCCGGGCAACGGGCA	scaffold17814_size4748	941
387_1113	Affx-157610631	E113	GGTCACCCCATACCCTACCCGACCCATCGCATCCC[A/G]CACTCACACTCCTTGGACATCCCGACCTCGAAGCA	scaffold17814_size4748	1113
717_316	Affx-157590741	E113	AGGGTATAGGGCTGCCCCATGGGCCCACCAGGAGA[C/T]GGAAACCCCACAGGATATGGGTTTACCCCACGGGA	scaffold25035_size1233	316
866_10377	Affx-157621441	E113	TGTGGGATGGTGACATTGGCTATGGGATGGTGACA[C/T]GGGATGTGGGACGGTGACACCGGGTTTGGGACAAT	scaffold6357_size12920	10377
740_6290	Affx-157615541	E113	TCGAGCCTCTCCACCCTCTTCTCCAGCTCATACTC[C/T]GCTGATGCGGCCATGGGGTCAACGTCTTCATTGCG	scaffold2881_size19456	6290
387_601	Affx-157589611	E113	GTCTTCGGCACGTCCTTCTTCTTCTTATTGCGGTC[A/G]TTGCGGACGGCTGCGGGGATGGCGCCGTCAGGGCC	scaffold17814_size4748	601
191_13078	Affx-157588921	E113	GGTGACAAAACATGAGCAGACAGAACTGCTGCTGG[A/G]ACAGCCCACGGCCCCACAGAGCTGCACCAAGCAGG	scaffold1346_size29769	13078
799_11437	Affx-157583541	E113	TGCTTCACCCACAGGGGTACTGAGATCCTTCGCTG[C/T]AGGATCCCAGCCCTGTAAGGCTCCTGTACCCACCC	scaffold4743_size15316	11437
788_5013	Affx-157614203	E113	GTCCCCATCCCTCCACTCCTTACCTTGGAGGGGGA[A/G]TGCACGGCCGACTCGGGGGGGTAAACGATGAAGTG	scaffold4454_size15846	5013
99_27487	Affx-157613086	E113	GCACACACGTCAGTGCACGCACATCAACACACACA[C/T]GTGTGAATGGGTGCATGCATGTCAGAGCACACGCG	scaffold1142_size34357	27487
740_4001	Affx-157616623	E113	TTCTCCATGCGCTCCTTGTTCTCCTCCACGCTCTG[C/T]TCCAGCTGGGCCTTCTCGGCCCGCCACCGTGCCTT	scaffold2881_size19456	4001
799_1918	Affx-157604385	E113	ACAGTGCTGTCCCTCCAAGGGGTCCCACCATTGTC[A/G]CCCTCCAGATGCCCCCATGGGTCCCACCGAAGTCA	scaffold4743_size15316	1918
191_12266	Affx-157595443	E113	CCATGCAATGCTCGACAACCTGGGCAAGCCGAGTC[C/T]GAAACAGCAACATCAAGGCTCACACGGTGGAGGTA	scaffold1346_size29769	12266
191_14721	Affx-157609645	E113	CTCCTCACTCTCCTCACCTCCCAGGTTTGTTGTGG[A/T]TGGTGCTGCAGCACGGCTGGGAAACACACATGAGA	scaffold1346_size29769	14721
799_10371	Affx-157627359	E113	ACCCCAACTAAGCCTGCCCAATTAAAGAAGTCCAT[C/T]AAGGGATCTAGAACCCACTCAGACATCCCGTCCCA	scaffold4743_size15316	10371
799_10176	Affx-157617319	E113	CATGGAGCAGGCTGTTGGGGGACCTGGAGCCTCTT[C/G]TCCTTCGATGAGCCCGTTGGTGAACCTGGAACCTA	scaffold4743_size15316	10176
693_268	Affx-157615953	E113	CCATGGTCGCAATGACCCTATTGTTGGTGTCCCCA[G/T]TGTCTCCATGGTCCCAATGTCCCTATTGTTGGTGC	scaffold24401_size1635	268
99_24725	Affx-157601994	E113	CGGGCGCAGCGCGGAGCCTCGGGGTGGCTGCTGGG[C/T]GTCACAGCTGCCCGTCCTCAGCGGGTCCCCATCCC	scaffold1142_size34357	24725
799_7519	Affx-157608440	E113	GGTTTGGGGTAATGTGGGGGCATTTTGGGATCATC[A/G]TGGTGAGGTTTTGGGGTTACTGAAAGGCATTTGGG	scaffold4743_size15316	7519
799_10410	Affx-157599404	E113	GGATCTAGAACCCACTCAGACATCCCGTCCCATAG[A/G]CAGAGTCACTTGCTGGGTTACCTAGAGCCTTTTAT	scaffold4743_size15316	10410
191_13572	Affx-157605490	E113	AGGGCTGCATCCCAAAGGTGTGGGCTCACCTTCCC[C/T]TCAGCACCTGTCCCCTTCAAGGAGGACGCACAAGA	scaffold1346_size29769	13572
743_5690	Affx-157594942	E113	CACTGGGGACACCAGGGATGTTGGGGACACCAGCA[A/G]CACTGGGGACACCATGGGCACCGGGACACGATGAG	scaffold2929_size19288	5690
866_7847	Affx-157583447	E113	GGGGACGCCACCACTGGGATGCTCTGTGGGAACAC[C/T]GTGGGGACACAACGATGGGGACGCTGCGGGGATGT	scaffold6357_size12920	7847
740_6087	Affx-157602270	E113	TCGGCCCCCGCGCCCATGCCGATGATGCTGATTCC[C/T]AACCCCGCAGCATCTGTGGGACACAGAGATCCATG	scaffold2881_size19456	6087
740_6546	Affx-157613904	E113	GTGCTCTGCATCCCAGGGTGGGTGGAAGGATGGAG[A/G]GATGGATGGGTCAATGGATGGGTGGATGGAGGGAT	scaffold2881_size19456	6546
799_10585	Affx-157619574	E113	CAGCCTCCCTAAAACCCCCCCAGAGGTGTAGGAAC[C/T]CTCTCAGTTCCCTACCTTGAGCTTGGCCCCATCGA	scaffold4743_size15316	10585
743_11237	Affx-157610730	E113	GTGCAACATGCACTGACACAGCATGCAGTGCACAT[C/T]CATGCAGTGTGCAACACGGACCCAGGCAGCACACA	scaffold2929_size19288	11237
191_7923	Affx-157590829	E113	GCGGCGCACAGAGCCCCCCCCCACGAGGCACCACC[C/T]GACGGAGCAAAAGGATTTCTCCTTCCGCCAATACA	scaffold1346_size29769	7923
99_3023	Affx-157608424	E113	CGGGTTGGTGGCCGTGCTGTGACAAAACCCCCCCA[C/T]CAACAGGTGAGGAAATTTCGGACCCTCACGGAGCT	scaffold1142_size34357	3023
550_682	Affx-157586743	E113	GGGGACATAGGGGACAAGAAGGGCTCTACCCACAT[A/G]GGACCCCGTGTCCCCTTCCCCATCACCCTGCGCCC	scaffold21509_size2978	682
743_11135	Affx-157622743	E113	CGTGGTGCACATCCACGCAGTGTGCAATACAGACC[C/T]GTGCAGCATGCAATACGCACCCACCCAGTGTGCAA	scaffold2929_size19288	11135
740_4992	Affx-157613382	E113	CTCCTCACCTCCTTGAACTTGTGCACCAGCTTCTC[A/G]GGGTCCATCTCAACCGGGGAGAGCGTGTCCTCGTT	scaffold2881_size19456	4992
743_10771	Affx-157602777	E113	GCACGCAGCTGCCAGACCCCCGATGCCGCTGCCGA[C/T]GACCACAGCATCCAAATCCTGCGGCACGCGTGCGG	scaffold2929_size19288	10771
551_1463	Affx-157602786	E113	GGGCTTAGAGCTGTTACGAGGATCCTTTACTGGGC[A/G]GCTCTGAATCCCTTATAGGGAACCCCATCTTCTTC	scaffold21541_size2962	1463
799_8307	Affx-157627022	E113	TTCTCCATGGAGGGCTTCGGCACCGACGCCGTCAT[C/T]TACCTGAAGGTGGGGGCCAATCCCACCCTCCCCCC	scaffold4743_size15316	8307
191_7216	Affx-157594149	E113	GGGATCGCCCACATCGCTGTCACCTTTCACGTCGC[C/T]GCCGTCGATGTGAGGGTGATTGGATCGATGCGCGC	scaffold1346_size29769	7216
99_27612	Affx-157595697	E113	AATGGGAGCATACGTGTCCATACATACACACGTTA[C/T]GTGCACACCTGTGTTAATGCACACGTATCAATGCA	scaffold1142_size34357	27612
743_5738	Affx-157598235	E113	CATGGGCACCGGGACACGATGAGCTTTGGGGTGCT[A/G]GGGACACCAGAGGGCACTGGGGACACCATGGACAT	scaffold2929_size19288	5738
191_27656	Affx-157595467	E113	GCACCCTGAGCGCCTGTGCACACTTGTGCACACTC[A/G]TGCACACCCATGCTCACATACACGTGTGCAAATGT	scaffold1346_size29769	27656
614_755	Affx-157603580	E113	TCACACGGCCAAGTGTATTTCCTCTGCATAATAGC[A/G]GAGGGTACAGACATGGATGTTGTGAGCTGATATTT	scaffold22735_size2434	755
740_3163	Affx-157587663	E113	GATGCTCCATGCCTAAAGGGACGTTCTGTGCCTAC[A/G]GAATGCTCCATGCCCAGGAAATAAAGGATGCCCGG	scaffold2881_size19456	3163
99_24691	Affx-157599529	E113	CTGCAGACTCCTCCTGCGTGGGCCGTCTGCTCTGC[A/G]GGCGCAGCGCGGAGCCTCGGGGTGGCTGCTGGGCG	scaffold1142_size34357	24691
788_1620	Affx-157626316	E113	GGAATCCCACCGCCCGGCTGTAAGGTCTGCACTCA[A/G]TGCTGCACCGGTGCCCCTGGGACCCCCAGGACCGG	scaffold4454_size15846	1620
191_27827	Affx-157614429	E113	TGCACTCGTGCTCACAAGCCTGAGCACTTCCACAC[A/G]CACTTGTGCACGCATCTGCACACTCTTGTGCAGCC	scaffold1346_size29769	27827
866_7975	Affx-157627997	E113	TGGGGACACCCTTTGGGGCAGCCCTTTGGGACACC[C/T]TTTGGGGACACCCCTTTGGGACACCCCTTTGGGAC	scaffold6357_size12920	7975
570_1110	Affx-157609486	E113	TTGGGCTCTCCGTGATGGGGGGAAGGCTGGAGACC[C/T]GGTGGTGCTGCTGCTGGGGAGCTGGGGCTCCTCCA	scaffold21833_size2831	1110
799_10538	Affx-157610116	E113	CACCTTGTTGGCATGCCCAGAAGCTCTTGCCTCAC[A/G]CCTGAGCCTATCAGCCTCCCTAAAACCCCCCCAGA	scaffold4743_size15316	10538
799_10311	Affx-157584025	E113	GGGTTACCTAGAACCCACCTAGATCTCCTACCCCA[C/T]AGAGCTGCCTGTTGTGGTACTTAGACCCCAACTAA	scaffold4743_size15316	10311
740_3149	Affx-157604949	E113	GTCCGTGCCCAACAGATGCTCCATGCCTAAAGGGA[C/T]GTTCTGTGCCTACAGAATGCTCCATGCCCAGGAAA	scaffold2881_size19456	3149
967_3522	Affx-157601102	E113	GCAATGTGCATCCCCCATGGGGACATTTGGGGTGG[C/T]GGCAATGAACATTCTATAGGGTCATTTTGGATGAT	scaffold8396_size10732	3522
788_1765	Affx-157598436	E113	ATGGAGAGCTCCAGCACGTTGTCACTGTGGAGAGA[C/T]GGGGGTCAGGAGGGGATATGGCACACACGGCCGTG	scaffold4454_size15846	1765
191_13696	Affx-157591471	E113	CCCATCCGTTGGGCTGTGCCAGAAATTCTGCTTTC[A/G]AAGGCGAGCAGCATCCATGCAGAGAGGGCACCAAC	scaffold1346_size29769	13696
99_4695	Affx-157618398	E113	AGGTTCAGGTGAGAGGCAGCCCCGCGTCCCCACGG[C/T]GGGAGCCCCGGTGGGCGCTGCGGGAGGGAGGGGGG	scaffold1142_size34357	4695
799_7587	Affx-157622048	E113	GGGGGTCACCACTGGTGAGGATTTGGGGTTACATG[A/G]GGGTATTTTGGGGTCAGCGTGGTGAGGTTTGGGGG	scaffold4743_size15316	7587
740_3605	Affx-157595192	E113	GGGACGAAGGCAGCCCAGGACAGCTTTCGTGCCTC[A/G]AGGAGGAGTCGATGCTCACGAGACTGTGGCAAAGG	scaffold2881_size19456	3605
799_14956	Affx-157627699	E113	AAGAGAACAGCCCGGTGCAGAAGGGACAGAGGGAC[A/G]GCAGGGCATGGGGGTAGGGCAGGAATCAGAGGATA	scaffold4743_size15316	14956
266_565	Affx-157586492	E114	TCCCGGCGTTTGGCCCCGAAACTCCGCGTCTCCAT[C/T]GGGTGTACCAAAATCCCGGAGTTTGTCCCCAAAAT	scaffold15132_size6195	565
704_2488	Affx-157622814	E114	GCCCATAAAGGCACATAGGGATCCACACAGATCCA[C/T]AGAGGGGGACACATTGAGACCCATTGGGACCCATA	scaffold2464_size20921	2488
266_835	Affx-157610600	E114	TGTCCCAAAATTGCGGGGTTTGGCCCCAAAATGTT[C/G]CGTCCTTCTGCCCCCAAATCCCCGAGTTTGGACCC	scaffold15132_size6195	835
161_7089	Affx-157607694	E114	CTATGGCCACCCCATACAAATCCTATGGCGACCCC[A/G]CAGCTGCCCCATACAAATCCTATAGCAACCCCACA	scaffold12949_size7436	7089
519_3032	Affx-157614491	E114	AGTTTTAACCCGAAAGCATTACATTGCAACCGAAA[A/C]ACAGAATTTATCCCCTTCAAAATAACGCGATTGAT	scaffold21034_size3207	3032
139_1582	Affx-157589596	E114	CGTTGCCCCCCAGGGTCATCAAATCGAACCCAAGG[C/T]CAACACGTTGCCCCCCACGGCCATCAAATTGACCC	scaffold12522_size7686	1582
256_2929	Affx-157612317	E114	AGTAAGTATGGAGGAAATGAGTAATATGGAGTAAT[A/C]TGGAGTCCATGTGGTGTAAAAGAGGAGTAAATGTG	scaffold14982_size6274	2929
988_29020	Affx-157594458	E114	TCCGTGCCCGGTTCCAGCCTGCCGGCCACCACCAG[C/T]TCAGAGCCTTGGAAATAACCGGGGAACAGCTTTGG	scaffold878_size47713	29020
318_949	Affx-157621341	E114	CTTGGTGTGTCGTTAGCGTGTGGTTAGCGTGCCGT[C/T]ATGTCTTTACCGTGTCGTTGGCGTGTGGTTGCCAT	scaffold16337_size5561	949
519_3028	Affx-157619571	E114	CAGCAGTTTTAACCCGAAAGCATTACATTGCAACC[A/G]AAACACAGAATTTATCCCCTTCAAAATAACGCGAT	scaffold21034_size3207	3028
988_29529	Affx-157623407	E114	GCGGTACAACCGTGTGTGAGCGAGTGATGCGCTGC[G/T]CATCCAGCAGTACTCACAGCCATGCGGCGACACTG	scaffold878_size47713	29529
632_1845	Affx-157611046	E114	GACATCTCCATAGCGACGCGACGGAAGTGAGGAAC[A/G]GCGGCCCACAGCAACGCGCAGAAAAACCGGAAGTG	scaffold23173_size2227	1845
111_2826	Affx-157599826	E114	TCACAGATGTCATTTTTGGGGTCCCATAAAGGCAT[C/T]TGGGCCCCAAGATGTGATTTTTGGGGTCCCTGATG	scaffold11686_size8252	2826
803_7266	Affx-157600449	E114	GAGACCCATAGAGACCCATAAGAACCCCACTGTGC[C/T]CCATAGAGACCCATAGGAACATCACTGTGCCCCAT	scaffold4774_size15252	7266
101_18369	Affx-157597637	E114	GGTCCTTACCGACCTCTTTGGGGTCTTCGCCAAAC[C/T]CTTTGGCAGCACTGGGGTCCTTACCGATCCCTTTG	scaffold1148_size34188	18369
921_1435	Affx-157591286	E114	TGGCCCCAATTAATGAAGGATCTCCCATTAATCAC[A/G]GATCCCAATTAATTAAAGCCCCCCATTAATAGGGC	scaffold7321_size11794	1435
101_20318	Affx-157620150	E114	GGCGACTAAGAGCACAGTGGGAGGATCAAAGCACT[A/G]AGAGGGGACTGGAACGATACTGAGGGAGGACGTGG	scaffold1148_size34188	20318
256_2898	Affx-157602936	E114	GTAATACGGAGTAAATGTGGTGTAAATACGGAGTA[A/C]GTATGGAGGAAATGAGTAATATGGAGTAATCTGGA	scaffold14982_size6274	2898
908_11169	Affx-157608252	E114	CTTTTATGGCTCTGTTTTGGCTCTGTTTTAGTGCC[A/G]TTATGGCGCTGTTACGGCTCCGTTTTGGTGCCATT	scaffold7136_size11977	11169
266_4219	Affx-157602862	E114	TGTCCCGTGTCCATCTCATGTCCCATGTCCATCCC[A/C]TGTCCCGTGTGCATCCATGTCCTGCATCCATCCCG	scaffold15132_size6195	4219
699_20127	Affx-157598580	E114	GGAGTAAGAGCCAGCGGGCGGGGTGGGACTTAGAG[C/T]GCATGCTGCTTTTCTATTGGCCGAACGCCCCGGAG	scaffold2454_size20975	20127
658_1435	Affx-157595942	E114	GGGACCAATGGGACTCGATGGGAGTCAATGAGAGT[C/T]AATGGGGATCAATGGGACTCAATGGGACTTAATGG	scaffold23848_size1927	1435
101_24085	Affx-157610303	E114	GTCACTACGAGGCTCTACAGCACCGCTACGGGTCC[C/T]ACAAAGCCGTTACGGGGCCCTACGGGGTTACTACA	scaffold1148_size34188	24085
632_1284	Affx-157592967	E114	TAAAAAGGGCAATTTGGAGGCCAGGAGGGCCGATT[C/T]GGGGGATAAAAAGGGCAATTTTGGGGCCAGTAGCG	scaffold23173_size2227	1284
988_35852	Affx-157628217	E114	GCTGAGTTTGACACCCCCTCACCCTTTAATCTTTG[A/G]GGGTGAGGCTCGCCTTTGGCCCCGCCCCTTGCCGT	scaffold878_size47713	35852
659_607	Affx-157592640	E114	ATTCCATAGTAGTTTATAGCTCCCCATAGCAGTCC[A/G]TACTTATCTATACTGGTCTATACCAATCTATACTG	scaffold23851_size1925	607
988_29545	Affx-157611448	E114	TGAGCGAGTGATGCGCTGCTCATCCAGCAGTACTC[A/G]CAGCCATGCGGCGACACTGCACATACAGTCACTAC	scaffold878_size47713	29545
245_5956	Affx-157591989	E114	CCTCCCCATTTGGGGCCATTCCTTTCCATTTGGGG[C/T]CATTCCTCCCCATTTTGGGTTATTTTCTCTCCATT	scaffold14852_size6337	5956
163_2964	Affx-157588929	E114	CCCCCCACTTTATCTTCCAAGGTGTGGGAAGCGGC[C/T]GACGTCCTCATCAAGGCAGCGTTACCCCTCACCAC	scaffold12984_size7411	2964
266_5345	Affx-157589751	E114	ATGTATGACCATTCCATAGATGTCTGTCCCACGTA[C/T]GACCATTCAATGTACGTCTGTCCCACATATGACCG	scaffold15132_size6195	5345
163_3765	Affx-157627375	E114	TGTTGGGTGTTGACACAGTGACGTTGACGTGATGG[A/C]GTTGACTTGTTGGGTGTTGATATGATGGTGTTGGC	scaffold12984_size7411	3765
988_27331	Affx-157602063	E114	ATGTAGAAGCCGAGGTGGTCGCGCTGTAGGGCTCC[A/G]GGTCGGCTGTAGCGGTGACGCAACACCACGAGTTC	scaffold878_size47713	27331
921_1098	Affx-157619592	E114	ATTAAGAACCCCAATTAATGGGGTTCCCAATTATC[A/G]ATGGCCGCAATTAACGATGACCCCAATTAATGAAG	scaffold7321_size11794	1098
101_20178	Affx-157627826	E114	ACCGGGAGACGTTGGGGAGAGGCGCTATGGACAGG[A/G]AACAGGGGTTGGGGGTAACTAGGTGGCAATTGGGG	scaffold1148_size34188	20178
941_6156	Affx-157597584	E114	GTTTACACCAGTATGGACCAGTTTACACCAGTACA[A/G]GCCAGTACAGACTGAGCTAGACCAGAATAAACCAG	scaffold7840_size11249	6156
871_3566	Affx-157600330	E114	CCAGTAAGGACCAGTATAAACCACTACTGACCACT[A/G]TGGACCAGTAAGAACCAGTACGCACCAGTAAAGAC	scaffold6458_size12773	3566
819_6244	Affx-157595321	E114	TTGTGGCAGCAAAGTGCAATTTTCTGACACGGTGC[A/C]GAGAAGCGCCATTTTCAGCTGTTTCGGGGCAGAAA	scaffold5284_size14411	6244
404_467	Affx-157608132	E114	CTCCCAATTAAGGGCTGAGTAACCTCAGAGGAAGG[A/G]CTGAGTAGAGACAAAGTACTGATCGACCCTCAATG	scaffold18115_size4611	467
404_199	Affx-157606584	E114	AACGATAAACTACCAAATAACCCTCAAAGAAGGGC[C/T]GAGTAACCCAATAGTAAGGGCTGAGTAGAGACGGA	scaffold18115_size4611	199
871_3638	Affx-157621615	E114	AGTATAGACTGGTATAAACCAGTATAAACCAGGAC[A/G]GACCAGTATGGACCATTGCGGACCAGTATGGACCA	scaffold6458_size12773	3638
471_2739	Affx-157587293	E114	TAAAAACACTCATTGTGGCACAGCGTTAAGAGGGA[C/T]GGGGCAGCCCCGCTCAATGATCTCCCAGCAGCGCC	scaffold19667_size3864	2739
704_3106	Affx-157600938	E114	ACCCATAGGGACCCATAGAAACCCGTAAAGGCACA[C/T]AGGGATCCACAGAGATCCATAGAGACCCATTGAGC	scaffold2464_size20921	3106
484_2194	Affx-157621249	E114	CCTCCCCATTACATGGCCGACCCCATATGGTGCCA[C/T]GACACCACATATGAGTATCTACTAATGGATGGCGT	scaffold19866_size3773	2194
819_6239	Affx-157604687	E114	CCACTTTGTGGCAGCAAAGTGCAATTTTCTGACAC[A/G]GTGCCGAGAAGCGCCATTTTCAGCTGTTTCGGGGC	scaffold5284_size14411	6239
270_957	Affx-157622330	E114	CACTTTTAGGGTCTGGGGTACGGGATAAGGAACTA[C/T]AGGGGCTCTCGGGGTCAATGCTGAGGTCCCGGAAG	scaffold15213_size6144	957
988_26861	Affx-157590052	E114	AGGGTATCCCCCATGGGGGTCCAGCAGTGGCTGCA[C/G]TGTCCCCTTATGGCCACCTCCAGACCTGGGACATG	scaffold878_size47713	26861
632_1720	Affx-157611436	E114	GACTTCCGGCAAAACAAAACCAACGGGCCGCCATG[A/G]TGGGAAAGACGGAAGTGAGGAGGCGACAGGCCGGA	scaffold23173_size2227	1720
163_1827	Affx-157627550	E114	TGAGGTCCCCAGTATTTGGGTTCCATGTAGGGGTC[A/C]TTGGGGTCCCCAGTATTGGGGTTCCTCTTGAGACA	scaffold12984_size7411	1827
266_330	Affx-157614338	E114	TCCCAAAATCCCAAAGTTTTGCCCCCAATTGTTGC[A/G]TCCTTCTGCCCCAAAATCACGGAGTTTGGACCCAA	scaffold15132_size6195	330
404_210	Affx-157609185	E114	ACCAAATAACCCTCAAAGAAGGGCCGAGTAACCCA[A/G]TAGTAAGGGCTGAGTAGAGACGGAGTACTGAGTGA	scaffold18115_size4611	210
921_2499	Affx-157603582	E114	TAATTAAGGACCCCAATTAACGACCTTCCCACTAA[C/T]GAGGGGATCCCCAATTAAGCCCCATAATTAACAAG	scaffold7321_size11794	2499
921_2495	Affx-157621180	E114	CAACTAATTAAGGACCCCAATTAACGACCTTCCCA[C/T]TAACGAGGGGATCCCCAATTAAGCCCCATAATTAA	scaffold7321_size11794	2495
908_10120	Affx-157604595	E114	GTCTCACCCCATAACGCCGTAGCTGACCCTATAAA[C/T]GTCTTTGCGCCCCCGCAGACAGCAAAGCCATCGTG	scaffold7136_size11977	10120
851_11913	Affx-157628270	E114	GGTCCTTTTTGTGTCCCTATAGCCCTGCGGGGTCC[C/T]TTTGGGGTCCTTCTTGCAGCCCCATATCCCTTTGG	scaffold6038_size13333	11913
266_5316	Affx-157603533	E114	CACGTGTGACCATTCCGTGTGTCGGTCCCATGTAT[A/G]ACCATTCCATAGATGTCTGTCCCACGTACGACCAT	scaffold15132_size6195	5316
988_30499	Affx-157593484	E114	TCACGTGGAAGCGTTGGGTTTCCTTCTCTCTGTGC[A/G]GCAGGAGGGAAGCGTTACAGCCGTCCTCGTGCACT	scaffold878_size47713	30499
266_5866	Affx-157612386	E114	GGTGCAGTGTCCCTTTTAACTGCAATGTGTGGGTC[C/G]TTTCCCCGCGTCTGCTCCAATGTGTGGGTCCAATG	scaffold15132_size6195	5866
632_1355	Affx-157594346	E114	CCGATTTTAGGGTCAAAAAGGGCAATTTTGGGGCC[A/C]GGAGGGCCGATTCTGGGGATATAAAGTGCAATTTG	scaffold23173_size2227	1355
941_6102	Affx-157591153	E114	CCCCCCTGCTATGTACTTAAATTGTTCATCCATGT[C/G]TCTGCCCAGTATGGACCAGTTTACACCAGTATGGA	scaffold7840_size11249	6102
882_299	Affx-157608410	E114	GAACTTCAGAACTTTGGGACACGCGATGGGAACGC[A/G]GAGTTTTGGGGCCAAACTCCACAATTTTGGGGCAG	scaffold6643_size12564	299
266_293	Affx-157593458	E114	GAGGTTTGGACCCAAAAATCTGCGTCCCCATCGCG[C/T]GTCCCAAAATCCCAAAGTTTTGCCCCCAATTGTTG	scaffold15132_size6195	293
803_8261	Affx-157603803	E114	TAGGCTTCTAATTAAGCTCAGCTGAGGTTGTTAGG[A/G]GGCAGGTGGTGTTTGGGGTCAATTAACCCTCATTA	scaffold4774_size15252	8261
908_10135	Affx-157600635	E114	GCCGTAGCTGACCCTATAAACGTCTTTGCGCCCCC[A/G]CAGACAGCAAAGCCATCGTGGATGGGAACCTGAAG	scaffold7136_size11977	10135
266_4799	Affx-157609570	E114	TCCCACGTCCCATGTCTGTCTCATGTATGACCGTT[C/T]TGTGTCTGACTGTCCCATGCCAGGGCTGTGTGCCA	scaffold15132_size6195	4799
163_3349	Affx-157588619	E114	TTGGGTGTTGACATGATGGCGTTGGCATGTTGGGT[C/G]TTGACACGGTGACGTTGACATGATGGAGTTGACAT	scaffold12984_size7411	3349
632_2031	Affx-157606630	E114	AATACCGCCACCCTAGCAACGCACCGGAAGTGATG[C/T]GTTTCCGATTTGGGGATAAAAAGTGGTATTTTGGG	scaffold23173_size2227	2031
921_1747	Affx-157602928	E114	ATCCCAACTAATTAGGGGTCCCAATTAACGCGTCT[C/T]CCAACTAATTAAGCACCCCAATTAATGAGCTTCCC	scaffold7321_size11794	1747
245_5433	Affx-157610658	E114	TTAATCTCCATTTTGGGGCATTTTGCTCCGTTTTG[A/G]GGCATTAATCTCCATTCTGCTCCATTTTGAGCCAT	scaffold14852_size6337	5433
632_1741	Affx-157597742	E114	AACGGGCCGCCATGGTGGGAAAGACGGAAGTGAGG[A/C]GGCGACAGGCCGGAAGTGAGGCTGCGTCGCCCTAG	scaffold23173_size2227	1741
101_24232	Affx-157628476	E114	TAGTGAGCCCCCACAGCACTCCCCACATCAAATAC[A/G]AAGCTATAATACACAACTGCACAGCGTCCCCCATC	scaffold1148_size34188	24232
988_33116	Affx-157619787	E114	TCCTACCCCCTGCAGAACCTTATGGCATTGCTTTC[C/T]CTTTCCTGGATTTCATTATGGGATGGCCTCCCTCC	scaffold878_size47713	33116
266_5450	Affx-157598373	E114	GTATGTCCATCCCATATATGACCATTGCATGTATG[C/T]CCATCCCACGTGTGACCATTCCATGTGTCCGTCCC	scaffold15132_size6195	5450
404_490	Affx-157598526	E114	CTCAGAGGAAGGACTGAGTAGAGACAAAGTACTGA[G/T]CGACCCTCAATGAAGGGCTGAGTAACCTCATAGTA	scaffold18115_size4611	490
163_3241	Affx-157608985	E114	AGTCGCTGAGGGTTGAGATGTGGGGCACGGAGGGT[G/T]GGCGTGTTGGCATGTGGAGTGGTGATGTGATGGCG	scaffold12984_size7411	3241
499_1253	Affx-157627615	E114	TGGGAGGACACCATAGGAGGACCCCCATGGCACTG[C/G]AGGACCCCGTGGGAGGACCCTGAGGCACTAAAGGG	scaffold20364_size3521	1253
101_24153	Affx-157599108	E114	ACATCGCCTTGGAACACTCCCCTTAAGTTCTGAAA[C/G]CTGAAAAACCCCATATAAAAGCTGCAGAACACCGC	scaffold1148_size34188	24153
699_20140	Affx-157591378	E114	GCGGGCGGGGTGGGACTTAGAGCGCATGCTGCTTT[G/T]CTATTGGCCGAACGCCCCGGAGCCTCGGTCTGATT	scaffold2454_size20975	20140
101_17280	Affx-157625102	E114	CCGGGCACGATGCTGTACTGGTCTGTACTGGTCCT[G/T]ACTGGGACGACACAAGGCCACGCAGATGGAGTTCC	scaffold1148_size34188	17280
266_5511	Affx-157620012	E114	TGTCCGTCCCACGTATGACCCTTCCATGTATGTCC[A/G]TCTCACATATGACCATTGCATGGATGTCCATCCCA	scaffold15132_size6195	5511
404_173	Affx-157588839	E114	GAGTAACCGCATAGTAAGGGCTGAGTAACGATAAA[C/G]TACCAAATAACCCTCAAAGAAGGGCCGAGTAACCC	scaffold18115_size4611	173
988_30553	Affx-157603991	E114	AGCCGTCCTCGTGCACTCATGTGGTCTCCCTTCCC[A/G]GCGCTCACTTGGTGCCAACGTGGGCAGCCGTCCTG	scaffold878_size47713	30553
871_1781	Affx-157622453	E114	CACTACGAACCAGTAGGCACCAGTATAAACGAGTA[C/G]GGACGAGTAAGAACCAGTATAGACCAGTAGGGACC	scaffold6458_size12773	1781
313_719	Affx-157615015	E114	CTCCTTCCTCCGCCTCGCACAAGGCTCCTTGCACG[C/T]CCATCTTGCACATGGCTCCTTGCACGCCCATCTCC	scaffold16301_size5579	719
988_26826	Affx-157615555	E114	GTCACCCCAGAGTTCATGGGGACGCTGGTGGCCAT[A/G]GGGTATCCCCCATGGGGGTCCAGCAGTGGCTGCAC	scaffold878_size47713	26826
276_1983	Affx-157592859	E114	GGGGCGTGGCCTTTATCTGCACCAATGGAAAGGGG[G/T]CGGGGCCACATAACAGCATGTGATGGGCATGGGCT	scaffold15447_size6026	1983
266_397	Affx-157600072	E114	CCAAAATTCCGCATCTCCGTTGGGTGTCCCAAAAT[C/T]GTGAGGTTTGGCCCCAAAATGCTGTGTCCTTTTGC	scaffold15132_size6195	397
404_367	Affx-157599820	E114	TCAGAGTAAGGACTGAGTAGTGACAGAGTACCAAA[A/T]AGGTCCCAAATAAGGGCTGAGTAACCTCAGAGTAA	scaffold18115_size4611	367
499_1349	Affx-157591118	E114	AGGGATGGACATGGGGATGGATATGGGGACAGACA[A/C]GGGACACTGGAAGCACACATAGGGACGGCTATGGG	scaffold20364_size3521	1349
405_2840	Affx-157602036	E114	CCAATAATGGTCACGTGACCACATAGGGAGACATA[A/G]GATGACCTCAGGTGACCCCAGGCGACCATGATAAT	scaffold18145_size4597	2840
921_1784	Affx-157606166	E114	CAACTAATTAAGCACCCCAATTAATGAGCTTCCCC[A/T]CTAATCACGGGGTCCCCAATTAATACGTTTCCCAA	scaffold7321_size11794	1784
803_8500	Affx-157609082	E114	TTCAATGGTGACACTGCGAGGCTTCATACGCCAGC[A/C]TAATTAGCATTAATGAATATTAATTAGCCTATTAA	scaffold4774_size15252	8500
101_18832	Affx-157596492	E114	ATGGGCACGAACCTCCTCTGGCGTGGAAACACCTG[G/T]GAGCTTCTTCGGGACAGCAGAACCCTCCCTGCTGA	scaffold1148_size34188	18832
101_18833	Affx-157595560	E114	TGGGCACGAACCTCCTCTGGCGTGGAAACACCTGG[A/G]AGCTTCTTCGGGACAGCAGAACCCTCCCTGCTGAT	scaffold1148_size34188	18833
101_17624	Affx-157626361	E114	AGATGTTTCCATGGGGTCTTTATGGGGTCCCACTT[C/G]GTTCTCCAGCTCCCCATAGGGTCTATATAGGGTTG	scaffold1148_size34188	17624
404_370	Affx-157593677	E114	GAGTAAGGACTGAGTAGTGACAGAGTACCAAAAAG[C/G]TCCCAAATAAGGGCTGAGTAACCTCAGAGTAAAGG	scaffold18115_size4611	370
404_594	Affx-157612121	E114	CAAAGTAACCTATGAGTAAAGGCTGAGTAGTGACA[A/G]TGTAGCAAATAATCCCGATGTATGGGGTGAGTAAC	scaffold18115_size4611	594
101_24184	Affx-157614824	E114	GAAACCTGAAAAACCCCATATAAAAGCTGCAGAAC[A/G]CCGCTAAGAGCCTAGTGAGCCCCCACAGCACTCCC	scaffold1148_size34188	24184
899_1462	Affx-157598360	E114	GTGGGGTTATATGGGGTTATATGACAGCCACAAGG[C/T]CGGCCCTATATGCACTTATGGGGTCAGGTGGGGTC	scaffold6990_size12141	1462
988_27610	Affx-157616965	E114	GCGCTCGGCCAGGATGGGGCGCTCAGCAGGTGCCC[A/G]TGGACCCTCAGCCCTATAAAATAGGTCGGGAGGGG	scaffold878_size47713	27610
988_29576	Affx-157615919	E114	ACTCACAGCCATGCGGCGACACTGCACATACAGTC[A/C]CTACAACGTCTGTGCGGTGCTGTGTATGGAGGTAC	scaffold878_size47713	29576
871_1776	Affx-157590872	E114	TAAACCACTACGAACCAGTAGGCACCAGTATAAAC[C/G]AGTACGGACGAGTAAGAACCAGTATAGACCAGTAG	scaffold6458_size12773	1776
499_1189	Affx-157623314	E114	AGGACCCCATGGCGTTAAGAGGACCCCATGGCATC[A/G]GGAGGACCACTGGAAAACCCTGTGGCACTGGGAGG	scaffold20364_size3521	1189
44_8065	Affx-157610026	E114	CGTATGGGTCCCCGTGTGGGACTCAGTGTGGGTCT[C/T]GGTGTGGCTCTGGGGTCCCGCTGTGTGTCCCTCTG	scaffold10154_size9267	8065
266_5559	Affx-157627664	E114	CCATTGCATGGATGTCCATCCCACGTGTGACTGTT[C/T]CCTGTGTGTGTCTCACGTATGACCGTTCCATGTGT	scaffold15132_size6195	5559
266_2282	Affx-157599064	E114	CCCGCAGTTTGGACCCAAACTTTCTCATCTCCGTC[A/G]GGTGTCCCAAAATCACAGGGTTTGGCCTCAGAATG	scaffold15132_size6195	2282
849_5999	Affx-157604068	E115	ATACATGGGGTTACATGCGTTGTCATGGGGTCATA[C/T]GGGGCTTACGCATCGTTGTGCAGTCACATGCACAG	scaffold600_size81507	5999
765_12097	Affx-157616035	E115	CAACCAACCACTGAGAGCCTTTCATCACCTTCTTT[A/T]TTGGGGGAGATTTTGGGGTTTTGAACAATCTGCTC	scaffold3641_size17476	12097
442_4804	Affx-157616159	E115	CAGTGGGCCTTAGGGCCTAGAGCGGCCGTTTGGTC[A/G]TGGTTAACCATAGAGTCACAGTGGGCCTTCAAGTC	scaffold1906_size23975	4804
877_25784	Affx-157624229	E115	GTGTCCCATTGGGTTTGGTCAGCGTTGGGCGTCCC[A/G]TGGTTGGACTGAAGGTATATTCCCCCCAAATTTGG	scaffold655_size73757	25784
849_15704	Affx-157597507	E115	GTCTTTATGTTTTCTCTAGGGTACTATAGATCTCC[A/G]TGTTTCCTGTGGGTCTCCATGGGTCCCTATAGGTG	scaffold600_size81507	15704
496_9672	Affx-157627224	E115	GTGAAGGGAGAAATGGACGTCACTGTACCCAAAAT[A/T]GAGGGCGACCTGAAAGGGGCTGACCTGGAACTGAA	scaffold2031_size23112	9672
141_312	Affx-157590923	E115	TTCCAACTTCGACTTTCTGTCCTGAACCCAATATC[C/T]CAAACACCCAAATTTGGGCTTTTCTGCCCCAAAAC	scaffold12574_size7655	312
739_6043	Affx-157620039	E115	CTGAAGGCCCTATATCGTGACAGGGAGGTTGTGTC[A/G]TGACGGGTGCTGTGCAGTGAGGATGCCATGGAGTG	scaffold2843_size19594	6043
849_23318	Affx-157600916	E115	AGGTTCCCCTTTGGGTTCTCCATGTTGGGTTCTCT[A/G]TTGGGTTCCATATTGGGCTCCCCATTGGGTTCCAT	scaffold600_size81507	23318
496_9924	Affx-157589676	E115	AAAGTAGAAGGGGACATAAAAGGCCCCGAGGTGGA[C/T]ATCAAAGGCCCCAAAGTGGACGTTGAGGTTCCTGA	scaffold2031_size23112	9924
496_15995	Affx-157605437	E115	GGGTGAGCTGAAGGGCCCCAAAGTGGACATTGAAG[C/T]GCCTGATGTGGACATTGAGCTGCCAGAAGGAAAGG	scaffold2031_size23112	15995
322_1675	Affx-157605550	E115	CCCCAAATCCACAACAAAATACCCCAAATCTACAA[A/C]AAAATACCCCAAATCCATAGCAAAATACCCCAAAT	scaffold16410_size5515	1675
739_5712	Affx-157628034	E115	ATAAAGATTGTATCCTGACGTGAAGGTCCTGTCAC[A/G]ATGTAAAGATGGTATTGTGATCTTGACATATAAAG	scaffold2843_size19594	5712
849_16737	Affx-157616389	E115	GGTTTTGCACAAGTGTTTTGCACGAGGGCTGCGCA[C/T]GGCTTGCTTTGCACAAGGATTGTGCGTTGGTGTTG	scaffold600_size81507	16737
1026_4657	Affx-157618755	E115	CCCCATTGCACAGCCCTGTGTGATGCTGAGACCAC[A/G]ACATCACTGCGACATCACAGTGGTGACATCACTGT	scaffold9859_size9501	4657
849_973	Affx-157605896	E115	ACAGCCGCTGCAGTAGCTGCTCTTGTGCAACGCAC[A/G]CCTCGTGCAGCGTGCACTCTGCAAGCACGCTGCCG	scaffold600_size81507	973
1026_4783	Affx-157627398	E115	CTGTGCGAGCAGCACCACGCATAGGTGACAGCACA[C/G]CATCACGGCGATGGTGTGACCACATCACAATGATG	scaffold9859_size9501	4783
739_5671	Affx-157623394	E115	CATATAGAGACTGTATCGTGACATAAAGGTCCTGT[C/T]GCAATATAAAGATTGTATCCTGACGTGAAGGTCCT	scaffold2843_size19594	5671
877_27796	Affx-157626779	E115	TAGTGCTTAATGGGGCAGACATCCCCAATTAATCA[C/T]TGATTTGGGAGATCTGGGATTGGAGCAACGAGTGG	scaffold655_size73757	27796
141_456	Affx-157583873	E115	ACCCCAAACCAATAAAAAAAACCCCATTATGGGTC[A/T]TTTGAGCCCAACTGAGCATCGAAACAACCCAAACT	scaffold12574_size7655	456
849_56636	Affx-157585055	E115	GAAGGCTGTAAATTCCCCCTATTAATTGATGGAGG[G/T]TGATTTCTTTGCTCTTTGCCACCATTTCTGTACAT	scaffold600_size81507	56636
849_56631	Affx-157614747	E115	GGTTGGAAGGCTGTAAATTCCCCCTATTAATTGAT[A/G]GAGGTTGATTTCTTTGCTCTTTGCCACCATTTCTG	scaffold600_size81507	56631
849_15276	Affx-157594624	E115	GGGTCTCTGTGCCTCGTTTAGATCCCTATCAGTCA[C/T]TACATCTGCTATAGATCACTATGGATACTGTGAGT	scaffold600_size81507	15276
849_15271	Affx-157609808	E115	TCTATGGGTCTCTGTGCCTCGTTTAGATCCCTATC[A/G]GTCACTACATCTGCTATAGATCACTATGGATACTG	scaffold600_size81507	15271
619_9084	Affx-157589960	E115	TAAAGACTGGACGGTGTATGGACCCAATGTGGGCT[C/T]TGGGAGGGCTCATTAATTAATTAATGGGTGACGAA	scaffold2282_size21758	9084
442_4590	Affx-157610719	E115	GTGAGCATTGGTTCCTAGAGCGGCCGTGGGGCTGC[A/C]GTTGACCACAGAGTTCTGGAGGACCTCAAGGCCTA	scaffold1906_size23975	4590
496_18304	Affx-157624103	E115	TCGATGGTCCAGAGGGCAAACTGAAGCTACCAAAA[A/T]TGAAGCTGCCGAAATTCGGGCTGAAAGGAGATGCC	scaffold2031_size23112	18304
344_2691	Affx-157600753	E115	TCTCGATAGGTGAAGCAGCGCTGCGAGGCGTTCCC[A/T]GAAGGATTTAGTTGCCTGCGGCTGTTTTCTGTGGG	scaffold16928_size5231	2691
739_5478	Affx-157614567	E115	CTCCCTGTGGGACGGGGTTCGAATCCCCGCGGCGC[C/T]GCTGCTGGCCGGGCCCTGCGCTCCTATCGCGACAT	scaffold2843_size19594	5478
107_8808	Affx-157620451	E115	AAAAGGGAAAGTCAACACCCAAAAGTTGTGAAGAA[A/C]GGAGGAGGAGGAGAGGAAGAGGGGTGAGGAGGAAG	scaffold1159_size34007	8808
739_5989	Affx-157597497	E115	GTATGGGAGCACTGGGGAATGAGGGGGCACTGAGG[A/C]CAGGGACCCCGTACAGCCCTGAAGGCCCTATATCG	scaffold2843_size19594	5989
739_5691	Affx-157591262	E115	ACATAAAGGTCCTGTTGCAATATAAAGATTGTATC[C/G]TGACGTGAAGGTCCTGTCACAATGTAAAGATGGTA	scaffold2843_size19594	5691
141_1739	Affx-157599186	E115	GTGAAATCATTGCAGTGCAGCACAGCCCCAAATCC[A/G]GCCTTTTTCACACCAAAATCGCACTCTTTATGGGT	scaffold12574_size7655	1739
877_13585	Affx-157595685	E115	CCGCCGGAAGTTGTCTGCGAGGAGGGCACTTCCGG[A/G]CACTGTTTGAATTTCCGGCGGTGGGCTGTAGAAAG	scaffold655_size73757	13585
330_2832	Affx-157614650	E115	CGCTAACGAAGGCTGGGAAACCTGCTGTGTGTGGG[C/T]GGGAGGCAGGAATGGGGCTGCAACCCCTGGATGGG	scaffold1655_size26262	2832
849_11612	Affx-157599915	E115	GGGTAAAAGCTCTCACTAAAAACAGTCTTTAGAGC[A/G]ACAACAAACAAAAAAGTCCCCCAGAACAGAGAAGA	scaffold600_size81507	11612
496_14064	Affx-157626711	E115	GACATTGAGGGACCCGAAGGGAAAGTGAAGGGCCC[C/G]AAGTTCAAGATGCCTGAAATGCACATCAAGACACC	scaffold2031_size23112	14064
95_1721	Affx-157619130	E115	GGAACGGAGGCGCCCCATTGAGATTTTGGGGCGTC[C/T]CATTGGGATTTGAGGCGCCCCGTTGTGGTTTGGAT	scaffold11354_size8463	1721
877_63036	Affx-157590048	E115	GGACAGTGACGGAGACCCATGGGGGACAGTGATGC[A/G]AACCCATTAGGGACACTGATCCACTGTGGACAATG	scaffold655_size73757	63036
107_9570	Affx-157605519	E115	TAGCCGTCCTGGAAGCTCTGCCCATGTGGCACCAC[A/G]CGGTGCAGGATGGTCTCATTCAGCGTTAGGGACGC	scaffold1159_size34007	9570
377_635	Affx-157608227	E115	CCTGGGTGCCATCAGATGCCACAAATTGGCACTCA[A/G]TGCCCTCTGGGCCCCTCCAGGTGCCATCAGATGCC	scaffold17574_size4882	635
619_10448	Affx-157601266	E115	CATTAATTAACGACTAATTGGGAATGGGGCCAATG[A/T]GGGCTCCCGTAGCAGCAGAAGATACGGAGGCGGTC	scaffold2282_size21758	10448
308_2073	Affx-157602218	E115	TTTAGGGTCATGGTGCACTGTATGGGCTCCCCATC[A/G]TCCCACTGCCATTATGGGGCCCCATTTTGGGATCT	scaffold16218_size5619	2073
739_6316	Affx-157616108	E115	GCGACAGTGGCACCTCATCGCCACGTGGAGCCCAC[A/G]TGACAACGCCACATAGCCGCAGGGACACTGCGTGG	scaffold2843_size19594	6316
1026_5245	Affx-157593005	E115	ACATCACAGTGACATCAGCACATGACGGTGATGGT[A/G]TGACCACATCACACTGACATCAGCACGACGTCACA	scaffold9859_size9501	5245
308_4596	Affx-157595498	E115	AGGGCCTTTGGGGACATGGAGATGTCCCCAGTATC[C/T]GGATCCCATTGAGGACACCCCGATGTCCCCAAACG	scaffold16218_size5619	4596
849_15064	Affx-157599156	E115	AGCCCTATGGAACCCCATAAGCCCTATGGGCTCCA[C/G]GCTCTACAATGAGTCTGACCCTATGTCTCCTGTAG	scaffold600_size81507	15064
849_6009	Affx-157603677	E115	TTACATGCGTTGTCATGGGGTCATACGGGGCTTAC[A/G]CATCGTTGTGCAGTCACATGCACAGCCACCGCGTC	scaffold600_size81507	6009
849_57385	Affx-157617548	E115	GGGGGTCTTTGCGGAAGAGGAAGGGGAATGCAGAT[A/T]TGGGGCAACTTCAGAACTTTTGGGGCTGTTGGTGC	scaffold600_size81507	57385
739_6425	Affx-157626667	E115	CAGCAGTCCCCACATCGTGACAGGAAACCTCGTCA[C/G]GACAGAGCAGGCAGCGGCCCCTCCCCACGTGGTGA	scaffold2843_size19594	6425
849_6064	Affx-157586091	E115	GCACAGCCACCGCGTCAGACGTGGCGTTACAGGTA[C/T]TGCTATAGGGTCACACGTGTAACTGTGAGCTCATA	scaffold600_size81507	6064
650_1339	Affx-157594475	E115	CCATTATGGGGTCCCCATGTCCCATTTTGGGGTCC[C/T]CATCTCCCACTTTGCGGTCCCCATGTCCCATTTTG	scaffold23750_size1968	1339
849_20727	Affx-157619894	E115	CAGCCCACTGCATGAGGCCCTTGCACGAGGCAGCC[C/T]GTTGCACAAGGCTGCTCCTCACATGAGGCAGCCCA	scaffold600_size81507	20727
1026_4502	Affx-157612898	E115	TGCGGTGATGTCACCATCAGAGTCGCCATGGTGAC[A/G]TGACGGAGGTGTCACACAGCCCCAAACTCACTGCA	scaffold9859_size9501	4502
156_3473	Affx-157598999	E115	GAGCTGATGCGCATTCTGGTGGATGAGGAGAAGCT[C/T]GGCTGGGATAAGGTGCGCTGTGGGGCGCTGTGGGG	scaffold12804_size7522	3473
849_6264	Affx-157614606	E115	TACACGCGCCGCCATGGGCTCATGCCAAGTGCTAC[A/G]CACGTTGTGGGGTCATACGTGGGATCACGTGTGAC	scaffold600_size81507	6264
849_64178	Affx-157600332	E115	GAGTCCCCGACCTCCTGTATCCGCCTTGCTGCGTT[C/T]GGCGCGGAGCTGTGCACCGACTTACCAGCACGGTG	scaffold600_size81507	64178
849_9002	Affx-157613547	E115	TCCATGTGGGGCTTTGAGGGCATCTATAGGGAGCT[C/T]TGGGGCCTCTACAGACACCTATAGGATCTCCGTAA	scaffold600_size81507	9002
849_20873	Affx-157618963	E115	CCTCCCCTCACGCAAGGACACCCCTCACACAAGGC[C/T]GTTGCACGAGGCCACTCCTCGCACGAGGCCACTGC	scaffold600_size81507	20873
496_9696	Affx-157592712	E115	GTACCCAAAATTGAGGGCGACCTGAAAGGGGCTGA[C/T]CTGGAACTGAAAGGTCCCAAAGTGGACATCGACGT	scaffold2031_size23112	9696
849_55397	Affx-157603259	E115	CCCGTTAATTGATACGAGGTGACTTCCATGCTCCT[C/T]GCTGCCGTTTGCTCACCTAAACCTGCTCCAATTTG	scaffold600_size81507	55397
849_47752	Affx-157603594	E115	CTGGAAAGCCTGACGGGCCGCAGCCACGCTCTGCC[C/T]GTGGCCGTCAAAGTCACCTCAGCTCTCACCTTCCT	scaffold600_size81507	47752
308_4516	Affx-157588113	E115	GGGTCCCATTGACGGCATCATCGGAGCATCCCCAA[A/C]ATTTGGGTCCCATTGGGGACATCCCAAAGTCCCCA	scaffold16218_size5619	4516
411_3520	Affx-157613818	E115	CTGTTCCTGATCCAATCCGGTTCTGGTCCCGATCC[A/G]ATCTGGTTCTGCTCCCGATCCGGTCCACTTCTGCT	scaffold18309_size4523	3520
849_14996	Affx-157609249	E115	CCAGCCACCCTATAAACACCCTGGCAGTTAAAAAG[C/T]CCTGTGAGTCCCCCAGCCCCACAGTGGGACTGAGC	scaffold600_size81507	14996
933_7509	Affx-157604790	E115	GACCCATTTTGAGACCCCAAAGTTCGATTTTGGGA[C/T]CCTAAAGCTTAAATTTAAAACCCCCAAATCAAAGT	scaffold7554_size11550	7509
341_2772	Affx-157588580	E115	CTGTACATCTCTGGGGTTCCTATAGGTCCTATGGG[C/T]TCTCTGTGGGCCCCTGTGGGTCTTATAGGGCCGCG	scaffold16854_size5274	2772
590_771	Affx-157613341	E115	GAGGACACAAAACTACCTCCAAAAACAAAAAACAA[C/G]CCTAATTAACGTTAATTAATAGAAATTAACTCTTG	scaffold22362_size2591	771
1026_5129	Affx-157615161	E115	AGTGACATCAGCATGACATCATGATAATGGCATAA[C/G]CACATCACAGTGACATCAGCACATCATGGTGTCGG	scaffold9859_size9501	5129
849_1155	Affx-157589589	E115	TGCAACGCCTGCTCCTGTGCAGTGACTGCCCTCGC[A/G]CAGTGCACACACAGCCTCGTGTAACAGCTCTCCCC	scaffold600_size81507	1155
877_25730	Affx-157609947	E115	TCAGAGGCTTAAAAAATGTGGTTGTTATTTGGTGT[C/T]TTCTTGTTGGTTGTGGTCGTGTCCCATTGGGTTTG	scaffold655_size73757	25730
849_10338	Affx-157604379	E115	GCGTCCGGGGAGCGGCATGGTAGCAAGGATCTGTG[C/T]GAGGCGGAAGTGCAGCCGCACTTCCGGCGGAAATA	scaffold600_size81507	10338
849_15215	Affx-157623830	E115	CTATGGGTGTCTGTATGTTCTAGGTCTTTACAGGC[C/T]CCTATGGGTCCCTATAGGTCTCTATGGGTCTCTGT	scaffold600_size81507	15215
141_1672	Affx-157611704	E115	AAAGCATCGCGGTGGAACACGGCCCAAATCCGGGC[C/T]TTTTCACCCCAAAATCCCCGTGGCTCTGGAAGTGA	scaffold12574_size7655	1672
107_19475	Affx-157604996	E115	GCTGAGGGAAAAAAGACACCAAATCAGTGTTTGCC[A/G]TCCTCATTTCAGGGCACTGCTGAGGGGCTGCTGCT	scaffold1159_size34007	19475
849_5742	Affx-157609995	E115	TGGTGGAGTCACACACGTGATCGTGAAGTCACACG[C/T]GTTCCCACGGCGTCATACGTGGGGTTATGTGTGTC	scaffold600_size81507	5742
849_57333	Affx-157628092	E115	GCTGCAGCTGCGACACTGAGTGCTGTGGGTGCCCT[C/T]TGGGGGCTGATATAGGGGGGGTCTTTGCGGAAGAG	scaffold600_size81507	57333
849_56701	Affx-157591889	E115	GTACATAAATGGACTCCAATCTGGATGCAGGGCAA[A/G]CTGCTCTATTATGAGCTGCAATGGGAGGCTGGAAG	scaffold600_size81507	56701
442_5147	Affx-157615949	E115	GAGCGGCTGTCGGGGCGCGGTTGGCCATAGAGTGG[A/C]GGTGGGCCTTCGAGTCAAGGTGTTCCGTTGGGTCA	scaffold1906_size23975	5147
983_7892	Affx-157616365	E115	ATAGCTGCCCCATAGCAGTGCCCCATAGCTGCCCC[A/T]TAATGACCCATAGCTCCCCTATAGTGACCCATAGC	scaffold8664_size10481	7892
739_576	Affx-157601892	E115	GTTTTGGTCCCCAGCGGCGCTGTTTTGAGGGCGTT[A/G]TAGGAAGATTTGGGATTTCGGAGCCGGGAGTGGAA	scaffold2843_size19594	576
255_5714	Affx-157610465	E115	ACCGTATGGCACCGTGTGGCACCACTACGGCACTG[C/T]GTGCCACTGCTATGGCACCGCAGGGCACCAACATG	scaffold14981_size6275	5714
1026_4428	Affx-157604277	E115	CACTGCTTTGTTTGAGCAGCCCCATACAGGGACAG[C/T]GCTGTGACATCACAGTGATGTCACCACCGCAATGC	scaffold9859_size9501	4428
739_755	Affx-157591003	E115	AATGGAAACAGGAGACAAAGAGGCAATGATGGCAA[A/T]AATGGAGGAGAGGAGGAAGTAATGGAAAAAAAAAA	scaffold2843_size19594	755
849_5934	Affx-157620357	E115	GGTCACACGCATCATTATGGGCTCACAACGCATCA[C/G]CATGAAGCCACACGTGTAACCGTGAGCTCATACAT	scaffold600_size81507	5934
1026_4884	Affx-157607357	E115	CACAGTGACATCAACACAATGTCACAATGACAGTG[C/T]GACCACATCACAGGGACATCAATGTGACATAATGG	scaffold9859_size9501	4884
107_19266	Affx-157595509	E115	ACCCACTATTGAGGCTGAAGCGGTGAAAAGGAAAT[A/G]TTTCTCCTTTATAGAAGAGGAAATTCCTCCATTTG	scaffold1159_size34007	19266
849_10654	Affx-157611133	E115	ATATAAACCAAAGCGACCAAAACCGAGAGAAACGG[A/G]TAAAATCCCTTCTTAATCCCCAAAGTGAGAGCCCC	scaffold600_size81507	10654
308_5103	Affx-157589190	E115	TCCCATGGAGGACATCGCGGAGGCGTCCCCAACGT[C/T]GGTCCCACTGAGGACATCAGGGATGTCCCCAGGCG	scaffold16218_size5619	5103
765_369	Affx-157622454	E115	CCCCATTTTGTGGAGCTTTTTACCGAAAAGGCCGA[A/G]TTTCCCACCGAATCTCTGTAATCCTGCAGGGAATC	scaffold3641_size17476	369
877_36305	Affx-157595780	E115	TTCCCGGAGGTGAAAGACACGGCTGTTGGGTTGAC[A/G]GGTCCTTGAAGATCAAAGAACTATTAAATGGCTCC	scaffold655_size73757	36305
849_57287	Affx-157602759	E115	TCTCCAGCACAGACACAGAGGCTGCAGTGCAGGGG[C/T]TGCTCCCACAGCTGCAGCTGCGACACTGAGTGCTG	scaffold600_size81507	57287
107_25759	Affx-157584772	E115	GAGGGATGAGAGCGAGGAGGGGGAGCCTTTGGGCC[A/G]TCCTCTCATCACCCCCATGGGACGTACGTGGGGGG	scaffold1159_size34007	25759
765_11071	Affx-157620169	E115	GATTTGAGTCCATGGGCATCTCCAGGCCTTTTCCA[C/T]CGTGATTTTCTTCTCAAATAATGGGTCTTTCCTGG	scaffold3641_size17476	11071
765_2844	Affx-157625088	E115	TCCTCAAGGAGTTGAATTCCCCACTGGCAGGATGG[A/G]CATCAAACCCATAATTCCCCCCCAGATATCTGAGG	scaffold3641_size17476	2844
1026_4721	Affx-157587192	E115	TCACTGTGACACCAGCACGACCCCCAAACACCTCC[C/G]AGTGCTTCAGAGAGCCCAGCAGTGCTCTGTGCGAG	scaffold9859_size9501	4721
918_2407	Affx-157615766	E115	AGGGCAGAGTCCGGGTCAGGACCGAGGCTGAGCCC[A/G]ATGCCGGTTCCGGTATCGGTTCCGAGTCTGATGTT	scaffold7254_size11853	2407
739_573	Affx-157615710	E115	GGCGTTTTGGTCCCCAGCGGCGCTGTTTTGAGGGC[A/G]TTGTAGGAAGATTTGGGATTTCGGAGCCGGGAGTG	scaffold2843_size19594	573
710_608	Affx-157593079	E115	TATGGGTCAGCCCCTATGGCTCAGCCCCTATGGGG[C/T]CAATCTATGGGTGAGCCCTATGGGGCTGATCTATG	scaffold24782_size1413	608
849_55354	Affx-157598210	E115	CTCCTCTGTGGGCTGCCGCGGGAGGCCGGAAGGGT[A/G]TCGGTTCCCCGTTAATTGATACGAGGTGACTTCCA	scaffold600_size81507	55354
849_15054	Affx-157601145	E115	AGTGGGACTGAGCCCTATGGAACCCCATAAGCCCT[A/C]TGGGCTCCAGGCTCTACAATGAGTCTGACCCTATG	scaffold600_size81507	15054
849_10310	Affx-157592312	E115	CGGCAGAGCGCAGAAGGGAGCGGGCGAAGCGTCCG[A/G]GGAGCGGCATGGTAGCAAGGATCTGTGTGAGGCGG	scaffold600_size81507	10310
428_2501	Affx-157624326	E115	TCAAAATAGGGTTTGCCCACCCAAAATACCAGCTT[C/T]CCTACTGAAAATACCGACTATCACTCAAAATGCCG	scaffold18745_size4312	2501
765_1626	Affx-157626403	E115	TGTTGTGGGTCTGATTGTTGTTAGAGGGCCACGTA[C/T]GTTCCTGCACATTCATCTTTAAGGACCTTTCCAAC	scaffold3641_size17476	1626
849_15019	Affx-157613864	E115	GCAGTTAAAAAGCCCTGTGAGTCCCCCAGCCCCAC[A/G]GTGGGACTGAGCCCTATGGAACCCCATAAGCCCTA	scaffold600_size81507	15019
590_812	Affx-157628806	E115	TTAACGTTAATTAATAGAAATTAACTCTTGATGGC[C/T]GTTGGGGGAGGGGAAAAGGGGGCTTGGCCACGCCC	scaffold22362_size2591	812
[truncated: 1,441 more rows]
